# Supplementary material for: ProTECT—Prediction of T-Cell Epitopes for Cancer Therapy
Source: Front Immunol. 2020 Nov 10;11:483296. doi: 10.3389/fimmu.2020.483296 (PMC7683782; doi:10.3389/fimmu.2020.483296)
Supplement: Supplementary file 2 [file DataSheet_2.zip]

Archive with 23,600 entries (7,527 files):
- 326_sample_run/
- 326_sample_run/TCGA-HC-7818/
- 326_sample_run/TCGA-HC-7818/mutations/
- 326_sample_run/TCGA-HC-7818/mutations/transgened/
- 326_sample_run/TCGA-HC-7818/mutations/transgened/mutations.vcf
- __MACOSX/
- __MACOSX/326_sample_run/
- __MACOSX/326_sample_run/TCGA-HC-7818/
- __MACOSX/326_sample_run/TCGA-HC-7818/mutations/
- __MACOSX/326_sample_run/TCGA-HC-7818/mutations/transgened/
- __MACOSX/326_sample_run/TCGA-HC-7818/mutations/transgened/._mutations.vcf
- 326_sample_run/TCGA-HC-7818/mutations/transgened/fusions.bedpe
- __MACOSX/326_sample_run/TCGA-HC-7818/mutations/transgened/._fusions.bedpe
- __MACOSX/326_sample_run/TCGA-HC-7818/mutations/._transgened
- 326_sample_run/TCGA-HC-7818/mutations/snpeffed/
- 326_sample_run/TCGA-HC-7818/mutations/snpeffed/mutations.vcf
- __MACOSX/326_sample_run/TCGA-HC-7818/mutations/snpeffed/
- __MACOSX/326_sample_run/TCGA-HC-7818/mutations/snpeffed/._mutations.vcf
- __MACOSX/326_sample_run/TCGA-HC-7818/mutations/._snpeffed
- __MACOSX/326_sample_run/TCGA-HC-7818/._mutations
- 326_sample_run/TCGA-HC-7818/haplotyping/
- 326_sample_run/TCGA-HC-7818/haplotyping/mhcii_alleles.list
- __MACOSX/326_sample_run/TCGA-HC-7818/haplotyping/
- __MACOSX/326_sample_run/TCGA-HC-7818/haplotyping/._mhcii_alleles.list
- 326_sample_run/TCGA-HC-7818/haplotyping/mhci_alleles.list
- __MACOSX/326_sample_run/TCGA-HC-7818/haplotyping/._mhci_alleles.list
- __MACOSX/326_sample_run/TCGA-HC-7818/._haplotyping
- 326_sample_run/TCGA-HC-7818/rankboost/
- 326_sample_run/TCGA-HC-7818/rankboost/mhci_rankboost_detailed_results.txt
- __MACOSX/326_sample_run/TCGA-HC-7818/rankboost/
- __MACOSX/326_sample_run/TCGA-HC-7818/rankboost/._mhci_rankboost_detailed_results.txt
- 326_sample_run/TCGA-HC-7818/rankboost/mhcii_rankboost_concise_results.tsv
- __MACOSX/326_sample_run/TCGA-HC-7818/rankboost/._mhcii_rankboost_concise_results.tsv
- 326_sample_run/TCGA-HC-7818/rankboost/mhcii_rankboost_detailed_results.txt
- __MACOSX/326_sample_run/TCGA-HC-7818/rankboost/._mhcii_rankboost_detailed_results.txt
- 326_sample_run/TCGA-HC-7818/rankboost/mhci_rankboost_concise_results.tsv
- __MACOSX/326_sample_run/TCGA-HC-7818/rankboost/._mhci_rankboost_concise_results.tsv
- __MACOSX/326_sample_run/TCGA-HC-7818/._rankboost
- 326_sample_run/TCGA-HC-7818/binding_predictions/
- 326_sample_run/TCGA-HC-7818/binding_predictions/mhci_merged_files.list
- __MACOSX/326_sample_run/TCGA-HC-7818/binding_predictions/
- __MACOSX/326_sample_run/TCGA-HC-7818/binding_predictions/._mhci_merged_files.list
- 326_sample_run/TCGA-HC-7818/binding_predictions/mhcii_merged_files.list
- __MACOSX/326_sample_run/TCGA-HC-7818/binding_predictions/._mhcii_merged_files.list
- __MACOSX/326_sample_run/TCGA-HC-7818/._binding_predictions
- 326_sample_run/TCGA-HC-7818/peptides/
- 326_sample_run/TCGA-HC-7818/peptides/transgened_tumor_10_mer_peptides.faa
- __MACOSX/326_sample_run/TCGA-HC-7818/peptides/
- __MACOSX/326_sample_run/TCGA-HC-7818/peptides/._transgened_tumor_10_mer_peptides.faa
- 326_sample_run/TCGA-HC-7818/peptides/transgened_tumor_10_mer_peptides.faa.map
- __MACOSX/326_sample_run/TCGA-HC-7818/peptides/._transgened_tumor_10_mer_peptides.faa.map
- 326_sample_run/TCGA-HC-7818/peptides/transgened_tumor_15_mer_peptides.faa.map
- __MACOSX/326_sample_run/TCGA-HC-7818/peptides/._transgened_tumor_15_mer_peptides.faa.map
- 326_sample_run/TCGA-HC-7818/peptides/transgened_tumor_9_mer_peptides.faa
- __MACOSX/326_sample_run/TCGA-HC-7818/peptides/._transgened_tumor_9_mer_peptides.faa
- 326_sample_run/TCGA-HC-7818/peptides/transgened_tumor_15_mer_peptides.faa
- __MACOSX/326_sample_run/TCGA-HC-7818/peptides/._transgened_tumor_15_mer_peptides.faa
- 326_sample_run/TCGA-HC-7818/peptides/transgened_tumor_9_mer_peptides.faa.map
- __MACOSX/326_sample_run/TCGA-HC-7818/peptides/._transgened_tumor_9_mer_peptides.faa.map
- 326_sample_run/TCGA-HC-7818/peptides/transgened_normal_10_mer_peptides.faa
- __MACOSX/326_sample_run/TCGA-HC-7818/peptides/._transgened_normal_10_mer_peptides.faa
- 326_sample_run/TCGA-HC-7818/peptides/transgened_normal_15_mer_peptides.faa
- __MACOSX/326_sample_run/TCGA-HC-7818/peptides/._transgened_normal_15_mer_peptides.faa
- 326_sample_run/TCGA-HC-7818/peptides/transgened_normal_9_mer_peptides.faa
- __MACOSX/326_sample_run/TCGA-HC-7818/peptides/._transgened_normal_9_mer_peptides.faa
- __MACOSX/326_sample_run/TCGA-HC-7818/._peptides
- 326_sample_run/TCGA-HC-7818/reports/
- 326_sample_run/TCGA-HC-7818/reports/immunotherapy_resistance_report.txt
- __MACOSX/326_sample_run/TCGA-HC-7818/reports/
- __MACOSX/326_sample_run/TCGA-HC-7818/reports/._immunotherapy_resistance_report.txt
- 326_sample_run/TCGA-HC-7818/reports/mhc_pathway_report.txt
- __MACOSX/326_sample_run/TCGA-HC-7818/reports/._mhc_pathway_report.txt
- 326_sample_run/TCGA-HC-7818/reports/car_t_target_report.txt
- __MACOSX/326_sample_run/TCGA-HC-7818/reports/._car_t_target_report.txt
- __MACOSX/326_sample_run/TCGA-HC-7818/._reports
- __MACOSX/326_sample_run/._TCGA-HC-7818
- 326_sample_run/TCGA-CH-5790/
- 326_sample_run/TCGA-CH-5790/mutations/
- 326_sample_run/TCGA-CH-5790/mutations/transgened/
- 326_sample_run/TCGA-CH-5790/mutations/transgened/mutations.vcf
- __MACOSX/326_sample_run/TCGA-CH-5790/
- __MACOSX/326_sample_run/TCGA-CH-5790/mutations/
- __MACOSX/326_sample_run/TCGA-CH-5790/mutations/transgened/
- __MACOSX/326_sample_run/TCGA-CH-5790/mutations/transgened/._mutations.vcf
- 326_sample_run/TCGA-CH-5790/mutations/transgened/fusions.bedpe
- __MACOSX/326_sample_run/TCGA-CH-5790/mutations/transgened/._fusions.bedpe
- __MACOSX/326_sample_run/TCGA-CH-5790/mutations/._transgened
- 326_sample_run/TCGA-CH-5790/mutations/snpeffed/
- 326_sample_run/TCGA-CH-5790/mutations/snpeffed/mutations.vcf
- __MACOSX/326_sample_run/TCGA-CH-5790/mutations/snpeffed/
- __MACOSX/326_sample_run/TCGA-CH-5790/mutations/snpeffed/._mutations.vcf
- __MACOSX/326_sample_run/TCGA-CH-5790/mutations/._snpeffed
- __MACOSX/326_sample_run/TCGA-CH-5790/._mutations
- 326_sample_run/TCGA-CH-5790/haplotyping/
- 326_sample_run/TCGA-CH-5790/haplotyping/mhcii_alleles.list
- __MACOSX/326_sample_run/TCGA-CH-5790/haplotyping/
- __MACOSX/326_sample_run/TCGA-CH-5790/haplotyping/._mhcii_alleles.list
- 326_sample_run/TCGA-CH-5790/haplotyping/mhci_alleles.list
- __MACOSX/326_sample_run/TCGA-CH-5790/haplotyping/._mhci_alleles.list
- __MACOSX/326_sample_run/TCGA-CH-5790/._haplotyping
- 326_sample_run/TCGA-CH-5790/rankboost/
- 326_sample_run/TCGA-CH-5790/rankboost/mhci_rankboost_detailed_results.txt
- __MACOSX/326_sample_run/TCGA-CH-5790/rankboost/
- __MACOSX/326_sample_run/TCGA-CH-5790/rankboost/._mhci_rankboost_detailed_results.txt
- 326_sample_run/TCGA-CH-5790/rankboost/mhcii_rankboost_concise_results.tsv
- __MACOSX/326_sample_run/TCGA-CH-5790/rankboost/._mhcii_rankboost_concise_results.tsv
- 326_sample_run/TCGA-CH-5790/rankboost/mhcii_rankboost_detailed_results.txt
- __MACOSX/326_sample_run/TCGA-CH-5790/rankboost/._mhcii_rankboost_detailed_results.txt
- 326_sample_run/TCGA-CH-5790/rankboost/mhci_rankboost_concise_results.tsv
- __MACOSX/326_sample_run/TCGA-CH-5790/rankboost/._mhci_rankboost_concise_results.tsv
- __MACOSX/326_sample_run/TCGA-CH-5790/._rankboost
- 326_sample_run/TCGA-CH-5790/binding_predictions/
- 326_sample_run/TCGA-CH-5790/binding_predictions/mhci_merged_files.list
- __MACOSX/326_sample_run/TCGA-CH-5790/binding_predictions/
- __MACOSX/326_sample_run/TCGA-CH-5790/binding_predictions/._mhci_merged_files.list
- 326_sample_run/TCGA-CH-5790/binding_predictions/mhcii_merged_files.list
- __MACOSX/326_sample_run/TCGA-CH-5790/binding_predictions/._mhcii_merged_files.list
- __MACOSX/326_sample_run/TCGA-CH-5790/._binding_predictions
- 326_sample_run/TCGA-CH-5790/peptides/
- 326_sample_run/TCGA-CH-5790/peptides/transgened_tumor_10_mer_peptides.faa
- __MACOSX/326_sample_run/TCGA-CH-5790/peptides/
- __MACOSX/326_sample_run/TCGA-CH-5790/peptides/._transgened_tumor_10_mer_peptides.faa
- 326_sample_run/TCGA-CH-5790/peptides/transgened_tumor_10_mer_peptides.faa.map
- __MACOSX/326_sample_run/TCGA-CH-5790/peptides/._transgened_tumor_10_mer_peptides.faa.map
- 326_sample_run/TCGA-CH-5790/peptides/transgened_tumor_15_mer_peptides.faa.map
- __MACOSX/326_sample_run/TCGA-CH-5790/peptides/._transgened_tumor_15_mer_peptides.faa.map
- 326_sample_run/TCGA-CH-5790/peptides/transgened_tumor_9_mer_peptides.faa
- __MACOSX/326_sample_run/TCGA-CH-5790/peptides/._transgened_tumor_9_mer_peptides.faa
- 326_sample_run/TCGA-CH-5790/peptides/transgened_tumor_15_mer_peptides.faa
- __MACOSX/326_sample_run/TCGA-CH-5790/peptides/._transgened_tumor_15_mer_peptides.faa
- 326_sample_run/TCGA-CH-5790/peptides/transgened_tumor_9_mer_peptides.faa.map
- __MACOSX/326_sample_run/TCGA-CH-5790/peptides/._transgened_tumor_9_mer_peptides.faa.map
- 326_sample_run/TCGA-CH-5790/peptides/transgened_normal_10_mer_peptides.faa
- __MACOSX/326_sample_run/TCGA-CH-5790/peptides/._transgened_normal_10_mer_peptides.faa
- 326_sample_run/TCGA-CH-5790/peptides/transgened_normal_15_mer_peptides.faa
- __MACOSX/326_sample_run/TCGA-CH-5790/peptides/._transgened_normal_15_mer_peptides.faa
- 326_sample_run/TCGA-CH-5790/peptides/transgened_normal_9_mer_peptides.faa
- __MACOSX/326_sample_run/TCGA-CH-5790/peptides/._transgened_normal_9_mer_peptides.faa
- __MACOSX/326_sample_run/TCGA-CH-5790/._peptides
- 326_sample_run/TCGA-CH-5790/reports/
- 326_sample_run/TCGA-CH-5790/reports/immunotherapy_resistance_report.txt
- __MACOSX/326_sample_run/TCGA-CH-5790/reports/
- __MACOSX/326_sample_run/TCGA-CH-5790/reports/._immunotherapy_resistance_report.txt
- 326_sample_run/TCGA-CH-5790/reports/mhc_pathway_report.txt
- __MACOSX/326_sample_run/TCGA-CH-5790/reports/._mhc_pathway_report.txt
- 326_sample_run/TCGA-CH-5790/reports/car_t_target_report.txt
- __MACOSX/326_sample_run/TCGA-CH-5790/reports/._car_t_target_report.txt
- __MACOSX/326_sample_run/TCGA-CH-5790/._reports
- __MACOSX/326_sample_run/._TCGA-CH-5790
- 326_sample_run/TCGA-CH-5764/
- 326_sample_run/TCGA-CH-5764/mutations/
- 326_sample_run/TCGA-CH-5764/mutations/transgened/
- 326_sample_run/TCGA-CH-5764/mutations/transgened/mutations.vcf
- __MACOSX/326_sample_run/TCGA-CH-5764/
- __MACOSX/326_sample_run/TCGA-CH-5764/mutations/
- __MACOSX/326_sample_run/TCGA-CH-5764/mutations/transgened/
- __MACOSX/326_sample_run/TCGA-CH-5764/mutations/transgened/._mutations.vcf
- 326_sample_run/TCGA-CH-5764/mutations/transgened/fusions.bedpe
- __MACOSX/326_sample_run/TCGA-CH-5764/mutations/transgened/._fusions.bedpe
- __MACOSX/326_sample_run/TCGA-CH-5764/mutations/._transgened
- 326_sample_run/TCGA-CH-5764/mutations/snpeffed/
- 326_sample_run/TCGA-CH-5764/mutations/snpeffed/mutations.vcf
- __MACOSX/326_sample_run/TCGA-CH-5764/mutations/snpeffed/
- __MACOSX/326_sample_run/TCGA-CH-5764/mutations/snpeffed/._mutations.vcf
- __MACOSX/326_sample_run/TCGA-CH-5764/mutations/._snpeffed
- __MACOSX/326_sample_run/TCGA-CH-5764/._mutations
- 326_sample_run/TCGA-CH-5764/haplotyping/
- 326_sample_run/TCGA-CH-5764/haplotyping/mhcii_alleles.list
- __MACOSX/326_sample_run/TCGA-CH-5764/haplotyping/
- __MACOSX/326_sample_run/TCGA-CH-5764/haplotyping/._mhcii_alleles.list
- 326_sample_run/TCGA-CH-5764/haplotyping/mhci_alleles.list
- __MACOSX/326_sample_run/TCGA-CH-5764/haplotyping/._mhci_alleles.list
- __MACOSX/326_sample_run/TCGA-CH-5764/._haplotyping
- 326_sample_run/TCGA-CH-5764/rankboost/
- 326_sample_run/TCGA-CH-5764/rankboost/mhci_rankboost_detailed_results.txt
- __MACOSX/326_sample_run/TCGA-CH-5764/rankboost/
- __MACOSX/326_sample_run/TCGA-CH-5764/rankboost/._mhci_rankboost_detailed_results.txt
- 326_sample_run/TCGA-CH-5764/rankboost/mhcii_rankboost_concise_results.tsv
- __MACOSX/326_sample_run/TCGA-CH-5764/rankboost/._mhcii_rankboost_concise_results.tsv
- 326_sample_run/TCGA-CH-5764/rankboost/mhcii_rankboost_detailed_results.txt
- __MACOSX/326_sample_run/TCGA-CH-5764/rankboost/._mhcii_rankboost_detailed_results.txt
- 326_sample_run/TCGA-CH-5764/rankboost/mhci_rankboost_concise_results.tsv
- __MACOSX/326_sample_run/TCGA-CH-5764/rankboost/._mhci_rankboost_concise_results.tsv
- __MACOSX/326_sample_run/TCGA-CH-5764/._rankboost
- 326_sample_run/TCGA-CH-5764/binding_predictions/
- 326_sample_run/TCGA-CH-5764/binding_predictions/mhci_merged_files.list
- __MACOSX/326_sample_run/TCGA-CH-5764/binding_predictions/
- __MACOSX/326_sample_run/TCGA-CH-5764/binding_predictions/._mhci_merged_files.list
- 326_sample_run/TCGA-CH-5764/binding_predictions/mhcii_merged_files.list
- __MACOSX/326_sample_run/TCGA-CH-5764/binding_predictions/._mhcii_merged_files.list
- __MACOSX/326_sample_run/TCGA-CH-5764/._binding_predictions
- 326_sample_run/TCGA-CH-5764/peptides/
- 326_sample_run/TCGA-CH-5764/peptides/transgened_tumor_10_mer_peptides.faa
- __MACOSX/326_sample_run/TCGA-CH-5764/peptides/
- __MACOSX/326_sample_run/TCGA-CH-5764/peptides/._transgened_tumor_10_mer_peptides.faa
- 326_sample_run/TCGA-CH-5764/peptides/transgened_tumor_10_mer_peptides.faa.map
- __MACOSX/326_sample_run/TCGA-CH-5764/peptides/._transgened_tumor_10_mer_peptides.faa.map
- 326_sample_run/TCGA-CH-5764/peptides/transgened_tumor_15_mer_peptides.faa.map
- __MACOSX/326_sample_run/TCGA-CH-5764/peptides/._transgened_tumor_15_mer_peptides.faa.map
- 326_sample_run/TCGA-CH-5764/peptides/transgened_tumor_9_mer_peptides.faa
- __MACOSX/326_sample_run/TCGA-CH-5764/peptides/._transgened_tumor_9_mer_peptides.faa
- 326_sample_run/TCGA-CH-5764/peptides/transgened_tumor_15_mer_peptides.faa
- __MACOSX/326_sample_run/TCGA-CH-5764/peptides/._transgened_tumor_15_mer_peptides.faa
- 326_sample_run/TCGA-CH-5764/peptides/transgened_tumor_9_mer_peptides.faa.map
- __MACOSX/326_sample_run/TCGA-CH-5764/peptides/._transgened_tumor_9_mer_peptides.faa.map
- 326_sample_run/TCGA-CH-5764/peptides/transgened_normal_10_mer_peptides.faa
- __MACOSX/326_sample_run/TCGA-CH-5764/peptides/._transgened_normal_10_mer_peptides.faa
- 326_sample_run/TCGA-CH-5764/peptides/transgened_normal_15_mer_peptides.faa
- __MACOSX/326_sample_run/TCGA-CH-5764/peptides/._transgened_normal_15_mer_peptides.faa
- 326_sample_run/TCGA-CH-5764/peptides/transgened_normal_9_mer_peptides.faa
- __MACOSX/326_sample_run/TCGA-CH-5764/peptides/._transgened_normal_9_mer_peptides.faa
- __MACOSX/326_sample_run/TCGA-CH-5764/._peptides
- 326_sample_run/TCGA-CH-5764/reports/
- 326_sample_run/TCGA-CH-5764/reports/immunotherapy_resistance_report.txt
- __MACOSX/326_sample_run/TCGA-CH-5764/reports/
- __MACOSX/326_sample_run/TCGA-CH-5764/reports/._immunotherapy_resistance_report.txt
- 326_sample_run/TCGA-CH-5764/reports/mhc_pathway_report.txt
- __MACOSX/326_sample_run/TCGA-CH-5764/reports/._mhc_pathway_report.txt
- 326_sample_run/TCGA-CH-5764/reports/car_t_target_report.txt
- __MACOSX/326_sample_run/TCGA-CH-5764/reports/._car_t_target_report.txt
- __MACOSX/326_sample_run/TCGA-CH-5764/._reports
- __MACOSX/326_sample_run/._TCGA-CH-5764
- 326_sample_run/TCGA-EJ-5514/
- 326_sample_run/TCGA-EJ-5514/mutations/
- 326_sample_run/TCGA-EJ-5514/mutations/transgened/
- 326_sample_run/TCGA-EJ-5514/mutations/transgened/mutations.vcf
- __MACOSX/326_sample_run/TCGA-EJ-5514/
- __MACOSX/326_sample_run/TCGA-EJ-5514/mutations/
- __MACOSX/326_sample_run/TCGA-EJ-5514/mutations/transgened/
- __MACOSX/326_sample_run/TCGA-EJ-5514/mutations/transgened/._mutations.vcf
- 326_sample_run/TCGA-EJ-5514/mutations/transgened/fusions.bedpe
- __MACOSX/326_sample_run/TCGA-EJ-5514/mutations/transgened/._fusions.bedpe
- __MACOSX/326_sample_run/TCGA-EJ-5514/mutations/._transgened
- 326_sample_run/TCGA-EJ-5514/mutations/snpeffed/
- 326_sample_run/TCGA-EJ-5514/mutations/snpeffed/mutations.vcf
- __MACOSX/326_sample_run/TCGA-EJ-5514/mutations/snpeffed/
- __MACOSX/326_sample_run/TCGA-EJ-5514/mutations/snpeffed/._mutations.vcf
- __MACOSX/326_sample_run/TCGA-EJ-5514/mutations/._snpeffed
- __MACOSX/326_sample_run/TCGA-EJ-5514/._mutations
- 326_sample_run/TCGA-EJ-5514/haplotyping/
- 326_sample_run/TCGA-EJ-5514/haplotyping/mhcii_alleles.list
- __MACOSX/326_sample_run/TCGA-EJ-5514/haplotyping/
- __MACOSX/326_sample_run/TCGA-EJ-5514/haplotyping/._mhcii_alleles.list
- 326_sample_run/TCGA-EJ-5514/haplotyping/mhci_alleles.list
- __MACOSX/326_sample_run/TCGA-EJ-5514/haplotyping/._mhci_alleles.list
- __MACOSX/326_sample_run/TCGA-EJ-5514/._haplotyping
- 326_sample_run/TCGA-EJ-5514/rankboost/
- 326_sample_run/TCGA-EJ-5514/rankboost/mhci_rankboost_detailed_results.txt
- __MACOSX/326_sample_run/TCGA-EJ-5514/rankboost/
- __MACOSX/326_sample_run/TCGA-EJ-5514/rankboost/._mhci_rankboost_detailed_results.txt
- 326_sample_run/TCGA-EJ-5514/rankboost/mhcii_rankboost_concise_results.tsv
- __MACOSX/326_sample_run/TCGA-EJ-5514/rankboost/._mhcii_rankboost_concise_results.tsv
- 326_sample_run/TCGA-EJ-5514/rankboost/mhcii_rankboost_detailed_results.txt
- __MACOSX/326_sample_run/TCGA-EJ-5514/rankboost/._mhcii_rankboost_detailed_results.txt
- 326_sample_run/TCGA-EJ-5514/rankboost/mhci_rankboost_concise_results.tsv
- __MACOSX/326_sample_run/TCGA-EJ-5514/rankboost/._mhci_rankboost_concise_results.tsv
- __MACOSX/326_sample_run/TCGA-EJ-5514/._rankboost
- 326_sample_run/TCGA-EJ-5514/binding_predictions/
- 326_sample_run/TCGA-EJ-5514/binding_predictions/mhci_merged_files.list
- __MACOSX/326_sample_run/TCGA-EJ-5514/binding_predictions/
- __MACOSX/326_sample_run/TCGA-EJ-5514/binding_predictions/._mhci_merged_files.list
- 326_sample_run/TCGA-EJ-5514/binding_predictions/mhcii_merged_files.list
- __MACOSX/326_sample_run/TCGA-EJ-5514/binding_predictions/._mhcii_merged_files.list
- __MACOSX/326_sample_run/TCGA-EJ-5514/._binding_predictions
- 326_sample_run/TCGA-EJ-5514/peptides/
- 326_sample_run/TCGA-EJ-5514/peptides/transgened_tumor_10_mer_peptides.faa
- __MACOSX/326_sample_run/TCGA-EJ-5514/peptides/
- __MACOSX/326_sample_run/TCGA-EJ-5514/peptides/._transgened_tumor_10_mer_peptides.faa
- 326_sample_run/TCGA-EJ-5514/peptides/transgened_tumor_10_mer_peptides.faa.map
- __MACOSX/326_sample_run/TCGA-EJ-5514/peptides/._transgened_tumor_10_mer_peptides.faa.map
- 326_sample_run/TCGA-EJ-5514/peptides/transgened_tumor_15_mer_peptides.faa.map
- __MACOSX/326_sample_run/TCGA-EJ-5514/peptides/._transgened_tumor_15_mer_peptides.faa.map
- 326_sample_run/TCGA-EJ-5514/peptides/transgened_tumor_9_mer_peptides.faa
- __MACOSX/326_sample_run/TCGA-EJ-5514/peptides/._transgened_tumor_9_mer_peptides.faa
- 326_sample_run/TCGA-EJ-5514/peptides/transgened_tumor_15_mer_peptides.faa
- __MACOSX/326_sample_run/TCGA-EJ-5514/peptides/._transgened_tumor_15_mer_peptides.faa
- 326_sample_run/TCGA-EJ-5514/peptides/transgened_tumor_9_mer_peptides.faa.map
- __MACOSX/326_sample_run/TCGA-EJ-5514/peptides/._transgened_tumor_9_mer_peptides.faa.map
- 326_sample_run/TCGA-EJ-5514/peptides/transgened_normal_10_mer_peptides.faa
- __MACOSX/326_sample_run/TCGA-EJ-5514/peptides/._transgened_normal_10_mer_peptides.faa
- 326_sample_run/TCGA-EJ-5514/peptides/transgened_normal_15_mer_peptides.faa
- __MACOSX/326_sample_run/TCGA-EJ-5514/peptides/._transgened_normal_15_mer_peptides.faa
- 326_sample_run/TCGA-EJ-5514/peptides/transgened_normal_9_mer_peptides.faa
- __MACOSX/326_sample_run/TCGA-EJ-5514/peptides/._transgened_normal_9_mer_peptides.faa
- __MACOSX/326_sample_run/TCGA-EJ-5514/._peptides
- 326_sample_run/TCGA-EJ-5514/reports/
- 326_sample_run/TCGA-EJ-5514/reports/immunotherapy_resistance_report.txt
- __MACOSX/326_sample_run/TCGA-EJ-5514/reports/
- __MACOSX/326_sample_run/TCGA-EJ-5514/reports/._immunotherapy_resistance_report.txt
- 326_sample_run/TCGA-EJ-5514/reports/mhc_pathway_report.txt
- __MACOSX/326_sample_run/TCGA-EJ-5514/reports/._mhc_pathway_report.txt
- 326_sample_run/TCGA-EJ-5514/reports/car_t_target_report.txt
- __MACOSX/326_sample_run/TCGA-EJ-5514/reports/._car_t_target_report.txt
- __MACOSX/326_sample_run/TCGA-EJ-5514/._reports
- __MACOSX/326_sample_run/._TCGA-EJ-5514
- 326_sample_run/TCGA-HC-7211/
- 326_sample_run/TCGA-HC-7211/mutations/
- 326_sample_run/TCGA-HC-7211/mutations/transgened/
- 326_sample_run/TCGA-HC-7211/mutations/transgened/mutations.vcf
- __MACOSX/326_sample_run/TCGA-HC-7211/
[truncated: 9,700 more entries]
