# Supplementary material for: ProTECT—Prediction of T-Cell Epitopes for Cancer Therapy
Source: Front Immunol. 2020 Nov 10;11:483296. doi: 10.3389/fimmu.2020.483296 (PMC7683782; doi:10.3389/fimmu.2020.483296)
Supplement: Supplementary file 2 [file DataSheet_2.zip › 326_sample_run/TCGA-HC-7818/peptides/transgened_tumor_9_mer_peptides.faa]

>neoepitope_1
SNVFPVFFEFLNIMVVG
>neoepitope_2
SISVIDFYLGECIAKMF
>neoepitope_3
TVVPTVYEISPPAF
>neoepitope_4
NSKMALNSISPPAF
>neoepitope_5
PSGTVCTSKVPSCHSIYM
>neoepitope_6
MALNSISPPAF
>neoepitope_7
PSGTVCTSNFAASFLNP
>neoepitope_8
PSGTVCTSKVPSCHSIY
>neoepitope_9
AFIRSTHLMQHHRIHTG
>neoepitope_10
LQSLPPGIMVDSLTLLK
>neoepitope_11
AQKRKFPSRKQ
>neoepitope_12
MDFLDKSTDVCEMPKET
>neoepitope_13
MDLCTLEKGNNNNFQS
>neoepitope_14
QDTSTSPIRKQ
>neoepitope_15
MDFLDKSTDVCEMPKETG
>neoepitope_16
SGFLIESKVLSLLLPLE
>neoepitope_17
LGHILIKFIPCPAICSE
>neoepitope_18
DIYKKLYHRDRSERIS
>neoepitope_19
LVHADDEKRIHPPPVASA
