# Supplementary material for: ProTECT—Prediction of T-Cell Epitopes for Cancer Therapy
Source: Front Immunol. 2020 Nov 10;11:483296. doi: 10.3389/fimmu.2020.483296 (PMC7683782; doi:10.3389/fimmu.2020.483296)
Supplement: Supplementary file 2 [file DataSheet_2.zip › 326_sample_run/TCGA-HC-7818/peptides/transgened_normal_10_mer_peptides.faa]

>neoepitope_1
WSNVFPVFFQFLNIMVVGI
>neoepitope_2
KSISVIDFYSGECIAKMFG
>neoepitope_9
KAFIRSTHLTQHHRIHTGE
>neoepitope_10
SLQSLPPGIKVDSLTLLKC
>neoepitope_15
ESGFLIESKLLSLLLPLEQ
>neoepitope_16
ALGHILIKFVPCPAICSEA
