# Supplementary material for: ProTECT—Prediction of T-Cell Epitopes for Cancer Therapy
Source: Front Immunol. 2020 Nov 10;11:483296. doi: 10.3389/fimmu.2020.483296 (PMC7683782; doi:10.3389/fimmu.2020.483296)
Supplement: Supplementary file 2 [file DataSheet_2.zip › 326_sample_run/TCGA-CH-5790/peptides/transgened_tumor_15_mer_peptides.faa.map]

{"neoepitope_12": "ENSG00000198886.2\tMT-ND4\tENST00000361381.2_F411S#0.87", "neoepitope_5": "ENSG00000106868.16\tSUSD1\tENST00000374263.7_R557H#0.11,ENST00000374264.6_R557H#0.11,ENST00000355396.7_R541H#0.11,ENST00000374270.7_R557H#0.11", "neoepitope_4": "ENSG00000111371.15\tSLC38A1\tENST00000546893.5_A317T#0.36,ENST00000398637.9_A317T#0.36,ENST00000552197.5_A317T#0.36,ENST00000549049.5_A317T#0.36,ENST00000439706.5_A317T#0.36,ENST00000612161.4_A317T#0.36", "neoepitope_7": "ENSG00000185761.10\tADAMTSL5\tENST00000395467.6_R6C#0.0", "neoepitope_6": "ENSG00000185761.10\tADAMTSL5\tENST00000590090.1_R25C#0.0", "neoepitope_1": "ENSG00000166833.19\tNAV2\tENST00000533917.5_E1105G#0.0,ENST00000349880.8_E2041G#0.0,ENST00000396085.5_E2044G#0.0,ENST00000527559.6_E2101G#0.0,ENST00000540292.5_E2045G#0.0,ENST00000360655.8_E1977G#0.0,ENST00000396087.7_E2100G#0.0", "neoepitope_10": "ENSG00000234745.9\tHLA-B\tENST00000412585.6_N104K#0.29,ENST00000434333.1_N115K#0.29", "neoepitope_3": "ENSG00000162104.9\tADCY9\tENST00000294016.7_R1205C#0.2", "neoepitope_2": "ENSG00000184012.11-ENSG00000157554.18\tTMPRSS2-ERG\tENST00000398585.7-ENST00000398911.5_41507950-38445621_FUSION_Junction:4-Spanning:25,ENST00000398585.7-ENST00000398905.5_41507950-38445621_FUSION_Junction:4-Spanning:25,ENST00000398585.7-ENST00000398910.5_41507950-38445621_FUSION_Junction:4-Spanning:25,ENST00000398585.7-ENST00000429727.6_41507950-38445621_FUSION_Junction:4-Spanning:25,ENST00000398585.7-ENST00000398907.5_41507950-38445621_FUSION_Junction:4-Spanning:25,ENST00000398585.7-ENST00000398919.6_41507950-38445621_FUSION_Junction:4-Spanning:25,ENST00000398585.7-ENST00000398897.5_41507950-38445621_FUSION_Junction:4-Spanning:25,ENST00000398585.7-ENST00000442448.5_41507950-38445621_FUSION_Junction:4-Spanning:25,ENST00000398585.7-ENST00000417133.6_41507950-38445621_FUSION_Junction:4-Spanning:25,ENST00000398585.7-ENST00000453032.6_41507950-38445621_FUSION_Junction:4-Spanning:25,ENST00000398585.7-ENST00000288319.11_41507950-38445621_FUSION_Junction:4-Spanning:25", "neoepitope_11": "ENSG00000100889.11\tPCK2\tENST00000558096.5_I407V#0.43,ENST00000216780.8_I573V#0.43,ENST00000545054.6_I439V#0.43,ENST00000561286.5_I439V#0.43", "neoepitope_9": "ENSG00000111664.10\tGNB3\tENST00000541257.5_D20G#0.0,ENST00000537035.1_D20G#0.0,ENST00000541978.5_D20G#0.0,ENST00000229264.7_D20G#0.0,ENST00000435982.6_D20G#0.0", "neoepitope_8": "ENSG00000185761.10\tADAMTSL5\tENST00000330475.8_R237C#0.0"}
