# Supplementary material for: ProTECT—Prediction of T-Cell Epitopes for Cancer Therapy
Source: Front Immunol. 2020 Nov 10;11:483296. doi: 10.3389/fimmu.2020.483296 (PMC7683782; doi:10.3389/fimmu.2020.483296)
Supplement: Supplementary file 2 [file DataSheet_2.zip › 326_sample_run/TCGA-CH-5790/peptides/transgened_tumor_9_mer_peptides.faa]

>neoepitope_1
RSNTSETPGLLPCGYLV
>neoepitope_2
GCEERGAAGSLISCE
>neoepitope_3
MDTTGVECCIQVSEESY
>neoepitope_4
MVSNISFFTMFVMYFLT
>neoepitope_5
DPEVCLDLHPGTNYNVS
>neoepitope_6
LALMGGDGCYVLNGHWV
>neoepitope_7
MGGDGCYVLNGHWV
>neoepitope_8
GSLMGGDGCYVLNGHWV
>neoepitope_9
EQLKKQIAGARKACADV
>neoepitope_10
QTDRESLRKLRGYYNQS
>neoepitope_11
EDSARETPVGLVPKEGA
>neoepitope_12
TALYSLYMSTTTQWGSL
