# Supplementary material for: ProTECT—Prediction of T-Cell Epitopes for Cancer Therapy
Source: Front Immunol. 2020 Nov 10;11:483296. doi: 10.3389/fimmu.2020.483296 (PMC7683782; doi:10.3389/fimmu.2020.483296)
Supplement: Supplementary file 2 [file DataSheet_2.zip › 326_sample_run/TCGA-CH-5790/peptides/transgened_normal_10_mer_peptides.faa]

>neoepitope_1
KRSNTSETPELLPCGYLVG
>neoepitope_3
RMDTTGVECRIQVSEESYR
>neoepitope_4
QMVSNISFFAMFVMYFLTA
>neoepitope_5
RDPEVCLDLRPGTNYNVSL
>neoepitope_6
MGGDGRYVLNGHWVV
>neoepitope_7
HLALMGGDGRYVLNGHWVV
>neoepitope_8
LGSLMGGDGRYVLNGHWVV
>neoepitope_9
AEQLKKQIADARKACADVT
>neoepitope_10
AQTDRESLRNLRGYYNQSE
>neoepitope_11
GEDSARETPIGLVPKEGAL
>neoepitope_12
VTALYSLYMFTTTQWGSLT
