# Supplementary material for: ProTECT—Prediction of T-Cell Epitopes for Cancer Therapy
Source: Front Immunol. 2020 Nov 10;11:483296. doi: 10.3389/fimmu.2020.483296 (PMC7683782; doi:10.3389/fimmu.2020.483296)
Supplement: Supplementary file 2 [file DataSheet_2.zip › 326_sample_run/TCGA-CH-5790/peptides/transgened_normal_15_mer_peptides.faa]

>neoepitope_1
SIGEIKRSNTSETPELLPCGYLVGENTTI
>neoepitope_3
VNIASRMDTTGVECRIQVSEESYRVLSKM
>neoepitope_4
SQKKMQMVSNISFFAMFVMYFLTAIFGYL
>neoepitope_5
ISSSSRDPEVCLDLRPGTNYNVSLRALSS
>neoepitope_6
NHLGILGSLMGGDGRYVLNGHWVVSPPGT
>neoepitope_7
MGGDGRYVLNGHWVVSPPGT
>neoepitope_8
HRSRNHLALMGGDGRYVLNGHWVVSPPGT
>neoepitope_9
QLRQEAEQLKKQIADARKACADVTLAELV
>neoepitope_10
IYKAQAQTDRESLRNLRGYYNQSEAGSHT
>neoepitope_11
CRRLEGEDSARETPIGLVPKEGALDLSGL
>neoepitope_12
GLNMLVTALYSLYMFTTTQWGSLTHHINN
