# Supplementary material for: ProTECT—Prediction of T-Cell Epitopes for Cancer Therapy
Source: Front Immunol. 2020 Nov 10;11:483296. doi: 10.3389/fimmu.2020.483296 (PMC7683782; doi:10.3389/fimmu.2020.483296)
Supplement: Supplementary file 2 [file DataSheet_2.zip › 326_sample_run/TCGA-CH-5790/peptides/transgened_normal_9_mer_peptides.faa]

>neoepitope_1
RSNTSETPELLPCGYLV
>neoepitope_3
MDTTGVECRIQVSEESY
>neoepitope_4
MVSNISFFAMFVMYFLT
>neoepitope_5
DPEVCLDLRPGTNYNVS
>neoepitope_6
LALMGGDGRYVLNGHWV
>neoepitope_7
MGGDGRYVLNGHWV
>neoepitope_8
GSLMGGDGRYVLNGHWV
>neoepitope_9
EQLKKQIADARKACADV
>neoepitope_10
QTDRESLRNLRGYYNQS
>neoepitope_11
EDSARETPIGLVPKEGA
>neoepitope_12
TALYSLYMFTTTQWGSL
