# Supplementary material for: ProTECT—Prediction of T-Cell Epitopes for Cancer Therapy
Source: Front Immunol. 2020 Nov 10;11:483296. doi: 10.3389/fimmu.2020.483296 (PMC7683782; doi:10.3389/fimmu.2020.483296)
Supplement: Supplementary file 2 [file DataSheet_2.zip › 326_sample_run/TCGA-CH-5764/peptides/transgened_tumor_15_mer_peptides.faa.map]

{"neoepitope_15": "ENSG00000117528.11-ENSG00000188641.12\tABCD3-DPYD\tENST00000370214.8-ENST00000370192.7_94491247-97515941_FUSION_Junction:5-Spanning:13", "neoepitope_13": "ENSG00000203727.3-ENSG00000111961.17\tSAMD5-SASH1\tENST00000367474.1-ENST00000367467.7_147509387-148390134_FUSION_Junction:2-Spanning:2", "neoepitope_14": "ENSG00000088827.12\tSIGLEC1\tENST00000344754.5_R662C#0.0", "neoepitope_12": "ENSG00000203727.3-ENSG00000111961.17\tSAMD5-SASH1\tENST00000367474.1-ENST00000637729.1_147509387-148390134_FUSION_Junction:2-Spanning:2,ENST00000367474.1-ENST00000637469.1_147509387-148390134_FUSION_Junction:2-Spanning:2,ENST00000367474.1-ENST00000622663.1_147509387-148390134_FUSION_Junction:2-Spanning:2,ENST00000367474.1-ENST00000636279.1_147509387-148390134_FUSION_Junction:2-Spanning:2", "neoepitope_17": "ENSG00000150637.8\tCD226\tENST00000280200.8_R96P#0.5,ENST00000579496.5_R96P#0.5,ENST00000580335.1_R96P#0.5,ENST00000583955.5_R96P#0.5,ENST00000582621.5_R96P#0.5", "neoepitope_5": "ENSG00000099381.16\tSETD1A\tENST00000262519.12_A1414T#0.2", "neoepitope_4": "ENSG00000182013.17\tPNMAL1\tENST00000438932.2_R119C#0.0,ENST00000313683.14_R119C#0.0", "neoepitope_7": "ENSG00000138759.17\tFRAS1\tENST00000512123.3_L3721Q#0.0", "neoepitope_6": "ENSG00000153162.8\tBMP6\tENST00000283147.6_G265E#0.18", "neoepitope_1": "ENSG00000174482.10\tLINGO2\tENST00000308675.5_R369Q#0.0,ENST00000379992.6_R369Q#0.0,ENST00000613945.3_R369Q#0.0", "neoepitope_10": "ENSG00000145075.11\tCCDC39\tENST00000442201.6_L41#0.0", "neoepitope_3": "ENSG00000107362.13\tABHD17B\tENST00000333421.6_S192F#0.46,ENST00000377041.6_S192F#0.46", "neoepitope_2": "ENSG00000154760.13\tSLFN13\tENST00000526861.5_T675I#0.0,ENST00000534689.5_T357I#0.0,ENST00000285013.10_T675I#0.0,ENST00000542635.5_T675I#0.0,ENST00000533791.5_T675I#0.0", "neoepitope_11": "ENSG00000145075.11\tCCDC39\tENST00000471307.6_L23#0.0", "neoepitope_16": "ENSG00000134824.13\tFADS2\tENST00000521849.5_V300I#0.19,ENST00000521571.6_V66I#0.19,ENST00000257261.10_V278I#0.19,ENST00000355484.3_V66I#0.19,ENST00000278840.8_V300I#0.19,ENST00000522056.5_V269I#0.19", "neoepitope_9": "ENSG00000134186.11\tPRPF38B\tENST00000370025.8_R303Q#0.23,ENST00000370021.1_R192Q#0.23", "neoepitope_8": "ENSG00000116691.10\tMIIP\tENST00000235332.5_F304C#0.22"}
