# Supplementary material for: ProTECT—Prediction of T-Cell Epitopes for Cancer Therapy
Source: Front Immunol. 2020 Nov 10;11:483296. doi: 10.3389/fimmu.2020.483296 (PMC7683782; doi:10.3389/fimmu.2020.483296)
Supplement: Supplementary file 2 [file DataSheet_2.zip › 326_sample_run/TCGA-CH-5764/peptides/transgened_normal_10_mer_peptides.faa]

>neoepitope_1
DCRLLWILQRQPTLQFGGQ
>neoepitope_2
VIDEAQNFRTEDGDWYRKA
>neoepitope_3
YESAAVILHSPLTSGMRVA
>neoepitope_4
LNEFLDAEGRTWEDVVRLL
>neoepitope_5
PPPPPPPPRAYEPRSEFEQ
>neoepitope_6
FRIYKDCVMGSFKNQTFLI
>neoepitope_7
NLNSAYKLQLEKVYLCTGK
>neoepitope_8
RYHIHRRKSFDASDTLALP
>neoepitope_9
ELEREKERQRLEREAKERE
>neoepitope_10
SKLKDERASL
>neoepitope_12
CSTCGGCSPRMKVTKAPNL
>neoepitope_14
KNWVDLAWAVSYYIRFFIT
>neoepitope_15
ASNNMTLFFRNASEDDVGY
