# Supplementary material for: ProTECT—Prediction of T-Cell Epitopes for Cancer Therapy
Source: Front Immunol. 2020 Nov 10;11:483296. doi: 10.3389/fimmu.2020.483296 (PMC7683782; doi:10.3389/fimmu.2020.483296)
Supplement: Supplementary file 2 [file DataSheet_2.zip › 326_sample_run/TCGA-CH-5764/peptides/transgened_normal_15_mer_peptides.faa]

>neoepitope_1
NPLACDCRLLWILQRQPTLQFGGQQPMCA
>neoepitope_2
HIQHIVIDEAQNFRTEDGDWYRKAKTITQ
>neoepitope_3
DLAARYESAAVILHSPLTSGMRVAFPDTK
>neoepitope_4
EFLKNLNEFLDAEGRTWEDVVRLLQLNHP
>neoepitope_5
RRRPPPPPPPPPPRAYEPRSEFEQMTILY
>neoepitope_6
VTAAEFRIYKDCVMGSFKNQTFLISIYQV
>neoepitope_7
WNPEQNLNSAYKLQLEKVYLCTGKDGYVP
>neoepitope_8
LEPPHRYHIHRRKSFDASDTLALPRHCLL
>neoepitope_9
SSFDRELEREKERQRLEREAKEREKERRR
>neoepitope_10
LEDQLSKLKDERASL
>neoepitope_11
VSSKLSKLKDERASL
>neoepitope_14
PSGGGCSTCGGCSPRMKVTKAPNLLRVEI
>neoepitope_16
TMIVHKNWVDLAWAVSYYIRFFITYIPFY
>neoepitope_17
LNSTMASNNMTLFFRNASEDDVGYYSCSL
