# Supplementary material for: ProTECT—Prediction of T-Cell Epitopes for Cancer Therapy
Source: Front Immunol. 2020 Nov 10;11:483296. doi: 10.3389/fimmu.2020.483296 (PMC7683782; doi:10.3389/fimmu.2020.483296)
Supplement: Supplementary file 2 [file DataSheet_2.zip › 326_sample_run/TCGA-CH-5764/peptides/transgened_normal_9_mer_peptides.faa]

>neoepitope_1
CRLLWILQRQPTLQFGG
>neoepitope_2
IDEAQNFRTEDGDWYRK
>neoepitope_3
ESAAVILHSPLTSGMRV
>neoepitope_4
NEFLDAEGRTWEDVVRL
>neoepitope_5
PPPPPPPRAYEPRSEFE
>neoepitope_6
RIYKDCVMGSFKNQTFL
>neoepitope_7
LNSAYKLQLEKVYLCTG
>neoepitope_8
YHIHRRKSFDASDTLAL
>neoepitope_9
LEREKERQRLEREAKER
>neoepitope_10
KLKDERASL
>neoepitope_13
STCGGCSPRMKVTKAPN
>neoepitope_15
NWVDLAWAVSYYIRFFI
>neoepitope_16
SNNMTLFFRNASEDDVG
