# Supplementary material for: ProTECT—Prediction of T-Cell Epitopes for Cancer Therapy
Source: Front Immunol. 2020 Nov 10;11:483296. doi: 10.3389/fimmu.2020.483296 (PMC7683782; doi:10.3389/fimmu.2020.483296)
Supplement: Supplementary file 2 [file DataSheet_2.zip › 326_sample_run/TCGA-EJ-5514/mutations/transgened/fusions.bedpe]

# chr1	start1	end1	chr2	start2	end2	name	score	strand1	strand2	junctionSeq1	junctionSeq2	hugo1	hugo2
chr6	.	128520259	chr6	127331030	.	ENSG00000152894-ENSG00000093144	Junction:39-Spanning:92	-	-	GCAGCCTCCGCCGAGCATGGAGAGCTGCCGCCGCGGCCGGCCGGCGACGCTGGCGACGCTTTCGCCCCTGAGGTAGTTTGGCGACCACGAAGAAGGAAAAAGGGCGGGCGGGCGGCTGTCCTCTCACCGTCCTCACCCCGCGAGGCCCGGCCCGCTCCTCCGTCGTGGATTTCGCGGCGATCCCCCCGGCAGCTCTTTGCAAAGCTGCTTGAAACTTCTCCCAAACTCGGCATGGATACGACTGCGGCGGCGGCGCTGCCTGCTTTTGTGGCGCTCTTGCTCCTCTCTCCTTGGCCTCTCCTGGGATCGGCCCAAGGCCAGTTCTCCGCAG	AAATGGCGAAAAGTCTTTTGAAGACAGCCTCTCTGTCTGGAAGGACAAAATTGCTACATCAAACAGGATTGTCACTTTATAGTACATCCCATGGATTTTATGAGGAAGAAGTGAAAAAAACACTTCAGCAGTTTCCTGGTGGATCCATTGACCTTCAGAAGGAAGACAATGGCATTGGCATTCTTACTCTGAACAATCCAAGTAGAATGAATGCCTTTTCAGGTGTTATGATGCTACAACTTCTGGAAAAAGTAATTGAATTGGAAAATTGGACAGAGGGGAAAGGCCTCATTGTCCGTGGGGCAAAAAATACTTTCTCTTCAGGATCTGATCTGAATGCTGTGAAATCACTAGGAACTCCAGAGGATGGAATGGCCGTATGCATGTTCATGCAAAACA…	PTPRK	ECHDC1
chr10	.	63380318	chr1	92840551	.	ENSG00000171988-ENSG00000122406	Junction:9-Spanning:37	-	+	.	.	JMJD1C	RPL5
chr9	.	8633317	chr9	16215899	.	ENSG00000153707-ENSG00000205549	Junction:13-Spanning:16	-	-	.	.	PTPRD	C9orf92
chr20	.	35713019	chr20	45704444	.	ENSG00000131051-ENSG00000168634	Junction:5-Spanning:11	-	+	.	.	RBM39	WFDC13
