# Supplementary material for: ProTECT—Prediction of T-Cell Epitopes for Cancer Therapy
Source: Front Immunol. 2020 Nov 10;11:483296. doi: 10.3389/fimmu.2020.483296 (PMC7683782; doi:10.3389/fimmu.2020.483296)
Supplement: Supplementary file 2 [file DataSheet_2.zip › 326_sample_run/TCGA-EJ-5514/peptides/transgened_tumor_10_mer_peptides.faa]

>neoepitope_1
GSAQGQFSAEMAKSLLKTA
>neoepitope_2
RYGTSIKQRPEEIEIIKEK
>neoepitope_3
LRKDCANVNGFFMRHSVAV
>neoepitope_4
YPACAQMLPTNLSPHAPWN
>neoepitope_5
MTCSRVPSEQS
>neoepitope_6
SKQIQWPALMEEMYKKAH
>neoepitope_7
IGSQIRDQLELPWVPPHLR
>neoepitope_8
RVCACPGRDWRTEEENLRK
>neoepitope_9
SALPVTAYNKNGFRILFH
>neoepitope_10
SSALPVTAYNKNGFRILFH
>neoepitope_11
WLFGIWCCGRVYLGTSTLH
>neoepitope_12
GSLAFGAVAEYILEPPPCI
>neoepitope_13
DDGGFSTRPL
>neoepitope_14
SSPLFQVSGLLTRNQAQQP
>neoepitope_15
CRCQCAEEFLQCNCPITDI
>neoepitope_16
ELDERERNSHPSSKNLTNS
>neoepitope_17
TPVVSSEASALSTTPVDTS
>neoepitope_18
SELVLRSVVVGHVVAKVRA
>neoepitope_19
VSTRLTVLRGMGLGPQLDA
>neoepitope_20
CYLGRFNDIRVPIRLECVK
>neoepitope_21
ETAWKKSHKVVVHIQVKDV
