# Supplementary material for: ProTECT—Prediction of T-Cell Epitopes for Cancer Therapy
Source: Front Immunol. 2020 Nov 10;11:483296. doi: 10.3389/fimmu.2020.483296 (PMC7683782; doi:10.3389/fimmu.2020.483296)
Supplement: Supplementary file 2 [file DataSheet_2.zip › 326_sample_run/TCGA-EJ-5514/peptides/transgened_normal_10_mer_peptides.faa]

>neoepitope_2
RYGTSIKQRLEEIEIIKEK
>neoepitope_3
LRKDCANVNDFFMRHSVAV
>neoepitope_4
YPACAQMLPPNLSPHAPWN
>neoepitope_5
MMCSRVPSEQS
>neoepitope_7
IGSQIRDQLALPWVPPHLR
>neoepitope_8
RVCACPGRDRRTEEENLRK
>neoepitope_9
SALPVTAYDKNGFRILFH
>neoepitope_10
SSALPVTAYDKNGFRILFH
>neoepitope_13
DDGGFSTRPF
>neoepitope_14
SSPLFQVSGFLTRNQAQQP
>neoepitope_15
CRCQCAEEFPQCNCPITDI
>neoepitope_16
ELDERERNSRPSSKNLTNS
>neoepitope_17
TPVVSSEASTLSTTPVDTS
>neoepitope_18
SELVLRSVVAGHVVAKVRA
>neoepitope_20
CYLGRFNDIHVPIRLECVK
>neoepitope_21
ETAWKKSHKAVVHIQVKDV
