# Supplementary material for: ProTECT—Prediction of T-Cell Epitopes for Cancer Therapy
Source: Front Immunol. 2020 Nov 10;11:483296. doi: 10.3389/fimmu.2020.483296 (PMC7683782; doi:10.3389/fimmu.2020.483296)
Supplement: Supplementary file 2 [file DataSheet_2.zip › 326_sample_run/TCGA-EJ-5514/peptides/transgened_normal_15_mer_peptides.faa]

>neoepitope_2
IRKNLRYGTSIKQRLEEIEIIKEKIQGSA
>neoepitope_3
HALEFLRKDCANVNDFFMRHSVAVMTVRE
>neoepitope_4
FEPQRYPACAQMLPPNLSPHAPWNYHYHC
>neoepitope_5
MMCSRVPSEQSSGTSL
>neoepitope_7
ILLRAIGSQIRDQLALPWVPPHLRTPKLQ
>neoepitope_8
NSFEVRVCACPGRDRRTEEENLRKKGEPH
>neoepitope_9
SALPVTAYDKNGFRILFHFAKEC
>neoepitope_10
ESIKPSSALPVTAYDKNGFRILFHFAKEC
>neoepitope_13
GERSEDDGGFSTRPF
>neoepitope_14
CGAQDSSPLFQVSGFLTRNQAQQPFSLWA
>neoepitope_15
CQNSQCRCQCAEEFPQCNCPITDIQIMEY
>neoepitope_16
KRKIEELDERERNSRPSSKNLTNSSIPMK
>neoepitope_17
MSFSTTPVVSSEASTLSTTPVDTSTPVTT
>neoepitope_18
AGGAVSELVLRSVVAGHVVAKVRAVDADS
>neoepitope_21
KPLWQCYLGRFNDIHVPIRLECVKFASHC
>neoepitope_22
GAGPHETAWKKSHKAVVHIQVKDVNEFAP
