# Supplementary material for: ProTECT—Prediction of T-Cell Epitopes for Cancer Therapy
Source: Front Immunol. 2020 Nov 10;11:483296. doi: 10.3389/fimmu.2020.483296 (PMC7683782; doi:10.3389/fimmu.2020.483296)
Supplement: Supplementary file 2 [file DataSheet_2.zip › 326_sample_run/TCGA-EJ-5514/peptides/transgened_normal_9_mer_peptides.faa]

>neoepitope_2
YGTSIKQRLEEIEIIKE
>neoepitope_3
RKDCANVNDFFMRHSVA
>neoepitope_4
PACAQMLPPNLSPHAPW
>neoepitope_5
MMCSRVPSEQ
>neoepitope_7
GSQIRDQLALPWVPPHL
>neoepitope_8
VCACPGRDRRTEEENLR
>neoepitope_9
SALPVTAYDKNGFRILF
>neoepitope_12
DGGFSTRPF
>neoepitope_13
SPLFQVSGFLTRNQAQQ
>neoepitope_14
RCQCAEEFPQCNCPITD
>neoepitope_15
LDERERNSRPSSKNLTN
>neoepitope_16
PVVSSEASTLSTTPVDT
>neoepitope_17
ELVLRSVVAGHVVAKVR
>neoepitope_20
YLGRFNDIHVPIRLECV
>neoepitope_21
TAWKKSHKAVVHIQVKD
