# Supplementary material for: ProTECT—Prediction of T-Cell Epitopes for Cancer Therapy
Source: Front Immunol. 2020 Nov 10;11:483296. doi: 10.3389/fimmu.2020.483296 (PMC7683782; doi:10.3389/fimmu.2020.483296)
Supplement: Supplementary file 2 [file DataSheet_2.zip › 326_sample_run/TCGA-HC-7211/peptides/transgened_tumor_15_mer_peptides.faa]

>neoepitope_1
VEPAADGKGVVVVIMRRSGRKSGNCHRGG
>neoepitope_2
VEPAADGKGVVVVIMRRSGEFCLVWARER
>neoepitope_3
VEPAADGKGVVVVIMRRSE
>neoepitope_4
VEPAADGKGVVVVIMRRSGQRKPATSYVR
>neoepitope_5
NKVHNRTRTLTCAGVQNGESRGS
>neoepitope_6
ITKPGYDPCNLLVDVDDIRDLSSGFSKYR
>neoepitope_7
FIQQSLHLDLYLAIAGLLAITAVYTVAGG
>neoepitope_8
ISQEHIIIEAADSGCGSWTSCSSSSHDNF
>neoepitope_9
PPVQPQVQQQQTAVHTAQAAQMVAPGVQM
>neoepitope_10
PPVQPQVQQQQTAVHTAQAAQMVAPGVQV
>neoepitope_11
ISQEHIIIEAADSGCGSWTSCSSSSHDNF
>neoepitope_12
VAKTVRMTLGRPLCCSCCWPASTAAPTPG
>neoepitope_13
PPPALCGASACDVSKHAKGQDLFDQIVY
>neoepitope_14
AAGLGLVAIYFATQKHAKGQDLFDQIVY
>neoepitope_15
LPYTLASLYHREKQKHAKGQDLFDQIVY
>neoepitope_16
AQEYQLDKEGSPEPLDRNNPLEPKNKARF
>neoepitope_17
QPAKDGKELVSPCLFPSFKGEWEHAEVTY
>neoepitope_18
ITKPGYDPCNLLVDVDDIRDLSSGFSKYR
>neoepitope_19
ITKPGYDPCNLLVDVDDIRDLSSGFSKYR
>neoepitope_20
TEVSKVSETVQEELPPPPQKAAPQGKSKS
>neoepitope_21
MTSSDKDFRFMATSYLMSELQKDSIQLDE
>neoepitope_22
LFYPLFVHMYLELVNNQHENEAKSFFEKF
