# Supplementary material for: ProTECT—Prediction of T-Cell Epitopes for Cancer Therapy
Source: Front Immunol. 2020 Nov 10;11:483296. doi: 10.3389/fimmu.2020.483296 (PMC7683782; doi:10.3389/fimmu.2020.483296)
Supplement: Supplementary file 2 [file DataSheet_2.zip › 326_sample_run/TCGA-HC-7211/peptides/transgened_normal_10_mer_peptides.faa]

>neoepitope_1
DGKGVVVVIKRRSGEFCLV
>neoepitope_2
DGKGVVVVIKRRSE
>neoepitope_3
DGKGVVVVIKRRSGRKSGN
>neoepitope_4
DGKGVVVVIKRRSGQRKPA
>neoepitope_6
YDPCNLLVDLDDIRDLSSG
>neoepitope_7
LHLDLYLAIVGLLAITAVY
>neoepitope_8
IIIEAADSGRGSWTSCSSS
>neoepitope_9
QVQQQQTAVQTAQAAQMVA
>neoepitope_10
IIIEAADSGRGSWTSCSSS
>neoepitope_11
RMTLGRPLCYSCCWPASTA
>neoepitope_15
LDKEGSPEPWDRNNPLEPK
>neoepitope_16
GKELVSPCLSPSFKGEWEH
>neoepitope_17
YDPCNLLVDLDDIRDLSSG
>neoepitope_18
YDPCNLLVDLDDIRDLSSG
>neoepitope_19
VSETVQEELTPPPQKAAPQ
>neoepitope_20
KDFRFMATSDLMSELQKDS
>neoepitope_21
FVHMYLELVYNQHENEAKS
