# Supplementary material for: ProTECT—Prediction of T-Cell Epitopes for Cancer Therapy
Source: Front Immunol. 2020 Nov 10;11:483296. doi: 10.3389/fimmu.2020.483296 (PMC7683782; doi:10.3389/fimmu.2020.483296)
Supplement: Supplementary file 2 [file DataSheet_2.zip › 326_sample_run/TCGA-HC-7211/peptides/transgened_normal_15_mer_peptides.faa]

>neoepitope_1
VEPAADGKGVVVVIKRRSGRKSGNCHRGG
>neoepitope_2
VEPAADGKGVVVVIKRRSGEFCLVWARER
>neoepitope_3
VEPAADGKGVVVVIKRRSE
>neoepitope_4
VEPAADGKGVVVVIKRRSGQRKPATSYVR
>neoepitope_6
ITKPGYDPCNLLVDLDDIRDLSSGFSKYR
>neoepitope_7
FIQQSLHLDLYLAIVGLLAITAVYTVAGG
>neoepitope_8
ISQEHIIIEAADSGRGSWTSCSSSSHDNF
>neoepitope_9
PPVQPQVQQQQTAVQTAQAAQMVAPGVQM
>neoepitope_10
PPVQPQVQQQQTAVQTAQAAQMVAPGVQV
>neoepitope_11
ISQEHIIIEAADSGRGSWTSCSSSSHDNF
>neoepitope_12
VAKTVRMTLGRPLCYSCCWPASTAAPTPG
>neoepitope_16
AQEYQLDKEGSPEPWDRNNPLEPKNKARF
>neoepitope_17
QPAKDGKELVSPCLSPSFKGEWEHAEVTY
>neoepitope_18
ITKPGYDPCNLLVDLDDIRDLSSGFSKYR
>neoepitope_19
ITKPGYDPCNLLVDLDDIRDLSSGFSKYR
>neoepitope_20
TEVSKVSETVQEELTPPPQKAAPQGKSKS
>neoepitope_21
MTSSDKDFRFMATSDLMSELQKDSIQLDE
>neoepitope_22
LFYPLFVHMYLELVYNQHENEAKSFFEKF
