# Supplementary material for: ProTECT—Prediction of T-Cell Epitopes for Cancer Therapy
Source: Front Immunol. 2020 Nov 10;11:483296. doi: 10.3389/fimmu.2020.483296 (PMC7683782; doi:10.3389/fimmu.2020.483296)
Supplement: Supplementary file 2 [file DataSheet_2.zip › 326_sample_run/TCGA-HC-7211/peptides/transgened_normal_9_mer_peptides.faa]

>neoepitope_1
GKGVVVVIKRRSE
>neoepitope_2
GKGVVVVIKRRSGRKSG
>neoepitope_3
GKGVVVVIKRRSGEFCL
>neoepitope_4
GKGVVVVIKRRSGQRKP
>neoepitope_6
DPCNLLVDLDDIRDLSS
>neoepitope_7
HLDLYLAIVGLLAITAV
>neoepitope_8
IIEAADSGRGSWTSCSS
>neoepitope_9
VQQQQTAVQTAQAAQMV
>neoepitope_10
IIEAADSGRGSWTSCSS
>neoepitope_11
MTLGRPLCYSCCWPAST
>neoepitope_15
DKEGSPEPWDRNNPLEP
>neoepitope_16
KELVSPCLSPSFKGEWE
>neoepitope_17
DPCNLLVDLDDIRDLSS
>neoepitope_18
DPCNLLVDLDDIRDLSS
>neoepitope_19
SETVQEELTPPPQKAAP
>neoepitope_20
DFRFMATSDLMSELQKD
>neoepitope_21
VHMYLELVYNQHENEAK
