# Supplementary material for: ProTECT—Prediction of T-Cell Epitopes for Cancer Therapy
Source: Front Immunol. 2020 Nov 10;11:483296. doi: 10.3389/fimmu.2020.483296 (PMC7683782; doi:10.3389/fimmu.2020.483296)
Supplement: Supplementary file 2 [file DataSheet_2.zip › 326_sample_run/TCGA-HC-8259/peptides/transgened_tumor_10_mer_peptides.faa]

>neoepitope_1
LSPDDLKYIKEFNKSWDYT
>neoepitope_2
VQCLLEKQGLLWYKGPWS
>neoepitope_3
RGDSQECSPQSCPELTSGP
>neoepitope_4
ATKECKEAKQVKDAEIPEG
>neoepitope_5
LQGEQGDFNNDDTEPENLG
>neoepitope_6
MAFIEQEANVKAEEIDAKA
>neoepitope_7
SGCEERGAAGSLISCE
>neoepitope_8
QALAINSSERLTFLSLGNA
>neoepitope_9
VTAYNAVNNTTVSRTSASK
>neoepitope_10
WKVQVLTAATGGEAGSAGT
>neoepitope_11
STIEYEHLEYEVSALHDDL
>neoepitope_12
AHRQLVEVVHERYLSGSER
>neoepitope_13
RLNDHKRPIYSGWLTTAGA
>neoepitope_14
GYSARTWGWLLGSGLCAGC
