# Supplementary material for: ProTECT—Prediction of T-Cell Epitopes for Cancer Therapy
Source: Front Immunol. 2020 Nov 10;11:483296. doi: 10.3389/fimmu.2020.483296 (PMC7683782; doi:10.3389/fimmu.2020.483296)
Supplement: Supplementary file 2 [file DataSheet_2.zip › 326_sample_run/TCGA-HC-8259/peptides/transgened_tumor_9_mer_peptides.faa]

>neoepitope_1
SPDDLKYIKEFNKSWDY
>neoepitope_2
QCLLEKQGLLWYKGPWS
>neoepitope_3
GDSQECSPQSCPELTSG
>neoepitope_4
TKECKEAKQVKDAEIPE
>neoepitope_5
QGEQGDFNNDDTEPENL
>neoepitope_6
AFIEQEANVKAEEIDAK
>neoepitope_7
GCEERGAAGSLISCE
>neoepitope_8
ALAINSSERLTFLSLGN
>neoepitope_9
TAYNAVNNTTVSRTSAS
>neoepitope_10
KVQVLTAATGGEAGSAG
>neoepitope_11
TIEYEHLEYEVSALHDD
>neoepitope_12
HRQLVEVVHERYLSGSE
>neoepitope_13
LNDHKRPIYSGWLTTAG
>neoepitope_14
YSARTWGWLLGSGLCAG
