# Supplementary material for: ProTECT—Prediction of T-Cell Epitopes for Cancer Therapy
Source: Front Immunol. 2020 Nov 10;11:483296. doi: 10.3389/fimmu.2020.483296 (PMC7683782; doi:10.3389/fimmu.2020.483296)
Supplement: Supplementary file 2 [file DataSheet_2.zip › 326_sample_run/TCGA-HC-8259/peptides/transgened_tumor_15_mer_peptides.faa]

>neoepitope_1
DVTPPLSPDDLKYIKEFNKSWDYTPNRGH
>neoepitope_2
CRRNLVQCLLEKQGLLWYKGPWS
>neoepitope_3
GGAGRRGDSQECSPQSCPELTSGPRMCPR
>neoepitope_4
CVDRGATKECKEAKQVKDAEIPEGAARGP
>neoepitope_5
DDEEVLQGEQGDFNNDDTEPENLGHRPLL
>neoepitope_6
QIKHMMAFIEQEANVKAEEIDAKAEEEFN
>neoepitope_7
PPGGESGCEERGAAGSLISCE
>neoepitope_8
TKLLLQALAINSSERLTFLSLGNAYLALK
>neoepitope_9
LVSKQVTAYNAVNNTTVSRTSASKYENMI
>neoepitope_10
LAAHPWKVQVLTAATGGEAGSAGTPERPD
>neoepitope_11
TALTNSTIEYEHLEYEVSALHDDLWEQLN
>neoepitope_12
TLLAIAHRQLVEVVHERYLSGSERAKRHG
>neoepitope_13
FNKYCRLNDHKRPIYSGWLTTAGAN
>neoepitope_14
HCSTRGYSARTWGWLLGSGLCAGCSMLWK
