# Supplementary material for: ProTECT—Prediction of T-Cell Epitopes for Cancer Therapy
Source: Front Immunol. 2020 Nov 10;11:483296. doi: 10.3389/fimmu.2020.483296 (PMC7683782; doi:10.3389/fimmu.2020.483296)
Supplement: Supplementary file 2 [file DataSheet_2.zip › 326_sample_run/TCGA-HC-8259/peptides/transgened_normal_10_mer_peptides.faa]

>neoepitope_1
LSPDDLKYIEEFNKSWDYT
>neoepitope_2
VQCLLEKQGT
>neoepitope_3
RGDSQECSPRSCPELTSGP
>neoepitope_4
ATKECKEAKEVKDAEIPEG
>neoepitope_5
LQGEQGDFNDDDTEPENLG
>neoepitope_6
MAFIEQEANEKAEEIDAKA
>neoepitope_8
QALAINSSEPLTFLSLGNA
>neoepitope_9
VTAYNAVNNSTVSRTSASK
>neoepitope_10
WKVQVLTAAAGGEAGSAGT
>neoepitope_11
STIEYEHLESEVSALHDDL
>neoepitope_12
AHRQLVEVVRERYLSGSER
>neoepitope_13
RLNDHKRPICSGWLTTAGA
>neoepitope_14
GYSARTWGWFLGSGLCAGC
