# Supplementary material for: ProTECT—Prediction of T-Cell Epitopes for Cancer Therapy
Source: Front Immunol. 2020 Nov 10;11:483296. doi: 10.3389/fimmu.2020.483296 (PMC7683782; doi:10.3389/fimmu.2020.483296)
Supplement: Supplementary file 2 [file DataSheet_2.zip › 326_sample_run/TCGA-HC-8259/peptides/transgened_normal_15_mer_peptides.faa]

>neoepitope_1
DVTPPLSPDDLKYIEEFNKSWDYTPNRGH
>neoepitope_2
CRRNLVQCLLEKQGT
>neoepitope_3
GGAGRRGDSQECSPRSCPELTSGPRMCPR
>neoepitope_4
CVDRGATKECKEAKEVKDAEIPEGAARGP
>neoepitope_5
DDEEVLQGEQGDFNDDDTEPENLGHRPLL
>neoepitope_6
QIKHMMAFIEQEANEKAEEIDAKAEEEFN
>neoepitope_8
TKLLLQALAINSSEPLTFLSLGNAYLALK
>neoepitope_9
LVSKQVTAYNAVNNSTVSRTSASKYENMI
>neoepitope_10
LAAHPWKVQVLTAAAGGEAGSAGTPERPD
>neoepitope_11
TALTNSTIEYEHLESEVSALHDDLWEQLN
>neoepitope_12
TLLAIAHRQLVEVVRERYLSGSERAKRHG
>neoepitope_13
FNKYCRLNDHKRPICSGWLTTAGAN
>neoepitope_14
HCSTRGYSARTWGWFLGSGLCAGCSMLWK
