# Supplementary material for: ProTECT—Prediction of T-Cell Epitopes for Cancer Therapy
Source: Front Immunol. 2020 Nov 10;11:483296. doi: 10.3389/fimmu.2020.483296 (PMC7683782; doi:10.3389/fimmu.2020.483296)
Supplement: Supplementary file 2 [file DataSheet_2.zip › 326_sample_run/TCGA-HC-8259/peptides/transgened_normal_9_mer_peptides.faa]

>neoepitope_1
SPDDLKYIEEFNKSWDY
>neoepitope_2
QCLLEKQGT
>neoepitope_3
GDSQECSPRSCPELTSG
>neoepitope_4
TKECKEAKEVKDAEIPE
>neoepitope_5
QGEQGDFNDDDTEPENL
>neoepitope_6
AFIEQEANEKAEEIDAK
>neoepitope_8
ALAINSSEPLTFLSLGN
>neoepitope_9
TAYNAVNNSTVSRTSAS
>neoepitope_10
KVQVLTAAAGGEAGSAG
>neoepitope_11
TIEYEHLESEVSALHDD
>neoepitope_12
HRQLVEVVRERYLSGSE
>neoepitope_13
LNDHKRPICSGWLTTAG
>neoepitope_14
YSARTWGWFLGSGLCAG
