# Supplementary material for: ProTECT—Prediction of T-Cell Epitopes for Cancer Therapy
Source: Front Immunol. 2020 Nov 10;11:483296. doi: 10.3389/fimmu.2020.483296 (PMC7683782; doi:10.3389/fimmu.2020.483296)
Supplement: Supplementary file 2 [file DataSheet_2.zip › 326_sample_run/TCGA-HC-8266/peptides/transgened_tumor_10_mer_peptides.faa]

>neoepitope_1
EKRKKDSPFRHPQLFQEIL
>neoepitope_2
DLLREIKQVRKTYLKPE
>neoepitope_3
PSLPPQVISFLRSISSLMG
>neoepitope_4
TLHSVSELVWLCLRRSDVQ
>neoepitope_5
KQVKENRLRCEKELEYQRI
>neoepitope_6
VSVTPVPGQALVTMATATV
>neoepitope_7
LLDIDAPVTDIHSYFRKFF
>neoepitope_8
TVRDVKLLVGSLEVCPSPR
>neoepitope_9
YNSSNNFQQLLTSRAEVCP
>neoepitope_10
AKIIFEDDRIEKTDQLPQ
>neoepitope_11
RAQSGARKAQEEAKKCRKVY
>neoepitope_12
REASKGFHDEDSSGWSCSK
