# Supplementary material for: ProTECT—Prediction of T-Cell Epitopes for Cancer Therapy
Source: Front Immunol. 2020 Nov 10;11:483296. doi: 10.3389/fimmu.2020.483296 (PMC7683782; doi:10.3389/fimmu.2020.483296)
Supplement: Supplementary file 2 [file DataSheet_2.zip › 326_sample_run/TCGA-HC-8266/peptides/transgened_tumor_9_mer_peptides.faa]

>neoepitope_1
KRKKDSPFRHPQLFQEI
>neoepitope_2
DLLREIKQVRKTYLKP
>neoepitope_3
SLPPQVISFLRSISSLM
>neoepitope_4
LHSVSELVWLCLRRSDV
>neoepitope_5
QVKENRLRCEKELEYQR
>neoepitope_6
SVTPVPGQALVTMATAT
>neoepitope_7
LDIDAPVTDIHSYFRKF
>neoepitope_8
VRDVKLLVGSLEVCPSPR
>neoepitope_9
VRDVKLLVGSLEVCPSP
>neoepitope_10
NSSNNFQQLLTSRAEVC
>neoepitope_11
KIIFEDDRIEKTDQLPQ
>neoepitope_12
AQSGARKAQEEAKKCRKV
>neoepitope_13
EASKGFHDEDSSGWSCS
