# Supplementary material for: ProTECT—Prediction of T-Cell Epitopes for Cancer Therapy
Source: Front Immunol. 2020 Nov 10;11:483296. doi: 10.3389/fimmu.2020.483296 (PMC7683782; doi:10.3389/fimmu.2020.483296)
Supplement: Supplementary file 2 [file DataSheet_2.zip › 326_sample_run/TCGA-HC-8266/peptides/transgened_tumor_15_mer_peptides.faa]

>neoepitope_1
MGVFKEKRKKDSPFRHPQLFQEILLVPAF
>neoepitope_2
DLLREIKQVRKTYLKPESLE
>neoepitope_3
DLLTDPSLPPQVISFLRSISSLMGAFSGS
>neoepitope_4
SEIPLTLHSVSELVWLCLRRSDVQEESEG
>neoepitope_5
MEMRHKQVKENRLRCEKELEYQRIEKTLK
>neoepitope_6
VSGETVSVTPVPGQALVTMATATVTANNG
>neoepitope_7
RQEKNLLDIDAPVTDIHSYFRKFF
>neoepitope_8
PDPDFTVRDVKLLVGSLEVCPSPRIIPPS
>neoepitope_9
PDPDFTVRDVKLLVGSLEVCPSPR
>neoepitope_10
NVRGSYNSSNNFQQLLTSRAEVCPWEFET
>neoepitope_11
RKEIPAKIIFEDDRIEKTDQLPQ
>neoepitope_12
VTSPPRAQSGARKAQEEAKKCRKVYGIEHR
>neoepitope_13
PHLRNREASKGFHDEDSSGWSCSKDKDAY
