# Supplementary material for: ProTECT—Prediction of T-Cell Epitopes for Cancer Therapy
Source: Front Immunol. 2020 Nov 10;11:483296. doi: 10.3389/fimmu.2020.483296 (PMC7683782; doi:10.3389/fimmu.2020.483296)
Supplement: Supplementary file 2 [file DataSheet_2.zip › 326_sample_run/TCGA-HC-8266/peptides/transgened_normal_10_mer_peptides.faa]

>neoepitope_3
PSLPPQVISSLRSISSLMG
>neoepitope_4
TLHSVSELVRLCLRRSDVQ
>neoepitope_5
KQVKENRLRREKELEYQRI
>neoepitope_6
VSVTPVPGQTLVTMATATV
>neoepitope_9
YNSSNNFQQPLTSRAEVCP
>neoepitope_11
RAQSGARKARGEAKKCRKVY
>neoepitope_12
REASKGFHDKDSSGWSCSK
