# Supplementary material for: ProTECT—Prediction of T-Cell Epitopes for Cancer Therapy
Source: Front Immunol. 2020 Nov 10;11:483296. doi: 10.3389/fimmu.2020.483296 (PMC7683782; doi:10.3389/fimmu.2020.483296)
Supplement: Supplementary file 2 [file DataSheet_2.zip › 326_sample_run/TCGA-HC-8266/peptides/transgened_normal_15_mer_peptides.faa]

>neoepitope_3
DLLTDPSLPPQVISSLRSISSLMGAFSGS
>neoepitope_4
SEIPLTLHSVSELVRLCLRRSDVQEESEG
>neoepitope_5
MEMRHKQVKENRLRREKELEYQRIEKTLK
>neoepitope_6
VSGETVSVTPVPGQTLVTMATATVTANNG
>neoepitope_10
NVRGSYNSSNNFQQPLTSRAEVCPWEFET
>neoepitope_12
VTSPPRAQSGARKARGEAKKCRKVYGIEHR
>neoepitope_13
PHLRNREASKGFHDKDSSGWSCSKDKDAY
