# Supplementary material for: ProTECT—Prediction of T-Cell Epitopes for Cancer Therapy
Source: Front Immunol. 2020 Nov 10;11:483296. doi: 10.3389/fimmu.2020.483296 (PMC7683782; doi:10.3389/fimmu.2020.483296)
Supplement: Supplementary file 2 [file DataSheet_2.zip › 326_sample_run/TCGA-HC-8266/peptides/transgened_normal_9_mer_peptides.faa]

>neoepitope_3
SLPPQVISSLRSISSLM
>neoepitope_4
LHSVSELVRLCLRRSDV
>neoepitope_5
QVKENRLRREKELEYQR
>neoepitope_6
SVTPVPGQTLVTMATAT
>neoepitope_10
NSSNNFQQPLTSRAEVC
>neoepitope_12
AQSGARKARGEAKKCRKV
>neoepitope_13
EASKGFHDKDSSGWSCS
