# Supplementary material for: ProTECT—Prediction of T-Cell Epitopes for Cancer Therapy
Source: Front Immunol. 2020 Nov 10;11:483296. doi: 10.3389/fimmu.2020.483296 (PMC7683782; doi:10.3389/fimmu.2020.483296)
Supplement: Supplementary file 2 [file DataSheet_2.zip › 326_sample_run/TCGA-CH-5763/mutations/transgened/fusions.bedpe]

# chr1	start1	end1	chr2	start2	end2	name	score	strand1	strand2	junctionSeq1	junctionSeq2	hugo1	hugo2
chr21	.	41508081	chr17	43545367	.	ENSG00000184012-ENSG00000175832	Junction:54-Spanning:3	-	-	.	.	TMPRSS2	ETV4
