# Supplementary material for: ProTECT—Prediction of T-Cell Epitopes for Cancer Therapy
Source: Front Immunol. 2020 Nov 10;11:483296. doi: 10.3389/fimmu.2020.483296 (PMC7683782; doi:10.3389/fimmu.2020.483296)
Supplement: Supplementary file 2 [file DataSheet_2.zip › 326_sample_run/TCGA-CH-5763/peptides/transgened_tumor_10_mer_peptides.faa.map]

{"neoepitope_1": "ENSG00000140057.8\tAK7\tENST00000267584.8_M231I#0.0"}
