# Supplementary material for: ProTECT—Prediction of T-Cell Epitopes for Cancer Therapy
Source: Front Immunol. 2020 Nov 10;11:483296. doi: 10.3389/fimmu.2020.483296 (PMC7683782; doi:10.3389/fimmu.2020.483296)
Supplement: Supplementary file 2 [file DataSheet_2.zip › 326_sample_run/TCGA-HC-7820/peptides/transgened_tumor_10_mer_peptides.faa]

>neoepitope_1
SANASCITWKGTNGEFKMT
>neoepitope_2
FQAVVRAAGRTLLGVSSQG
>neoepitope_3
KALFDGLSHFYTTQGQSRK
>neoepitope_4
PDTQTIRIVCDIPTGIQGP
>neoepitope_5
EHIEVTRIDSTIDSSPCLK
>neoepitope_6
GVINTVTSGIAPDTKETIF
>neoepitope_7
SVLAPQPGPRPPFTLKPRV
>neoepitope_8
LKGQEAQEKESFEDKGN
>neoepitope_9
LFSIEVMSSLLCLGLLEG
>neoepitope_10
SKGLMHRDLRPSNIFFTMD
>neoepitope_11
KYDIITTPAQRVEMAPLNE
>neoepitope_12
PAELPAKRVSGKARLPPDV
>neoepitope_13
AALLQTMEDRGNQRVQAHA
>neoepitope_14
EEDTPSPLASVSQQGWRSI
>neoepitope_15
ELAAAERAKCQAQQERDEL
