# Supplementary material for: ProTECT—Prediction of T-Cell Epitopes for Cancer Therapy
Source: Front Immunol. 2020 Nov 10;11:483296. doi: 10.3389/fimmu.2020.483296 (PMC7683782; doi:10.3389/fimmu.2020.483296)
Supplement: Supplementary file 2 [file DataSheet_2.zip › 326_sample_run/TCGA-HC-7820/peptides/transgened_tumor_15_mer_peptides.faa]

>neoepitope_1
ELLSDSANASCITWKGTNGEFKMTDPDEV
>neoepitope_2
YEDKEFQAVVRAAGRTLLGVSSQGGQTYE
>neoepitope_3
TNSQLKALFDGLSHFYTTQGQSRKKGHPS
>neoepitope_4
SLPGFPDTQTIRIVCDIPTGIQGPEHPNP
>neoepitope_5
VPSNHEHIEVTRIDSTIDSSPCLKVTQKS
>neoepitope_6
LVDLPGVINTVTSGIAPDTKETIFSISKA
>neoepitope_7
KGKEQSVLAPQPGPRPPFTLKPRVFLHLY
>neoepitope_8
SESGVLKGQEAQEKESFEDKGNNDKEK
>neoepitope_9
SPPGVLFSIEVMSSLLCLGLLEG
>neoepitope_10
PFSGVLFSIEVMSSLLCLGLLEG
>neoepitope_11
VEFLHSKGLMHRDLRPSNIFFTMDDVVKV
>neoepitope_12
LKKTRKYDIITTPAQRVEMAPLNEEDDED
>neoepitope_13
LLRLLPAELPAKRVSGKARLPPDVLRWVE
>neoepitope_14
HEKVIAALLQTMEDRGNQRVQAHAAAALI
>neoepitope_15
SLRPLEEDTPSPLASVSQQGWRSIRLFIS
>neoepitope_16
IQLQEELAAAERAKCQAQQERDELADEIA
