# Supplementary material for: ProTECT—Prediction of T-Cell Epitopes for Cancer Therapy
Source: Front Immunol. 2020 Nov 10;11:483296. doi: 10.3389/fimmu.2020.483296 (PMC7683782; doi:10.3389/fimmu.2020.483296)
Supplement: Supplementary file 3 [file DataSheet_3.zip]

Archive with 206 entries (187 files):
- pvac_analysis/
- pvac_analysis/Mel-21-LN/
- pvac_analysis/Mel-21-LN/mhci_merged_files.list
- __MACOSX/
- __MACOSX/pvac_analysis/
- __MACOSX/pvac_analysis/Mel-21-LN/
- __MACOSX/pvac_analysis/Mel-21-LN/._mhci_merged_files.list
- pvac_analysis/Mel-21-LN/mhci_rankboost_detailed_results.txt
- __MACOSX/pvac_analysis/Mel-21-LN/._mhci_rankboost_detailed_results.txt
- pvac_analysis/Mel-21-LN/mhcii_merged_files.list
- __MACOSX/pvac_analysis/Mel-21-LN/._mhcii_merged_files.list
- pvac_analysis/Mel-21-LN/transgened_tumor_9_mer_peptides.faa
- __MACOSX/pvac_analysis/Mel-21-LN/._transgened_tumor_9_mer_peptides.faa
- pvac_analysis/Mel-21-LN/mhcii_rankboost_concise_results.tsv
- __MACOSX/pvac_analysis/Mel-21-LN/._mhcii_rankboost_concise_results.tsv
- pvac_analysis/Mel-21-LN/transgened_tumor_9_mer_peptides.faa.map
- __MACOSX/pvac_analysis/Mel-21-LN/._transgened_tumor_9_mer_peptides.faa.map
- pvac_analysis/Mel-21-LN/transgened_mutations.vcf
- __MACOSX/pvac_analysis/Mel-21-LN/._transgened_mutations.vcf
- pvac_analysis/Mel-21-LN/mhci_alleles.list
- __MACOSX/pvac_analysis/Mel-21-LN/._mhci_alleles.list
- pvac_analysis/Mel-21-LN/mhcii_rankboost_detailed_results.txt
- __MACOSX/pvac_analysis/Mel-21-LN/._mhcii_rankboost_detailed_results.txt
- pvac_analysis/Mel-21-LN/rsem.isoforms.results
- __MACOSX/pvac_analysis/Mel-21-LN/._rsem.isoforms.results
- pvac_analysis/Mel-21-LN/mhci_rankboost_concise_results.tsv
- __MACOSX/pvac_analysis/Mel-21-LN/._mhci_rankboost_concise_results.tsv
- __MACOSX/pvac_analysis/._Mel-21-LN
- pvac_analysis/.DS_Store
- __MACOSX/pvac_analysis/._.DS_Store
- pvac_analysis/Mel-21-skin-2013-1/
- pvac_analysis/Mel-21-skin-2013-1/mhci_merged_files.list
- __MACOSX/pvac_analysis/Mel-21-skin-2013-1/
- __MACOSX/pvac_analysis/Mel-21-skin-2013-1/._mhci_merged_files.list
- pvac_analysis/Mel-21-skin-2013-1/mhci_rankboost_detailed_results.txt
- __MACOSX/pvac_analysis/Mel-21-skin-2013-1/._mhci_rankboost_detailed_results.txt
- pvac_analysis/Mel-21-skin-2013-1/mhcii_merged_files.list
- __MACOSX/pvac_analysis/Mel-21-skin-2013-1/._mhcii_merged_files.list
- pvac_analysis/Mel-21-skin-2013-1/transgened_tumor_9_mer_peptides.faa
- __MACOSX/pvac_analysis/Mel-21-skin-2013-1/._transgened_tumor_9_mer_peptides.faa
- pvac_analysis/Mel-21-skin-2013-1/mhcii_rankboost_concise_results.tsv
- __MACOSX/pvac_analysis/Mel-21-skin-2013-1/._mhcii_rankboost_concise_results.tsv
- pvac_analysis/Mel-21-skin-2013-1/transgened_tumor_9_mer_peptides.faa.map
- __MACOSX/pvac_analysis/Mel-21-skin-2013-1/._transgened_tumor_9_mer_peptides.faa.map
- pvac_analysis/Mel-21-skin-2013-1/transgened_mutations.vcf
- __MACOSX/pvac_analysis/Mel-21-skin-2013-1/._transgened_mutations.vcf
- pvac_analysis/Mel-21-skin-2013-1/mhci_alleles.list
- __MACOSX/pvac_analysis/Mel-21-skin-2013-1/._mhci_alleles.list
- pvac_analysis/Mel-21-skin-2013-1/mhcii_rankboost_detailed_results.txt
- __MACOSX/pvac_analysis/Mel-21-skin-2013-1/._mhcii_rankboost_detailed_results.txt
- pvac_analysis/Mel-21-skin-2013-1/rsem.isoforms.results
- __MACOSX/pvac_analysis/Mel-21-skin-2013-1/._rsem.isoforms.results
- pvac_analysis/Mel-21-skin-2013-1/mhci_rankboost_concise_results.tsv
- __MACOSX/pvac_analysis/Mel-21-skin-2013-1/._mhci_rankboost_concise_results.tsv
- __MACOSX/pvac_analysis/._Mel-21-skin-2013-1
- pvac_analysis/Mel-38-breast/
- pvac_analysis/Mel-38-breast/mhci_merged_files.list
- __MACOSX/pvac_analysis/Mel-38-breast/
- __MACOSX/pvac_analysis/Mel-38-breast/._mhci_merged_files.list
- pvac_analysis/Mel-38-breast/mhci_rankboost_detailed_results.txt
- __MACOSX/pvac_analysis/Mel-38-breast/._mhci_rankboost_detailed_results.txt
- pvac_analysis/Mel-38-breast/mhcii_merged_files.list
- __MACOSX/pvac_analysis/Mel-38-breast/._mhcii_merged_files.list
- pvac_analysis/Mel-38-breast/transgened_tumor_9_mer_peptides.faa
- __MACOSX/pvac_analysis/Mel-38-breast/._transgened_tumor_9_mer_peptides.faa
- pvac_analysis/Mel-38-breast/mhcii_rankboost_concise_results.tsv
- __MACOSX/pvac_analysis/Mel-38-breast/._mhcii_rankboost_concise_results.tsv
- pvac_analysis/Mel-38-breast/transgened_tumor_9_mer_peptides.faa.map
- __MACOSX/pvac_analysis/Mel-38-breast/._transgened_tumor_9_mer_peptides.faa.map
- pvac_analysis/Mel-38-breast/transgened_mutations.vcf
- __MACOSX/pvac_analysis/Mel-38-breast/._transgened_mutations.vcf
- pvac_analysis/Mel-38-breast/mhci_alleles.list
- __MACOSX/pvac_analysis/Mel-38-breast/._mhci_alleles.list
- pvac_analysis/Mel-38-breast/mhcii_rankboost_detailed_results.txt
- __MACOSX/pvac_analysis/Mel-38-breast/._mhcii_rankboost_detailed_results.txt
- pvac_analysis/Mel-38-breast/rsem.isoforms.results
- __MACOSX/pvac_analysis/Mel-38-breast/._rsem.isoforms.results
- pvac_analysis/Mel-38-breast/mhci_rankboost_concise_results.tsv
- __MACOSX/pvac_analysis/Mel-38-breast/._mhci_rankboost_concise_results.tsv
- __MACOSX/pvac_analysis/._Mel-38-breast
- pvac_analysis/Mel-38-abdwall/
- pvac_analysis/Mel-38-abdwall/mhci_merged_files.list
- __MACOSX/pvac_analysis/Mel-38-abdwall/
- __MACOSX/pvac_analysis/Mel-38-abdwall/._mhci_merged_files.list
- pvac_analysis/Mel-38-abdwall/mhci_rankboost_detailed_results.txt
- __MACOSX/pvac_analysis/Mel-38-abdwall/._mhci_rankboost_detailed_results.txt
- pvac_analysis/Mel-38-abdwall/mhcii_merged_files.list
- __MACOSX/pvac_analysis/Mel-38-abdwall/._mhcii_merged_files.list
- pvac_analysis/Mel-38-abdwall/transgened_tumor_9_mer_peptides.faa
- __MACOSX/pvac_analysis/Mel-38-abdwall/._transgened_tumor_9_mer_peptides.faa
- pvac_analysis/Mel-38-abdwall/mhcii_rankboost_concise_results.tsv
- __MACOSX/pvac_analysis/Mel-38-abdwall/._mhcii_rankboost_concise_results.tsv
- pvac_analysis/Mel-38-abdwall/transgened_tumor_9_mer_peptides.faa.map
- __MACOSX/pvac_analysis/Mel-38-abdwall/._transgened_tumor_9_mer_peptides.faa.map
- pvac_analysis/Mel-38-abdwall/transgened_mutations.vcf
- __MACOSX/pvac_analysis/Mel-38-abdwall/._transgened_mutations.vcf
- pvac_analysis/Mel-38-abdwall/mhci_alleles.list
- __MACOSX/pvac_analysis/Mel-38-abdwall/._mhci_alleles.list
- pvac_analysis/Mel-38-abdwall/mhcii_rankboost_detailed_results.txt
- __MACOSX/pvac_analysis/Mel-38-abdwall/._mhcii_rankboost_detailed_results.txt
- pvac_analysis/Mel-38-abdwall/rsem.isoforms.results
- __MACOSX/pvac_analysis/Mel-38-abdwall/._rsem.isoforms.results
- pvac_analysis/Mel-38-abdwall/mhci_rankboost_concise_results.tsv
- __MACOSX/pvac_analysis/Mel-38-abdwall/._mhci_rankboost_concise_results.tsv
- __MACOSX/pvac_analysis/._Mel-38-abdwall
- pvac_analysis/Mel-218-LN/
- pvac_analysis/Mel-218-LN/mhci_merged_files.list
- __MACOSX/pvac_analysis/Mel-218-LN/
- __MACOSX/pvac_analysis/Mel-218-LN/._mhci_merged_files.list
- pvac_analysis/Mel-218-LN/mhci_rankboost_detailed_results.txt
- __MACOSX/pvac_analysis/Mel-218-LN/._mhci_rankboost_detailed_results.txt
- pvac_analysis/Mel-218-LN/mhcii_merged_files.list
- __MACOSX/pvac_analysis/Mel-218-LN/._mhcii_merged_files.list
- pvac_analysis/Mel-218-LN/transgened_tumor_9_mer_peptides.faa
- __MACOSX/pvac_analysis/Mel-218-LN/._transgened_tumor_9_mer_peptides.faa
- pvac_analysis/Mel-218-LN/mhcii_rankboost_concise_results.tsv
- __MACOSX/pvac_analysis/Mel-218-LN/._mhcii_rankboost_concise_results.tsv
- pvac_analysis/Mel-218-LN/transgened_tumor_9_mer_peptides.faa.map
- __MACOSX/pvac_analysis/Mel-218-LN/._transgened_tumor_9_mer_peptides.faa.map
- pvac_analysis/Mel-218-LN/transgened_mutations.vcf
- __MACOSX/pvac_analysis/Mel-218-LN/._transgened_mutations.vcf
- pvac_analysis/Mel-218-LN/mhci_alleles.list
- __MACOSX/pvac_analysis/Mel-218-LN/._mhci_alleles.list
- pvac_analysis/Mel-218-LN/mhcii_rankboost_detailed_results.txt
- __MACOSX/pvac_analysis/Mel-218-LN/._mhcii_rankboost_detailed_results.txt
- pvac_analysis/Mel-218-LN/rsem.isoforms.results
- __MACOSX/pvac_analysis/Mel-218-LN/._rsem.isoforms.results
- pvac_analysis/Mel-218-LN/mhci_rankboost_concise_results.tsv
- __MACOSX/pvac_analysis/Mel-218-LN/._mhci_rankboost_concise_results.tsv
- __MACOSX/pvac_analysis/._Mel-218-LN
- pvac_analysis/Mel-21-skin-2012/
- pvac_analysis/Mel-21-skin-2012/mhci_merged_files.list
- __MACOSX/pvac_analysis/Mel-21-skin-2012/
- __MACOSX/pvac_analysis/Mel-21-skin-2012/._mhci_merged_files.list
- pvac_analysis/Mel-21-skin-2012/mhci_rankboost_detailed_results.txt
- __MACOSX/pvac_analysis/Mel-21-skin-2012/._mhci_rankboost_detailed_results.txt
- pvac_analysis/Mel-21-skin-2012/mhcii_merged_files.list
- __MACOSX/pvac_analysis/Mel-21-skin-2012/._mhcii_merged_files.list
- pvac_analysis/Mel-21-skin-2012/transgened_tumor_9_mer_peptides.faa
- __MACOSX/pvac_analysis/Mel-21-skin-2012/._transgened_tumor_9_mer_peptides.faa
- pvac_analysis/Mel-21-skin-2012/mhcii_rankboost_concise_results.tsv
- __MACOSX/pvac_analysis/Mel-21-skin-2012/._mhcii_rankboost_concise_results.tsv
- pvac_analysis/Mel-21-skin-2012/transgened_tumor_9_mer_peptides.faa.map
- __MACOSX/pvac_analysis/Mel-21-skin-2012/._transgened_tumor_9_mer_peptides.faa.map
- pvac_analysis/Mel-21-skin-2012/transgened_mutations.vcf
- __MACOSX/pvac_analysis/Mel-21-skin-2012/._transgened_mutations.vcf
- pvac_analysis/Mel-21-skin-2012/mhci_alleles.list
- __MACOSX/pvac_analysis/Mel-21-skin-2012/._mhci_alleles.list
- pvac_analysis/Mel-21-skin-2012/mhcii_rankboost_detailed_results.txt
- __MACOSX/pvac_analysis/Mel-21-skin-2012/._mhcii_rankboost_detailed_results.txt
- pvac_analysis/Mel-21-skin-2012/rsem.isoforms.results
- __MACOSX/pvac_analysis/Mel-21-skin-2012/._rsem.isoforms.results
- pvac_analysis/Mel-21-skin-2012/mhci_rankboost_concise_results.tsv
- __MACOSX/pvac_analysis/Mel-21-skin-2012/._mhci_rankboost_concise_results.tsv
- __MACOSX/pvac_analysis/._Mel-21-skin-2012
- pvac_analysis/Mel-21-skin-2013-2/
- pvac_analysis/Mel-21-skin-2013-2/mhci_merged_files.list
- __MACOSX/pvac_analysis/Mel-21-skin-2013-2/
- __MACOSX/pvac_analysis/Mel-21-skin-2013-2/._mhci_merged_files.list
- pvac_analysis/Mel-21-skin-2013-2/mhci_rankboost_detailed_results.txt
- __MACOSX/pvac_analysis/Mel-21-skin-2013-2/._mhci_rankboost_detailed_results.txt
- pvac_analysis/Mel-21-skin-2013-2/mhcii_merged_files.list
- __MACOSX/pvac_analysis/Mel-21-skin-2013-2/._mhcii_merged_files.list
- pvac_analysis/Mel-21-skin-2013-2/transgened_tumor_9_mer_peptides.faa
- __MACOSX/pvac_analysis/Mel-21-skin-2013-2/._transgened_tumor_9_mer_peptides.faa
- pvac_analysis/Mel-21-skin-2013-2/mhcii_rankboost_concise_results.tsv
- __MACOSX/pvac_analysis/Mel-21-skin-2013-2/._mhcii_rankboost_concise_results.tsv
- pvac_analysis/Mel-21-skin-2013-2/transgened_tumor_9_mer_peptides.faa.map
- __MACOSX/pvac_analysis/Mel-21-skin-2013-2/._transgened_tumor_9_mer_peptides.faa.map
- pvac_analysis/Mel-21-skin-2013-2/transgened_mutations.vcf
- __MACOSX/pvac_analysis/Mel-21-skin-2013-2/._transgened_mutations.vcf
- pvac_analysis/Mel-21-skin-2013-2/mhci_alleles.list
- __MACOSX/pvac_analysis/Mel-21-skin-2013-2/._mhci_alleles.list
- pvac_analysis/Mel-21-skin-2013-2/mhcii_rankboost_detailed_results.txt
- __MACOSX/pvac_analysis/Mel-21-skin-2013-2/._mhcii_rankboost_detailed_results.txt
- pvac_analysis/Mel-21-skin-2013-2/rsem.isoforms.results
- __MACOSX/pvac_analysis/Mel-21-skin-2013-2/._rsem.isoforms.results
- pvac_analysis/Mel-21-skin-2013-2/mhci_rankboost_concise_results.tsv
- __MACOSX/pvac_analysis/Mel-21-skin-2013-2/._mhci_rankboost_concise_results.tsv
- __MACOSX/pvac_analysis/._Mel-21-skin-2013-2
- pvac_analysis/Mel-38-axillary/
- pvac_analysis/Mel-38-axillary/mhci_merged_files.list
- __MACOSX/pvac_analysis/Mel-38-axillary/
- __MACOSX/pvac_analysis/Mel-38-axillary/._mhci_merged_files.list
- pvac_analysis/Mel-38-axillary/mhci_rankboost_detailed_results.txt
- __MACOSX/pvac_analysis/Mel-38-axillary/._mhci_rankboost_detailed_results.txt
- pvac_analysis/Mel-38-axillary/mhcii_merged_files.list
- __MACOSX/pvac_analysis/Mel-38-axillary/._mhcii_merged_files.list
- pvac_analysis/Mel-38-axillary/transgened_tumor_9_mer_peptides.faa
- __MACOSX/pvac_analysis/Mel-38-axillary/._transgened_tumor_9_mer_peptides.faa
- pvac_analysis/Mel-38-axillary/mhcii_rankboost_concise_results.tsv
- __MACOSX/pvac_analysis/Mel-38-axillary/._mhcii_rankboost_concise_results.tsv
- pvac_analysis/Mel-38-axillary/transgened_tumor_9_mer_peptides.faa.map
- __MACOSX/pvac_analysis/Mel-38-axillary/._transgened_tumor_9_mer_peptides.faa.map
- pvac_analysis/Mel-38-axillary/transgened_mutations.vcf
- __MACOSX/pvac_analysis/Mel-38-axillary/._transgened_mutations.vcf
- pvac_analysis/Mel-38-axillary/mhci_alleles.list
- __MACOSX/pvac_analysis/Mel-38-axillary/._mhci_alleles.list
- pvac_analysis/Mel-38-axillary/mhcii_rankboost_detailed_results.txt
- __MACOSX/pvac_analysis/Mel-38-axillary/._mhcii_rankboost_detailed_results.txt
- pvac_analysis/Mel-38-axillary/rsem.isoforms.results
- __MACOSX/pvac_analysis/Mel-38-axillary/._rsem.isoforms.results
- pvac_analysis/Mel-38-axillary/mhci_rankboost_concise_results.tsv
- __MACOSX/pvac_analysis/Mel-38-axillary/._mhci_rankboost_concise_results.tsv
- __MACOSX/pvac_analysis/._Mel-38-axillary
- __MACOSX/._pvac_analysis
