# Supplementary material for: ProTECT—Prediction of T-Cell Epitopes for Cancer Therapy
Source: Front Immunol. 2020 Nov 10;11:483296. doi: 10.3389/fimmu.2020.483296 (PMC7683782; doi:10.3389/fimmu.2020.483296)
Supplement: Supplementary file 3 [file DataSheet_3.zip › pvac_analysis/Mel-21-LN/rsem.isoforms.results]

transcript_id	gene_id	length	effective_length	expected_count	TPM	FPKM	IsoPct
ENST00000373020.8	ENSG00000000003.14	2206	1986.26	4382.84	53.53	44.74	74.15
ENST00000494424.1	ENSG00000000003.14	820	600.29	0.00	0.00	0.00	0.00
ENST00000496771.5	ENSG00000000003.14	1025	805.26	62.20	1.87	1.57	2.60
ENST00000612152.4	ENSG00000000003.14	3796	3576.26	1.48	0.01	0.01	0.01
ENST00000614008.4	ENSG00000000003.14	900	680.27	470.47	16.78	14.02	23.24
ENST00000373031.4	ENSG00000000005.5	1339	1119.26	42.85	0.93	0.78	85.19
ENST00000485971.1	ENSG00000000005.5	542	322.56	2.15	0.16	0.13	14.81
ENST00000371582.8	ENSG00000000419.12	1161	941.26	106.16	2.74	2.29	4.52
ENST00000371584.8	ENSG00000000419.12	1073	853.26	72.56	2.06	1.72	3.41
ENST00000371588.9	ENSG00000000419.12	1075	855.26	1444.21	40.97	34.24	67.66
ENST00000413082.1	ENSG00000000419.12	672	452.39	0.00	0.00	0.00	0.00
ENST00000466152.5	ENSG00000000419.12	1097	877.26	77.60	2.15	1.79	3.54
ENST00000494752.1	ENSG00000000419.12	789	569.31	296.46	12.63	10.56	20.87
ENST00000367770.5	ENSG00000000457.13	2916	2696.26	1081.17	9.73	8.13	53.88
ENST00000367771.10	ENSG00000000457.13	6364	6144.26	491.17	1.94	1.62	10.74
ENST00000367772.8	ENSG00000000457.13	3090	2870.26	630.02	5.32	4.45	29.49
ENST00000423670.1	ENSG00000000457.13	2077	1857.26	25.70	0.34	0.28	1.86
ENST00000470238.1	ENSG00000000457.13	1538	1318.26	39.55	0.73	0.61	4.03
ENST00000286031.10	ENSG00000000460.16	4355	4135.26	0.00	0.00	0.00	0.00
ENST00000359326.8	ENSG00000000460.16	4002	3782.26	1407.17	9.03	7.54	43.70
ENST00000413811.3	ENSG00000000460.16	2661	2441.26	466.97	4.64	3.88	22.47
ENST00000459772.5	ENSG00000000460.16	3727	3507.26	61.28	0.42	0.35	2.05
ENST00000466580.6	ENSG00000000460.16	815	595.30	0.00	0.00	0.00	0.00
ENST00000472795.5	ENSG00000000460.16	925	705.27	29.12	1.00	0.84	4.85
ENST00000481744.5	ENSG00000000460.16	755	535.33	42.10	1.91	1.59	9.24
ENST00000496973.5	ENSG00000000460.16	782	562.31	84.75	3.66	3.06	17.70
ENST00000498289.5	ENSG00000000460.16	3849	3629.26	0.00	0.00	0.00	0.00
ENST00000374003.7	ENSG00000000938.12	2021	1801.26	296.24	3.99	3.33	93.15
ENST00000374004.5	ENSG00000000938.12	2350	2130.26	25.76	0.29	0.25	6.85
ENST00000374005.7	ENSG00000000938.12	2729	2509.26	0.00	0.00	0.00	0.00
ENST00000399173.5	ENSG00000000938.12	2483	2263.26	0.00	0.00	0.00	0.00
ENST00000457296.5	ENSG00000000938.12	1104	884.26	0.00	0.00	0.00	0.00
ENST00000468038.1	ENSG00000000938.12	781	561.31	0.00	0.00	0.00	0.00
ENST00000475472.5	ENSG00000000938.12	679	459.38	0.00	0.00	0.00	0.00
ENST00000359637.2	ENSG00000000971.15	1454	1234.26	3609.59	70.95	59.29	29.52
ENST00000367429.8	ENSG00000000971.15	4127	3907.26	25472.48	158.15	132.18	65.80
ENST00000466229.5	ENSG00000000971.15	6985	6765.26	475.25	1.70	1.42	0.71
ENST00000470918.1	ENSG00000000971.15	753	533.33	189.61	8.62	7.21	3.59
ENST00000496761.1	ENSG00000000971.15	550	330.55	12.49	0.92	0.77	0.38
ENST00000630130.2	ENSG00000000971.15	1658	1438.26	0.00	0.00	0.00	0.00
ENST00000002165.10	ENSG00000001036.13	2356	2136.26	6173.46	70.11	58.59	92.34
ENST00000367585.1	ENSG00000001036.13	646	426.41	26.71	1.52	1.27	2.00
ENST00000451668.1	ENSG00000001036.13	737	517.34	91.58	4.29	3.59	5.66
ENST00000229416.10	ENSG00000001084.10	3813	3593.26	1194.82	8.07	6.74	15.53
ENST00000504353.1	ENSG00000001084.10	597	377.47	124.40	8.00	6.68	15.39
ENST00000504525.1	ENSG00000001084.10	1011	791.26	21.37	0.66	0.55	1.26
ENST00000505197.1	ENSG00000001084.10	592	372.48	0.00	0.00	0.00	0.00
ENST00000505294.5	ENSG00000001084.10	847	627.28	72.01	2.79	2.33	5.36
ENST00000509541.5	ENSG00000001084.10	3774	3554.26	0.00	0.00	0.00	0.00
ENST00000510837.5	ENSG00000001084.10	776	556.31	106.45	4.64	3.88	8.93
ENST00000513939.5	ENSG00000001084.10	519	299.62	164.26	13.30	11.12	25.60
ENST00000514004.5	ENSG00000001084.10	2356	2136.26	45.62	0.52	0.43	1.00
ENST00000514373.2	ENSG00000001084.10	329	112.78	5.37	1.15	0.96	2.22
ENST00000514933.1	ENSG00000001084.10	542	322.56	160.17	12.05	10.07	23.19
ENST00000515580.1	ENSG00000001084.10	2132	1912.26	62.52	0.79	0.66	1.53
ENST00000616923.4	ENSG00000001084.10	3694	3474.26	0.00	0.00	0.00	0.00
ENST00000341376.10	ENSG00000001167.14	3811	3591.26	2905.37	19.63	16.40	93.23
ENST00000353205.5	ENSG00000001167.14	1660	1440.26	84.63	1.43	1.19	6.77
ENST00000003583.12	ENSG00000001460.17	2544	2324.26	396.28	4.14	3.46	32.58
ENST00000337248.8	ENSG00000001460.17	2715	2495.26	305.73	2.97	2.48	23.41
ENST00000374409.5	ENSG00000001460.17	2804	2584.26	0.00	0.00	0.00	0.00
ENST00000435187.1	ENSG00000001460.17	772	552.32	45.37	1.99	1.67	15.70
ENST00000438866.1	ENSG00000001460.17	811	591.30	0.00	0.00	0.00	0.00
ENST00000468303.5	ENSG00000001460.17	6016	5796.26	7.56	0.03	0.03	0.25
ENST00000475760.1	ENSG00000001460.17	455	235.86	15.90	1.64	1.37	12.88
ENST00000483261.1	ENSG00000001460.17	625	405.44	1.92	0.12	0.10	0.91
ENST00000483528.1	ENSG00000001460.17	758	538.32	3.85	0.17	0.15	1.37
ENST00000492753.1	ENSG00000001460.17	307	92.54	0.00	0.00	0.00	0.00
ENST00000497384.1	ENSG00000001460.17	1685	1465.26	15.39	0.25	0.21	2.01
ENST00000498488.5	ENSG00000001460.17	711	491.36	27.99	1.38	1.16	10.89
ENST00000003912.7	ENSG00000001461.16	5481	5261.26	230.95	1.06	0.89	2.58
ENST00000339255.2	ENSG00000001461.16	1676	1456.26	572.72	9.54	7.97	23.10
ENST00000358028.8	ENSG00000001461.16	1757	1537.26	1.39	0.02	0.02	0.05
ENST00000374399.8	ENSG00000001461.16	1711	1491.26	1672.98	27.22	22.75	65.91
ENST00000432012.1	ENSG00000001461.16	2714	2494.26	117.46	1.14	0.95	2.77
ENST00000475663.2	ENSG00000001461.16	694	474.37	2.39	0.12	0.10	0.30
ENST00000488155.1	ENSG00000001461.16	931	711.27	64.11	2.19	1.83	5.30
ENST00000374804.9	ENSG00000001497.16	2261	2041.26	120.56	1.43	1.20	2.37
ENST00000374807.9	ENSG00000001497.16	2386	2166.26	3736.70	41.85	34.97	69.20
ENST00000374811.7	ENSG00000001497.16	2439	2219.26	973.63	10.64	8.89	17.60
ENST00000469091.1	ENSG00000001497.16	447	227.91	46.00	4.90	4.09	8.10
ENST00000484069.1	ENSG00000001497.16	5205	4985.26	340.11	1.66	1.38	2.74
ENST00000321037.4	ENSG00000001561.6	4651	4431.26	315.00	1.72	1.44	100.00
ENST00000002829.7	ENSG00000001617.11	3802	3582.26	5.28	0.04	0.03	3.41
ENST00000413852.5	ENSG00000001617.11	3212	2992.26	114.50	0.93	0.78	88.46
ENST00000414301.5	ENSG00000001617.11	936	716.27	0.00	0.00	0.00	0.00
ENST00000420831.1	ENSG00000001617.11	442	222.94	0.00	0.00	0.00	0.00
ENST00000426511.5	ENSG00000001617.11	757	537.32	0.00	0.00	0.00	0.00
ENST00000434342.5	ENSG00000001617.11	3541	3321.26	0.00	0.00	0.00	0.00
ENST00000450338.5	ENSG00000001617.11	1693	1473.26	0.00	0.00	0.00	0.00
ENST00000470737.1	ENSG00000001617.11	566	346.52	1.22	0.09	0.07	8.13
ENST00000493743.1	ENSG00000001617.11	520	300.61	0.00	0.00	0.00	0.00
ENST00000003084.10	ENSG00000001626.14	6132	5912.26	157.91	0.65	0.54	51.98
ENST00000426809.5	ENSG00000001626.14	4316	4096.26	101.09	0.60	0.50	48.02
ENST00000429014.1	ENSG00000001626.14	423	204.10	0.00	0.00	0.00	0.00
ENST00000446805.1	ENSG00000001626.14	575	355.51	0.00	0.00	0.00	0.00
ENST00000468795.1	ENSG00000001626.14	682	462.38	0.00	0.00	0.00	0.00
ENST00000472848.1	ENSG00000001626.14	148	2.72	0.00	0.00	0.00	0.00
ENST00000546407.1	ENSG00000001626.14	222	27.58	0.00	0.00	0.00	0.00
ENST00000600166.1	ENSG00000001626.14	559	339.53	0.00	0.00	0.00	0.00
ENST00000608965.5	ENSG00000001626.14	896	676.27	0.00	0.00	0.00	0.00
ENST00000610149.1	ENSG00000001626.14	519	299.62	0.00	0.00	0.00	0.00
ENST00000621535.1	ENSG00000001626.14	657	437.40	0.00	0.00	0.00	0.00
ENST00000265742.7	ENSG00000001629.9	6081	5861.26	4141.58	17.14	14.33	40.61
ENST00000413588.1	ENSG00000001629.9	642	422.42	147.45	8.47	7.08	20.06
ENST00000422095.1	ENSG00000001629.9	2036	1816.26	1133.75	15.14	12.66	35.88
ENST00000439883.1	ENSG00000001629.9	774	554.31	5.83	0.26	0.21	0.60
ENST00000442183.1	ENSG00000001629.9	547	327.55	10.28	0.76	0.64	1.80
ENST00000465883.1	ENSG00000001629.9	723	503.35	9.10	0.44	0.37	1.04
ENST00000486698.1	ENSG00000001629.9	438	218.97	0.00	0.00	0.00	0.00
ENST00000003100.12	ENSG00000001630.15	3210	2990.26	670.04	5.44	4.54	5.06
ENST00000422867.1	ENSG00000001630.15	747	527.33	0.00	0.00	0.00	0.00
ENST00000435873.1	ENSG00000001630.15	556	336.54	0.00	0.00	0.00	0.00
ENST00000450723.5	ENSG00000001630.15	1729	1509.26	5999.34	96.43	80.59	89.75
ENST00000482924.1	ENSG00000001630.15	555	335.54	77.21	5.58	4.67	5.20
ENST00000340022.6	ENSG00000001631.15	4553	4333.26	737.86	4.13	3.45	5.49
ENST00000394503.6	ENSG00000001631.15	2827	2607.26	297.27	2.77	2.31	3.67
ENST00000394505.6	ENSG00000001631.15	3143	2923.26	1358.66	11.28	9.42	14.98
ENST00000394507.5	ENSG00000001631.15	4762	4542.26	63.27	0.34	0.28	0.45
ENST00000412043.6	ENSG00000001631.15	3378	3158.26	0.00	0.00	0.00	0.00
ENST00000413688.5	ENSG00000001631.15	551	331.55	0.00	0.00	0.00	0.00
ENST00000422347.5	ENSG00000001631.15	483	263.73	0.00	0.00	0.00	0.00
ENST00000425073.1	ENSG00000001631.15	546	326.56	0.00	0.00	0.00	0.00
ENST00000425919.5	ENSG00000001631.15	572	352.51	0.00	0.00	0.00	0.00
ENST00000430102.5	ENSG00000001631.15	702	482.36	41.19	2.07	1.73	2.75
ENST00000433016.5	ENSG00000001631.15	855	635.28	447.95	17.11	14.30	22.72
ENST00000440209.5	ENSG00000001631.15	557	337.54	83.66	6.01	5.03	7.99
ENST00000444960.5	ENSG00000001631.15	783	563.31	0.00	0.00	0.00	0.00
ENST00000445516.1	ENSG00000001631.15	561	341.53	110.02	7.81	6.53	10.38
ENST00000452773.5	ENSG00000001631.15	665	445.39	9.03	0.49	0.41	0.65
ENST00000454017.5	ENSG00000001631.15	978	758.26	0.00	0.00	0.00	0.00
ENST00000458177.5	ENSG00000001631.15	1472	1252.26	0.00	0.00	0.00	0.00
ENST00000458493.5	ENSG00000001631.15	507	287.65	28.98	2.44	2.04	3.25
ENST00000466166.1	ENSG00000001631.15	545	325.56	0.00	0.00	0.00	0.00
ENST00000470309.5	ENSG00000001631.15	580	360.50	104.03	7.00	5.85	9.30
ENST00000475770.5	ENSG00000001631.15	2411	2191.26	922.79	10.22	8.54	13.57
ENST00000486261.5	ENSG00000001631.15	4057	3837.26	298.24	1.89	1.58	2.50
ENST00000487168.1	ENSG00000001631.15	600	380.47	27.12	1.73	1.45	2.30
ENST00000489087.1	ENSG00000001631.15	512	292.64	0.00	0.00	0.00	0.00
ENST00000228345.9	ENSG00000002016.17	2826	2606.26	27.23	0.25	0.21	1.79
ENST00000358495.7	ENSG00000002016.17	2710	2490.26	0.00	0.00	0.00	0.00
ENST00000397230.6	ENSG00000002016.17	530	310.59	0.00	0.00	0.00	0.00
ENST00000430095.6	ENSG00000002016.17	2366	2146.26	37.40	0.42	0.35	2.99
ENST00000461568.5	ENSG00000002016.17	1531	1311.26	0.00	0.00	0.00	0.00
ENST00000463750.5	ENSG00000002016.17	1510	1290.26	56.79	1.07	0.89	7.55
ENST00000468231.5	ENSG00000002016.17	2499	2279.26	0.00	0.00	0.00	0.00
ENST00000481052.5	ENSG00000002016.17	2464	2244.26	16.78	0.18	0.15	1.28
ENST00000488642.6	ENSG00000002016.17	2413	2193.26	41.38	0.46	0.38	3.24
ENST00000535376.5	ENSG00000002016.17	808	588.30	0.06	0.00	0.00	0.02
ENST00000536177.5	ENSG00000002016.17	1139	919.26	44.08	1.16	0.97	8.23
ENST00000541619.1	ENSG00000002016.17	560	340.53	0.00	0.00	0.00	0.00
ENST00000542297.1	ENSG00000002016.17	399	180.40	44.20	5.94	4.97	42.03
ENST00000542584.5	ENSG00000002016.17	541	321.57	0.00	0.00	0.00	0.00
ENST00000542785.5	ENSG00000002016.17	633	413.43	0.00	0.00	0.00	0.00
ENST00000543912.5	ENSG00000002016.17	1243	1023.26	196.08	4.65	3.89	32.87
ENST00000544742.5	ENSG00000002016.17	463	243.82	0.00	0.00	0.00	0.00
ENST00000545564.5	ENSG00000002016.17	681	461.38	0.00	0.00	0.00	0.00
ENST00000545967.1	ENSG00000002016.17	577	357.50	0.00	0.00	0.00	0.00
ENST00000413734.1	ENSG00000002079.12	535	315.58	0.00	0.00	0.00	0.00
ENST00000425880.1	ENSG00000002079.12	460	240.83	0.00	0.00	0.00	0.00
ENST00000429079.1	ENSG00000002079.12	416	197.18	0.00	0.00	0.00	0.00
ENST00000439784.5	ENSG00000002079.12	6294	6074.26	1.00	0.00	0.00	100.00
ENST00000452010.1	ENSG00000002079.12	481	261.74	0.00	0.00	0.00	0.00
ENST00000453194.1	ENSG00000002079.12	1024	804.26	0.00	0.00	0.00	0.00
ENST00000453378.1	ENSG00000002079.12	355	137.49	0.00	0.00	0.00	0.00
ENST00000309032.7	ENSG00000002330.13	929	709.27	750.36	25.67	21.45	78.28
ENST00000394531.3	ENSG00000002330.13	631	411.43	9.84	0.58	0.48	1.77
ENST00000394532.7	ENSG00000002330.13	1157	937.26	62.20	1.61	1.35	4.91
ENST00000492141.1	ENSG00000002330.13	359	141.35	0.00	0.00	0.00	0.00
ENST00000493798.1	ENSG00000002330.13	325	109.04	4.71	1.05	0.88	3.19
ENST00000544271.1	ENSG00000002330.13	552	332.54	9.93	0.72	0.61	2.21
ENST00000544785.1	ENSG00000002330.13	525	305.60	39.82	3.16	2.64	9.64
ENST00000226299.8	ENSG00000002549.12	2213	1993.26	0.00	0.00	0.00	0.00
ENST00000503467.1	ENSG00000002549.12	1709	1489.26	230.71	3.76	3.14	1.50
ENST00000504614.5	ENSG00000002549.12	813	593.30	729.43	29.83	24.93	11.91
ENST00000507960.1	ENSG00000002549.12	435	215.99	2.09	0.23	0.20	0.09
ENST00000508014.5	ENSG00000002549.12	494	274.69	45.32	4.00	3.35	1.60
ENST00000508497.5	ENSG00000002549.12	651	431.41	112.56	6.33	5.29	2.53
ENST00000509583.1	ENSG00000002549.12	887	667.27	23.40	0.85	0.71	0.34
ENST00000512397.1	ENSG00000002549.12	689	469.37	79.14	4.09	3.42	1.63
ENST00000513105.1	ENSG00000002549.12	626	406.44	12.58	0.75	0.63	0.30
ENST00000606142.5	ENSG00000002549.12	1876	1656.26	13694.75	200.59	167.64	80.10
ENST00000618908.4	ENSG00000002549.12	2100	1880.26	0.01	0.00	0.00	0.00
ENST00000381177.6	ENSG00000002586.18	756	536.33	1878.42	84.97	71.01	27.11
ENST00000381180.8	ENSG00000002586.18	530	310.59	0.00	0.00	0.00	0.00
ENST00000381184.6	ENSG00000002586.18	918	698.27	1.73	0.06	0.05	0.02
ENST00000381187.8	ENSG00000002586.18	892	672.27	2925.44	105.57	88.23	33.68
ENST00000381192.8	ENSG00000002586.18	1245	1025.26	2935.56	69.46	58.05	22.16
ENST00000449611.6	ENSG00000002586.18	604	384.46	8.33	0.53	0.44	0.17
ENST00000482293.6	ENSG00000002586.18	466	246.80	0.00	0.00	0.00	0.00
ENST00000482405.7	ENSG00000002586.18	842	622.29	350.22	13.65	11.41	4.36
ENST00000497752.6	ENSG00000002586.18	806	586.30	23.29	0.96	0.81	0.31
ENST00000611428.5	ENSG00000002586.18	1243	1023.26	8.12	0.19	0.16	0.06
ENST00000623253.4	ENSG00000002586.18	573	353.51	0.00	0.00	0.00	0.00
ENST00000624481.4	ENSG00000002586.18	1089	869.26	1363.88	38.06	31.81	12.14
ENST00000002596.5	ENSG00000002587.9	8031	7811.26	106.31	0.33	0.28	68.59
ENST00000510712.1	ENSG00000002587.9	496	276.68	0.00	0.00	0.00	0.00
ENST00000514690.5	ENSG00000002587.9	491	271.70	1.69	0.15	0.13	31.41
ENST00000360937.8	ENSG00000002726.20	2649	2429.26	11.14	0.11	0.09	39.24
ENST00000416793.6	ENSG00000002726.20	2453	2233.26	15.86	0.17	0.14	60.76
ENST00000460213.1	ENSG00000002726.20	945	725.27	0.00	0.00	0.00	0.00
ENST00000467291.5	ENSG00000002726.20	2857	2637.26	0.00	0.00	0.00	0.00
ENST00000480582.1	ENSG00000002726.20	943	723.27	0.00	0.00	0.00	0.00
ENST00000483043.1	ENSG00000002726.20	1314	1094.26	0.00	0.00	0.00	0.00
ENST00000493429.5	ENSG00000002726.20	3135	2915.26	0.00	0.00	0.00	0.00
ENST00000222462.2	ENSG00000002745.12	3147	2927.26	557.31	4.62	3.86	51.01
ENST00000361301.6	ENSG00000002745.12	1230	1010.26	184.69	4.44	3.71	48.99
ENST00000395891.6	ENSG00000002746.14	9501	9281.26	2.15	0.01	0.00	3.84
ENST00000429529.1	ENSG00000002746.14	415	196.19	0.00	0.00	0.00	0.00
ENST00000453890.5	ENSG00000002746.14	5169	4949.26	10.85	0.05	0.04	36.40
ENST00000461842.1	ENSG00000002746.14	609	389.46	0.00	0.00	0.00	0.00
ENST00000464944.1	ENSG00000002746.14	574	354.51	0.00	0.00	0.00	0.00
ENST00000471043.1	ENSG00000002746.14	2888	2668.26	0.00	0.00	0.00	0.00
ENST00000471527.1	ENSG00000002746.14	497	277.68	1.00	0.09	0.07	59.77
ENST00000481031.5	ENSG00000002746.14	412	193.22	0.00	0.00	0.00	0.00
ENST00000490954.2	ENSG00000002746.14	531	311.59	0.00	0.00	0.00	0.00
ENST00000492310.5	ENSG00000002746.14	2186	1966.26	0.00	0.00	0.00	0.00
ENST00000493057.1	ENSG00000002746.14	750	530.33	0.00	0.00	0.00	0.00
ENST00000265854.11	ENSG00000002822.15	2718	2498.26	94.12	0.91	0.76	0.82
ENST00000399654.6	ENSG00000002822.15	2762	2542.26	312.81	2.99	2.49	2.67
ENST00000402746.5	ENSG00000002822.15	2355	2135.26	598.13	6.80	5.68	6.08
ENST00000406869.5	ENSG00000002822.15	2991	2771.26	0.00	0.00	0.00	0.00
ENST00000421113.5	ENSG00000002822.15	564	344.52	0.00	0.00	0.00	0.00
ENST00000429625.5	ENSG00000002822.15	750	530.33	7.37	0.34	0.28	0.30
ENST00000429779.1	ENSG00000002822.15	555	335.54	0.00	0.00	0.00	0.00
ENST00000437877.1	ENSG00000002822.15	864	644.28	101.24	3.81	3.19	3.41
ENST00000438959.5	ENSG00000002822.15	839	619.29	0.00	0.00	0.00	0.00
ENST00000444373.6	ENSG00000002822.15	535	315.58	0.00	0.00	0.00	0.00
ENST00000445959.5	ENSG00000002822.15	831	611.29	0.00	0.00	0.00	0.00
ENST00000450235.5	ENSG00000002822.15	850	630.28	374.47	14.41	12.05	12.89
ENST00000455998.5	ENSG00000002822.15	557	337.54	0.00	0.00	0.00	0.00
ENST00000459731.1	ENSG00000002822.15	371	152.98	0.00	0.00	0.00	0.00
ENST00000464742.5	ENSG00000002822.15	449	229.90	0.00	0.00	0.00	0.00
ENST00000468372.5	ENSG00000002822.15	533	313.58	152.96	11.83	9.89	10.58
ENST00000469871.1	ENSG00000002822.15	477	257.75	0.00	0.00	0.00	0.00
ENST00000477172.1	ENSG00000002822.15	454	234.87	561.04	57.95	48.43	51.83
ENST00000481633.1	ENSG00000002822.15	548	328.55	172.87	12.76	10.67	11.42
ENST00000483165.5	ENSG00000002822.15	603	383.46	0.00	0.00	0.00	0.00
ENST00000486340.5	ENSG00000002822.15	646	426.41	0.00	0.00	0.00	0.00
ENST00000491858.5	ENSG00000002822.15	494	274.69	0.00	0.00	0.00	0.00
ENST00000496548.1	ENSG00000002822.15	639	419.42	0.00	0.00	0.00	0.00
ENST00000318008.10	ENSG00000002834.17	4109	3889.26	3133.71	19.55	16.34	41.53
ENST00000419929.1	ENSG00000002834.17	762	542.32	0.00	0.00	0.00	0.00
ENST00000433206.6	ENSG00000002834.17	4023	3803.26	0.00	0.00	0.00	0.00
ENST00000435347.7	ENSG00000002834.17	3492	3272.26	2586.29	19.17	16.02	40.74
ENST00000443937.7	ENSG00000002834.17	1482	1262.26	216.89	4.17	3.48	8.86
ENST00000579123.1	ENSG00000002834.17	1874	1654.26	19.22	0.28	0.24	0.60
ENST00000581485.1	ENSG00000002834.17	617	397.45	4.78	0.29	0.24	0.62
ENST00000584106.1	ENSG00000002834.17	1167	947.26	8.50	0.22	0.18	0.46
ENST00000585841.5	ENSG00000002834.17	1408	1188.26	165.61	3.38	2.83	7.18
ENST00000359238.6	ENSG00000002919.14	2315	2095.26	147.03	1.70	1.42	23.85
ENST00000393405.6	ENSG00000002919.14	2733	2513.26	0.00	0.00	0.00	0.00
ENST00000452859.6	ENSG00000002919.14	1601	1381.26	48.51	0.85	0.71	11.94
ENST00000577310.1	ENSG00000002919.14	358	140.38	5.43	0.94	0.78	13.15
ENST00000578861.5	ENSG00000002919.14	571	351.51	0.00	0.00	0.00	0.00
ENST00000580219.5	ENSG00000002919.14	1200	980.26	140.29	3.47	2.90	48.64
ENST00000580875.1	ENSG00000002919.14	704	484.36	1.00	0.05	0.04	0.70
ENST00000581298.5	ENSG00000002919.14	563	343.53	1.74	0.12	0.10	1.72
ENST00000581705.5	ENSG00000002919.14	1426	1206.26	0.00	0.00	0.00	0.00
ENST00000582104.5	ENSG00000002919.14	1282	1062.26	0.00	0.00	0.00	0.00
ENST00000582481.1	ENSG00000002919.14	627	407.43	0.00	0.00	0.00	0.00
ENST00000583320.5	ENSG00000002919.14	965	745.26	0.00	0.00	0.00	0.00
ENST00000584335.5	ENSG00000002919.14	922	702.27	0.00	0.00	0.00	0.00
ENST00000004103.7	ENSG00000002933.7	1261	1041.26	712.40	16.60	13.87	19.23
ENST00000461345.5	ENSG00000002933.7	635	415.43	783.50	45.75	38.24	53.02
ENST00000462826.1	ENSG00000002933.7	2065	1845.26	22.52	0.30	0.25	0.34
ENST00000468689.1	ENSG00000002933.7	469	249.79	1.26	0.12	0.10	0.14
ENST00000474166.1	ENSG00000002933.7	534	314.58	13.96	1.08	0.90	1.25
ENST00000475007.5	ENSG00000002933.7	862	642.28	109.22	4.13	3.45	4.78
ENST00000475536.5	ENSG00000002933.7	827	607.29	303.78	12.14	10.14	14.06
ENST00000475710.1	ENSG00000002933.7	925	705.27	0.00	0.00	0.00	0.00
ENST00000481305.1	ENSG00000002933.7	652	432.41	32.17	1.80	1.51	2.09
ENST00000484928.5	ENSG00000002933.7	1530	1310.26	155.44	2.88	2.41	3.33
ENST00000494349.5	ENSG00000002933.7	1504	1284.26	79.75	1.51	1.26	1.75
ENST00000000412.7	ENSG00000003056.7	2756	2536.26	6441.63	61.61	51.49	32.76
ENST00000536844.5	ENSG00000003056.7	2305	2085.26	76.94	0.90	0.75	0.48
ENST00000537621.1	ENSG00000003056.7	581	361.50	110.03	7.38	6.17	3.93
ENST00000539143.5	ENSG00000003056.7	650	430.41	120.12	6.77	5.66	3.60
ENST00000540837.1	ENSG00000003056.7	648	428.41	66.39	3.76	3.14	2.00
ENST00000541507.5	ENSG00000003056.7	2198	1978.26	6011.97	73.73	61.62	39.20
ENST00000543159.1	ENSG00000003056.7	720	500.35	56.13	2.72	2.27	1.45
ENST00000543258.1	ENSG00000003056.7	561	341.53	45.15	3.21	2.68	1.71
ENST00000543704.5	ENSG00000003056.7	616	396.45	359.49	22.00	18.38	11.70
ENST00000543834.1	ENSG00000003056.7	412	193.22	46.26	5.81	4.85	3.09
ENST00000543845.1	ENSG00000003056.7	596	376.47	0.00	0.00	0.00	0.00
ENST00000544193.1	ENSG00000003056.7	255	49.32	0.00	0.00	0.00	0.00
ENST00000544245.1	ENSG00000003056.7	660	440.40	3.44	0.19	0.16	0.10
ENST00000262820.7	ENSG00000003096.13	3972	3752.26	0.00	0.00	0.00	0.00
ENST00000371876.5	ENSG00000003096.13	5331	5111.26	0.00	0.00	0.00	0.00
ENST00000371878.5	ENSG00000003096.13	3234	3014.26	0.00	0.00	0.00	0.00
ENST00000371882.5	ENSG00000003096.13	3256	3036.26	0.00	0.00	0.00	0.00
ENST00000447671.6	ENSG00000003096.13	3972	3752.26	0.00	0.00	0.00	0.00
ENST00000453826.1	ENSG00000003096.13	306	91.64	0.00	0.00	0.00	0.00
ENST00000469946.5	ENSG00000003096.13	2353	2133.26	82.40	0.94	0.78	73.55
ENST00000539496.5	ENSG00000003096.13	3071	2851.26	39.60	0.34	0.28	26.45
ENST00000540167.5	ENSG00000003096.13	3396	3176.26	0.00	0.00	0.00	0.00
ENST00000541812.5	ENSG00000003096.13	3102	2882.26	0.00	0.00	0.00	0.00
ENST00000545703.5	ENSG00000003096.13	3322	3102.26	0.00	0.00	0.00	0.00
ENST00000001146.6	ENSG00000003137.8	4732	4512.26	11.29	0.06	0.05	1.10
ENST00000412253.1	ENSG00000003137.8	4025	3805.26	0.00	0.00	0.00	0.00
ENST00000461519.1	ENSG00000003137.8	567	347.52	0.00	0.00	0.00	0.00
ENST00000474509.1	ENSG00000003137.8	574	354.51	0.00	0.00	0.00	0.00
ENST00000546307.5	ENSG00000003137.8	4331	4111.26	927.71	5.47	4.58	98.90
ENST00000265577.11	ENSG00000003147.17	2309	2089.26	133.24	1.55	1.29	3.12
ENST00000317367.9	ENSG00000003147.17	946	726.27	0.00	0.00	0.00	0.00
ENST00000339809.10	ENSG00000003147.17	1415	1195.26	378.93	7.69	6.43	15.49
ENST00000396675.7	ENSG00000003147.17	2133	1913.26	652.20	8.27	6.91	16.65
ENST00000401396.5	ENSG00000003147.17	1742	1522.26	1102.01	17.56	14.68	35.37
ENST00000402384.7	ENSG00000003147.17	2458	2238.26	0.00	0.00	0.00	0.00
ENST00000406470.6	ENSG00000003147.17	2440	2220.26	0.00	0.00	0.00	0.00
ENST00000407906.5	ENSG00000003147.17	1615	1395.26	95.31	1.66	1.38	3.34
ENST00000422063.6	ENSG00000003147.17	1539	1319.26	15.25	0.28	0.23	0.56
ENST00000430867.5	ENSG00000003147.17	551	331.55	41.25	3.02	2.52	6.08
ENST00000446305.1	ENSG00000003147.17	539	319.57	0.00	0.00	0.00	0.00
ENST00000447326.5	ENSG00000003147.17	604	384.46	0.00	0.00	0.00	0.00
ENST00000455539.5	ENSG00000003147.17	1956	1736.26	313.82	4.38	3.66	8.83
ENST00000457755.5	ENSG00000003147.17	530	310.59	20.74	1.62	1.35	3.26
ENST00000470696.1	ENSG00000003147.17	800	580.30	26.46	1.11	0.92	2.23
ENST00000476942.1	ENSG00000003147.17	411	192.23	0.00	0.00	0.00	0.00
ENST00000486677.1	ENSG00000003147.17	322	106.26	0.00	0.00	0.00	0.00
ENST00000490041.1	ENSG00000003147.17	477	257.75	26.79	2.52	2.11	5.08
ENST00000002501.10	ENSG00000003249.13	2079	1859.26	1244.33	16.24	13.57	64.58
ENST00000304733.7	ENSG00000003249.13	2081	1861.26	0.00	0.00	0.00	0.00
ENST00000392973.7	ENSG00000003249.13	2689	2469.26	19.72	0.19	0.16	0.77
ENST00000568330.2	ENSG00000003249.13	567	347.52	0.00	0.00	0.00	0.00
ENST00000568662.1	ENSG00000003249.13	563	343.53	112.32	7.93	6.63	31.55
ENST00000568838.1	ENSG00000003249.13	993	773.26	0.00	0.00	0.00	0.00
ENST00000623401.1	ENSG00000003249.13	2889	2669.26	85.63	0.78	0.65	3.10
ENST00000264276.10	ENSG00000003393.14	6644	6424.26	3392.65	12.81	10.71	47.46
ENST00000409632.6	ENSG00000003393.14	571	351.51	0.00	0.00	0.00	0.00
ENST00000410052.1	ENSG00000003393.14	559	339.53	0.00	0.00	0.00	0.00
ENST00000439495.5	ENSG00000003393.14	3242	3022.26	2.76	0.02	0.02	0.08
ENST00000462747.1	ENSG00000003393.14	491	271.70	1.06	0.10	0.08	0.35
ENST00000467448.5	ENSG00000003393.14	2677	2457.26	98.83	0.98	0.82	3.61
ENST00000482789.5	ENSG00000003393.14	2981	2761.26	962.32	8.45	7.07	31.32
ENST00000482891.5	ENSG00000003393.14	4895	4675.26	111.18	0.58	0.48	2.14
ENST00000483703.1	ENSG00000003393.14	505	285.65	0.00	0.00	0.00	0.00
ENST00000489440.5	ENSG00000003393.14	727	507.34	74.09	3.54	2.96	13.12
ENST00000494017.5	ENSG00000003393.14	537	317.57	3.42	0.26	0.22	0.97
ENST00000496244.5	ENSG00000003393.14	768	548.32	5.68	0.25	0.21	0.93
ENST00000272879.9	ENSG00000003400.14	2073	1853.26	22.75	0.30	0.25	2.21
ENST00000286186.10	ENSG00000003400.14	5928	5708.26	9.91	0.04	0.04	0.31
ENST00000313728.11	ENSG00000003400.14	1521	1301.26	61.50	1.15	0.96	8.50
ENST00000346817.9	ENSG00000003400.14	3926	3706.26	60.48	0.40	0.33	2.94
ENST00000360132.7	ENSG00000003400.14	5814	5594.26	0.00	0.00	0.00	0.00
ENST00000374650.7	ENSG00000003400.14	1126	906.26	97.32	2.61	2.18	19.32
ENST00000438843.5	ENSG00000003400.14	888	668.27	0.00	0.00	0.00	0.00
ENST00000448480.1	ENSG00000003400.14	1603	1383.26	0.00	0.00	0.00	0.00
ENST00000460140.5	ENSG00000003400.14	1294	1074.26	3.31	0.07	0.06	0.55
ENST00000471191.1	ENSG00000003400.14	430	211.04	3.59	0.41	0.35	3.06
ENST00000484926.1	ENSG00000003400.14	703	483.36	97.31	4.88	4.08	36.23
ENST00000485408.1	ENSG00000003400.14	474	254.77	1.00	0.10	0.08	0.71
ENST00000492363.5	ENSG00000003400.14	1477	1257.26	182.82	3.53	2.95	26.16
ENST00000309955.7	ENSG00000003402.19	14672	14452.26	30.26	0.05	0.04	0.06
ENST00000340870.6	ENSG00000003402.19	963	743.26	15.33	0.50	0.42	0.60
ENST00000341222.10	ENSG00000003402.19	1283	1063.26	294.16	6.71	5.61	8.11
ENST00000341582.10	ENSG00000003402.19	2056	1836.26	161.91	2.14	1.79	2.59
ENST00000342795.9	ENSG00000003402.19	1613	1393.26	0.00	0.00	0.00	0.00
ENST00000395148.6	ENSG00000003402.19	4415	4195.26	335.82	1.94	1.62	2.35
ENST00000417748.1	ENSG00000003402.19	684	464.38	0.00	0.00	0.00	0.00
ENST00000423241.6	ENSG00000003402.19	2128	1908.26	214.29	2.72	2.28	3.29
ENST00000425030.1	ENSG00000003402.19	596	376.47	0.00	0.00	0.00	0.00
ENST00000433445.1	ENSG00000003402.19	435	215.99	0.00	0.00	0.00	0.00
ENST00000439154.6	ENSG00000003402.19	1310	1090.26	0.00	0.00	0.00	0.00
ENST00000440180.5	ENSG00000003402.19	1198	978.26	663.97	16.47	13.76	19.90
ENST00000441224.5	ENSG00000003402.19	655	435.40	0.00	0.00	0.00	0.00
ENST00000443227.5	ENSG00000003402.19	1679	1459.26	94.52	1.57	1.31	1.90
ENST00000457277.5	ENSG00000003402.19	1868	1648.26	68.39	1.01	0.84	1.22
ENST00000460961.1	ENSG00000003402.19	548	328.55	46.87	3.46	2.89	4.18
ENST00000461422.1	ENSG00000003402.19	717	497.35	84.08	4.10	3.43	4.96
ENST00000461820.5	ENSG00000003402.19	830	610.29	699.66	27.81	23.24	33.62
ENST00000462763.5	ENSG00000003402.19	588	368.49	0.00	0.00	0.00	0.00
ENST00000470178.6	ENSG00000003402.19	516	296.62	57.76	4.72	3.95	5.71
ENST00000470664.1	ENSG00000003402.19	704	484.36	2.01	0.10	0.08	0.12
ENST00000474842.1	ENSG00000003402.19	1091	871.26	141.11	3.93	3.28	4.75
ENST00000479953.6	ENSG00000003402.19	1230	1010.26	211.84	5.09	4.25	6.15
ENST00000490965.1	ENSG00000003402.19	529	309.59	0.00	0.00	0.00	0.00
ENST00000494258.5	ENSG00000003402.19	693	473.37	7.75	0.40	0.33	0.48
ENST00000233156.7	ENSG00000003436.14	3913	3693.26	0.00	0.00	0.00	0.00
ENST00000339091.8	ENSG00000003436.14	1088	868.26	49.71	1.39	1.16	4.98
ENST00000392365.5	ENSG00000003436.14	3649	3429.26	679.33	4.81	4.02	17.22
ENST00000409676.5	ENSG00000003436.14	1119	899.26	134.69	3.63	3.04	13.02
ENST00000417013.5	ENSG00000003436.14	554	334.54	0.00	0.00	0.00	0.00
ENST00000420747.1	ENSG00000003436.14	685	465.38	1.06	0.06	0.05	0.20
ENST00000421427.5	ENSG00000003436.14	804	584.30	0.00	0.00	0.00	0.00
ENST00000426055.5	ENSG00000003436.14	1161	941.26	557.42	14.37	12.01	51.47
ENST00000435414.5	ENSG00000003436.14	687	467.38	11.23	0.58	0.49	2.09
ENST00000437725.5	ENSG00000003436.14	545	325.56	3.22	0.24	0.20	0.86
ENST00000453013.5	ENSG00000003436.14	733	513.34	46.71	2.21	1.84	7.91
ENST00000481132.5	ENSG00000003436.14	7690	7470.26	59.75	0.19	0.16	0.70
ENST00000481389.1	ENSG00000003436.14	599	379.47	6.89	0.44	0.37	1.58
ENST00000002125.8	ENSG00000003509.15	2176	1956.26	1147.04	14.22	11.89	30.94
ENST00000336237.10	ENSG00000003509.15	1869	1649.26	84.07	1.24	1.03	2.69
ENST00000416653.5	ENSG00000003509.15	473	253.77	0.00	0.00	0.00	0.00
ENST00000419278.2	ENSG00000003509.15	680	460.38	104.66	5.51	4.61	12.00
ENST00000431821.5	ENSG00000003509.15	783	563.31	51.13	2.20	1.84	4.79
ENST00000432075.1	ENSG00000003509.15	663	443.40	0.00	0.00	0.00	0.00
ENST00000439218.5	ENSG00000003509.15	934	714.27	0.00	0.00	0.00	0.00
ENST00000441905.1	ENSG00000003509.15	661	441.40	108.49	5.96	4.98	12.97
ENST00000455230.5	ENSG00000003509.15	946	726.27	6.35	0.21	0.18	0.46
ENST00000469831.1	ENSG00000003509.15	845	625.28	56.93	2.21	1.85	4.80
ENST00000474154.5	ENSG00000003509.15	2974	2754.26	13.96	0.12	0.10	0.27
ENST00000474257.5	ENSG00000003509.15	1470	1250.26	679.32	13.18	11.02	28.67
ENST00000483999.5	ENSG00000003509.15	711	491.36	22.36	1.10	0.92	2.40
ENST00000347869.7	ENSG00000003756.16	3188	2968.26	5417.38	44.28	37.00	52.19
ENST00000395174.6	ENSG00000003756.16	938	718.27	158.16	5.34	4.46	6.30
ENST00000404526.6	ENSG00000003756.16	580	360.50	0.00	0.00	0.00	0.00
ENST00000417905.1	ENSG00000003756.16	427	208.06	15.75	1.84	1.53	2.16
ENST00000433556.6	ENSG00000003756.16	567	347.52	0.00	0.00	0.00	0.00
ENST00000437500.5	ENSG00000003756.16	582	362.49	0.00	0.00	0.00	0.00
ENST00000438369.5	ENSG00000003756.16	560	340.53	0.00	0.00	0.00	0.00
ENST00000441305.5	ENSG00000003756.16	569	349.51	0.00	0.00	0.00	0.00
ENST00000441812.6	ENSG00000003756.16	583	363.49	3.86	0.26	0.22	0.30
ENST00000461242.1	ENSG00000003756.16	275	64.93	0.00	0.00	0.00	0.00
ENST00000462025.1	ENSG00000003756.16	573	353.51	5.77	0.40	0.33	0.47
ENST00000464087.6	ENSG00000003756.16	5616	5396.26	12.38	0.06	0.05	0.07
ENST00000464988.1	ENSG00000003756.16	877	657.28	323.45	11.94	9.98	14.07
ENST00000469838.5	ENSG00000003756.16	2716	2496.26	574.83	5.59	4.67	6.59
ENST00000471995.5	ENSG00000003756.16	762	542.32	12.31	0.55	0.46	0.65
ENST00000474470.1	ENSG00000003756.16	434	215.00	4.00	0.45	0.38	0.53
ENST00000474818.5	ENSG00000003756.16	832	612.29	21.99	0.87	0.73	1.03
ENST00000475128.5	ENSG00000003756.16	1371	1151.26	0.00	0.00	0.00	0.00
ENST00000475590.5	ENSG00000003756.16	704	484.36	2.09	0.10	0.09	0.12
ENST00000479275.1	ENSG00000003756.16	1683	1463.26	0.00	0.00	0.00	0.00
ENST00000489437.1	ENSG00000003756.16	625	405.44	35.46	2.12	1.77	2.50
ENST00000492430.1	ENSG00000003756.16	580	360.50	16.55	1.11	0.93	1.31
ENST00000492472.1	ENSG00000003756.16	902	682.27	27.80	0.99	0.83	1.17
ENST00000493993.1	ENSG00000003756.16	476	256.76	3.09	0.29	0.24	0.34
ENST00000494360.5	ENSG00000003756.16	585	365.49	91.94	6.10	5.10	7.19
ENST00000496179.5	ENSG00000003756.16	1406	1186.26	124.45	2.55	2.13	3.00
ENST00000180173.9	ENSG00000003987.13	3850	3630.26	309.33	2.07	1.73	95.30
ENST00000517317.5	ENSG00000003987.13	739	519.34	0.00	0.00	0.00	0.00
ENST00000518272.5	ENSG00000003987.13	562	342.53	0.00	0.00	0.00	0.00
ENST00000519122.5	ENSG00000003987.13	570	350.51	0.00	0.00	0.00	0.00
ENST00000519590.5	ENSG00000003987.13	584	364.49	0.00	0.00	0.00	0.00
ENST00000519763.1	ENSG00000003987.13	569	349.51	0.00	0.00	0.00	0.00
ENST00000521177.1	ENSG00000003987.13	506	286.65	0.00	0.00	0.00	0.00
ENST00000521857.5	ENSG00000003987.13	2158	1938.26	8.14	0.10	0.09	4.70
ENST00000523571.1	ENSG00000003987.13	719	499.35	0.00	0.00	0.00	0.00
ENST00000004531.14	ENSG00000003989.16	7560	7340.26	468.33	1.55	1.29	17.05
ENST00000398090.3	ENSG00000003989.16	7557	7337.26	0.00	0.00	0.00	0.00
ENST00000470360.5	ENSG00000003989.16	7638	7418.26	0.00	0.00	0.00	0.00
ENST00000494857.5	ENSG00000003989.16	7622	7402.26	0.00	0.00	0.00	0.00
ENST00000522656.5	ENSG00000003989.16	2274	2054.26	637.67	7.53	6.29	82.95
ENST00000000233.9	ENSG00000004059.10	1103	883.26	984.35	27.04	22.60	92.63
ENST00000415666.1	ENSG00000004059.10	546	326.56	0.00	0.00	0.00	0.00
ENST00000459680.1	ENSG00000004059.10	466	246.80	2.78	0.27	0.23	0.94
ENST00000463733.5	ENSG00000004059.10	1509	1289.26	56.85	1.07	0.89	3.67
ENST00000467281.5	ENSG00000004059.10	567	347.52	1.01	0.07	0.06	0.24
ENST00000489673.1	ENSG00000004059.10	566	346.52	10.51	0.74	0.61	2.52
ENST00000379061.8	ENSG00000004139.13	1921	1701.26	0.00	0.00	0.00	0.00
ENST00000577870.2	ENSG00000004139.13	566	346.52	0.00	0.00	0.00	0.00
ENST00000578128.5	ENSG00000004139.13	897	677.27	9.74	0.35	0.29	36.10
ENST00000579593.1	ENSG00000004139.13	1113	893.26	15.55	0.42	0.35	43.69
ENST00000580711.1	ENSG00000004139.13	533	313.58	0.00	0.00	0.00	0.00
ENST00000582323.1	ENSG00000004139.13	563	343.53	0.59	0.04	0.04	4.33
ENST00000585453.5	ENSG00000004139.13	2919	2699.26	9.73	0.09	0.07	9.05
ENST00000585482.5	ENSG00000004139.13	10309	10089.26	27.45	0.07	0.06	6.83
ENST00000540200.5	ENSG00000004142.11	2121	1901.26	1199.72	15.31	12.79	42.84
ENST00000618887.2	ENSG00000004142.11	1524	1304.26	1098.28	20.43	17.07	57.16
ENST00000324093.8	ENSG00000004399.12	7094	6874.26	985.02	3.48	2.91	5.01
ENST00000501038.6	ENSG00000004399.12	1633	1413.26	163.28	2.80	2.34	4.04
ENST00000503166.1	ENSG00000004399.12	626	406.44	1.46	0.09	0.07	0.13
ENST00000504524.5	ENSG00000004399.12	1701	1481.26	247.41	4.05	3.39	5.84
ENST00000504689.1	ENSG00000004399.12	546	326.56	561.07	41.68	34.83	60.09
ENST00000504767.5	ENSG00000004399.12	654	434.41	47.86	2.67	2.23	3.85
ENST00000504979.1	ENSG00000004399.12	591	371.48	0.00	0.00	0.00	0.00
ENST00000505237.2	ENSG00000004399.12	507	287.65	0.00	0.00	0.00	0.00
ENST00000505505.1	ENSG00000004399.12	559	339.53	1.29	0.09	0.08	0.13
ENST00000505665.5	ENSG00000004399.12	477	257.75	0.00	0.00	0.00	0.00
ENST00000506979.1	ENSG00000004399.12	691	471.37	0.00	0.00	0.00	0.00
ENST00000508630.1	ENSG00000004399.12	563	343.53	6.36	0.45	0.38	0.65
ENST00000511018.1	ENSG00000004399.12	601	381.47	73.53	4.68	3.91	6.74
ENST00000512744.5	ENSG00000004399.12	2662	2442.26	61.58	0.61	0.51	0.88
ENST00000512807.1	ENSG00000004399.12	704	484.36	2.67	0.13	0.11	0.19
ENST00000514990.1	ENSG00000004399.12	1084	864.26	18.75	0.53	0.44	0.76
ENST00000515191.1	ENSG00000004399.12	602	382.47	127.72	8.10	6.77	11.68
ENST00000354858.10	ENSG00000004455.16	1021	801.26	5795.88	175.48	146.66	68.47
ENST00000373449.6	ENSG00000004455.16	3586	3366.26	748.69	5.40	4.51	2.11
ENST00000466029.1	ENSG00000004455.16	223	28.15	1.07	0.92	0.77	0.36
ENST00000467905.5	ENSG00000004455.16	880	660.28	0.00	0.00	0.00	0.00
ENST00000469238.1	ENSG00000004455.16	423	204.10	131.91	15.68	13.10	6.12
ENST00000480134.5	ENSG00000004455.16	811	591.30	311.34	12.77	10.68	4.98
ENST00000482191.1	ENSG00000004455.16	599	379.47	6.99	0.45	0.37	0.17
ENST00000487289.1	ENSG00000004455.16	920	700.27	0.00	0.00	0.00	0.00
ENST00000491241.1	ENSG00000004455.16	596	376.47	0.00	0.00	0.00	0.00
ENST00000548033.5	ENSG00000004455.16	936	716.27	1075.13	36.41	30.43	14.21
ENST00000548559.1	ENSG00000004455.16	530	310.59	0.00	0.00	0.00	0.00
ENST00000550338.5	ENSG00000004455.16	886	666.27	179.09	6.52	5.45	2.54
ENST00000551979.1	ENSG00000004455.16	581	361.50	39.75	2.67	2.23	1.04
ENST00000626911.1	ENSG00000004455.16	160	4.57	0.00	0.00	0.00	0.00
ENST00000629371.2	ENSG00000004455.16	3576	3356.26	0.00	0.00	0.00	0.00
ENST00000226279.7	ENSG00000004468.12	5668	5448.26	1.82	0.01	0.01	1.26
ENST00000502843.5	ENSG00000004468.12	1560	1340.26	34.41	0.62	0.52	96.75
ENST00000506191.1	ENSG00000004468.12	594	374.48	0.00	0.00	0.00	0.00
ENST00000510674.1	ENSG00000004468.12	455	235.86	0.00	0.00	0.00	0.00
ENST00000511430.1	ENSG00000004468.12	1672	1452.26	0.77	0.01	0.01	1.99
ENST00000001008.5	ENSG00000004478.7	3732	3512.26	8193.60	56.59	47.30	97.22
ENST00000538622.1	ENSG00000004478.7	572	352.51	1.08	0.07	0.06	0.13
ENST00000539181.1	ENSG00000004478.7	370	152.01	0.00	0.00	0.00	0.00
ENST00000540260.1	ENSG00000004478.7	777	557.31	0.00	0.00	0.00	0.00
ENST00000543037.1	ENSG00000004478.7	727	507.34	32.32	1.55	1.29	2.65
ENST00000543769.1	ENSG00000004478.7	425	206.08	0.00	0.00	0.00	0.00
ENST00000544366.1	ENSG00000004478.7	287	74.97	0.00	0.00	0.00	0.00
ENST00000630279.1	ENSG00000004478.7	156	3.88	0.00	0.00	0.00	0.00
ENST00000356634.7	ENSG00000004487.15	3033	2813.26	1913.22	16.50	13.79	36.85
ENST00000400181.8	ENSG00000004487.15	3059	2839.26	1125.48	9.62	8.04	21.48
ENST00000465864.1	ENSG00000004487.15	568	348.52	10.94	0.76	0.64	1.70
ENST00000481879.1	ENSG00000004487.15	525	305.60	7.08	0.56	0.47	1.26
ENST00000494920.1	ENSG00000004487.15	905	685.27	427.41	15.13	12.65	33.80
ENST00000602503.1	ENSG00000004487.15	2810	2590.26	234.88	2.20	1.84	4.91
ENST00000266022.8	ENSG00000004534.14	3750	3530.26	1426.10	9.80	8.19	7.66
ENST00000419610.5	ENSG00000004534.14	2128	1908.26	0.00	0.00	0.00	0.00
ENST00000421682.1	ENSG00000004534.14	684	464.38	1870.79	97.73	81.68	76.40
ENST00000422955.5	ENSG00000004534.14	2324	2104.26	63.87	0.74	0.62	0.58
ENST00000425608.5	ENSG00000004534.14	1886	1666.26	208.38	3.03	2.54	2.37
ENST00000433811.1	ENSG00000004534.14	582	362.49	0.00	0.00	0.00	0.00
ENST00000434592.5	ENSG00000004534.14	2342	2122.26	15.70	0.18	0.15	0.14
ENST00000438912.1	ENSG00000004534.14	473	253.77	65.69	6.28	5.25	4.91
ENST00000441115.5	ENSG00000004534.14	1876	1656.26	0.00	0.00	0.00	0.00
ENST00000442092.5	ENSG00000004534.14	2260	2040.26	84.55	1.01	0.84	0.79
ENST00000443081.5	ENSG00000004534.14	4010	3790.26	0.00	0.00	0.00	0.00
ENST00000446471.1	ENSG00000004534.14	695	475.37	2.40	0.12	0.10	0.10
ENST00000454079.5	ENSG00000004534.14	4324	4104.26	1344.60	7.95	6.64	6.21
ENST00000464013.5	ENSG00000004534.14	397	178.43	0.00	0.00	0.00	0.00
ENST00000466247.1	ENSG00000004534.14	500	280.67	1.01	0.09	0.07	0.07
ENST00000478026.1	ENSG00000004534.14	480	260.74	9.78	0.91	0.76	0.71
ENST00000483350.1	ENSG00000004534.14	988	768.26	2.69	0.08	0.07	0.07
ENST00000488807.2	ENSG00000004534.14	675	455.39	0.00	0.00	0.00	0.00
ENST00000491874.5	ENSG00000004534.14	480	260.74	0.00	0.00	0.00	0.00
ENST00000493652.1	ENSG00000004534.14	581	361.50	0.00	0.00	0.00	0.00
ENST00000158166.5	ENSG00000004660.14	2459	2239.26	6.85	0.07	0.06	6.32
ENST00000348335.6	ENSG00000004660.14	3563	3343.26	111.30	0.81	0.67	68.83
ENST00000381769.6	ENSG00000004660.14	3508	3288.26	36.67	0.27	0.23	23.06
ENST00000573483.1	ENSG00000004660.14	3898	3678.26	3.18	0.02	0.02	1.79
ENST00000314748.10	ENSG00000004700.15	1054	834.26	241.03	7.01	5.86	5.58
ENST00000396093.7	ENSG00000004700.15	932	712.27	24.34	0.83	0.69	0.66
ENST00000421138.6	ENSG00000004700.15	2572	2352.26	10491.64	108.20	90.43	86.10
ENST00000444129.6	ENSG00000004700.15	3702	3482.26	11.85	0.08	0.07	0.07
ENST00000536240.5	ENSG00000004700.15	565	345.52	12.35	0.87	0.72	0.69
ENST00000536964.5	ENSG00000004700.15	578	358.50	16.31	1.10	0.92	0.88
ENST00000539672.1	ENSG00000004700.15	579	359.50	105.06	7.09	5.93	5.64
ENST00000542432.5	ENSG00000004700.15	600	380.47	7.63	0.49	0.41	0.39
ENST00000251739.9	ENSG00000004766.15	1193	973.26	20.04	0.50	0.42	1.13
ENST00000305866.9	ENSG00000004766.15	3613	3393.26	3574.95	25.56	21.36	57.86
ENST00000436177.5	ENSG00000004766.15	603	383.46	7.06	0.45	0.37	1.01
ENST00000438395.5	ENSG00000004766.15	538	318.57	2.29	0.17	0.15	0.39
ENST00000441602.5	ENSG00000004766.15	3474	3254.26	46.43	0.35	0.29	0.78
ENST00000443443.1	ENSG00000004766.15	554	334.54	19.89	1.44	1.21	3.26
ENST00000458530.1	ENSG00000004766.15	667	447.39	0.00	0.00	0.00	0.00
ENST00000458707.1	ENSG00000004766.15	1898	1678.26	156.22	2.26	1.89	5.11
ENST00000467326.5	ENSG00000004766.15	574	354.51	0.00	0.00	0.00	0.00
ENST00000471188.5	ENSG00000004766.15	3254	3034.26	249.46	1.99	1.67	4.52
ENST00000474412.1	ENSG00000004766.15	819	599.29	0.00	0.00	0.00	0.00
ENST00000476413.1	ENSG00000004766.15	381	162.73	22.96	3.42	2.86	7.75
ENST00000477572.1	ENSG00000004766.15	504	284.66	7.03	0.60	0.50	1.36
ENST00000477935.1	ENSG00000004766.15	760	540.32	14.98	0.67	0.56	1.52
ENST00000480943.5	ENSG00000004766.15	801	581.30	12.84	0.54	0.45	1.21
ENST00000484954.1	ENSG00000004766.15	594	374.48	54.65	3.54	2.96	8.01
ENST00000485140.1	ENSG00000004766.15	558	338.53	17.58	1.26	1.05	2.85
ENST00000485994.5	ENSG00000004766.15	573	353.51	12.15	0.83	0.70	1.89
ENST00000495039.1	ENSG00000004766.15	1115	895.26	20.81	0.56	0.47	1.28
ENST00000544910.5	ENSG00000004766.15	5736	5516.26	5.69	0.03	0.02	0.06
ENST00000004982.4	ENSG00000004776.11	1458	1238.26	0.00	0.00	0.00	0.00
ENST00000587965.1	ENSG00000004776.11	711	491.36	0.00	0.00	0.00	0.00
ENST00000592984.5	ENSG00000004776.11	1634	1414.26	0.00	0.00	0.00	0.00
ENST00000007510.8	ENSG00000004777.18	2545	2325.26	0.00	0.00	0.00	0.00
ENST00000221905.1	ENSG00000004777.18	741	521.33	0.00	0.00	0.00	0.00
ENST00000314737.9	ENSG00000004777.18	3858	3638.26	0.00	0.00	0.00	0.00
ENST00000378944.9	ENSG00000004777.18	4219	3999.26	0.00	0.00	0.00	0.00
ENST00000586918.1	ENSG00000004777.18	206	19.29	0.00	0.00	0.00	0.00
ENST00000587447.3	ENSG00000004777.18	2983	2763.26	5.11	0.04	0.04	10.79
ENST00000587984.1	ENSG00000004777.18	613	393.45	0.00	0.00	0.00	0.00
ENST00000588248.6	ENSG00000004777.18	2004	1784.26	0.00	0.00	0.00	0.00
ENST00000589133.5	ENSG00000004777.18	635	415.43	0.00	0.00	0.00	0.00
ENST00000590893.5	ENSG00000004777.18	528	308.59	0.00	0.00	0.00	0.00
ENST00000591438.1	ENSG00000004777.18	425	206.08	0.54	0.06	0.05	15.22
ENST00000593034.5	ENSG00000004777.18	682	462.38	0.00	0.00	0.00	0.00
ENST00000601474.5	ENSG00000004777.18	641	421.42	5.35	0.31	0.26	73.99
ENST00000007516.7	ENSG00000004779.9	717	497.35	2064.81	100.72	84.17	96.31
ENST00000484769.1	ENSG00000004779.9	843	623.29	5.00	0.19	0.16	0.19
ENST00000562133.5	ENSG00000004779.9	503	283.66	1.62	0.14	0.12	0.13
ENST00000567761.1	ENSG00000004779.9	520	300.61	0.00	0.00	0.00	0.00
ENST00000570319.5	ENSG00000004779.9	885	665.27	96.56	3.52	2.94	3.37
ENST00000005178.5	ENSG00000004799.7	3576	3356.26	361.08	2.61	2.18	58.17
ENST00000468445.1	ENSG00000004799.7	572	352.51	8.82	0.61	0.51	13.53
ENST00000473301.1	ENSG00000004799.7	691	471.37	16.63	0.86	0.72	19.08
ENST00000473796.1	ENSG00000004799.7	2136	1916.26	11.21	0.14	0.12	3.16
ENST00000498190.1	ENSG00000004799.7	420	201.13	2.25	0.27	0.23	6.06
ENST00000330550.8	ENSG00000004809.13	2033	1813.26	0.00	0.00	0.00	0.00
ENST00000368919.7	ENSG00000004809.13	1987	1767.26	0.00	0.00	0.00	0.00
ENST00000424139.1	ENSG00000004809.13	737	517.34	0.00	0.00	0.00	0.00
ENST00000434949.5	ENSG00000004809.13	1021	801.26	0.00	0.00	0.00	0.00
ENST00000437378.5	ENSG00000004809.13	1213	993.26	0.00	0.00	0.00	0.00
ENST00000451557.5	ENSG00000004809.13	1968	1748.26	0.00	0.00	0.00	0.00
ENST00000460159.1	ENSG00000004809.13	466	246.80	0.00	0.00	0.00	0.00
ENST00000461487.1	ENSG00000004809.13	1709	1489.26	1.00	0.02	0.01	100.00
ENST00000231749.7	ENSG00000004838.13	2896	2676.26	0.00	0.00	0.00	0.00
ENST00000360165.7	ENSG00000004838.13	1757	1537.26	46.96	0.74	0.62	11.72
ENST00000431869.1	ENSG00000004838.13	562	342.53	0.00	0.00	0.00	0.00
ENST00000442887.1	ENSG00000004838.13	1072	852.26	39.37	1.12	0.94	17.71
ENST00000443080.5	ENSG00000004838.13	707	487.36	0.00	0.00	0.00	0.00
ENST00000468182.1	ENSG00000004838.13	423	204.10	0.00	0.00	0.00	0.00
ENST00000475688.1	ENSG00000004838.13	1773	1553.26	8.52	0.13	0.11	2.10
ENST00000478269.5	ENSG00000004838.13	633	413.43	3.16	0.19	0.16	2.94
ENST00000490675.5	ENSG00000004838.13	676	456.38	77.98	4.15	3.46	65.53
ENST00000258738.10	ENSG00000004846.16	2906	2686.26	132.47	1.20	1.00	82.85
ENST00000404938.6	ENSG00000004846.16	5811	5591.26	1.80	0.01	0.01	0.54
ENST00000406935.5	ENSG00000004846.16	1483	1263.26	0.00	0.00	0.00	0.00
ENST00000441315.1	ENSG00000004846.16	2204	1984.26	0.00	0.00	0.00	0.00
ENST00000443026.6	ENSG00000004846.16	2247	2027.26	4.18	0.05	0.04	3.46
ENST00000477094.5	ENSG00000004846.16	673	453.39	3.55	0.19	0.16	13.15
ENST00000379044.4	ENSG00000004848.7	2876	2656.26	0.00	0.00	0.00	0.00
ENST00000636609.1	ENSG00000004848.7	100	0.00	0.00	0.00	0.00	0.00
ENST00000636885.1	ENSG00000004848.7	87	0.00	0.00	0.00	0.00	0.00
ENST00000637394.1	ENSG00000004848.7	100	0.00	0.00	0.00	0.00	0.00
ENST00000637993.1	ENSG00000004848.7	144	2.24	0.00	0.00	0.00	0.00
ENST00000265631.9	ENSG00000004864.13	3136	2916.26	1891.12	15.73	13.15	71.35
ENST00000416240.6	ENSG00000004864.13	3192	2972.26	165.68	1.35	1.13	6.13
ENST00000472162.2	ENSG00000004864.13	568	348.52	19.64	1.37	1.14	6.20
ENST00000484495.5	ENSG00000004864.13	540	320.57	1.52	0.11	0.10	0.52
ENST00000487710.1	ENSG00000004864.13	201	17.04	0.00	0.00	0.00	0.00
ENST00000490072.5	ENSG00000004864.13	578	358.50	1.23	0.08	0.07	0.38
ENST00000492869.1	ENSG00000004864.13	433	214.01	12.06	1.37	1.14	6.20
ENST00000494085.1	ENSG00000004864.13	766	546.32	45.75	2.03	1.70	9.21
ENST00000265437.9	ENSG00000004866.19	2899	2679.26	44.21	0.40	0.33	0.85
ENST00000323984.7	ENSG00000004866.19	2142	1922.26	1250.49	15.78	13.19	33.52
ENST00000393443.5	ENSG00000004866.19	2360	2140.26	8.07	0.09	0.08	0.19
ENST00000393444.7	ENSG00000004866.19	2113	1893.26	0.00	0.00	0.00	0.00
ENST00000393446.6	ENSG00000004866.19	2114	1894.26	0.00	0.00	0.00	0.00
ENST00000393447.8	ENSG00000004866.19	2182	1962.26	0.00	0.00	0.00	0.00
ENST00000393449.5	ENSG00000004866.19	2127	1907.26	23.86	0.30	0.25	0.64
ENST00000393451.7	ENSG00000004866.19	2110	1890.26	0.00	0.00	0.00	0.00
ENST00000417919.5	ENSG00000004866.19	577	357.50	12.48	0.85	0.71	1.80
ENST00000420755.5	ENSG00000004866.19	549	329.55	0.00	0.00	0.00	0.00
ENST00000421345.5	ENSG00000004866.19	531	311.59	0.00	0.00	0.00	0.00
ENST00000422922.5	ENSG00000004866.19	1887	1667.26	1064.90	15.49	12.95	32.91
ENST00000432298.5	ENSG00000004866.19	1956	1736.26	164.18	2.29	1.92	4.87
ENST00000434836.5	ENSG00000004866.19	579	359.50	0.00	0.00	0.00	0.00
ENST00000438863.5	ENSG00000004866.19	1005	785.26	4.20	0.13	0.11	0.28
ENST00000443979.5	ENSG00000004866.19	805	585.30	0.00	0.00	0.00	0.00
ENST00000446490.5	ENSG00000004866.19	1694	1474.26	112.87	1.86	1.55	3.94
ENST00000449366.5	ENSG00000004866.19	542	322.56	6.52	0.49	0.41	1.04
ENST00000462544.1	ENSG00000004866.19	550	330.55	0.00	0.00	0.00	0.00
ENST00000464020.1	ENSG00000004866.19	565	345.52	96.57	6.78	5.67	14.40
ENST00000465133.5	ENSG00000004866.19	2155	1935.26	83.75	1.05	0.88	2.23
ENST00000465641.5	ENSG00000004866.19	764	544.32	0.00	0.00	0.00	0.00
ENST00000467538.5	ENSG00000004866.19	565	345.52	0.00	0.00	0.00	0.00
ENST00000477742.5	ENSG00000004866.19	780	560.31	0.00	0.00	0.00	0.00
ENST00000485394.6	ENSG00000004866.19	485	265.72	0.00	0.00	0.00	0.00
ENST00000487459.5	ENSG00000004866.19	1681	1461.26	34.15	0.57	0.47	1.20
ENST00000489293.5	ENSG00000004866.19	904	684.27	0.00	0.00	0.00	0.00
ENST00000490039.1	ENSG00000004866.19	1689	1469.26	55.72	0.92	0.77	1.95
ENST00000543837.5	ENSG00000004866.19	1031	811.26	2.62	0.08	0.07	0.17
ENST00000619382.1	ENSG00000004866.19	73	0.00	0.00	0.00	0.00	0.00
ENST00000622083.1	ENSG00000004866.19	109	0.00	0.00	0.00	0.00	0.00
ENST00000066544.7	ENSG00000004897.11	5801	5581.26	361.65	1.57	1.31	2.00
ENST00000525495.6	ENSG00000004897.11	1459	1239.26	498.15	9.75	8.15	12.40
ENST00000526866.5	ENSG00000004897.11	1420	1200.26	0.00	0.00	0.00	0.00
ENST00000527547.5	ENSG00000004897.11	2579	2359.26	1858.92	19.11	15.97	24.31
ENST00000528147.1	ENSG00000004897.11	463	243.82	4.05	0.40	0.34	0.51
ENST00000528748.5	ENSG00000004897.11	859	639.28	399.01	15.14	12.65	19.26
ENST00000531206.5	ENSG00000004897.11	3177	2957.26	734.47	6.03	5.04	7.66
ENST00000532575.1	ENSG00000004897.11	765	545.32	0.00	0.00	0.00	0.00
ENST00000532893.5	ENSG00000004897.11	515	295.63	23.45	1.92	1.61	2.45
ENST00000533415.5	ENSG00000004897.11	2570	2350.26	122.35	1.26	1.06	1.61
ENST00000570740.1	ENSG00000004897.11	594	374.48	31.50	2.04	1.71	2.59
ENST00000570818.5	ENSG00000004897.11	656	436.40	50.96	2.83	2.37	3.60
ENST00000571643.5	ENSG00000004897.11	716	496.35	10.69	0.52	0.44	0.66
ENST00000573502.1	ENSG00000004897.11	888	668.27	3.90	0.14	0.12	0.18
ENST00000573550.5	ENSG00000004897.11	583	363.49	52.93	3.53	2.95	4.49
ENST00000574304.5	ENSG00000004897.11	514	294.63	0.00	0.00	0.00	0.00
ENST00000575483.5	ENSG00000004897.11	781	561.31	183.61	7.94	6.63	10.09
ENST00000575830.2	ENSG00000004897.11	397	178.43	0.00	0.00	0.00	0.00
ENST00000576484.1	ENSG00000004897.11	548	328.55	87.13	6.43	5.38	8.18
ENST00000262418.10	ENSG00000004939.13	4965	4745.26	0.00	0.00	0.00	0.00
ENST00000399246.3	ENSG00000004939.13	3855	3635.26	0.00	0.00	0.00	0.00
ENST00000471005.5	ENSG00000004939.13	419	200.14	0.00	0.00	0.00	0.00
ENST00000497360.5	ENSG00000004939.13	1922	1702.26	0.00	0.00	0.00	0.00
ENST00000498270.1	ENSG00000004939.13	460	240.83	0.00	0.00	0.00	0.00
ENST00000631130.1	ENSG00000004939.13	1433	1213.26	0.00	0.00	0.00	0.00
ENST00000359558.6	ENSG00000004948.13	3696	3476.26	0.00	0.00	0.00	0.00
ENST00000360249.8	ENSG00000004948.13	1502	1282.26	1.91	0.04	0.03	11.40
ENST00000394441.5	ENSG00000004948.13	1774	1554.26	14.54	0.23	0.19	71.63
ENST00000415529.2	ENSG00000004948.13	1475	1255.26	0.00	0.00	0.00	0.00
ENST00000421592.5	ENSG00000004948.13	3626	3406.26	7.55	0.05	0.04	16.97
ENST00000423724.5	ENSG00000004948.13	1523	1303.26	0.00	0.00	0.00	0.00
ENST00000426151.5	ENSG00000004948.13	1741	1521.26	0.00	0.00	0.00	0.00
ENST00000321143.8	ENSG00000004961.14	2277	2057.26	653.98	7.71	6.45	16.77
ENST00000380762.4	ENSG00000004961.14	1072	852.26	855.13	24.34	20.34	52.94
ENST00000380763.7	ENSG00000004961.14	1000	780.26	447.89	13.93	11.64	30.29
ENST00000005340.9	ENSG00000004975.11	3018	2798.26	717.81	6.22	5.20	81.43
ENST00000571745.1	ENSG00000004975.11	560	340.53	2.25	0.16	0.13	2.10
ENST00000572285.5	ENSG00000004975.11	1240	1020.26	11.84	0.28	0.24	3.68
ENST00000573354.1	ENSG00000004975.11	392	173.52	0.00	0.00	0.00	0.00
ENST00000574143.1	ENSG00000004975.11	992	772.26	0.00	0.00	0.00	0.00
ENST00000574591.1	ENSG00000004975.11	615	395.45	0.00	0.00	0.00	0.00
ENST00000574642.5	ENSG00000004975.11	664	444.40	1.10	0.06	0.05	0.79
ENST00000575086.1	ENSG00000004975.11	900	680.27	1.27	0.05	0.04	0.59
ENST00000575458.5	ENSG00000004975.11	2659	2439.26	0.00	0.00	0.00	0.00
ENST00000575756.5	ENSG00000004975.11	1136	916.26	0.00	0.00	0.00	0.00
ENST00000576285.1	ENSG00000004975.11	701	481.36	2.59	0.13	0.11	1.71
ENST00000576439.1	ENSG00000004975.11	579	359.50	0.00	0.00	0.00	0.00
ENST00000576840.5	ENSG00000004975.11	941	721.27	2.41	0.08	0.07	1.06
ENST00000576949.1	ENSG00000004975.11	995	775.26	13.63	0.43	0.36	5.58
ENST00000577154.1	ENSG00000004975.11	541	321.57	3.10	0.23	0.20	3.06
ENST00000161006.7	ENSG00000005001.9	1386	1166.26	4.45	0.09	0.08	23.68
ENST00000570950.1	ENSG00000005001.9	785	565.31	1.76	0.08	0.06	19.34
ENST00000571228.1	ENSG00000005001.9	1037	817.26	0.00	0.00	0.00	0.00
ENST00000572061.1	ENSG00000005001.9	553	333.54	0.00	0.00	0.00	0.00
ENST00000574768.5	ENSG00000005001.9	509	289.64	0.00	0.00	0.00	0.00
ENST00000575164.1	ENSG00000005001.9	1157	937.26	0.00	0.00	0.00	0.00
ENST00000576381.1	ENSG00000005001.9	850	630.28	5.79	0.22	0.19	56.98
ENST00000577177.1	ENSG00000005001.9	405	186.31	0.00	0.00	0.00	0.00
ENST00000262803.9	ENSG00000005007.12	5348	5128.26	234.19	1.11	0.93	85.84
ENST00000594243.1	ENSG00000005007.12	683	463.38	0.00	0.00	0.00	0.00
ENST00000594504.5	ENSG00000005007.12	559	339.53	0.00	0.00	0.00	0.00
ENST00000596842.5	ENSG00000005007.12	3825	3605.26	0.00	0.00	0.00	0.00
ENST00000598209.5	ENSG00000005007.12	551	331.55	0.00	0.00	0.00	0.00
ENST00000598471.1	ENSG00000005007.12	582	362.49	0.00	0.00	0.00	0.00
ENST00000599848.5	ENSG00000005007.12	5311	5091.26	32.54	0.16	0.13	12.01
ENST00000600012.5	ENSG00000005007.12	501	281.67	0.00	0.00	0.00	0.00
ENST00000600310.5	ENSG00000005007.12	750	530.33	0.00	0.00	0.00	0.00
ENST00000600689.1	ENSG00000005007.12	3084	2864.26	3.28	0.03	0.02	2.15
ENST00000600868.5	ENSG00000005007.12	580	360.50	0.00	0.00	0.00	0.00
ENST00000601689.1	ENSG00000005007.12	561	341.53	0.00	0.00	0.00	0.00
ENST00000601981.5	ENSG00000005007.12	556	336.54	0.00	0.00	0.00	0.00
ENST00000345317.6	ENSG00000005020.12	3998	3778.26	3246.04	20.84	17.42	95.76
ENST00000432747.1	ENSG00000005020.12	577	357.50	0.00	0.00	0.00	0.00
ENST00000468712.5	ENSG00000005020.12	955	735.27	27.96	0.92	0.77	4.24
ENST00000481204.5	ENSG00000005020.12	513	293.63	0.00	0.00	0.00	0.00
ENST00000487720.1	ENSG00000005020.12	536	316.58	0.00	0.00	0.00	0.00
ENST00000489977.5	ENSG00000005020.12	679	459.38	0.00	0.00	0.00	0.00
ENST00000490456.6	ENSG00000005020.12	558	338.53	0.00	0.00	0.00	0.00
ENST00000495802.5	ENSG00000005020.12	554	334.54	0.00	0.00	0.00	0.00
ENST00000497511.5	ENSG00000005020.12	585	365.49	0.00	0.00	0.00	0.00
ENST00000317881.8	ENSG00000005022.5	1274	1054.26	15247.48	350.86	293.23	77.70
ENST00000460013.1	ENSG00000005022.5	775	555.31	1.98	0.09	0.07	0.02
ENST00000463551.1	ENSG00000005022.5	433	214.01	776.47	88.02	73.56	19.49
ENST00000475354.1	ENSG00000005022.5	483	263.73	137.07	12.61	10.54	2.79
ENST00000394650.6	ENSG00000005059.15	2278	2058.26	2683.15	31.62	26.43	81.70
ENST00000452915.3	ENSG00000005059.15	581	361.50	0.00	0.00	0.00	0.00
ENST00000472310.5	ENSG00000005059.15	1193	973.26	31.67	0.79	0.66	2.04
ENST00000494604.1	ENSG00000005059.15	1130	910.26	236.18	6.29	5.26	16.26
ENST00000515114.3	ENSG00000005059.15	453	233.87	0.00	0.00	0.00	0.00
ENST00000006015.3	ENSG00000005073.5	2295	2075.26	69.24	0.81	0.68	41.88
ENST00000517402.1	ENSG00000005073.5	2137	1917.26	88.76	1.12	0.94	58.12
ENST00000292614.9	ENSG00000005075.15	932	712.27	4605.20	156.85	131.09	94.03
ENST00000393794.4	ENSG00000005075.15	784	564.31	231.79	9.96	8.33	5.97
ENST00000225296.7	ENSG00000005100.12	5618	5398.26	2061.00	9.26	7.74	9.64
ENST00000433302.7	ENSG00000005100.12	2225	2005.26	11.15	0.13	0.11	0.14
ENST00000572490.1	ENSG00000005100.12	2564	2344.26	0.00	0.00	0.00	0.00
ENST00000574023.1	ENSG00000005100.12	2040	1820.26	6121.32	81.58	68.18	84.94
ENST00000575153.5	ENSG00000005100.12	2416	2196.26	458.53	5.06	4.23	5.27
ENST00000318579.8	ENSG00000005102.12	2707	2487.26	37.93	0.37	0.31	16.60
ENST00000329168.3	ENSG00000005102.12	2129	1909.26	0.00	0.00	0.00	0.00
ENST00000393661.2	ENSG00000005102.12	1206	986.26	30.03	0.74	0.62	33.15
ENST00000549132.1	ENSG00000005102.12	1152	932.26	43.04	1.12	0.94	50.25
ENST00000408005.2	ENSG00000005108.15	1684	1464.26	10.82	0.18	0.15	5.09
ENST00000423059.8	ENSG00000005108.15	10663	10443.26	1439.30	3.34	2.79	94.91
ENST00000480061.1	ENSG00000005108.15	567	347.52	0.00	0.00	0.00	0.00
ENST00000497575.1	ENSG00000005108.15	529	309.59	0.00	0.00	0.00	0.00
ENST00000617773.1	ENSG00000005108.15	10583	10363.26	0.00	0.00	0.00	0.00
ENST00000262327.9	ENSG00000005156.11	3055	2835.26	17.41	0.15	0.12	1.61
ENST00000378526.8	ENSG00000005156.11	8400	8180.26	798.84	2.37	1.98	25.53
ENST00000585370.1	ENSG00000005156.11	235	35.45	0.00	0.00	0.00	0.00
ENST00000585740.5	ENSG00000005156.11	887	667.27	0.00	0.00	0.00	0.00
ENST00000585941.5	ENSG00000005156.11	1699	1479.26	0.00	0.00	0.00	0.00
ENST00000586058.1	ENSG00000005156.11	581	361.50	6.03	0.40	0.34	4.36
ENST00000586119.1	ENSG00000005156.11	565	345.52	10.98	0.77	0.64	8.31
ENST00000586407.1	ENSG00000005156.11	815	595.30	0.00	0.00	0.00	0.00
ENST00000586435.1	ENSG00000005156.11	588	368.49	8.92	0.59	0.49	6.33
ENST00000588109.5	ENSG00000005156.11	592	372.48	8.39	0.55	0.46	5.89
ENST00000588713.1	ENSG00000005156.11	467	247.80	0.00	0.00	0.00	0.00
ENST00000590181.5	ENSG00000005156.11	1156	936.26	130.88	3.39	2.83	36.54
ENST00000590630.5	ENSG00000005156.11	904	684.27	0.00	0.00	0.00	0.00
ENST00000592244.1	ENSG00000005156.11	440	220.96	0.00	0.00	0.00	0.00
ENST00000592690.1	ENSG00000005156.11	722	502.35	7.09	0.34	0.29	3.69
ENST00000593099.5	ENSG00000005156.11	4664	4444.26	131.73	0.72	0.60	7.75
ENST00000005386.7	ENSG00000005175.9	4370	4150.26	51.70	0.30	0.25	0.71
ENST00000380650.4	ENSG00000005175.9	2149	1929.26	988.06	12.42	10.38	29.30
ENST00000432584.7	ENSG00000005175.9	2133	1913.26	2094.36	26.56	22.19	62.63
ENST00000547706.1	ENSG00000005175.9	420	201.13	4.71	0.57	0.48	1.34
ENST00000548211.1	ENSG00000005175.9	555	335.54	1.03	0.07	0.06	0.18
ENST00000548296.1	ENSG00000005175.9	567	347.52	18.54	1.29	1.08	3.05
ENST00000551293.1	ENSG00000005175.9	621	401.44	19.58	1.18	0.99	2.79
ENST00000289416.9	ENSG00000005187.11	2845	2625.26	0.00	0.00	0.00	0.00
ENST00000440284.6	ENSG00000005187.11	1517	1297.26	0.00	0.00	0.00	0.00
ENST00000501740.6	ENSG00000005187.11	839	619.29	0.00	0.00	0.00	0.00
ENST00000561499.1	ENSG00000005187.11	527	307.60	0.00	0.00	0.00	0.00
ENST00000561584.5	ENSG00000005187.11	561	341.53	0.00	0.00	0.00	0.00
ENST00000561795.5	ENSG00000005187.11	580	360.50	1.15	0.08	0.06	2.01
ENST00000562251.5	ENSG00000005187.11	1931	1711.26	30.91	0.44	0.37	11.38
ENST00000563914.1	ENSG00000005187.11	771	551.32	0.00	0.00	0.00	0.00
ENST00000564701.1	ENSG00000005187.11	756	536.33	0.00	0.00	0.00	0.00
ENST00000567006.1	ENSG00000005187.11	520	300.61	3.50	0.28	0.24	7.34
ENST00000567387.5	ENSG00000005187.11	843	623.29	25.55	0.99	0.83	25.83
ENST00000567711.1	ENSG00000005187.11	438	218.97	18.58	2.06	1.72	53.45
ENST00000568235.5	ENSG00000005187.11	558	338.53	0.00	0.00	0.00	0.00
ENST00000569141.1	ENSG00000005187.11	405	186.31	0.00	0.00	0.00	0.00
ENST00000614721.1	ENSG00000005187.11	3311	3091.26	0.00	0.00	0.00	0.00
ENST00000261377.10	ENSG00000005189.19	2722	2502.26	232.72	2.26	1.89	31.21
ENST00000348433.10	ENSG00000005189.19	2604	2384.26	65.13	0.66	0.55	9.17
ENST00000561474.1	ENSG00000005189.19	617	397.45	0.00	0.00	0.00	0.00
ENST00000563045.1	ENSG00000005189.19	516	296.62	0.00	0.00	0.00	0.00
ENST00000563068.1	ENSG00000005189.19	563	343.53	17.67	1.25	1.04	17.26
ENST00000563617.1	ENSG00000005189.19	813	593.30	0.00	0.00	0.00	0.00
ENST00000564200.1	ENSG00000005189.19	715	495.35	0.00	0.00	0.00	0.00
ENST00000564274.5	ENSG00000005189.19	2447	2227.26	0.00	0.00	0.00	0.00
ENST00000565340.5	ENSG00000005189.19	720	500.35	3.43	0.17	0.14	2.30
ENST00000566276.5	ENSG00000005189.19	924	704.27	0.00	0.00	0.00	0.00
ENST00000566518.5	ENSG00000005189.19	993	773.26	0.00	0.00	0.00	0.00
ENST00000566993.5	ENSG00000005189.19	2549	2329.26	0.00	0.00	0.00	0.00
ENST00000567297.5	ENSG00000005189.19	753	533.33	0.00	0.00	0.00	0.00
ENST00000568046.5	ENSG00000005189.19	586	366.49	1.43	0.09	0.08	1.31
ENST00000568334.1	ENSG00000005189.19	743	523.33	0.00	0.00	0.00	0.00
ENST00000568476.5	ENSG00000005189.19	574	354.51	0.00	0.00	0.00	0.00
ENST00000568501.5	ENSG00000005189.19	624	404.44	0.00	0.00	0.00	0.00
ENST00000568647.5	ENSG00000005189.19	566	346.52	0.00	0.00	0.00	0.00
ENST00000568894.5	ENSG00000005189.19	580	360.50	41.62	2.80	2.34	38.75
ENST00000394391.8	ENSG00000005194.14	2182	1962.26	172.07	2.13	1.78	12.64
ENST00000563341.1	ENSG00000005194.14	505	285.65	6.62	0.56	0.47	3.34
ENST00000563561.1	ENSG00000005194.14	597	377.47	5.66	0.36	0.30	2.16
ENST00000564885.1	ENSG00000005194.14	493	273.69	0.00	0.00	0.00	0.00
ENST00000565368.5	ENSG00000005194.14	851	631.28	4.12	0.16	0.13	0.94
ENST00000565786.5	ENSG00000005194.14	641	421.42	0.00	0.00	0.00	0.00
ENST00000565961.5	ENSG00000005194.14	1814	1594.26	0.00	0.00	0.00	0.00
ENST00000566284.1	ENSG00000005194.14	1165	945.26	3.10	0.08	0.07	0.47
ENST00000567518.5	ENSG00000005194.14	2016	1796.26	316.98	4.28	3.58	25.44
ENST00000567751.5	ENSG00000005194.14	328	111.84	0.00	0.00	0.00	0.00
ENST00000568940.5	ENSG00000005194.14	1137	917.26	218.47	5.78	4.83	34.34
ENST00000569246.5	ENSG00000005194.14	910	690.27	0.00	0.00	0.00	0.00
ENST00000569370.5	ENSG00000005194.14	1559	1339.26	0.00	0.00	0.00	0.00
ENST00000569979.5	ENSG00000005194.14	896	676.27	0.00	0.00	0.00	0.00
ENST00000570000.5	ENSG00000005194.14	994	774.26	110.99	3.48	2.91	20.67
ENST00000585725.2	ENSG00000005206.16	583	363.49	0.00	0.00	0.00	0.00
ENST00000586111.3	ENSG00000005206.16	390	171.55	0.00	0.00	0.00	0.00
ENST00000586332.5	ENSG00000005206.16	496	276.68	0.00	0.00	0.00	0.00
ENST00000587851.1	ENSG00000005206.16	586	366.49	0.00	0.00	0.00	0.00
ENST00000589515.2	ENSG00000005206.16	1733	1513.26	11.40	0.18	0.15	10.49
ENST00000593243.5	ENSG00000005206.16	551	331.55	0.00	0.00	0.00	0.00
ENST00000610743.4	ENSG00000005206.16	2583	2363.26	5.28	0.05	0.05	3.11
ENST00000612623.1	ENSG00000005206.16	495	275.69	3.62	0.32	0.27	18.30
ENST00000613503.4	ENSG00000005206.16	3456	3236.26	0.00	0.00	0.00	0.00
ENST00000614784.1	ENSG00000005206.16	1411	1191.26	34.47	0.70	0.59	40.32
ENST00000614794.4	ENSG00000005206.16	1559	1339.26	25.52	0.46	0.39	26.55
ENST00000618220.4	ENSG00000005206.16	2459	2239.26	0.01	0.00	0.00	0.01
ENST00000621568.4	ENSG00000005206.16	1017	797.26	0.70	0.02	0.02	1.22
ENST00000622308.4	ENSG00000005206.16	749	529.33	0.00	0.00	0.00	0.00
ENST00000322813.9	ENSG00000005238.19	3028	2808.26	0.00	0.00	0.00	0.00
ENST00000378557.1	ENSG00000005238.19	3070	2850.26	0.00	0.00	0.00	0.00
ENST00000378561.5	ENSG00000005238.19	5771	5551.26	0.00	0.00	0.00	0.00
ENST00000378566.5	ENSG00000005238.19	2566	2346.26	216.03	2.23	1.87	28.42
ENST00000488109.6	ENSG00000005238.19	2999	2779.26	619.97	5.41	4.52	68.86
ENST00000603301.5	ENSG00000005238.19	3256	3036.26	0.00	0.00	0.00	0.00
ENST00000605104.1	ENSG00000005238.19	561	341.53	3.00	0.21	0.18	2.71
ENST00000605244.5	ENSG00000005238.19	3016	2796.26	0.00	0.00	0.00	0.00
ENST00000605392.1	ENSG00000005238.19	585	365.49	0.00	0.00	0.00	0.00
ENST00000579263.1	ENSG00000005243.9	746	526.33	36.92	1.70	1.42	0.78
ENST00000580174.1	ENSG00000005243.9	157	4.04	0.00	0.00	0.00	0.00
ENST00000580409.5	ENSG00000005243.9	763	543.32	106.84	4.77	3.99	2.19
ENST00000581637.5	ENSG00000005243.9	590	370.48	9.27	0.61	0.51	0.28
ENST00000581756.5	ENSG00000005243.9	686	466.38	39.30	2.04	1.71	0.94
ENST00000583414.5	ENSG00000005243.9	520	300.61	1249.70	100.85	84.29	46.24
ENST00000584955.5	ENSG00000005243.9	713	493.35	74.53	3.66	3.06	1.68
ENST00000585182.1	ENSG00000005243.9	394	175.48	651.04	90.00	75.22	41.27
ENST00000612370.4	ENSG00000005243.9	528	308.59	19.78	1.56	1.30	0.71
ENST00000621465.4	ENSG00000005243.9	895	675.27	358.61	12.88	10.77	5.91
ENST00000265717.4	ENSG00000005249.12	3745	3525.26	1529.31	10.52	8.80	97.30
ENST00000393613.6	ENSG00000005249.12	642	422.42	0.00	0.00	0.00	0.00
ENST00000488792.1	ENSG00000005249.12	609	389.46	4.69	0.29	0.24	2.70
ENST00000312196.8	ENSG00000005302.17	2345	2125.26	0.00	0.00	0.00	0.00
ENST00000337339.6	ENSG00000005302.17	3446	3226.26	75.96	0.57	0.48	1.79
ENST00000361672.6	ENSG00000005302.17	2256	2036.26	0.00	0.00	0.00	0.00
ENST00000380691.2	ENSG00000005302.17	589	369.48	2.07	0.14	0.11	0.43
ENST00000380692.6	ENSG00000005302.17	1071	851.26	324.61	9.25	7.73	28.95
ENST00000380693.7	ENSG00000005302.17	2377	2157.26	287.60	3.23	2.70	10.12
ENST00000398527.6	ENSG00000005302.17	2324	2104.26	0.00	0.00	0.00	0.00
ENST00000421368.2	ENSG00000005302.17	795	575.30	0.00	0.00	0.00	0.00
ENST00000467141.1	ENSG00000005302.17	599	379.47	9.00	0.58	0.48	1.80
ENST00000468149.5	ENSG00000005302.17	1646	1426.26	631.16	10.74	8.97	33.59
ENST00000473380.1	ENSG00000005302.17	433	214.01	3.00	0.34	0.28	1.06
ENST00000473806.5	ENSG00000005302.17	452	232.88	0.00	0.00	0.00	0.00
ENST00000476743.5	ENSG00000005302.17	560	340.53	0.00	0.00	0.00	0.00
ENST00000478462.5	ENSG00000005302.17	549	329.55	49.44	3.64	3.04	11.39
ENST00000482871.5	ENSG00000005302.17	834	614.29	26.25	1.04	0.87	3.24
ENST00000483645.5	ENSG00000005302.17	549	329.55	0.00	0.00	0.00	0.00
ENST00000494268.1	ENSG00000005302.17	1124	904.26	90.91	2.44	2.04	7.63
ENST00000262367.9	ENSG00000005339.14	10803	10583.26	901.82	2.07	1.73	11.98
ENST00000382070.7	ENSG00000005339.14	7598	7378.26	1080.11	3.55	2.97	20.58
ENST00000570939.2	ENSG00000005339.14	3316	3096.26	306.43	2.40	2.01	13.91
ENST00000571763.5	ENSG00000005339.14	548	328.55	23.87	1.76	1.47	10.21
ENST00000571826.5	ENSG00000005339.14	627	407.43	0.00	0.00	0.00	0.00
ENST00000572134.1	ENSG00000005339.14	846	626.28	40.12	1.55	1.30	9.01
ENST00000572569.1	ENSG00000005339.14	553	333.54	8.72	0.63	0.53	3.67
ENST00000573517.6	ENSG00000005339.14	718	498.35	0.00	0.00	0.00	0.00
ENST00000573672.1	ENSG00000005339.14	922	702.27	23.80	0.82	0.69	4.76
ENST00000574740.1	ENSG00000005339.14	523	303.61	11.88	0.95	0.79	5.50
ENST00000575237.2	ENSG00000005339.14	403	184.34	21.71	2.86	2.39	16.56
ENST00000576720.1	ENSG00000005339.14	3578	3358.26	33.44	0.24	0.20	1.40
ENST00000634839.1	ENSG00000005339.14	339	122.20	2.09	0.41	0.35	2.40
ENST00000635753.1	ENSG00000005339.14	100	0.00	0.00	0.00	0.00	0.00
ENST00000635899.1	ENSG00000005339.14	100	0.00	0.00	0.00	0.00	0.00
ENST00000635919.1	ENSG00000005339.14	100	0.00	0.00	0.00	0.00	0.00
ENST00000636002.1	ENSG00000005339.14	84	0.00	0.00	0.00	0.00	0.00
ENST00000636895.1	ENSG00000005339.14	100	0.00	0.00	0.00	0.00	0.00
ENST00000637492.1	ENSG00000005339.14	100	0.00	0.00	0.00	0.00	0.00
ENST00000638158.1	ENSG00000005339.14	97	0.00	0.00	0.00	0.00	0.00
ENST00000268893.10	ENSG00000005379.15	7483	7263.26	0.00	0.00	0.00	0.00
ENST00000343736.8	ENSG00000005379.15	5947	5727.26	6.00	0.03	0.02	13.43
ENST00000577871.1	ENSG00000005379.15	746	526.33	0.00	0.00	0.00	0.00
ENST00000578486.1	ENSG00000005379.15	471	251.78	0.00	0.00	0.00	0.00
ENST00000578511.5	ENSG00000005379.15	1504	1284.26	0.00	0.00	0.00	0.00
ENST00000580669.5	ENSG00000005379.15	809	589.30	0.00	0.00	0.00	0.00
ENST00000581675.5	ENSG00000005379.15	1553	1333.26	9.00	0.16	0.14	86.57
ENST00000581692.2	ENSG00000005379.15	4161	3941.26	0.00	0.00	0.00	0.00
ENST00000582679.1	ENSG00000005379.15	887	667.27	0.00	0.00	0.00	0.00
ENST00000583624.1	ENSG00000005379.15	409	190.26	0.00	0.00	0.00	0.00
ENST00000585149.1	ENSG00000005379.15	381	162.73	0.00	0.00	0.00	0.00
ENST00000225275.3	ENSG00000005381.7	3215	2995.26	0.00	0.00	0.00	0.00
ENST00000577220.1	ENSG00000005381.7	260	53.07	0.00	0.00	0.00	0.00
ENST00000578493.1	ENSG00000005381.7	483	263.73	0.00	0.00	0.00	0.00
ENST00000580005.1	ENSG00000005381.7	398	179.42	0.00	0.00	0.00	0.00
ENST00000581022.1	ENSG00000005381.7	481	261.74	0.00	0.00	0.00	0.00
ENST00000222381.7	ENSG00000005421.8	2568	2348.26	0.00	0.00	0.00	0.00
ENST00000433729.1	ENSG00000005421.8	1058	838.26	0.00	0.00	0.00	0.00
ENST00000462594.1	ENSG00000005421.8	553	333.54	1.00	0.07	0.06	100.00
ENST00000470502.1	ENSG00000005421.8	578	358.50	0.00	0.00	0.00	0.00
ENST00000321027.7	ENSG00000005436.13	4440	4220.26	0.00	0.00	0.00	0.00
ENST00000409857.7	ENSG00000005436.13	2516	2296.26	173.22	1.83	1.53	3.35
ENST00000427862.1	ENSG00000005436.13	632	412.43	189.66	11.16	9.32	20.40
ENST00000442309.5	ENSG00000005436.13	642	422.42	3.83	0.22	0.18	0.40
ENST00000470197.5	ENSG00000005436.13	3648	3428.26	187.05	1.32	1.11	2.42
ENST00000470285.1	ENSG00000005436.13	423	204.10	0.00	0.00	0.00	0.00
ENST00000470503.1	ENSG00000005436.13	1066	846.26	383.15	10.98	9.18	20.08
ENST00000472230.5	ENSG00000005436.13	2265	2045.26	1142.15	13.55	11.32	24.77
ENST00000486016.1	ENSG00000005436.13	595	375.48	17.22	1.11	0.93	2.03
ENST00000492826.1	ENSG00000005436.13	443	223.94	133.97	14.51	12.13	26.54
ENST00000541687.5	ENSG00000005436.13	4318	4098.26	0.00	0.00	0.00	0.00
ENST00000348227.4	ENSG00000005448.16	1147	927.26	653.13	17.09	14.28	34.74
ENST00000409791.5	ENSG00000005448.16	854	634.28	75.61	2.89	2.42	5.88
ENST00000426787.5	ENSG00000005448.16	576	356.50	10.56	0.72	0.60	1.46
ENST00000461531.5	ENSG00000005448.16	901	681.27	50.12	1.78	1.49	3.63
ENST00000465134.5	ENSG00000005448.16	1862	1642.26	15.88	0.23	0.20	0.48
ENST00000468778.5	ENSG00000005448.16	2356	2136.26	27.18	0.31	0.26	0.63
ENST00000469321.5	ENSG00000005448.16	864	644.28	0.00	0.00	0.00	0.00
ENST00000469932.5	ENSG00000005448.16	552	332.54	1.18	0.09	0.07	0.18
ENST00000475328.5	ENSG00000005448.16	545	325.56	4.57	0.34	0.28	0.69
ENST00000480089.5	ENSG00000005448.16	1046	826.26	0.00	0.00	0.00	0.00
ENST00000482605.1	ENSG00000005448.16	626	406.44	428.26	25.56	21.36	51.96
ENST00000482880.5	ENSG00000005448.16	1026	806.26	0.00	0.00	0.00	0.00
ENST00000493982.5	ENSG00000005448.16	563	343.53	2.50	0.18	0.15	0.36
ENST00000331536.7	ENSG00000005469.11	3175	2955.26	1434.54	11.78	9.84	31.15
ENST00000412227.6	ENSG00000005469.11	1213	993.26	40.34	0.99	0.82	2.61
ENST00000419147.6	ENSG00000005469.11	2959	2739.26	636.12	5.63	4.71	14.90
ENST00000442291.1	ENSG00000005469.11	1993	1773.26	57.80	0.79	0.66	2.09
ENST00000469785.1	ENSG00000005469.11	553	333.54	24.36	1.77	1.48	4.69
ENST00000479014.1	ENSG00000005469.11	523	303.61	29.30	2.34	1.96	6.19
ENST00000488850.1	ENSG00000005469.11	575	355.51	212.53	14.50	12.12	38.37
ENST00000265723.8	ENSG00000005471.15	4020	3800.26	263.74	1.68	1.41	3.65
ENST00000358400.7	ENSG00000005471.15	3826	3606.26	1228.34	8.26	6.91	17.90
ENST00000359206.7	ENSG00000005471.15	3923	3703.26	626.92	4.11	3.43	8.90
ENST00000417608.1	ENSG00000005471.15	2007	1787.26	0.00	0.00	0.00	0.00
ENST00000440025.1	ENSG00000005471.15	523	303.61	8.82	0.70	0.59	1.53
ENST00000453593.5	ENSG00000005471.15	3699	3479.26	0.00	0.00	0.00	0.00
ENST00000467079.1	ENSG00000005471.15	794	574.30	33.15	1.40	1.17	3.03
ENST00000467983.1	ENSG00000005471.15	414	195.20	204.07	25.36	21.20	54.95
ENST00000469770.1	ENSG00000005471.15	746	526.33	96.66	4.46	3.72	9.65
ENST00000473795.1	ENSG00000005471.15	1115	895.26	6.54	0.18	0.15	0.38
ENST00000257745.8	ENSG00000005483.20	6714	6494.26	1949.82	7.28	6.09	12.48
ENST00000311117.7	ENSG00000005483.20	6874	6654.26	644.14	2.35	1.96	4.02
ENST00000334884.9	ENSG00000005483.20	6840	6620.26	1484.11	5.44	4.55	9.31
ENST00000468607.1	ENSG00000005483.20	558	338.53	135.29	9.69	8.10	16.61
ENST00000473063.1	ENSG00000005483.20	375	156.88	5.37	0.83	0.69	1.42
ENST00000474203.5	ENSG00000005483.20	617	397.45	9.32	0.57	0.48	0.97
ENST00000476671.5	ENSG00000005483.20	2523	2303.26	448.43	4.72	3.95	8.09
ENST00000478079.1	ENSG00000005483.20	597	377.47	0.00	0.00	0.00	0.00
ENST00000478990.5	ENSG00000005483.20	1500	1280.26	11.50	0.22	0.18	0.37
ENST00000479838.2	ENSG00000005483.20	883	663.27	42.76	1.56	1.31	2.68
ENST00000480368.5	ENSG00000005483.20	679	459.38	1.19	0.06	0.05	0.11
ENST00000482560.6	ENSG00000005483.20	1759	1539.26	38.36	0.60	0.51	1.04
ENST00000485619.1	ENSG00000005483.20	397	178.43	9.00	1.22	1.02	2.10
ENST00000495267.5	ENSG00000005483.20	1133	913.26	881.41	23.41	19.57	40.10
ENST00000496191.1	ENSG00000005483.20	584	364.49	6.17	0.41	0.34	0.70
ENST00000622386.1	ENSG00000005483.20	1588	1368.26	0.00	0.00	0.00	0.00
ENST00000006777.10	ENSG00000005486.16	1802	1582.26	813.10	12.47	10.42	37.80
ENST00000318622.8	ENSG00000005486.16	1878	1658.26	839.11	12.28	10.26	37.22
ENST00000428119.1	ENSG00000005486.16	1274	1054.26	75.74	1.74	1.46	5.28
ENST00000454791.1	ENSG00000005486.16	1831	1611.26	0.00	0.00	0.00	0.00
ENST00000466232.5	ENSG00000005486.16	566	346.52	0.00	0.00	0.00	0.00
ENST00000467406.2	ENSG00000005486.16	636	416.42	105.30	6.13	5.13	18.60
ENST00000468304.1	ENSG00000005486.16	803	583.30	8.75	0.36	0.30	1.10
ENST00000468644.5	ENSG00000005486.16	555	335.54	0.00	0.00	0.00	0.00
ENST00000476218.1	ENSG00000005486.16	181	9.65	0.00	0.00	0.00	0.00
ENST00000293894.3	ENSG00000005513.9	3049	2829.26	21.00	0.18	0.15	100.00
ENST00000566034.1	ENSG00000005513.9	4153	3933.26	0.00	0.00	0.00	0.00
ENST00000306270.11	ENSG00000005700.14	6054	5834.26	0.00	0.00	0.00	0.00
ENST00000369751.2	ENSG00000005700.14	4437	4217.26	3473.33	19.98	16.70	42.49
ENST00000445419.6	ENSG00000005700.14	3663	3443.26	44.06	0.31	0.26	0.66
ENST00000471036.1	ENSG00000005700.14	721	501.35	0.00	0.00	0.00	0.00
ENST00000503400.5	ENSG00000005700.14	5239	5019.26	1790.13	8.65	7.23	18.40
ENST00000503631.5	ENSG00000005700.14	3560	3340.26	0.50	0.00	0.00	0.01
ENST00000505222.5	ENSG00000005700.14	5547	5327.26	103.25	0.47	0.39	1.00
ENST00000508381.1	ENSG00000005700.14	2520	2300.26	22.81	0.24	0.20	0.51
ENST00000510291.5	ENSG00000005700.14	4109	3889.26	2784.91	17.37	14.52	36.94
ENST00000610980.4	ENSG00000005700.14	5195	4975.26	0.00	0.00	0.00	0.00
ENST00000005082.13	ENSG00000005801.16	2021	1801.26	573.44	7.72	6.45	37.03
ENST00000330692.11	ENSG00000005801.16	486	266.72	0.00	0.00	0.00	0.00
ENST00000343338.11	ENSG00000005801.16	3145	2925.26	0.00	0.00	0.00	0.00
ENST00000354599.10	ENSG00000005801.16	2970	2750.26	36.68	0.32	0.27	1.55
ENST00000399602.8	ENSG00000005801.16	2369	2149.26	162.55	1.83	1.53	8.80
ENST00000427810.6	ENSG00000005801.16	560	340.53	6.71	0.48	0.40	2.29
ENST00000429541.6	ENSG00000005801.16	2389	2169.26	318.46	3.56	2.98	17.08
ENST00000438262.6	ENSG00000005801.16	1018	798.26	11.77	0.36	0.30	1.72
ENST00000524857.5	ENSG00000005801.16	542	322.56	0.00	0.00	0.00	0.00
ENST00000525313.6	ENSG00000005801.16	720	500.35	20.72	1.00	0.84	4.82
ENST00000525502.5	ENSG00000005801.16	546	326.56	0.00	0.00	0.00	0.00
ENST00000526501.5	ENSG00000005801.16	610	390.46	0.00	0.00	0.00	0.00
ENST00000526540.5	ENSG00000005801.16	585	365.49	0.00	0.00	0.00	0.00
ENST00000526598.1	ENSG00000005801.16	583	363.49	0.00	0.00	0.00	0.00
ENST00000526601.5	ENSG00000005801.16	2008	1788.26	143.39	1.95	1.63	9.33
ENST00000527386.1	ENSG00000005801.16	581	361.50	0.00	0.00	0.00	0.00
ENST00000528218.5	ENSG00000005801.16	891	671.27	4.05	0.15	0.12	0.70
ENST00000528410.5	ENSG00000005801.16	1001	781.26	6.08	0.19	0.16	0.91
ENST00000528636.1	ENSG00000005801.16	542	322.56	0.00	0.00	0.00	0.00
ENST00000528796.5	ENSG00000005801.16	881	661.28	0.00	0.00	0.00	0.00
ENST00000529085.5	ENSG00000005801.16	582	362.49	0.00	0.00	0.00	0.00
ENST00000529228.5	ENSG00000005801.16	558	338.53	1.45	0.10	0.09	0.50
ENST00000529678.5	ENSG00000005801.16	579	359.50	18.18	1.23	1.03	5.88
ENST00000529789.5	ENSG00000005801.16	570	350.51	7.75	0.54	0.45	2.57
ENST00000530643.5	ENSG00000005801.16	575	355.51	3.17	0.22	0.18	1.04
ENST00000532539.1	ENSG00000005801.16	519	299.62	14.65	1.19	0.99	5.69
ENST00000533036.5	ENSG00000005801.16	764	544.32	0.00	0.00	0.00	0.00
ENST00000534569.5	ENSG00000005801.16	682	462.38	0.00	0.00	0.00	0.00
ENST00000618467.4	ENSG00000005801.16	440	220.96	0.00	0.00	0.00	0.00
ENST00000620374.4	ENSG00000005801.16	3342	3122.26	2.96	0.02	0.02	0.11
ENST00000357337.10	ENSG00000005810.17	14736	14516.26	0.00	0.00	0.00	0.00
ENST00000429715.1	ENSG00000005810.17	3660	3440.26	1019.12	7.19	6.01	4.81
ENST00000462987.2	ENSG00000005810.17	463	243.82	2.65	0.26	0.22	0.18
ENST00000466564.2	ENSG00000005810.17	364	146.18	43.19	7.17	5.99	4.80
ENST00000474882.2	ENSG00000005810.17	393	174.50	0.00	0.00	0.00	0.00
ENST00000482517.5	ENSG00000005810.17	1581	1361.26	2797.22	49.85	41.66	33.38
ENST00000485061.2	ENSG00000005810.17	566	346.52	116.88	8.18	6.84	5.48
ENST00000486679.2	ENSG00000005810.17	545	325.56	21.09	1.57	1.31	1.05
ENST00000491491.1	ENSG00000005810.17	649	429.41	22.71	1.28	1.07	0.86
ENST00000498073.2	ENSG00000005810.17	1041	821.26	213.23	6.30	5.26	4.22
ENST00000544440.6	ENSG00000005810.17	14664	14444.26	40207.04	67.53	56.44	45.22
ENST00000612956.4	ENSG00000005810.17	1542	1322.26	0.00	0.00	0.00	0.00
ENST00000355619.9	ENSG00000005812.10	3503	3283.26	4154.29	30.70	25.65	75.38
ENST00000417323.1	ENSG00000005812.10	1093	873.26	35.51	0.99	0.82	2.42
ENST00000470210.1	ENSG00000005812.10	561	341.53	120.69	8.57	7.16	21.05
ENST00000472949.1	ENSG00000005812.10	329	112.78	0.00	0.00	0.00	0.00
ENST00000477982.2	ENSG00000005812.10	3172	2952.26	57.02	0.47	0.39	1.15
ENST00000485797.2	ENSG00000005812.10	527	307.60	0.00	0.00	0.00	0.00
ENST00000356798.10	ENSG00000005844.17	5213	4993.26	69.30	0.34	0.28	16.26
ENST00000358164.9	ENSG00000005844.17	4673	4453.26	73.94	0.40	0.34	19.45
ENST00000433423.2	ENSG00000005844.17	1416	1196.26	0.00	0.00	0.00	0.00
ENST00000562020.1	ENSG00000005844.17	561	341.53	0.00	0.00	0.00	0.00
ENST00000562652.1	ENSG00000005844.17	561	341.53	0.00	0.00	0.00	0.00
ENST00000562857.5	ENSG00000005844.17	821	601.29	0.00	0.00	0.00	0.00
ENST00000563615.5	ENSG00000005844.17	575	355.51	12.17	0.83	0.69	40.12
ENST00000564118.1	ENSG00000005844.17	699	479.37	0.00	0.00	0.00	0.00
ENST00000564632.1	ENSG00000005844.17	964	744.26	0.00	0.00	0.00	0.00
ENST00000564935.1	ENSG00000005844.17	585	365.49	0.00	0.00	0.00	0.00
ENST00000565348.5	ENSG00000005844.17	557	337.54	0.00	0.00	0.00	0.00
ENST00000565864.5	ENSG00000005844.17	536	316.58	0.00	0.00	0.00	0.00
ENST00000566149.1	ENSG00000005844.17	443	223.94	0.00	0.00	0.00	0.00
ENST00000566267.1	ENSG00000005844.17	537	317.57	5.56	0.42	0.35	20.51
ENST00000568012.5	ENSG00000005844.17	575	355.51	0.00	0.00	0.00	0.00
ENST00000568926.5	ENSG00000005844.17	559	339.53	0.00	0.00	0.00	0.00
ENST00000568987.1	ENSG00000005844.17	549	329.55	1.03	0.08	0.06	3.66
ENST00000569570.5	ENSG00000005844.17	496	276.68	0.00	0.00	0.00	0.00
ENST00000569725.1	ENSG00000005844.17	545	325.56	0.00	0.00	0.00	0.00
ENST00000007708.7	ENSG00000005882.11	2384	2164.26	20.42	0.23	0.19	1.38
ENST00000503076.1	ENSG00000005882.11	560	340.53	1.00	0.07	0.06	0.43
ENST00000503176.5	ENSG00000005882.11	3440	3220.26	111.48	0.84	0.70	5.06
ENST00000503614.5	ENSG00000005882.11	947	727.27	0.00	0.00	0.00	0.00
ENST00000505440.5	ENSG00000005882.11	615	395.45	0.00	0.00	0.00	0.00
ENST00000505897.5	ENSG00000005882.11	865	645.28	176.05	6.62	5.53	39.89
ENST00000506242.5	ENSG00000005882.11	517	297.62	24.09	1.96	1.64	11.84
ENST00000506647.1	ENSG00000005882.11	660	440.40	9.14	0.50	0.42	3.04
ENST00000508030.5	ENSG00000005882.11	578	358.50	24.07	1.63	1.36	9.82
ENST00000508960.1	ENSG00000005882.11	553	333.54	14.69	1.07	0.89	6.44
ENST00000510219.2	ENSG00000005882.11	576	356.50	0.00	0.00	0.00	0.00
ENST00000511026.1	ENSG00000005882.11	577	357.50	0.00	0.00	0.00	0.00
ENST00000512204.5	ENSG00000005882.11	806	586.30	50.29	2.08	1.74	12.54
ENST00000512238.1	ENSG00000005882.11	590	370.48	0.00	0.00	0.00	0.00
ENST00000515040.5	ENSG00000005882.11	567	347.52	22.71	1.59	1.33	9.56
ENST00000614357.4	ENSG00000005882.11	2493	2273.26	0.00	0.00	0.00	0.00
ENST00000007722.11	ENSG00000005884.17	3665	3445.26	0.00	0.00	0.00	0.00
ENST00000320031.12	ENSG00000005884.17	4888	4668.26	3578.28	18.60	15.54	25.31
ENST00000504417.1	ENSG00000005884.17	227	30.49	0.00	0.00	0.00	0.00
ENST00000505306.5	ENSG00000005884.17	5479	5259.26	343.37	1.58	1.32	2.16
ENST00000505552.1	ENSG00000005884.17	600	380.47	12.99	0.83	0.69	1.13
ENST00000505612.1	ENSG00000005884.17	576	356.50	0.00	0.00	0.00	0.00
ENST00000506401.6	ENSG00000005884.17	1817	1597.26	163.98	2.49	2.08	3.39
ENST00000506437.1	ENSG00000005884.17	3055	2835.26	62.58	0.54	0.45	0.73
ENST00000506827.1	ENSG00000005884.17	827	607.29	83.11	3.32	2.77	4.52
ENST00000507771.5	ENSG00000005884.17	399	180.40	19.80	2.66	2.23	3.62
ENST00000508100.1	ENSG00000005884.17	549	329.55	13.38	0.98	0.82	1.34
ENST00000510809.1	ENSG00000005884.17	518	298.62	162.77	13.22	11.05	18.00
ENST00000512553.5	ENSG00000005884.17	351	133.65	154.51	28.05	23.44	38.17
ENST00000514834.1	ENSG00000005884.17	860	640.28	5.12	0.19	0.16	0.26
ENST00000515147.1	ENSG00000005884.17	535	315.58	12.11	0.93	0.78	1.27
ENST00000570989.1	ENSG00000005884.17	2495	2275.26	7.00	0.07	0.06	0.10
ENST00000304543.9	ENSG00000005889.15	2996	2776.26	5018.93	43.86	36.65	69.50
ENST00000338565.3	ENSG00000005889.15	2906	2686.26	0.00	0.00	0.00	0.00
ENST00000379177.5	ENSG00000005889.15	7558	7338.26	1885.15	6.23	5.21	9.88
ENST00000379188.7	ENSG00000005889.15	7513	7293.26	3444.65	11.46	9.58	18.16
ENST00000419690.5	ENSG00000005889.15	300	86.29	0.00	0.00	0.00	0.00
ENST00000428571.5	ENSG00000005889.15	600	380.47	1.77	0.11	0.09	0.18
ENST00000459724.1	ENSG00000005889.15	673	453.39	0.00	0.00	0.00	0.00
ENST00000474385.1	ENSG00000005889.15	651	431.41	2.51	0.14	0.12	0.22
ENST00000480195.1	ENSG00000005889.15	367	149.09	8.00	1.30	1.09	2.06
ENST00000497813.1	ENSG00000005889.15	475	255.76	0.00	0.00	0.00	0.00
ENST00000539115.5	ENSG00000005889.15	6801	6581.26	0.00	0.00	0.00	0.00
ENST00000200639.8	ENSG00000005893.15	1867	1647.26	8364.87	123.19	102.96	46.53
ENST00000371335.4	ENSG00000005893.15	4030	3810.26	20498.77	130.51	109.08	49.29
ENST00000434600.6	ENSG00000005893.15	2089	1869.26	228.79	2.97	2.48	1.12
ENST00000486593.5	ENSG00000005893.15	1069	849.26	283.56	8.10	6.77	3.06
ENST00000262407.5	ENSG00000005961.17	3333	3113.26	0.00	0.00	0.00	0.00
ENST00000587295.5	ENSG00000005961.17	496	276.68	0.00	0.00	0.00	0.00
ENST00000588098.1	ENSG00000005961.17	281	69.90	0.00	0.00	0.00	0.00
ENST00000589645.5	ENSG00000005961.17	579	359.50	0.00	0.00	0.00	0.00
ENST00000591990.5	ENSG00000005961.17	565	345.52	0.00	0.00	0.00	0.00
ENST00000592075.5	ENSG00000005961.17	461	241.83	0.00	0.00	0.00	0.00
ENST00000592226.5	ENSG00000005961.17	1170	950.26	1.00	0.03	0.02	100.00
ENST00000592253.5	ENSG00000005961.17	462	242.82	0.00	0.00	0.00	0.00
ENST00000592462.5	ENSG00000005961.17	3189	2969.26	0.00	0.00	0.00	0.00
ENST00000592944.1	ENSG00000005961.17	563	343.53	0.00	0.00	0.00	0.00
ENST00000257621.4	ENSG00000005981.12	582	362.49	0.00	0.00	0.00	0.00
ENST00000325885.5	ENSG00000005981.12	3825	3605.26	1.00	0.01	0.01	100.00
ENST00000428113.5	ENSG00000005981.12	1547	1327.26	0.00	0.00	0.00	0.00
ENST00000353258.7	ENSG00000006007.11	2958	2738.26	1284.44	11.38	9.51	15.59
ENST00000563645.1	ENSG00000006007.11	769	549.32	1039.21	45.89	38.36	62.88
ENST00000564172.1	ENSG00000006007.11	2238	2018.26	1186.93	14.27	11.92	19.55
ENST00000569773.1	ENSG00000006007.11	739	519.34	0.00	0.00	0.00	0.00
ENST00000569899.5	ENSG00000006007.11	1618	1398.26	83.42	1.45	1.21	1.98
ENST00000358607.10	ENSG00000006015.17	839	619.29	52.45	2.05	1.72	6.69
ENST00000450195.6	ENSG00000006015.17	702	482.36	53.31	2.68	2.24	8.73
ENST00000595077.1	ENSG00000006015.17	2465	2245.26	10.94	0.12	0.10	0.38
ENST00000595490.1	ENSG00000006015.17	410	191.25	53.36	6.77	5.66	22.04
ENST00000597371.1	ENSG00000006015.17	1081	861.26	559.75	15.77	13.18	51.34
ENST00000598375.5	ENSG00000006015.17	1792	1572.26	46.40	0.72	0.60	2.33
ENST00000600997.5	ENSG00000006015.17	2275	2055.26	38.71	0.46	0.38	1.49
ENST00000601736.1	ENSG00000006015.17	491	271.70	24.07	2.15	1.80	7.00
ENST00000392386.7	ENSG00000006016.10	1792	1572.26	31.85	0.49	0.41	23.03
ENST00000593286.1	ENSG00000006016.10	514	294.63	0.00	0.00	0.00	0.00
ENST00000594325.1	ENSG00000006016.10	1020	800.26	0.00	0.00	0.00	0.00
ENST00000596360.1	ENSG00000006016.10	413	194.21	13.15	1.64	1.37	76.97
ENST00000597131.1	ENSG00000006016.10	520	300.61	0.00	0.00	0.00	0.00
ENST00000007414.7	ENSG00000006025.11	3640	3420.26	13.39	0.09	0.08	8.38
ENST00000392507.7	ENSG00000006025.11	3349	3129.26	88.62	0.69	0.57	60.61
ENST00000578461.1	ENSG00000006025.11	430	211.04	0.00	0.00	0.00	0.00
ENST00000579728.5	ENSG00000006025.11	4104	3884.26	0.00	0.00	0.00	0.00
ENST00000580140.5	ENSG00000006025.11	1594	1374.26	0.00	0.00	0.00	0.00
ENST00000580226.5	ENSG00000006025.11	854	634.28	0.00	0.00	0.00	0.00
ENST00000580808.1	ENSG00000006025.11	495	275.69	0.00	0.00	0.00	0.00
ENST00000583167.5	ENSG00000006025.11	4497	4277.26	61.99	0.35	0.29	31.01
ENST00000584698.1	ENSG00000006025.11	688	468.37	0.00	0.00	0.00	0.00
ENST00000585051.1	ENSG00000006025.11	614	394.45	0.00	0.00	0.00	0.00
ENST00000613735.4	ENSG00000006025.11	2836	2616.26	0.00	0.00	0.00	0.00
ENST00000261713.8	ENSG00000006042.11	826	606.29	3.87	0.15	0.13	0.49
ENST00000394642.7	ENSG00000006042.11	1683	1463.26	1199.99	19.89	16.63	62.81
ENST00000395149.6	ENSG00000006042.11	808	588.30	15.49	0.64	0.53	2.02
ENST00000439138.5	ENSG00000006042.11	896	676.27	170.78	6.13	5.12	19.34
ENST00000578289.5	ENSG00000006042.11	806	586.30	0.00	0.00	0.00	0.00
ENST00000579849.5	ENSG00000006042.11	4434	4214.26	30.72	0.18	0.15	0.56
ENST00000582227.5	ENSG00000006042.11	424	205.09	27.90	3.30	2.76	10.42
ENST00000583120.1	ENSG00000006042.11	504	284.66	16.24	1.38	1.16	4.37
ENST00000583437.2	ENSG00000006042.11	776	556.31	0.00	0.00	0.00	0.00
ENST00000007699.9	ENSG00000006047.12	1590	1370.26	0.00	0.00	0.00	0.00
ENST00000570627.1	ENSG00000006047.12	653	433.41	0.00	0.00	0.00	0.00
ENST00000570720.1	ENSG00000006047.12	606	386.46	0.00	0.00	0.00	0.00
ENST00000571127.1	ENSG00000006047.12	791	571.31	0.00	0.00	0.00	0.00
ENST00000571464.1	ENSG00000006047.12	640	420.42	0.00	0.00	0.00	0.00
ENST00000571485.5	ENSG00000006047.12	4553	4333.26	0.00	0.00	0.00	0.00
ENST00000571834.5	ENSG00000006047.12	2195	1975.26	0.00	0.00	0.00	0.00
ENST00000007735.3	ENSG00000006059.3	1287	1067.26	2.00	0.05	0.04	100.00
ENST00000344686.6	ENSG00000006062.13	4460	4240.26	292.68	1.67	1.40	86.79
ENST00000376926.8	ENSG00000006062.13	4583	4363.26	0.00	0.00	0.00	0.00
ENST00000586644.1	ENSG00000006062.13	570	350.51	2.16	0.15	0.12	7.74
ENST00000592267.1	ENSG00000006062.13	3152	2932.26	12.75	0.11	0.09	5.47
ENST00000617331.1	ENSG00000006062.13	1049	829.26	0.00	0.00	0.00	0.00
ENST00000302539.8	ENSG00000006071.12	4923	4703.26	0.00	0.00	0.00	0.00
ENST00000389817.7	ENSG00000006071.12	4921	4701.26	0.00	0.00	0.00	0.00
ENST00000524561.1	ENSG00000006071.12	708	488.36	0.00	0.00	0.00	0.00
ENST00000525022.1	ENSG00000006071.12	675	455.39	0.00	0.00	0.00	0.00
ENST00000526002.1	ENSG00000006071.12	598	378.47	0.00	0.00	0.00	0.00
ENST00000526037.5	ENSG00000006071.12	612	392.45	0.00	0.00	0.00	0.00
ENST00000526168.5	ENSG00000006071.12	537	317.57	0.00	0.00	0.00	0.00
ENST00000526921.5	ENSG00000006071.12	958	738.26	0.00	0.00	0.00	0.00
ENST00000527905.5	ENSG00000006071.12	4283	4063.26	0.00	0.00	0.00	0.00
ENST00000528202.5	ENSG00000006071.12	549	329.55	0.00	0.00	0.00	0.00
ENST00000528374.1	ENSG00000006071.12	611	391.45	0.00	0.00	0.00	0.00
ENST00000529967.5	ENSG00000006071.12	836	616.29	0.00	0.00	0.00	0.00
ENST00000530147.5	ENSG00000006071.12	547	327.55	0.00	0.00	0.00	0.00
ENST00000531137.1	ENSG00000006071.12	665	445.39	0.00	0.00	0.00	0.00
ENST00000531642.5	ENSG00000006071.12	883	663.27	0.00	0.00	0.00	0.00
ENST00000531891.1	ENSG00000006071.12	440	220.96	0.00	0.00	0.00	0.00
ENST00000531911.1	ENSG00000006071.12	727	507.34	0.00	0.00	0.00	0.00
ENST00000532220.1	ENSG00000006071.12	611	391.45	0.00	0.00	0.00	0.00
ENST00000532728.5	ENSG00000006071.12	2098	1878.26	0.00	0.00	0.00	0.00
ENST00000612903.1	ENSG00000006071.12	183	10.27	0.00	0.00	0.00	0.00
ENST00000635881.1	ENSG00000006071.12	2011	1791.26	0.00	0.00	0.00	0.00
ENST00000005284.3	ENSG00000006116.3	3088	2868.26	0.00	0.00	0.00	0.00
ENST00000005286.8	ENSG00000006118.14	3480	3260.26	0.00	0.00	0.00	0.00
ENST00000453848.6	ENSG00000006118.14	3346	3126.26	0.00	0.00	0.00	0.00
ENST00000534983.5	ENSG00000006118.14	2477	2257.26	1.54	0.02	0.01	0.60
ENST00000535480.1	ENSG00000006118.14	692	472.37	43.73	2.25	1.88	81.83
ENST00000536409.1	ENSG00000006118.14	454	234.87	0.00	0.00	0.00	0.00
ENST00000536928.1	ENSG00000006118.14	582	362.49	0.00	0.00	0.00	0.00
ENST00000537065.1	ENSG00000006118.14	324	108.11	0.00	0.00	0.00	0.00
ENST00000537110.1	ENSG00000006118.14	446	226.92	0.00	0.00	0.00	0.00
ENST00000538090.1	ENSG00000006118.14	591	371.48	0.00	0.00	0.00	0.00
ENST00000540112.1	ENSG00000006118.14	2013	1793.26	25.27	0.34	0.29	12.46
ENST00000540276.1	ENSG00000006118.14	514	294.63	0.00	0.00	0.00	0.00
ENST00000543732.1	ENSG00000006118.14	742	522.33	0.00	0.00	0.00	0.00
ENST00000544065.5	ENSG00000006118.14	990	770.26	4.46	0.14	0.12	5.11
ENST00000544098.1	ENSG00000006118.14	3981	3761.26	0.00	0.00	0.00	0.00
ENST00000587805.1	ENSG00000006125.16	690	470.37	34.46	1.78	1.49	1.84
ENST00000588093.1	ENSG00000006125.16	334	117.47	0.00	0.00	0.00	0.00
ENST00000588116.1	ENSG00000006125.16	779	559.31	0.00	0.00	0.00	0.00
ENST00000589774.5	ENSG00000006125.16	552	332.54	0.00	0.00	0.00	0.00
ENST00000590432.5	ENSG00000006125.16	554	334.54	0.00	0.00	0.00	0.00
ENST00000590538.5	ENSG00000006125.16	568	348.52	0.00	0.00	0.00	0.00
ENST00000591561.5	ENSG00000006125.16	756	536.33	400.64	18.12	15.15	18.79
ENST00000591610.5	ENSG00000006125.16	559	339.53	0.00	0.00	0.00	0.00
ENST00000592167.5	ENSG00000006125.16	461	241.83	0.00	0.00	0.00	0.00
ENST00000593014.3	ENSG00000006125.16	577	357.50	0.00	0.00	0.00	0.00
ENST00000610402.4	ENSG00000006125.16	3204	2984.26	3180.58	25.86	21.61	26.81
ENST00000612035.4	ENSG00000006125.16	2161	1941.26	0.00	0.00	0.00	0.00
ENST00000612116.4	ENSG00000006125.16	2266	2046.26	0.00	0.00	0.00	0.00
ENST00000614600.4	ENSG00000006125.16	2285	2065.26	21.07	0.25	0.21	0.26
ENST00000616681.4	ENSG00000006125.16	3267	3047.26	0.00	0.00	0.00	0.00
ENST00000616784.4	ENSG00000006125.16	2542	2322.26	0.00	0.00	0.00	0.00
ENST00000618940.4	ENSG00000006125.16	3415	3195.26	2915.37	22.13	18.50	22.95
ENST00000619183.1	ENSG00000006125.16	1595	1375.26	0.00	0.00	0.00	0.00
ENST00000620039.4	ENSG00000006125.16	3428	3208.26	2146.14	16.23	13.56	16.83
ENST00000621668.4	ENSG00000006125.16	2055	1835.26	0.00	0.00	0.00	0.00
ENST00000621914.4	ENSG00000006125.16	5702	5482.26	2726.75	12.07	10.08	12.51
ENST00000628168.1	ENSG00000006125.16	192	13.38	0.00	0.00	0.00	0.00
ENST00000319273.9	ENSG00000006128.11	1239	1019.26	0.00	0.00	0.00	0.00
ENST00000346867.4	ENSG00000006128.11	1011	791.26	0.00	0.00	0.00	0.00
ENST00000350485.8	ENSG00000006128.11	975	755.26	1.00	0.03	0.03	100.00
ENST00000491437.1	ENSG00000006128.11	607	387.46	0.00	0.00	0.00	0.00
ENST00000495916.1	ENSG00000006128.11	522	302.61	0.00	0.00	0.00	0.00
ENST00000219069.5	ENSG00000006194.9	3830	3610.26	522.48	3.51	2.93	24.20
ENST00000538765.2	ENSG00000006194.9	1721	1501.26	216.04	3.49	2.92	24.06
ENST00000572748.1	ENSG00000006194.9	759	539.32	0.00	0.00	0.00	0.00
ENST00000573578.1	ENSG00000006194.9	1636	1416.26	39.09	0.67	0.56	4.62
ENST00000574253.1	ENSG00000006194.9	1139	919.26	5.97	0.16	0.13	1.09
ENST00000574674.1	ENSG00000006194.9	691	471.37	14.02	0.72	0.60	4.97
ENST00000575332.1	ENSG00000006194.9	2637	2417.26	424.44	4.26	3.56	29.36
ENST00000575823.1	ENSG00000006194.9	851	631.28	44.15	1.70	1.42	11.69
ENST00000006053.6	ENSG00000006210.6	3321	3101.26	118.68	0.93	0.78	61.11
ENST00000563383.1	ENSG00000006210.6	3313	3093.26	75.32	0.59	0.49	38.89
ENST00000564948.1	ENSG00000006210.6	563	343.53	0.00	0.00	0.00	0.00
ENST00000565912.1	ENSG00000006210.6	5796	5576.26	0.00	0.00	0.00	0.00
ENST00000006658.10	ENSG00000006282.20	2719	2499.26	0.00	0.00	0.00	0.00
ENST00000356488.8	ENSG00000006282.20	2634	2414.26	0.00	0.00	0.00	0.00
ENST00000502911.5	ENSG00000006282.20	879	659.28	0.00	0.00	0.00	0.00
ENST00000503063.5	ENSG00000006282.20	3232	3012.26	338.75	2.73	2.28	6.92
ENST00000503127.5	ENSG00000006282.20	2734	2514.26	232.92	2.25	1.88	5.70
ENST00000504265.5	ENSG00000006282.20	877	657.28	0.00	0.00	0.00	0.00
ENST00000504271.1	ENSG00000006282.20	806	586.30	3.94	0.16	0.14	0.41
ENST00000504334.5	ENSG00000006282.20	3539	3319.26	0.00	0.00	0.00	0.00
ENST00000505085.5	ENSG00000006282.20	628	408.43	0.00	0.00	0.00	0.00
ENST00000505336.1	ENSG00000006282.20	534	314.58	0.00	0.00	0.00	0.00
ENST00000505456.6	ENSG00000006282.20	878	658.28	0.00	0.00	0.00	0.00
ENST00000505559.5	ENSG00000006282.20	1590	1370.26	3.94	0.07	0.06	0.18
ENST00000505656.5	ENSG00000006282.20	975	755.26	0.00	0.00	0.00	0.00
ENST00000508528.1	ENSG00000006282.20	512	292.64	0.00	0.00	0.00	0.00
ENST00000508598.5	ENSG00000006282.20	570	350.51	0.00	0.00	0.00	0.00
ENST00000510917.5	ENSG00000006282.20	453	233.87	0.00	0.00	0.00	0.00
ENST00000511347.5	ENSG00000006282.20	1035	815.26	2.43	0.07	0.06	0.18
ENST00000511605.1	ENSG00000006282.20	559	339.53	0.00	0.00	0.00	0.00
ENST00000511845.5	ENSG00000006282.20	554	334.54	0.00	0.00	0.00	0.00
ENST00000511937.5	ENSG00000006282.20	2669	2449.26	104.91	1.04	0.87	2.63
ENST00000512181.5	ENSG00000006282.20	1456	1236.26	25.71	0.50	0.42	1.28
ENST00000512416.5	ENSG00000006282.20	845	625.28	10.06	0.39	0.33	0.99
ENST00000513618.1	ENSG00000006282.20	629	409.43	4.03	0.24	0.20	0.61
ENST00000515526.5	ENSG00000006282.20	498	278.68	0.00	0.00	0.00	0.00
ENST00000515619.1	ENSG00000006282.20	818	598.29	20.55	0.83	0.70	2.11
ENST00000619622.4	ENSG00000006282.20	2769	2549.26	54.83	0.52	0.44	1.32
ENST00000634597.1	ENSG00000006282.20	2587	2367.26	2988.93	30.63	25.60	77.67
ENST00000635113.1	ENSG00000006282.20	1706	1486.26	0.00	0.00	0.00	0.00
ENST00000352832.9	ENSG00000006283.17	7848	7628.26	0.00	0.00	0.00	0.00
ENST00000354983.8	ENSG00000006283.17	8138	7918.26	0.00	0.00	0.00	0.00
ENST00000358244.9	ENSG00000006283.17	7030	6810.26	0.00	0.00	0.00	0.00
ENST00000359106.9	ENSG00000006283.17	7648	7428.26	14.06	0.05	0.04	15.04
ENST00000360761.8	ENSG00000006283.17	7497	7277.26	0.00	0.00	0.00	0.00
ENST00000416767.8	ENSG00000006283.17	4899	4679.26	15.03	0.08	0.07	25.51
ENST00000429973.6	ENSG00000006283.17	7120	6900.26	7.48	0.03	0.02	8.61
ENST00000442258.6	ENSG00000006283.17	7226	7006.26	0.00	0.00	0.00	0.00
ENST00000502264.5	ENSG00000006283.17	6921	6701.26	0.00	0.00	0.00	0.00
ENST00000503436.5	ENSG00000006283.17	6752	6532.26	0.00	0.00	0.00	0.00
ENST00000503485.5	ENSG00000006283.17	6768	6548.26	0.00	0.00	0.00	0.00
ENST00000503607.5	ENSG00000006283.17	6698	6478.26	26.52	0.10	0.08	32.52
ENST00000504076.5	ENSG00000006283.17	6788	6568.26	0.00	0.00	0.00	0.00
ENST00000505165.5	ENSG00000006283.17	6633	6413.26	0.00	0.00	0.00	0.00
ENST00000506406.5	ENSG00000006283.17	6821	6601.26	0.00	0.00	0.00	0.00
ENST00000506520.1	ENSG00000006283.17	1478	1258.26	2.90	0.06	0.05	18.32
ENST00000507336.5	ENSG00000006283.17	7116	6896.26	0.00	0.00	0.00	0.00
ENST00000507510.6	ENSG00000006283.17	7014	6794.26	0.00	0.00	0.00	0.00
ENST00000507609.5	ENSG00000006283.17	6849	6629.26	0.00	0.00	0.00	0.00
ENST00000507896.5	ENSG00000006283.17	6600	6380.26	0.00	0.00	0.00	0.00
ENST00000510115.5	ENSG00000006283.17	6912	6692.26	0.00	0.00	0.00	0.00
ENST00000510366.5	ENSG00000006283.17	6714	6494.26	0.00	0.00	0.00	0.00
ENST00000511765.5	ENSG00000006283.17	6767	6547.26	0.00	0.00	0.00	0.00
ENST00000511768.5	ENSG00000006283.17	6731	6511.26	0.00	0.00	0.00	0.00
ENST00000512389.5	ENSG00000006283.17	6837	6617.26	0.00	0.00	0.00	0.00
ENST00000513689.6	ENSG00000006283.17	6879	6659.26	0.00	0.00	0.00	0.00
ENST00000513964.5	ENSG00000006283.17	6735	6515.26	0.00	0.00	0.00	0.00
ENST00000514079.5	ENSG00000006283.17	6891	6671.26	0.00	0.00	0.00	0.00
ENST00000514181.5	ENSG00000006283.17	6795	6575.26	0.00	0.00	0.00	0.00
ENST00000514717.5	ENSG00000006283.17	6699	6479.26	0.00	0.00	0.00	0.00
ENST00000515165.5	ENSG00000006283.17	6870	6650.26	0.00	0.00	0.00	0.00
ENST00000515411.5	ENSG00000006283.17	6960	6740.26	0.00	0.00	0.00	0.00
ENST00000515765.5	ENSG00000006283.17	6981	6761.26	0.00	0.00	0.00	0.00
ENST00000570567.1	ENSG00000006283.17	1255	1035.26	0.00	0.00	0.00	0.00
ENST00000326577.8	ENSG00000006327.13	1033	813.26	479.37	14.30	11.95	29.42
ENST00000341627.5	ENSG00000006327.13	881	661.28	894.36	32.81	27.42	67.51
ENST00000571351.1	ENSG00000006327.13	1678	1458.26	2.62	0.04	0.04	0.09
ENST00000573001.5	ENSG00000006327.13	648	428.41	0.00	0.00	0.00	0.00
ENST00000574699.1	ENSG00000006327.13	583	363.49	21.65	1.45	1.21	2.97
ENST00000575124.1	ENSG00000006327.13	1133	913.26	0.00	0.00	0.00	0.00
ENST00000575836.1	ENSG00000006327.13	161	4.76	0.00	0.00	0.00	0.00
ENST00000493273.2	ENSG00000006377.10	1612	1392.26	0.00	0.00	0.00	0.00
ENST00000518156.2	ENSG00000006377.10	2304	2084.26	0.00	0.00	0.00	0.00
ENST00000555308.1	ENSG00000006377.10	666	446.39	0.00	0.00	0.00	0.00
ENST00000381250.8	ENSG00000006432.15	4025	3805.26	75.60	0.48	0.40	90.25
ENST00000553414.5	ENSG00000006432.15	3544	3324.26	3.94	0.03	0.02	5.39
ENST00000554024.1	ENSG00000006432.15	548	328.55	0.00	0.00	0.00	0.00
ENST00000554146.1	ENSG00000006432.15	2982	2762.26	0.00	0.00	0.00	0.00
ENST00000554752.6	ENSG00000006432.15	11169	10949.26	3.90	0.01	0.01	1.62
ENST00000555993.6	ENSG00000006432.15	4449	4229.26	2.56	0.01	0.01	2.75
ENST00000611979.4	ENSG00000006432.15	10497	10277.26	0.00	0.00	0.00	0.00
ENST00000005257.6	ENSG00000006451.7	2880	2660.26	4374.50	39.89	33.34	98.80
ENST00000434466.1	ENSG00000006451.7	768	548.32	3.28	0.15	0.12	0.36
ENST00000436179.1	ENSG00000006451.7	882	662.28	9.22	0.34	0.28	0.84
ENST00000466491.1	ENSG00000006451.7	320	104.41	0.00	0.00	0.00	0.00
ENST00000468201.1	ENSG00000006451.7	705	485.36	0.00	0.00	0.00	0.00
ENST00000005260.8	ENSG00000006453.13	3622	3402.26	165.61	1.18	0.99	65.98
ENST00000462558.5	ENSG00000006453.13	1250	1030.26	3.32	0.08	0.07	4.36
ENST00000473569.1	ENSG00000006453.13	639	419.42	0.00	0.00	0.00	0.00
ENST00000479789.1	ENSG00000006453.13	521	301.61	0.00	0.00	0.00	0.00
ENST00000480580.1	ENSG00000006453.13	689	469.37	10.27	0.53	0.44	29.66
ENST00000397560.6	ENSG00000006459.10	9272	9052.26	2611.46	7.00	5.85	42.44
ENST00000472616.1	ENSG00000006459.10	7943	7723.26	6.64	0.02	0.02	0.13
ENST00000478996.1	ENSG00000006459.10	624	404.44	157.90	9.47	7.92	57.44
ENST00000242066.9	ENSG00000006468.13	6348	6128.26	0.00	0.00	0.00	0.00
ENST00000399357.7	ENSG00000006468.13	6096	5876.26	0.00	0.00	0.00	0.00
ENST00000403527.5	ENSG00000006468.13	3363	3143.26	2244.10	17.32	14.48	5.09
ENST00000403685.5	ENSG00000006468.13	1603	1383.26	67.91	1.19	1.00	0.35
ENST00000405192.6	ENSG00000006468.13	4402	4182.26	360.09	2.09	1.75	0.61
ENST00000405218.6	ENSG00000006468.13	3391	3171.26	2404.98	18.40	15.38	5.40
ENST00000405358.8	ENSG00000006468.13	4181	3961.26	1030.34	6.31	5.27	1.85
ENST00000420159.6	ENSG00000006468.13	6231	6011.26	0.00	0.00	0.00	0.00
ENST00000421381.5	ENSG00000006468.13	554	334.54	2981.07	216.18	180.67	63.50
ENST00000430479.5	ENSG00000006468.13	6740	6520.26	148.78	0.55	0.46	0.16
ENST00000431887.5	ENSG00000006468.13	580	360.50	15.57	1.05	0.88	0.31
ENST00000433547.1	ENSG00000006468.13	546	326.56	31.04	2.31	1.93	0.68
ENST00000438956.5	ENSG00000006468.13	1141	921.26	0.00	0.00	0.00	0.00
ENST00000443137.5	ENSG00000006468.13	2050	1830.26	1417.55	18.79	15.70	5.52
ENST00000443608.5	ENSG00000006468.13	784	564.31	0.00	0.00	0.00	0.00
ENST00000460438.5	ENSG00000006468.13	570	350.51	15.44	1.07	0.89	0.31
ENST00000472931.6	ENSG00000006468.13	1296	1076.26	122.48	2.76	2.31	0.81
ENST00000476355.5	ENSG00000006468.13	846	626.28	524.37	20.31	16.98	5.97
ENST00000476720.6	ENSG00000006468.13	848	628.28	0.00	0.00	0.00	0.00
ENST00000483075.1	ENSG00000006468.13	622	402.44	89.83	5.42	4.53	1.59
ENST00000485475.1	ENSG00000006468.13	550	330.55	9.25	0.68	0.57	0.20
ENST00000493831.1	ENSG00000006468.13	536	316.58	121.56	9.31	7.78	2.74
ENST00000497115.5	ENSG00000006468.13	584	364.49	250.64	16.68	13.94	4.90
ENST00000355413.8	ENSG00000006530.15	3849	3629.26	19.43	0.13	0.11	0.26
ENST00000465241.5	ENSG00000006530.15	988	768.26	132.37	4.18	3.49	8.43
ENST00000473247.5	ENSG00000006530.15	1550	1330.26	1722.40	31.41	26.25	63.35
ENST00000473884.5	ENSG00000006530.15	568	348.52	123.49	8.60	7.18	17.34
ENST00000492693.5	ENSG00000006530.15	1046	826.26	0.00	0.00	0.00	0.00
ENST00000494053.1	ENSG00000006530.15	567	347.52	18.37	1.28	1.07	2.59
ENST00000494688.1	ENSG00000006530.15	951	731.27	95.52	3.17	2.65	6.39
ENST00000495028.5	ENSG00000006530.15	567	347.52	0.00	0.00	0.00	0.00
ENST00000496273.1	ENSG00000006530.15	491	271.70	0.00	0.00	0.00	0.00
ENST00000496784.1	ENSG00000006530.15	921	701.27	9.51	0.33	0.27	0.66
ENST00000629555.2	ENSG00000006530.15	2765	2545.26	50.91	0.49	0.41	0.98
ENST00000342456.10	ENSG00000006534.15	2786	2566.26	0.00	0.00	0.00	0.00
ENST00000527514.1	ENSG00000006534.15	603	383.46	0.00	0.00	0.00	0.00
ENST00000612297.4	ENSG00000006534.15	1231	1011.26	0.00	0.00	0.00	0.00
ENST00000614849.4	ENSG00000006534.15	2280	2060.26	0.00	0.00	0.00	0.00
ENST00000615368.4	ENSG00000006534.15	5884	5664.26	1.49	0.01	0.01	0.23
ENST00000615463.4	ENSG00000006534.15	1300	1080.26	0.00	0.00	0.00	0.00
ENST00000616697.1	ENSG00000006534.15	818	598.29	1.51	0.06	0.05	2.22
ENST00000617288.4	ENSG00000006534.15	2078	1858.26	127.12	1.66	1.39	60.20
ENST00000617449.4	ENSG00000006534.15	709	489.36	0.00	0.00	0.00	0.00
ENST00000619675.4	ENSG00000006534.15	1594	1374.26	58.34	1.03	0.86	37.35
ENST00000371274.8	ENSG00000006555.10	2149	1929.26	18.04	0.23	0.19	46.15
ENST00000371276.8	ENSG00000006555.10	3345	3125.26	0.00	0.00	0.00	0.00
ENST00000448308.2	ENSG00000006555.10	686	466.38	0.00	0.00	0.00	0.00
ENST00000474654.1	ENSG00000006555.10	628	408.43	1.96	0.12	0.10	23.73
ENST00000488771.1	ENSG00000006555.10	2350	2130.26	13.00	0.15	0.12	30.12
ENST00000248550.7	ENSG00000006576.16	4778	4558.26	0.00	0.00	0.00	0.00
ENST00000275575.11	ENSG00000006576.16	4541	4321.26	0.00	0.00	0.00	0.00
ENST00000307305.12	ENSG00000006576.16	4793	4573.26	822.96	4.37	3.65	19.16
ENST00000415251.6	ENSG00000006576.16	1738	1518.26	40.70	0.65	0.54	2.85
ENST00000416283.6	ENSG00000006576.16	5198	4978.26	10.55	0.05	0.04	0.23
ENST00000422959.6	ENSG00000006576.16	3525	3305.26	261.19	1.92	1.60	8.41
ENST00000424760.5	ENSG00000006576.16	1977	1757.26	728.96	10.06	8.41	44.17
ENST00000450574.5	ENSG00000006576.16	2516	2296.26	0.00	0.00	0.00	0.00
ENST00000454592.5	ENSG00000006576.16	1563	1343.26	55.73	1.01	0.84	4.42
ENST00000468351.1	ENSG00000006576.16	305	90.75	10.05	2.69	2.25	11.80
ENST00000470215.1	ENSG00000006576.16	606	386.46	27.63	1.73	1.45	7.61
ENST00000479515.1	ENSG00000006576.16	2467	2247.26	28.22	0.30	0.25	1.34
ENST00000005180.8	ENSG00000006606.8	526	306.60	291.00	23.03	19.24	100.00
ENST00000394905.2	ENSG00000006606.8	703	483.36	0.00	0.00	0.00	0.00
ENST00000264042.7	ENSG00000006607.13	4051	3831.26	412.21	2.61	2.18	6.91
ENST00000373287.8	ENSG00000006607.13	2580	2360.26	61.69	0.63	0.53	1.68
ENST00000412332.1	ENSG00000006607.13	550	330.55	0.00	0.00	0.00	0.00
ENST00000413432.2	ENSG00000006607.13	6065	5845.26	1910.16	7.93	6.63	21.00
ENST00000418082.1	ENSG00000006607.13	456	236.85	17.82	1.82	1.53	4.83
ENST00000422951.1	ENSG00000006607.13	578	358.50	0.00	0.00	0.00	0.00
ENST00000444371.1	ENSG00000006607.13	587	367.49	34.28	2.26	1.89	6.00
ENST00000445489.1	ENSG00000006607.13	538	318.57	6.42	0.49	0.41	1.30
ENST00000464142.5	ENSG00000006607.13	442	222.94	0.00	0.00	0.00	0.00
ENST00000467260.1	ENSG00000006607.13	471	251.78	0.00	0.00	0.00	0.00
ENST00000470617.1	ENSG00000006607.13	3273	3053.26	27.52	0.22	0.18	0.58
ENST00000471447.5	ENSG00000006607.13	580	360.50	9.63	0.65	0.54	1.72
ENST00000473082.5	ENSG00000006607.13	397	178.43	0.00	0.00	0.00	0.00
ENST00000473510.1	ENSG00000006607.13	272	62.50	0.00	0.00	0.00	0.00
ENST00000476799.1	ENSG00000006607.13	702	482.36	0.00	0.00	0.00	0.00
ENST00000478489.5	ENSG00000006607.13	617	397.45	0.00	0.00	0.00	0.00
ENST00000479427.5	ENSG00000006607.13	839	619.29	0.00	0.00	0.00	0.00
ENST00000485051.1	ENSG00000006607.13	575	355.51	216.09	14.75	12.32	39.07
ENST00000486736.5	ENSG00000006607.13	578	358.50	9.24	0.63	0.52	1.66
ENST00000491425.1	ENSG00000006607.13	484	264.72	0.00	0.00	0.00	0.00
ENST00000492868.1	ENSG00000006607.13	556	336.54	2.12	0.15	0.13	0.41
ENST00000496470.1	ENSG00000006607.13	582	362.49	2.46	0.16	0.14	0.44
ENST00000627550.2	ENSG00000006607.13	2122	1902.26	426.68	5.44	4.55	14.42
ENST00000005226.11	ENSG00000006611.15	2700	2480.26	0.00	0.00	0.00	0.00
ENST00000318024.8	ENSG00000006611.15	2237	2017.26	0.00	0.00	0.00	0.00
ENST00000526181.1	ENSG00000006611.15	1040	820.26	0.00	0.00	0.00	0.00
ENST00000526313.5	ENSG00000006611.15	2149	1929.26	0.00	0.00	0.00	0.00
ENST00000527020.5	ENSG00000006611.15	2159	1939.26	0.00	0.00	0.00	0.00
ENST00000527551.1	ENSG00000006611.15	371	152.98	0.00	0.00	0.00	0.00
ENST00000527720.5	ENSG00000006611.15	2278	2058.26	0.00	0.00	0.00	0.00
ENST00000529563.5	ENSG00000006611.15	942	722.27	0.00	0.00	0.00	0.00
ENST00000530700.1	ENSG00000006611.15	403	184.34	0.00	0.00	0.00	0.00
ENST00000534556.1	ENSG00000006611.15	244	41.45	0.00	0.00	0.00	0.00
ENST00000624811.1	ENSG00000006611.15	1194	974.26	0.00	0.00	0.00	0.00
ENST00000005374.10	ENSG00000006625.17	1032	812.26	12.31	0.37	0.31	0.26
ENST00000275428.8	ENSG00000006625.17	1173	953.26	3495.39	88.95	74.34	61.85
ENST00000409144.5	ENSG00000006625.17	836	616.29	27.24	1.07	0.90	0.75
ENST00000409390.5	ENSG00000006625.17	767	547.32	0.00	0.00	0.00	0.00
ENST00000409436.2	ENSG00000006625.17	954	734.27	393.49	13.00	10.87	9.04
ENST00000426081.5	ENSG00000006625.17	889	669.27	13.44	0.49	0.41	0.34
ENST00000440082.5	ENSG00000006625.17	1012	792.26	1047.57	32.08	26.81	22.30
ENST00000447901.1	ENSG00000006625.17	784	564.31	182.74	7.86	6.57	5.46
ENST00000265728.5	ENSG00000006634.7	3907	3687.26	7.06	0.05	0.04	0.19
ENST00000413643.5	ENSG00000006634.7	2694	2474.26	166.01	1.63	1.36	6.65
ENST00000430279.5	ENSG00000006634.7	1274	1054.26	61.46	1.41	1.18	5.78
ENST00000431138.5	ENSG00000006634.7	2342	2122.26	535.45	6.12	5.12	25.01
ENST00000486925.1	ENSG00000006634.7	574	354.51	186.24	12.74	10.65	52.08
ENST00000495067.1	ENSG00000006634.7	797	577.30	43.55	1.83	1.53	7.48
ENST00000498144.5	ENSG00000006634.7	576	356.50	7.85	0.53	0.45	2.18
ENST00000498726.1	ENSG00000006634.7	552	332.54	2.13	0.16	0.13	0.63
ENST00000375190.8	ENSG00000006638.11	2608	2388.26	2.16	0.02	0.02	57.73
ENST00000411851.3	ENSG00000006638.11	1494	1274.26	0.84	0.02	0.01	42.27
ENST00000587717.1	ENSG00000006638.11	470	250.78	0.00	0.00	0.00	0.00
ENST00000589966.1	ENSG00000006638.11	1814	1594.26	0.00	0.00	0.00	0.00
ENST00000005558.8	ENSG00000006652.13	1834	1614.26	106.28	1.60	1.33	6.58
ENST00000403825.7	ENSG00000006652.13	2290	2070.26	1414.72	16.58	13.85	68.34
ENST00000417662.1	ENSG00000006652.13	429	210.05	0.00	0.00	0.00	0.00
ENST00000421296.1	ENSG00000006652.13	1034	814.26	3.66	0.11	0.09	0.45
ENST00000429071.5	ENSG00000006652.13	1938	1718.26	20.57	0.29	0.24	1.20
ENST00000432734.1	ENSG00000006652.13	574	354.51	0.00	0.00	0.00	0.00
ENST00000440625.5	ENSG00000006652.13	891	671.27	23.18	0.84	0.70	3.45
ENST00000443101.6	ENSG00000006652.13	440	220.96	0.00	0.00	0.00	0.00
ENST00000445335.1	ENSG00000006652.13	570	350.51	0.00	0.00	0.00	0.00
ENST00000462155.2	ENSG00000006652.13	437	217.98	0.00	0.00	0.00	0.00
ENST00000466459.5	ENSG00000006652.13	555	335.54	1.88	0.14	0.11	0.56
ENST00000470441.1	ENSG00000006652.13	664	444.40	84.26	4.60	3.84	18.96
ENST00000476927.5	ENSG00000006652.13	486	266.72	0.00	0.00	0.00	0.00
ENST00000486688.1	ENSG00000006652.13	567	347.52	0.00	0.00	0.00	0.00
ENST00000489994.5	ENSG00000006652.13	1721	1501.26	4.27	0.07	0.06	0.28
ENST00000535603.5	ENSG00000006652.13	3397	3177.26	0.00	0.00	0.00	0.00
ENST00000621379.4	ENSG00000006652.13	3232	3012.26	5.18	0.04	0.03	0.17
ENST00000360675.7	ENSG00000006659.12	773	553.32	0.00	0.00	0.00	0.00
ENST00000392052.7	ENSG00000006659.12	774	554.31	0.00	0.00	0.00	0.00
ENST00000601802.1	ENSG00000006659.12	469	249.79	0.00	0.00	0.00	0.00
ENST00000261643.7	ENSG00000006695.10	2873	2653.26	245.13	2.24	1.87	30.79
ENST00000429152.6	ENSG00000006695.10	875	655.28	125.16	4.63	3.87	63.65
ENST00000580561.1	ENSG00000006695.10	1384	1164.26	0.00	0.00	0.00	0.00
ENST00000581931.5	ENSG00000006695.10	1509	1289.26	21.49	0.40	0.34	5.55
ENST00000265755.7	ENSG00000006704.10	3430	3210.26	37.92	0.29	0.24	2.46
ENST00000424337.6	ENSG00000006704.10	3077	2857.26	343.79	2.92	2.44	25.09
ENST00000455841.6	ENSG00000006704.10	3315	3095.26	67.79	0.53	0.44	4.57
ENST00000470715.1	ENSG00000006704.10	824	604.29	0.00	0.00	0.00	0.00
ENST00000476977.5	ENSG00000006704.10	5868	5648.26	42.55	0.18	0.15	1.57
ENST00000486086.1	ENSG00000006704.10	440	220.96	69.71	7.65	6.40	65.78
ENST00000489094.1	ENSG00000006704.10	2274	2054.26	5.24	0.06	0.05	0.53
ENST00000221265.7	ENSG00000006712.14	2066	1846.26	4821.13	63.35	52.94	98.75
ENST00000416728.3	ENSG00000006712.14	1383	1163.26	0.00	0.00	0.00	0.00
ENST00000595379.1	ENSG00000006712.14	281	69.90	0.00	0.00	0.00	0.00
ENST00000595564.5	ENSG00000006712.14	1810	1590.26	0.00	0.00	0.00	0.00
ENST00000595797.5	ENSG00000006712.14	760	540.32	8.43	0.38	0.32	0.59
ENST00000597365.1	ENSG00000006712.14	606	386.46	4.31	0.27	0.23	0.42
ENST00000598127.1	ENSG00000006712.14	558	338.53	2.13	0.15	0.13	0.24
ENST00000598594.1	ENSG00000006712.14	280	69.06	0.00	0.00	0.00	0.00
ENST00000265745.13	ENSG00000006715.15	769	549.32	35.66	1.57	1.32	0.56
ENST00000310301.8	ENSG00000006715.15	5903	5683.26	84.09	0.36	0.30	0.13
ENST00000395969.6	ENSG00000006715.15	3181	2961.26	7342.85	60.15	50.27	21.25
ENST00000413141.5	ENSG00000006715.15	575	355.51	76.23	5.20	4.35	1.84
ENST00000414632.5	ENSG00000006715.15	548	328.55	299.09	22.08	18.46	7.80
ENST00000418457.6	ENSG00000006715.15	532	312.59	87.94	6.82	5.70	2.41
ENST00000439468.1	ENSG00000006715.15	354	136.53	29.87	5.31	4.44	1.87
ENST00000448833.5	ENSG00000006715.15	711	491.36	5.05	0.25	0.21	0.09
ENST00000457055.1	ENSG00000006715.15	465	245.81	0.00	0.00	0.00	0.00
ENST00000462429.1	ENSG00000006715.15	347	129.82	33.90	6.33	5.29	2.24
ENST00000466017.1	ENSG00000006715.15	591	371.48	2450.25	160.01	133.73	56.52
ENST00000482217.1	ENSG00000006715.15	951	731.27	17.74	0.59	0.49	0.21
ENST00000485955.1	ENSG00000006715.15	571	351.51	0.00	0.00	0.00	0.00
ENST00000490924.1	ENSG00000006715.15	496	276.68	164.34	14.41	12.04	5.09
ENST00000262444.13	ENSG00000006740.16	3001	2781.26	0.00	0.00	0.00	0.00
ENST00000340825.7	ENSG00000006740.16	4211	3991.26	43.88	0.27	0.22	49.38
ENST00000379672.9	ENSG00000006740.16	4228	4008.26	0.00	0.00	0.00	0.00
ENST00000538915.2	ENSG00000006740.16	666	446.39	1.00	0.05	0.05	10.06
ENST00000544416.6	ENSG00000006740.16	2533	2313.26	0.00	0.00	0.00	0.00
ENST00000578087.1	ENSG00000006740.16	559	339.53	0.00	0.00	0.00	0.00
ENST00000578442.1	ENSG00000006740.16	1119	899.26	8.12	0.22	0.18	40.55
ENST00000580768.5	ENSG00000006740.16	4143	3923.26	0.00	0.00	0.00	0.00
ENST00000581437.1	ENSG00000006740.16	629	409.43	0.00	0.00	0.00	0.00
ENST00000583608.1	ENSG00000006740.16	730	510.34	0.00	0.00	0.00	0.00
ENST00000584974.1	ENSG00000006740.16	4428	4208.26	0.00	0.00	0.00	0.00
ENST00000616670.4	ENSG00000006740.16	884	664.27	0.00	0.00	0.00	0.00
ENST00000338034.8	ENSG00000006744.18	3148	2928.26	325.52	2.70	2.25	8.92
ENST00000395962.6	ENSG00000006744.18	2924	2704.26	418.14	3.75	3.13	12.41
ENST00000426905.7	ENSG00000006744.18	2671	2451.26	90.71	0.90	0.75	2.97
ENST00000446899.5	ENSG00000006744.18	858	638.28	23.84	0.91	0.76	3.00
ENST00000465825.5	ENSG00000006744.18	2793	2573.26	42.18	0.40	0.33	1.32
ENST00000476042.1	ENSG00000006744.18	428	209.05	1.18	0.14	0.11	0.45
ENST00000480891.5	ENSG00000006744.18	2737	2517.26	42.34	0.41	0.34	1.35
ENST00000484122.5	ENSG00000006744.18	3738	3518.26	29.67	0.20	0.17	0.68
ENST00000487229.6	ENSG00000006744.18	2452	2232.26	26.61	0.29	0.24	0.96
ENST00000491478.5	ENSG00000006744.18	758	538.32	15.24	0.69	0.57	2.27
ENST00000492559.5	ENSG00000006744.18	615	395.45	3.02	0.19	0.15	0.61
ENST00000578071.1	ENSG00000006744.18	579	359.50	0.00	0.00	0.00	0.00
ENST00000578104.1	ENSG00000006744.18	664	444.40	29.12	1.59	1.33	5.26
ENST00000578991.5	ENSG00000006744.18	550	330.55	4.88	0.36	0.30	1.18
ENST00000580504.5	ENSG00000006744.18	579	359.50	2.30	0.16	0.13	0.51
ENST00000581499.6	ENSG00000006744.18	581	361.50	0.00	0.00	0.00	0.00
ENST00000583371.5	ENSG00000006744.18	479	259.74	0.00	0.00	0.00	0.00
ENST00000584650.5	ENSG00000006744.18	2087	1867.26	750.27	9.75	8.15	32.24
ENST00000609101.5	ENSG00000006744.18	866	646.28	0.00	0.00	0.00	0.00
ENST00000609345.1	ENSG00000006744.18	849	629.28	202.98	7.82	6.54	25.88
ENST00000609757.5	ENSG00000006744.18	588	368.49	0.00	0.00	0.00	0.00
ENST00000297029.9	ENSG00000006747.14	9713	9493.26	0.00	0.00	0.00	0.00
ENST00000341757.9	ENSG00000006747.14	2569	2349.26	48.53	0.50	0.42	62.33
ENST00000417018.1	ENSG00000006747.14	549	329.55	0.00	0.00	0.00	0.00
ENST00000436854.1	ENSG00000006747.14	570	350.51	0.00	0.00	0.00	0.00
ENST00000473722.5	ENSG00000006747.14	656	436.40	0.00	0.00	0.00	0.00
ENST00000476649.1	ENSG00000006747.14	969	749.26	0.00	0.00	0.00	0.00
ENST00000486980.5	ENSG00000006747.14	558	338.53	0.00	0.00	0.00	0.00
ENST00000518849.1	ENSG00000006747.14	536	316.58	0.00	0.00	0.00	0.00
ENST00000519209.5	ENSG00000006747.14	2660	2440.26	30.47	0.30	0.25	37.67
ENST00000523729.5	ENSG00000006747.14	585	365.49	0.00	0.00	0.00	0.00
ENST00000217890.10	ENSG00000006756.15	2160	1940.26	9.12	0.11	0.10	0.83
ENST00000381154.5	ENSG00000006756.15	5159	4939.26	186.79	0.92	0.77	6.66
ENST00000458014.1	ENSG00000006756.15	580	360.50	0.00	0.00	0.00	0.00
ENST00000481340.1	ENSG00000006756.15	352	134.61	0.00	0.00	0.00	0.00
ENST00000494870.5	ENSG00000006756.15	663	443.40	232.74	12.73	10.64	92.51
ENST00000495294.1	ENSG00000006756.15	2032	1812.26	0.00	0.00	0.00	0.00
ENST00000559324.1	ENSG00000006756.15	567	347.52	0.00	0.00	0.00	0.00
ENST00000381042.8	ENSG00000006757.11	3372	3152.26	91.38	0.70	0.59	8.09
ENST00000442940.1	ENSG00000006757.11	652	432.41	109.37	6.14	5.13	70.60
ENST00000444736.5	ENSG00000006757.11	2752	2532.26	193.25	1.85	1.55	21.30
ENST00000537427.5	ENSG00000006757.11	2559	2339.26	0.00	0.00	0.00	0.00
ENST00000252172.8	ENSG00000006788.12	5992	5772.26	0.00	0.00	0.00	0.00
ENST00000418404.7	ENSG00000006788.12	6296	6076.26	0.00	0.00	0.00	0.00
ENST00000621918.1	ENSG00000006788.12	5916	5696.26	58.17	0.25	0.21	100.00
ENST00000357103.4	ENSG00000006831.9	4018	3798.26	4700.18	30.02	25.09	91.96
ENST00000535774.1	ENSG00000006831.9	488	268.71	14.02	1.27	1.06	3.88
ENST00000537190.1	ENSG00000006831.9	569	349.51	14.56	1.01	0.84	3.10
ENST00000537545.1	ENSG00000006831.9	484	264.72	0.00	0.00	0.00	0.00
ENST00000540974.1	ENSG00000006831.9	480	260.74	0.00	0.00	0.00	0.00
ENST00000543456.1	ENSG00000006831.9	434	215.00	0.00	0.00	0.00	0.00
ENST00000544470.1	ENSG00000006831.9	793	573.31	8.24	0.35	0.29	1.07
ENST00000265334.8	ENSG00000006837.11	2130	1910.26	40.92	0.52	0.43	3.07
ENST00000518990.5	ENSG00000006837.11	466	246.80	0.00	0.00	0.00	0.00
ENST00000519312.5	ENSG00000006837.11	1198	978.26	77.19	1.91	1.60	11.31
ENST00000520592.1	ENSG00000006837.11	652	432.41	210.40	11.80	9.87	69.73
ENST00000520693.5	ENSG00000006837.11	1417	1197.26	35.92	0.73	0.61	4.30
ENST00000521118.5	ENSG00000006837.11	2160	1940.26	0.00	0.00	0.00	0.00
ENST00000521755.1	ENSG00000006837.11	586	366.49	28.54	1.89	1.58	11.16
ENST00000522501.1	ENSG00000006837.11	432	213.02	0.00	0.00	0.00	0.00
ENST00000523054.5	ENSG00000006837.11	1775	1555.26	0.00	0.00	0.00	0.00
ENST00000523832.1	ENSG00000006837.11	1501	1281.26	3.87	0.07	0.06	0.43
ENST00000005756.4	ENSG00000007001.12	2224	2004.26	0.00	0.00	0.00	0.00
ENST00000460456.1	ENSG00000007001.12	1003	783.26	0.00	0.00	0.00	0.00
ENST00000489438.1	ENSG00000007001.12	901	681.27	2.00	0.07	0.06	100.00
ENST00000605860.5	ENSG00000007001.12	2435	2215.26	0.00	0.00	0.00	0.00
ENST00000005995.7	ENSG00000007038.10	1101	881.26	0.00	0.00	0.00	0.00
ENST00000450020.7	ENSG00000007038.10	1106	886.26	35.68	0.98	0.82	78.69
ENST00000570594.5	ENSG00000007038.10	809	589.30	0.00	0.00	0.00	0.00
ENST00000570629.5	ENSG00000007038.10	626	406.44	0.00	0.00	0.00	0.00
ENST00000571141.1	ENSG00000007038.10	484	264.72	0.00	0.00	0.00	0.00
ENST00000574265.1	ENSG00000007038.10	860	640.28	0.00	0.00	0.00	0.00
ENST00000574813.5	ENSG00000007038.10	873	653.28	0.00	0.00	0.00	0.00
ENST00000575199.1	ENSG00000007038.10	679	459.38	3.95	0.21	0.17	16.82
ENST00000575739.1	ENSG00000007038.10	378	159.80	0.00	0.00	0.00	0.00
ENST00000577043.1	ENSG00000007038.10	814	594.30	1.36	0.06	0.05	4.49
ENST00000262891.8	ENSG00000007047.14	3573	3353.26	127.92	0.93	0.77	24.10
ENST00000300843.8	ENSG00000007047.14	5209	4989.26	0.00	0.00	0.00	0.00
ENST00000587566.5	ENSG00000007047.14	553	333.54	0.00	0.00	0.00	0.00
ENST00000588533.5	ENSG00000007047.14	625	405.44	0.00	0.00	0.00	0.00
ENST00000588621.5	ENSG00000007047.14	2024	1804.26	64.77	0.87	0.73	22.68
ENST00000590897.1	ENSG00000007047.14	717	497.35	7.56	0.37	0.31	9.61
ENST00000590909.1	ENSG00000007047.14	594	374.48	0.00	0.00	0.00	0.00
ENST00000592207.5	ENSG00000007047.14	789	569.31	32.00	1.36	1.14	35.50
ENST00000592762.5	ENSG00000007047.14	683	463.38	1.17	0.06	0.05	1.59
ENST00000620044.4	ENSG00000007047.14	2105	1885.26	0.00	0.00	0.00	0.00
ENST00000622871.1	ENSG00000007047.14	1147	927.26	9.58	0.25	0.21	6.53
ENST00000447510.6	ENSG00000007062.11	3977	3757.26	0.00	0.00	0.00	0.00
ENST00000502501.1	ENSG00000007062.11	568	348.52	0.00	0.00	0.00	0.00
ENST00000502943.1	ENSG00000007062.11	760	540.32	0.00	0.00	0.00	0.00
ENST00000503884.5	ENSG00000007062.11	622	402.44	0.00	0.00	0.00	0.00
ENST00000504842.5	ENSG00000007062.11	507	287.65	0.00	0.00	0.00	0.00
ENST00000505450.5	ENSG00000007062.11	4349	4129.26	0.00	0.00	0.00	0.00
ENST00000508167.5	ENSG00000007062.11	4014	3794.26	0.00	0.00	0.00	0.00
ENST00000508322.1	ENSG00000007062.11	551	331.55	0.00	0.00	0.00	0.00
ENST00000508940.1	ENSG00000007062.11	567	347.52	0.00	0.00	0.00	0.00
ENST00000510224.5	ENSG00000007062.11	4006	3786.26	0.00	0.00	0.00	0.00
ENST00000511153.5	ENSG00000007062.11	1595	1375.26	4.09	0.07	0.06	31.31
ENST00000511270.1	ENSG00000007062.11	291	78.41	0.00	0.00	0.00	0.00
ENST00000512304.2	ENSG00000007062.11	540	320.57	0.00	0.00	0.00	0.00
ENST00000513108.1	ENSG00000007062.11	565	345.52	0.00	0.00	0.00	0.00
ENST00000513448.5	ENSG00000007062.11	2042	1822.26	0.00	0.00	0.00	0.00
ENST00000513946.1	ENSG00000007062.11	581	361.50	0.00	0.00	0.00	0.00
ENST00000514693.5	ENSG00000007062.11	530	310.59	0.00	0.00	0.00	0.00
ENST00000514967.5	ENSG00000007062.11	568	348.52	0.00	0.00	0.00	0.00
ENST00000539194.5	ENSG00000007062.11	3884	3664.26	23.91	0.16	0.13	68.69
ENST00000540805.5	ENSG00000007062.11	3908	3688.26	0.00	0.00	0.00	0.00
ENST00000445755.6	ENSG00000007080.10	938	718.27	596.79	20.16	16.85	88.37
ENST00000596123.1	ENSG00000007080.10	580	360.50	0.00	0.00	0.00	0.00
ENST00000597436.5	ENSG00000007080.10	1055	835.26	89.21	2.59	2.17	11.36
ENST00000602080.1	ENSG00000007080.10	609	389.46	1.00	0.06	0.05	0.27
ENST00000187608.13	ENSG00000007129.17	1300	1080.26	0.00	0.00	0.00	0.00
ENST00000401445.3	ENSG00000007129.17	1008	788.26	15.85	0.49	0.41	44.32
ENST00000407170.6	ENSG00000007129.17	1691	1471.26	0.00	0.00	0.00	0.00
ENST00000457737.5	ENSG00000007129.17	1435	1215.26	14.69	0.29	0.25	26.65
ENST00000482870.6	ENSG00000007129.17	1534	1314.26	0.00	0.00	0.00	0.00
ENST00000618577.4	ENSG00000007129.17	451	231.88	0.00	0.00	0.00	0.00
ENST00000632983.1	ENSG00000007129.17	710	490.36	6.46	0.32	0.27	29.03
ENST00000397193.7	ENSG00000007168.12	1277	1057.26	2977.61	68.32	57.10	31.84
ENST00000397195.9	ENSG00000007168.12	5497	5277.26	8533.91	39.23	32.79	18.28
ENST00000570400.1	ENSG00000007168.12	661	441.40	9.42	0.52	0.43	0.24
ENST00000571289.1	ENSG00000007168.12	589	369.48	13.60	0.89	0.75	0.42
ENST00000571495.1	ENSG00000007168.12	1503	1283.26	481.77	9.11	7.61	4.24
ENST00000572915.6	ENSG00000007168.12	1361	1141.26	0.00	0.00	0.00	0.00
ENST00000574213.1	ENSG00000007168.12	634	414.43	1.00	0.06	0.05	0.03
ENST00000574468.1	ENSG00000007168.12	1021	801.26	13.88	0.42	0.35	0.20
ENST00000574816.5	ENSG00000007168.12	662	442.40	55.95	3.07	2.56	1.43
ENST00000575477.5	ENSG00000007168.12	694	474.37	0.00	0.00	0.00	0.00
ENST00000576586.5	ENSG00000007168.12	557	337.54	0.00	0.00	0.00	0.00
ENST00000609078.1	ENSG00000007168.12	570	350.51	1322.48	91.53	76.50	42.66
ENST00000610190.1	ENSG00000007168.12	650	430.41	25.37	1.43	1.20	0.67
ENST00000313735.10	ENSG00000007171.16	4176	3956.26	443.00	2.72	2.27	100.00
ENST00000621962.1	ENSG00000007171.16	3345	3125.26	0.00	0.00	0.00	0.00
ENST00000262442.8	ENSG00000007174.17	13750	13530.26	0.00	0.00	0.00	0.00
ENST00000396001.6	ENSG00000007174.17	3145	2925.26	2202.02	18.26	15.26	51.21
ENST00000454412.6	ENSG00000007174.17	13452	13232.26	366.83	0.67	0.56	1.89
ENST00000578834.1	ENSG00000007174.17	542	322.56	84.93	6.39	5.34	17.91
ENST00000579406.1	ENSG00000007174.17	1906	1686.26	0.00	0.00	0.00	0.00
ENST00000579602.1	ENSG00000007174.17	429	210.05	0.00	0.00	0.00	0.00
ENST00000579703.1	ENSG00000007174.17	854	634.28	16.44	0.63	0.53	1.76
ENST00000579813.1	ENSG00000007174.17	313	97.98	0.00	0.00	0.00	0.00
ENST00000579828.5	ENSG00000007174.17	1986	1766.26	0.00	0.00	0.00	0.00
ENST00000580255.1	ENSG00000007174.17	546	326.56	124.40	9.24	7.72	25.92
ENST00000581682.1	ENSG00000007174.17	1460	1240.26	3.80	0.07	0.06	0.21
ENST00000583192.1	ENSG00000007174.17	712	492.35	0.00	0.00	0.00	0.00
ENST00000584663.1	ENSG00000007174.17	541	321.57	0.00	0.00	0.00	0.00
ENST00000585197.1	ENSG00000007174.17	610	390.46	0.00	0.00	0.00	0.00
ENST00000608377.5	ENSG00000007174.17	3147	2927.26	47.35	0.39	0.33	1.10
ENST00000389003.7	ENSG00000007202.14	6852	6632.26	457.52	1.67	1.40	1.67
ENST00000528896.6	ENSG00000007202.14	7407	7187.26	10954.24	36.97	30.90	36.94
ENST00000544884.5	ENSG00000007202.14	6856	6636.26	2745.09	10.03	8.39	10.03
ENST00000577261.1	ENSG00000007202.14	862	642.28	233.88	8.83	7.38	8.83
ENST00000577417.5	ENSG00000007202.14	1839	1619.26	185.57	2.78	2.32	2.78
ENST00000577580.1	ENSG00000007202.14	581	361.50	23.19	1.56	1.30	1.56
ENST00000579253.1	ENSG00000007202.14	446	226.92	52.23	5.58	4.67	5.58
ENST00000579924.6	ENSG00000007202.14	477	257.75	0.00	0.00	0.00	0.00
ENST00000580395.1	ENSG00000007202.14	577	357.50	21.83	1.48	1.24	1.48
ENST00000580882.5	ENSG00000007202.14	1582	1362.26	26.06	0.46	0.39	0.46
ENST00000581064.1	ENSG00000007202.14	555	335.54	39.12	2.83	2.36	2.83
ENST00000581267.1	ENSG00000007202.14	449	229.90	254.98	26.91	22.49	26.88
ENST00000582417.1	ENSG00000007202.14	574	354.51	0.00	0.00	0.00	0.00
ENST00000582901.1	ENSG00000007202.14	509	289.64	7.49	0.63	0.52	0.63
ENST00000583403.5	ENSG00000007202.14	1271	1051.26	0.00	0.00	0.00	0.00
ENST00000583860.1	ENSG00000007202.14	432	213.02	3.01	0.34	0.29	0.34
ENST00000314669.9	ENSG00000007216.14	2711	2491.26	0.00	0.00	0.00	0.00
ENST00000444914.7	ENSG00000007216.14	2855	2635.26	0.00	0.00	0.00	0.00
ENST00000459818.2	ENSG00000007216.14	2466	2246.26	0.00	0.00	0.00	0.00
ENST00000541739.6	ENSG00000007216.14	1230	1010.26	0.00	0.00	0.00	0.00
ENST00000545060.2	ENSG00000007216.14	1276	1056.26	0.00	0.00	0.00	0.00
ENST00000577903.5	ENSG00000007216.14	2217	1997.26	0.00	0.00	0.00	0.00
ENST00000579281.5	ENSG00000007216.14	2320	2100.26	0.00	0.00	0.00	0.00
ENST00000323816.8	ENSG00000007237.18	8033	7813.26	0.00	0.00	0.00	0.00
ENST00000396115.6	ENSG00000007237.18	929	709.27	0.00	0.00	0.00	0.00
ENST00000432992.6	ENSG00000007237.18	4970	4750.26	144.74	0.74	0.62	1.90
ENST00000437099.6	ENSG00000007237.18	8003	7783.26	3923.36	12.23	10.22	31.40
ENST00000542249.5	ENSG00000007237.18	1799	1579.26	0.00	0.00	0.00	0.00
ENST00000578456.1	ENSG00000007237.18	831	611.29	13.34	0.53	0.44	1.36
ENST00000578599.5	ENSG00000007237.18	556	336.54	0.00	0.00	0.00	0.00
ENST00000578655.1	ENSG00000007237.18	603	383.46	212.22	13.43	11.22	34.48
ENST00000579140.5	ENSG00000007237.18	474	254.77	0.00	0.00	0.00	0.00
ENST00000579158.5	ENSG00000007237.18	1528	1308.26	94.98	1.76	1.47	4.52
ENST00000580043.1	ENSG00000007237.18	544	324.56	72.61	5.43	4.54	13.94
ENST00000580811.5	ENSG00000007237.18	567	347.52	0.00	0.00	0.00	0.00
ENST00000580865.5	ENSG00000007237.18	2417	2197.26	29.01	0.32	0.27	0.82
ENST00000581112.5	ENSG00000007237.18	554	334.54	0.00	0.00	0.00	0.00
ENST00000581871.5	ENSG00000007237.18	538	318.57	0.00	0.00	0.00	0.00
ENST00000583882.5	ENSG00000007237.18	553	333.54	0.00	0.00	0.00	0.00
ENST00000584146.6	ENSG00000007237.18	732	512.34	6.99	0.33	0.28	0.85
ENST00000584389.5	ENSG00000007237.18	554	334.54	0.00	0.00	0.00	0.00
ENST00000585266.5	ENSG00000007237.18	3535	3315.26	570.76	4.18	3.49	10.73
ENST00000006275.8	ENSG00000007255.10	805	585.30	87.97	3.65	3.05	13.96
ENST00000585934.1	ENSG00000007255.10	758	538.32	473.08	21.32	17.82	81.64
ENST00000587818.1	ENSG00000007255.10	433	214.01	5.34	0.60	0.51	2.32
ENST00000588062.5	ENSG00000007255.10	695	475.37	0.00	0.00	0.00	0.00
ENST00000592647.1	ENSG00000007255.10	514	294.63	6.61	0.54	0.45	2.08
ENST00000310132.10	ENSG00000007264.14	2133	1913.26	0.00	0.00	0.00	0.00
ENST00000395040.6	ENSG00000007264.14	1907	1687.26	0.00	0.00	0.00	0.00
ENST00000395045.6	ENSG00000007264.14	2073	1853.26	0.00	0.00	0.00	0.00
ENST00000585778.5	ENSG00000007264.14	1994	1774.26	0.00	0.00	0.00	0.00
ENST00000587180.1	ENSG00000007264.14	741	521.33	0.00	0.00	0.00	0.00
ENST00000588983.5	ENSG00000007264.14	711	491.36	0.00	0.00	0.00	0.00
ENST00000590028.5	ENSG00000007264.14	724	504.35	0.00	0.00	0.00	0.00
ENST00000590493.5	ENSG00000007264.14	801	581.30	0.00	0.00	0.00	0.00
ENST00000590821.1	ENSG00000007264.14	659	439.40	0.00	0.00	0.00	0.00
ENST00000590849.1	ENSG00000007264.14	571	351.51	0.00	0.00	0.00	0.00
ENST00000590980.1	ENSG00000007264.14	562	342.53	0.00	0.00	0.00	0.00
ENST00000591059.1	ENSG00000007264.14	594	374.48	0.00	0.00	0.00	0.00
ENST00000592300.1	ENSG00000007264.14	544	324.56	0.00	0.00	0.00	0.00
ENST00000592612.1	ENSG00000007264.14	575	355.51	0.00	0.00	0.00	0.00
ENST00000619596.4	ENSG00000007264.14	1740	1520.26	61.00	0.97	0.81	100.00
ENST00000006724.7	ENSG00000007306.14	2489	2269.26	0.00	0.00	0.00	0.00
ENST00000401731.5	ENSG00000007306.14	1236	1016.26	84.00	2.01	1.68	100.00
ENST00000599715.1	ENSG00000007306.14	542	322.56	0.00	0.00	0.00	0.00
ENST00000602225.1	ENSG00000007306.14	524	304.60	0.00	0.00	0.00	0.00
ENST00000006750.7	ENSG00000007312.12	1269	1049.26	0.00	0.00	0.00	0.00
ENST00000349817.2	ENSG00000007312.12	378	159.80	0.00	0.00	0.00	0.00
ENST00000392795.7	ENSG00000007312.12	1254	1034.26	48.78	1.14	0.96	19.22
ENST00000558969.1	ENSG00000007312.12	563	343.53	0.00	0.00	0.00	0.00
ENST00000559358.1	ENSG00000007312.12	1159	939.26	186.22	4.81	4.02	80.78
ENST00000583260.1	ENSG00000007312.12	433	214.01	0.00	0.00	0.00	0.00
ENST00000435607.3	ENSG00000007314.11	7805	7585.26	0.00	0.00	0.00	0.00
ENST00000578147.5	ENSG00000007314.11	7805	7585.26	0.00	0.00	0.00	0.00
ENST00000581514.1	ENSG00000007314.11	567	347.52	0.00	0.00	0.00	0.00
ENST00000584310.1	ENSG00000007314.11	577	357.50	0.00	0.00	0.00	0.00
ENST00000343210.11	ENSG00000007341.18	1866	1646.26	403.92	5.95	4.97	27.99
ENST00000358039.8	ENSG00000007341.18	4528	4308.26	0.00	0.00	0.00	0.00
ENST00000360743.8	ENSG00000007341.18	4206	3986.26	51.21	0.31	0.26	1.47
ENST00000361846.7	ENSG00000007341.18	4348	4128.26	39.63	0.23	0.19	1.10
ENST00000369664.1	ENSG00000007341.18	862	642.28	0.00	0.00	0.00	0.00
ENST00000369666.5	ENSG00000007341.18	1815	1595.26	0.00	0.00	0.00	0.00
ENST00000369669.5	ENSG00000007341.18	1743	1523.26	95.47	1.52	1.27	7.15
ENST00000418497.5	ENSG00000007341.18	860	640.28	0.00	0.00	0.00	0.00
ENST00000459630.5	ENSG00000007341.18	765	545.32	7.47	0.33	0.28	1.56
ENST00000463235.5	ENSG00000007341.18	2574	2354.26	0.00	0.00	0.00	0.00
ENST00000466360.5	ENSG00000007341.18	329	112.78	0.00	0.00	0.00	0.00
ENST00000467335.5	ENSG00000007341.18	990	770.26	73.50	2.31	1.93	10.89
ENST00000470519.5	ENSG00000007341.18	834	614.29	0.00	0.00	0.00	0.00
ENST00000470683.1	ENSG00000007341.18	752	532.33	135.10	6.16	5.15	28.95
ENST00000473206.5	ENSG00000007341.18	821	601.29	15.41	0.62	0.52	2.92
ENST00000477332.5	ENSG00000007341.18	848	628.28	0.00	0.00	0.00	0.00
ENST00000477682.1	ENSG00000007341.18	300	86.29	2.30	0.65	0.54	3.05
ENST00000479436.5	ENSG00000007341.18	572	352.51	18.96	1.30	1.09	6.14
ENST00000480988.5	ENSG00000007341.18	1857	1637.26	8.64	0.13	0.11	0.60
ENST00000485753.5	ENSG00000007341.18	1023	803.26	8.08	0.24	0.20	1.15
ENST00000490067.5	ENSG00000007341.18	1780	1560.26	52.93	0.82	0.69	3.87
ENST00000490715.5	ENSG00000007341.18	4483	4263.26	0.00	0.00	0.00	0.00
ENST00000492274.1	ENSG00000007341.18	582	362.49	0.00	0.00	0.00	0.00
ENST00000495109.2	ENSG00000007341.18	591	371.48	0.00	0.00	0.00	0.00
ENST00000497235.5	ENSG00000007341.18	859	639.28	5.86	0.22	0.19	1.05
ENST00000497457.5	ENSG00000007341.18	1582	1362.26	25.46	0.45	0.38	2.13
ENST00000498197.1	ENSG00000007341.18	472	252.77	0.00	0.00	0.00	0.00
ENST00000498383.5	ENSG00000007341.18	685	465.38	0.00	0.00	0.00	0.00
ENST00000369912.2	ENSG00000007350.16	2566	2346.26	23.00	0.24	0.20	77.21
ENST00000369915.7	ENSG00000007350.16	2642	2422.26	0.00	0.00	0.00	0.00
ENST00000426203.5	ENSG00000007350.16	525	305.60	0.00	0.00	0.00	0.00
ENST00000426989.5	ENSG00000007350.16	622	402.44	0.00	0.00	0.00	0.00
ENST00000439635.5	ENSG00000007350.16	560	340.53	0.00	0.00	0.00	0.00
ENST00000463884.1	ENSG00000007350.16	441	221.95	0.00	0.00	0.00	0.00
ENST00000465168.1	ENSG00000007350.16	555	335.54	0.00	0.00	0.00	0.00
ENST00000482044.1	ENSG00000007350.16	565	345.52	1.00	0.07	0.06	22.79
ENST00000241001.12	ENSG00000007372.20	1631	1411.26	0.00	0.00	0.00	0.00
ENST00000379107.6	ENSG00000007372.20	2591	2371.26	0.00	0.00	0.00	0.00
ENST00000379109.6	ENSG00000007372.20	2157	1937.26	0.00	0.00	0.00	0.00
ENST00000379111.6	ENSG00000007372.20	1627	1407.26	8.09	0.14	0.12	4.85
ENST00000379115.8	ENSG00000007372.20	1763	1543.26	0.00	0.00	0.00	0.00
ENST00000379123.9	ENSG00000007372.20	2160	1940.26	0.00	0.00	0.00	0.00
ENST00000379129.6	ENSG00000007372.20	2616	2396.26	14.32	0.14	0.12	5.04
ENST00000379132.7	ENSG00000007372.20	2574	2354.26	0.00	0.00	0.00	0.00
ENST00000419022.5	ENSG00000007372.20	6922	6702.26	0.00	0.00	0.00	0.00
ENST00000423822.6	ENSG00000007372.20	567	347.52	0.00	0.00	0.00	0.00
ENST00000438681.5	ENSG00000007372.20	455	235.86	0.00	0.00	0.00	0.00
ENST00000455099.5	ENSG00000007372.20	497	277.68	0.00	0.00	0.00	0.00
ENST00000464174.5	ENSG00000007372.20	979	759.26	7.70	0.25	0.21	8.56
ENST00000470027.6	ENSG00000007372.20	2842	2622.26	0.00	0.00	0.00	0.00
ENST00000471303.5	ENSG00000007372.20	782	562.31	0.00	0.00	0.00	0.00
ENST00000474783.1	ENSG00000007372.20	702	482.36	0.00	0.00	0.00	0.00
ENST00000481563.5	ENSG00000007372.20	613	393.45	0.00	0.00	0.00	0.00
ENST00000494377.6	ENSG00000007372.20	2460	2240.26	0.00	0.00	0.00	0.00
ENST00000524853.5	ENSG00000007372.20	574	354.51	0.00	0.00	0.00	0.00
ENST00000525535.1	ENSG00000007372.20	677	457.38	0.00	0.00	0.00	0.00
ENST00000527769.5	ENSG00000007372.20	487	267.71	0.00	0.00	0.00	0.00
ENST00000530373.5	ENSG00000007372.20	572	352.51	20.06	1.38	1.15	48.01
ENST00000530714.5	ENSG00000007372.20	567	347.52	0.00	0.00	0.00	0.00
ENST00000531910.5	ENSG00000007372.20	643	423.42	11.54	0.66	0.55	22.99
ENST00000532175.5	ENSG00000007372.20	524	304.60	0.00	0.00	0.00	0.00
ENST00000532916.5	ENSG00000007372.20	627	407.43	4.23	0.25	0.21	8.77
ENST00000533156.1	ENSG00000007372.20	847	627.28	0.00	0.00	0.00	0.00
ENST00000533333.5	ENSG00000007372.20	6173	5953.26	0.00	0.00	0.00	0.00
ENST00000534353.5	ENSG00000007372.20	540	320.57	0.00	0.00	0.00	0.00
ENST00000534390.1	ENSG00000007372.20	578	358.50	0.00	0.00	0.00	0.00
ENST00000606377.5	ENSG00000007372.20	6860	6640.26	14.06	0.05	0.04	1.79
ENST00000007264.6	ENSG00000007376.7	2050	1830.26	13.56	0.18	0.15	48.15
ENST00000561734.5	ENSG00000007376.7	2159	1939.26	0.00	0.00	0.00	0.00
ENST00000562070.1	ENSG00000007376.7	954	734.27	3.30	0.11	0.09	29.22
ENST00000563560.1	ENSG00000007376.7	587	367.49	0.00	0.00	0.00	0.00
ENST00000565377.1	ENSG00000007376.7	940	720.27	0.00	0.00	0.00	0.00
ENST00000565503.5	ENSG00000007376.7	561	341.53	0.00	0.00	0.00	0.00
ENST00000565809.5	ENSG00000007376.7	1918	1698.26	0.00	0.00	0.00	0.00
ENST00000567114.5	ENSG00000007376.7	1835	1615.26	0.00	0.00	0.00	0.00
ENST00000567283.5	ENSG00000007376.7	835	615.29	2.14	0.08	0.07	22.63
ENST00000569601.5	ENSG00000007376.7	917	697.27	0.00	0.00	0.00	0.00
ENST00000262316.10	ENSG00000007384.15	2992	2772.26	122.14	1.07	0.89	5.54
ENST00000417043.5	ENSG00000007384.15	816	596.30	0.00	0.00	0.00	0.00
ENST00000419764.1	ENSG00000007384.15	435	215.99	0.00	0.00	0.00	0.00
ENST00000428730.5	ENSG00000007384.15	2751	2531.26	386.25	3.70	3.09	19.18
ENST00000448893.1	ENSG00000007384.15	901	681.27	348.95	12.43	10.38	64.40
ENST00000450643.5	ENSG00000007384.15	615	395.45	0.00	0.00	0.00	0.00
ENST00000472390.1	ENSG00000007384.15	577	357.50	8.28	0.56	0.47	2.91
ENST00000482904.1	ENSG00000007384.15	556	336.54	2.13	0.15	0.13	0.79
ENST00000486045.1	ENSG00000007384.15	914	694.27	11.23	0.39	0.33	2.03
ENST00000487201.1	ENSG00000007384.15	1708	1488.26	7.30	0.12	0.10	0.62
ENST00000493647.1	ENSG00000007384.15	935	715.27	25.71	0.87	0.73	4.52
ENST00000293872.12	ENSG00000007392.16	1456	1236.26	0.00	0.00	0.00	0.00
ENST00000337351.8	ENSG00000007392.16	2097	1877.26	808.61	10.45	8.73	3.67
ENST00000397780.5	ENSG00000007392.16	1335	1115.26	168.07	3.66	3.06	1.29
ENST00000397783.5	ENSG00000007392.16	1504	1284.26	1155.60	21.83	18.24	7.68
ENST00000418978.5	ENSG00000007392.16	989	769.26	5.75	0.18	0.15	0.06
ENST00000419516.5	ENSG00000007392.16	1211	991.26	0.00	0.00	0.00	0.00
ENST00000426094.5	ENSG00000007392.16	2737	2517.26	276.54	2.67	2.23	0.94
ENST00000428363.1	ENSG00000007392.16	498	278.68	0.00	0.00	0.00	0.00
ENST00000429378.5	ENSG00000007392.16	721	501.35	453.52	21.95	18.34	7.72
ENST00000430864.5	ENSG00000007392.16	695	475.37	0.00	0.00	0.00	0.00
ENST00000442701.1	ENSG00000007392.16	423	204.10	136.00	16.17	13.51	5.69
ENST00000443357.5	ENSG00000007392.16	833	613.29	57.36	2.27	1.90	0.80
ENST00000464711.5	ENSG00000007392.16	2134	1914.26	13.42	0.17	0.14	0.06
ENST00000467552.1	ENSG00000007392.16	569	349.51	9.04	0.63	0.52	0.22
ENST00000468732.5	ENSG00000007392.16	573	353.51	2832.13	194.36	162.43	68.35
ENST00000469109.1	ENSG00000007392.16	950	730.27	181.92	6.04	5.05	2.13
ENST00000490762.5	ENSG00000007392.16	2643	2423.26	173.00	1.73	1.45	0.61
ENST00000494366.5	ENSG00000007392.16	668	448.39	24.14	1.31	1.09	0.46
ENST00000494545.1	ENSG00000007392.16	725	505.35	0.00	0.00	0.00	0.00
ENST00000495349.5	ENSG00000007392.16	1006	786.26	30.88	0.95	0.80	0.34
ENST00000629543.2	ENSG00000007392.16	1520	1300.26	0.00	0.00	0.00	0.00
ENST00000266039.7	ENSG00000007402.11	5476	5256.26	0.00	0.00	0.00	0.00
ENST00000360963.7	ENSG00000007402.11	5272	5052.26	11.74	0.06	0.05	62.16
ENST00000423994.6	ENSG00000007402.11	5329	5109.26	0.00	0.00	0.00	0.00
ENST00000424201.6	ENSG00000007402.11	5206	4986.26	0.00	0.00	0.00	0.00
ENST00000429770.5	ENSG00000007402.11	5304	5084.26	0.00	0.00	0.00	0.00
ENST00000479441.1	ENSG00000007402.11	3453	3233.26	0.00	0.00	0.00	0.00
ENST00000483620.1	ENSG00000007402.11	2526	2306.26	3.26	0.03	0.03	37.84
ENST00000487413.1	ENSG00000007402.11	1030	810.26	0.00	0.00	0.00	0.00
ENST00000324385.9	ENSG00000007516.13	4678	4458.26	0.00	0.00	0.00	0.00
ENST00000397488.6	ENSG00000007516.13	4583	4363.26	20.11	0.11	0.09	100.00
ENST00000421665.6	ENSG00000007516.13	3875	3655.26	0.00	0.00	0.00	0.00
ENST00000426824.7	ENSG00000007516.13	3930	3710.26	0.00	0.00	0.00	0.00
ENST00000561602.1	ENSG00000007516.13	622	402.44	0.00	0.00	0.00	0.00
ENST00000561793.1	ENSG00000007516.13	571	351.51	0.00	0.00	0.00	0.00
ENST00000562208.5	ENSG00000007516.13	3663	3443.26	0.00	0.00	0.00	0.00
ENST00000564213.1	ENSG00000007516.13	334	117.47	0.00	0.00	0.00	0.00
ENST00000565665.5	ENSG00000007516.13	564	344.52	0.00	0.00	0.00	0.00
ENST00000566162.1	ENSG00000007516.13	699	479.37	0.00	0.00	0.00	0.00
ENST00000566389.1	ENSG00000007516.13	841	621.29	0.00	0.00	0.00	0.00
ENST00000567203.1	ENSG00000007516.13	539	319.57	0.00	0.00	0.00	0.00
ENST00000567825.3	ENSG00000007516.13	1409	1189.26	0.00	0.00	0.00	0.00
ENST00000568198.1	ENSG00000007516.13	804	584.30	0.00	0.00	0.00	0.00
ENST00000568887.5	ENSG00000007516.13	3763	3543.26	0.00	0.00	0.00	0.00
ENST00000628027.2	ENSG00000007516.13	4732	4512.26	0.00	0.00	0.00	0.00
ENST00000007390.2	ENSG00000007520.3	1243	1023.26	2403.40	56.98	47.62	99.56
ENST00000566296.1	ENSG00000007520.3	649	429.41	4.49	0.25	0.21	0.44
ENST00000026218.9	ENSG00000007541.16	2846	2626.26	0.00	0.00	0.00	0.00
ENST00000293874.2	ENSG00000007541.16	603	383.46	0.00	0.00	0.00	0.00
ENST00000321878.9	ENSG00000007541.16	3006	2786.26	0.00	0.00	0.00	0.00
ENST00000409527.6	ENSG00000007541.16	1915	1695.26	446.29	6.39	5.34	35.23
ENST00000420990.6	ENSG00000007541.16	932	712.27	0.00	0.00	0.00	0.00
ENST00000422307.6	ENSG00000007541.16	2052	1832.26	14.55	0.19	0.16	1.06
ENST00000439574.1	ENSG00000007541.16	586	366.49	0.00	0.00	0.00	0.00
ENST00000443147.5	ENSG00000007541.16	2054	1834.26	76.79	1.02	0.85	5.60
ENST00000470411.2	ENSG00000007541.16	2112	1892.26	24.27	0.31	0.26	1.72
ENST00000476438.1	ENSG00000007541.16	1775	1555.26	5.29	0.08	0.07	0.46
ENST00000480424.6	ENSG00000007541.16	2202	1982.26	13.95	0.17	0.14	0.94
ENST00000537901.1	ENSG00000007541.16	464	244.81	3.28	0.33	0.27	1.79
ENST00000540241.1	ENSG00000007541.16	608	388.46	0.00	0.00	0.00	0.00
ENST00000540548.1	ENSG00000007541.16	187	11.59	0.00	0.00	0.00	0.00
ENST00000544860.1	ENSG00000007541.16	577	357.50	1.11	0.07	0.06	0.41
ENST00000634341.1	ENSG00000007541.16	1046	826.26	174.69	5.13	4.29	28.30
ENST00000635205.1	ENSG00000007541.16	936	716.27	0.00	0.00	0.00	0.00
ENST00000635909.1	ENSG00000007541.16	2212	1992.26	174.48	2.12	1.78	11.72
ENST00000635935.1	ENSG00000007541.16	2000	1780.26	24.90	0.34	0.28	1.87
ENST00000636005.1	ENSG00000007541.16	1355	1135.26	92.41	1.97	1.65	10.89
ENST00000636657.1	ENSG00000007541.16	2841	2621.26	0.00	0.00	0.00	0.00
ENST00000637468.1	ENSG00000007541.16	650	430.41	0.00	0.00	0.00	0.00
ENST00000637701.1	ENSG00000007541.16	100	0.00	0.00	0.00	0.00	0.00
ENST00000638143.1	ENSG00000007541.16	563	343.53	0.00	0.00	0.00	0.00
ENST00000638152.1	ENSG00000007541.16	100	0.00	0.00	0.00	0.00	0.00
ENST00000293925.9	ENSG00000007545.15	7671	7451.26	549.71	1.79	1.50	65.71
ENST00000397412.7	ENSG00000007545.15	7772	7552.26	0.00	0.00	0.00	0.00
ENST00000415022.1	ENSG00000007545.15	550	330.55	4.67	0.34	0.29	12.59
ENST00000466562.5	ENSG00000007545.15	534	314.58	5.97	0.46	0.39	16.92
ENST00000467286.1	ENSG00000007545.15	664	444.40	2.38	0.13	0.11	4.78
ENST00000468839.1	ENSG00000007545.15	451	231.88	0.00	0.00	0.00	0.00
ENST00000492778.5	ENSG00000007545.15	573	353.51	0.00	0.00	0.00	0.00
ENST00000498594.5	ENSG00000007545.15	559	339.53	0.00	0.00	0.00	0.00
ENST00000338863.11	ENSG00000007866.18	2983	2763.26	65.50	0.58	0.48	40.47
ENST00000402886.7	ENSG00000007866.18	2729	2509.26	87.50	0.85	0.71	59.53
ENST00000433586.1	ENSG00000007866.18	657	437.40	0.00	0.00	0.00	0.00
ENST00000333360.11	ENSG00000007908.15	3857	3637.26	345.42	2.30	1.93	38.68
ENST00000367774.1	ENSG00000007908.15	1518	1298.26	187.52	3.50	2.93	58.83
ENST00000367775.5	ENSG00000007908.15	3389	3169.26	0.00	0.00	0.00	0.00
ENST00000367776.5	ENSG00000007908.15	3576	3356.26	0.00	0.00	0.00	0.00
ENST00000367777.5	ENSG00000007908.15	3576	3356.26	0.00	0.00	0.00	0.00
ENST00000461085.1	ENSG00000007908.15	556	336.54	2.06	0.15	0.12	2.50
ENST00000609271.1	ENSG00000007908.15	560	340.53	0.00	0.00	0.00	0.00
ENST00000294401.11	ENSG00000007923.15	2210	1990.26	490.35	5.98	5.00	31.18
ENST00000377577.9	ENSG00000007923.15	3311	3091.26	1382.08	10.85	9.06	56.58
ENST00000426784.1	ENSG00000007923.15	975	755.26	0.00	0.00	0.00	0.00
ENST00000451196.5	ENSG00000007923.15	1357	1137.26	0.00	0.00	0.00	0.00
ENST00000460594.5	ENSG00000007923.15	581	361.50	0.00	0.00	0.00	0.00
ENST00000465508.5	ENSG00000007923.15	3014	2794.26	20.89	0.18	0.15	0.95
ENST00000465911.1	ENSG00000007923.15	745	525.33	0.00	0.00	0.00	0.00
ENST00000469318.5	ENSG00000007923.15	355	137.49	0.00	0.00	0.00	0.00
ENST00000472414.1	ENSG00000007923.15	725	505.35	0.00	0.00	0.00	0.00
ENST00000473993.5	ENSG00000007923.15	755	535.33	17.24	0.78	0.65	4.08
ENST00000485073.5	ENSG00000007923.15	613	393.45	22.43	1.38	1.16	7.22
ENST00000367755.8	ENSG00000007933.12	2087	1867.26	1450.82	18.85	15.75	99.58
ENST00000472784.5	ENSG00000007933.12	582	362.49	1.18	0.08	0.07	0.42
ENST00000478457.1	ENSG00000007933.12	713	493.35	0.00	0.00	0.00	0.00
ENST00000479749.1	ENSG00000007933.12	723	503.35	0.00	0.00	0.00	0.00
ENST00000530212.5	ENSG00000007933.12	828	608.29	0.00	0.00	0.00	0.00
ENST00000534514.1	ENSG00000007933.12	1142	922.26	0.00	0.00	0.00	0.00
ENST00000349606.4	ENSG00000007944.14	2796	2576.26	2694.10	25.37	21.20	63.51
ENST00000356840.7	ENSG00000007944.14	1666	1446.26	868.90	14.57	12.18	36.49
ENST00000217885.5	ENSG00000007952.17	1734	1514.26	0.00	0.00	0.00	0.00
ENST00000372960.8	ENSG00000007952.17	2418	2198.26	10.00	0.11	0.09	100.00
ENST00000372964.5	ENSG00000007952.17	661	441.40	0.00	0.00	0.00	0.00
ENST00000372966.7	ENSG00000007952.17	2529	2309.26	0.00	0.00	0.00	0.00
ENST00000427768.5	ENSG00000007952.17	695	475.37	0.00	0.00	0.00	0.00
ENST00000361729.2	ENSG00000007968.6	5191	4971.26	5.00	0.02	0.02	100.00
ENST00000487237.1	ENSG00000007968.6	550	330.55	0.00	0.00	0.00	0.00
ENST00000262193.6	ENSG00000008018.8	928	708.27	7401.67	253.52	211.88	99.51
ENST00000462957.1	ENSG00000008018.8	1939	1719.26	88.33	1.25	1.04	0.49
ENST00000295987.11	ENSG00000008056.12	3209	2989.26	0.00	0.00	0.00	0.00
ENST00000340666.4	ENSG00000008056.12	3165	2945.26	0.00	0.00	0.00	0.00
ENST00000341776.6	ENSG00000008083.13	5755	5535.26	2056.14	9.01	7.53	98.48
ENST00000397311.4	ENSG00000008083.13	5595	5375.26	30.86	0.14	0.12	1.52
ENST00000474854.1	ENSG00000008083.13	520	300.61	0.00	0.00	0.00	0.00
ENST00000379989.6	ENSG00000008086.11	3463	3243.26	0.00	0.00	0.00	0.00
ENST00000379996.7	ENSG00000008086.11	3449	3229.26	51.32	0.39	0.32	2.93
ENST00000463994.4	ENSG00000008086.11	2632	2412.26	985.83	9.91	8.29	75.45
ENST00000623364.3	ENSG00000008086.11	483	263.73	0.00	0.00	0.00	0.00
ENST00000623535.1	ENSG00000008086.11	12533	12313.26	16.08	0.03	0.03	0.24
ENST00000623610.1	ENSG00000008086.11	2130	1910.26	5.02	0.06	0.05	0.49
ENST00000624700.3	ENSG00000008086.11	564	344.52	0.00	0.00	0.00	0.00
ENST00000624953.1	ENSG00000008086.11	567	347.52	0.00	0.00	0.00	0.00
ENST00000635828.1	ENSG00000008086.11	3823	3603.26	0.00	0.00	0.00	0.00
ENST00000636046.1	ENSG00000008086.11	100	0.00	0.00	0.00	0.00	0.00
ENST00000637881.1	ENSG00000008086.11	1782	1562.26	176.76	2.74	2.29	20.89
ENST00000009105.5	ENSG00000008118.9	2612	2392.26	0.00	0.00	0.00	0.00
ENST00000361322.2	ENSG00000008118.9	2440	2220.26	0.00	0.00	0.00	0.00
ENST00000423146.5	ENSG00000008118.9	808	588.30	0.00	0.00	0.00	0.00
ENST00000494990.1	ENSG00000008118.9	573	353.51	0.00	0.00	0.00	0.00
ENST00000356200.7	ENSG00000008128.22	2653	2433.26	24.79	0.25	0.21	2.21
ENST00000356937.7	ENSG00000008128.22	2275	2055.26	30.48	0.36	0.30	3.22
ENST00000357760.6	ENSG00000008128.22	2446	2226.26	0.22	0.00	0.00	0.02
ENST00000358779.9	ENSG00000008128.22	2419	2199.26	0.00	0.00	0.00	0.00
ENST00000378633.5	ENSG00000008128.22	2458	2238.26	1.53	0.02	0.01	0.15
ENST00000378638.6	ENSG00000008128.22	2429	2209.26	0.00	0.00	0.00	0.00
ENST00000401096.2	ENSG00000008128.22	450	230.89	0.00	0.00	0.00	0.00
ENST00000404249.7	ENSG00000008128.22	2449	2229.26	57.00	0.62	0.52	5.56
ENST00000460465.5	ENSG00000008128.22	2333	2113.26	15.41	0.18	0.15	1.59
ENST00000463652.5	ENSG00000008128.22	1028	808.26	7.81	0.23	0.20	2.10
ENST00000464748.1	ENSG00000008128.22	381	162.73	2.57	0.38	0.32	3.44
ENST00000468397.1	ENSG00000008128.22	836	616.29	7.22	0.28	0.24	2.55
ENST00000468800.5	ENSG00000008128.22	897	677.27	11.56	0.41	0.35	3.71
ENST00000474916.1	ENSG00000008128.22	752	532.33	103.05	4.70	3.93	42.09
ENST00000478901.1	ENSG00000008128.22	931	711.27	11.07	0.38	0.32	3.38
ENST00000479362.1	ENSG00000008128.22	700	480.36	7.58	0.38	0.32	3.43
[truncated: 195,936 more rows]
