# Supplementary material for: ProTECT—Prediction of T-Cell Epitopes for Cancer Therapy
Source: Front Immunol. 2020 Nov 10;11:483296. doi: 10.3389/fimmu.2020.483296 (PMC7683782; doi:10.3389/fimmu.2020.483296)
Supplement: Supplementary file 3 [file DataSheet_3.zip › pvac_analysis/Mel-21-skin-2013-1/rsem.isoforms.results]

transcript_id	gene_id	length	effective_length	expected_count	TPM	FPKM	IsoPct
ENST00000373020.8	ENSG00000000003.14	2206	2053.83	1071.41	17.31	11.66	67.65
ENST00000494424.1	ENSG00000000003.14	820	667.84	0.00	0.00	0.00	0.00
ENST00000496771.5	ENSG00000000003.14	1025	872.83	6.14	0.23	0.16	0.91
ENST00000612152.4	ENSG00000000003.14	3796	3643.83	1.47	0.01	0.01	0.05
ENST00000614008.4	ENSG00000000003.14	900	747.84	180.98	8.03	5.41	31.38
ENST00000373031.4	ENSG00000000005.5	1339	1186.83	26.71	0.75	0.50	67.17
ENST00000485971.1	ENSG00000000005.5	542	389.92	4.29	0.36	0.25	32.83
ENST00000371582.8	ENSG00000000419.12	1161	1008.83	65.73	2.16	1.46	4.12
ENST00000371584.8	ENSG00000000419.12	1073	920.83	45.39	1.64	1.10	3.12
ENST00000371588.9	ENSG00000000419.12	1075	922.83	1294.83	46.55	31.37	88.71
ENST00000413082.1	ENSG00000000419.12	672	519.88	0.00	0.00	0.00	0.00
ENST00000466152.5	ENSG00000000419.12	1097	944.83	40.60	1.43	0.96	2.72
ENST00000494752.1	ENSG00000000419.12	789	636.85	13.45	0.70	0.47	1.33
ENST00000367770.5	ENSG00000000457.13	2916	2763.83	446.20	5.36	3.61	19.37
ENST00000367771.10	ENSG00000000457.13	6364	6211.83	1504.50	8.04	5.42	29.06
ENST00000367772.8	ENSG00000000457.13	3090	2937.83	1029.34	11.62	7.83	42.04
ENST00000423670.1	ENSG00000000457.13	2077	1924.83	0.00	0.00	0.00	0.00
ENST00000470238.1	ENSG00000000457.13	1538	1385.83	110.18	2.64	1.78	9.54
ENST00000286031.10	ENSG00000000460.16	4355	4202.83	0.00	0.00	0.00	0.00
ENST00000359326.8	ENSG00000000460.16	4002	3849.83	373.00	3.21	2.17	23.54
ENST00000413811.3	ENSG00000000460.16	2661	2508.83	504.89	6.68	4.50	48.89
ENST00000459772.5	ENSG00000000460.16	3727	3574.83	34.47	0.32	0.22	2.34
ENST00000466580.6	ENSG00000000460.16	815	662.85	0.00	0.00	0.00	0.00
ENST00000472795.5	ENSG00000000460.16	925	772.83	9.22	0.40	0.27	2.90
ENST00000481744.5	ENSG00000000460.16	755	602.86	16.18	0.89	0.60	6.52
ENST00000496973.5	ENSG00000000460.16	782	629.85	41.02	2.16	1.46	15.82
ENST00000498289.5	ENSG00000000460.16	3849	3696.83	0.00	0.00	0.00	0.00
ENST00000374003.7	ENSG00000000938.12	2021	1868.83	870.99	15.46	10.42	48.43
ENST00000374004.5	ENSG00000000938.12	2350	2197.83	211.40	3.19	2.15	9.99
ENST00000374005.7	ENSG00000000938.12	2729	2576.83	23.89	0.31	0.21	0.96
ENST00000399173.5	ENSG00000000938.12	2483	2330.83	0.00	0.00	0.00	0.00
ENST00000457296.5	ENSG00000000938.12	1104	951.83	12.93	0.45	0.30	1.41
ENST00000468038.1	ENSG00000000938.12	781	628.85	0.00	0.00	0.00	0.00
ENST00000475472.5	ENSG00000000938.12	679	526.88	198.79	12.52	8.44	39.20
ENST00000359637.2	ENSG00000000971.15	1454	1301.83	0.00	0.00	0.00	0.00
ENST00000367429.8	ENSG00000000971.15	4127	3974.83	7124.97	59.47	40.08	68.99
ENST00000466229.5	ENSG00000000971.15	6985	6832.83	519.34	2.52	1.70	2.93
ENST00000470918.1	ENSG00000000971.15	753	600.86	221.25	12.22	8.23	14.17
ENST00000496761.1	ENSG00000000971.15	550	397.91	38.48	3.21	2.16	3.72
ENST00000630130.2	ENSG00000000971.15	1658	1505.83	398.95	8.79	5.92	10.20
ENST00000002165.10	ENSG00000001036.13	2356	2203.83	4798.85	72.24	48.69	85.17
ENST00000367585.1	ENSG00000001036.13	646	493.88	125.80	8.45	5.70	9.96
ENST00000451668.1	ENSG00000001036.13	737	584.86	72.85	4.13	2.78	4.87
ENST00000229416.10	ENSG00000001084.10	3813	3660.83	1798.52	16.30	10.98	25.02
ENST00000504353.1	ENSG00000001084.10	597	444.90	57.65	4.30	2.90	6.60
ENST00000504525.1	ENSG00000001084.10	1011	858.83	17.58	0.68	0.46	1.04
ENST00000505197.1	ENSG00000001084.10	592	439.90	0.00	0.00	0.00	0.00
ENST00000505294.5	ENSG00000001084.10	847	694.84	46.45	2.22	1.49	3.40
ENST00000509541.5	ENSG00000001084.10	3774	3621.83	67.80	0.62	0.42	0.95
ENST00000510837.5	ENSG00000001084.10	776	623.85	14.64	0.78	0.52	1.20
ENST00000513939.5	ENSG00000001084.10	519	366.93	0.00	0.00	0.00	0.00
ENST00000514004.5	ENSG00000001084.10	2356	2203.83	91.92	1.38	0.93	2.12
ENST00000514373.2	ENSG00000001084.10	329	177.17	12.67	2.37	1.60	3.64
ENST00000514933.1	ENSG00000001084.10	542	389.92	406.60	34.60	23.32	53.11
ENST00000515580.1	ENSG00000001084.10	2132	1979.83	113.16	1.90	1.28	2.91
ENST00000616923.4	ENSG00000001084.10	3694	3541.83	0.00	0.00	0.00	0.00
ENST00000341376.10	ENSG00000001167.14	3811	3658.83	1349.51	12.24	8.25	53.49
ENST00000353205.5	ENSG00000001167.14	1660	1507.83	483.49	10.64	7.17	46.51
ENST00000003583.12	ENSG00000001460.17	2544	2391.83	302.69	4.20	2.83	10.75
ENST00000337248.8	ENSG00000001460.17	2715	2562.83	588.61	7.62	5.14	19.51
ENST00000374409.5	ENSG00000001460.17	2804	2651.83	0.00	0.00	0.00	0.00
ENST00000435187.1	ENSG00000001460.17	772	619.85	45.26	2.42	1.63	6.20
ENST00000438866.1	ENSG00000001460.17	811	658.85	0.00	0.00	0.00	0.00
ENST00000468303.5	ENSG00000001460.17	6016	5863.83	27.51	0.16	0.10	0.40
ENST00000475760.1	ENSG00000001460.17	455	302.96	152.37	16.69	11.25	42.72
ENST00000483261.1	ENSG00000001460.17	625	472.89	2.00	0.14	0.09	0.36
ENST00000483528.1	ENSG00000001460.17	758	605.86	3.56	0.19	0.13	0.50
ENST00000492753.1	ENSG00000001460.17	307	155.31	0.00	0.00	0.00	0.00
ENST00000497384.1	ENSG00000001460.17	1685	1532.83	80.64	1.75	1.18	4.47
ENST00000498488.5	ENSG00000001460.17	711	558.87	99.38	5.90	3.98	15.10
ENST00000003912.7	ENSG00000001461.16	5481	5328.83	165.40	1.03	0.69	1.74
ENST00000339255.2	ENSG00000001461.16	1676	1523.83	363.29	7.91	5.33	13.34
ENST00000358028.8	ENSG00000001461.16	1757	1604.83	1.60	0.03	0.02	0.06
ENST00000374399.8	ENSG00000001461.16	1711	1558.83	2185.90	46.52	31.35	78.49
ENST00000432012.1	ENSG00000001461.16	2714	2561.83	95.99	1.24	0.84	2.10
ENST00000475663.2	ENSG00000001461.16	694	541.87	1.50	0.09	0.06	0.15
ENST00000488155.1	ENSG00000001461.16	931	778.83	57.33	2.44	1.65	4.12
ENST00000374804.9	ENSG00000001497.16	2261	2108.83	0.00	0.00	0.00	0.00
ENST00000374807.9	ENSG00000001497.16	2386	2233.83	955.03	14.18	9.56	33.77
ENST00000374811.7	ENSG00000001497.16	2439	2286.83	425.81	6.18	4.16	14.71
ENST00000469091.1	ENSG00000001497.16	447	294.96	52.00	5.85	3.94	13.93
ENST00000484069.1	ENSG00000001497.16	5205	5052.83	2404.16	15.79	10.64	37.59
ENST00000321037.4	ENSG00000001561.6	4651	4498.83	212.00	1.56	1.05	100.00
ENST00000002829.7	ENSG00000001617.11	3802	3649.83	245.92	2.24	1.51	13.76
ENST00000413852.5	ENSG00000001617.11	3212	3059.83	497.76	5.40	3.64	33.21
ENST00000414301.5	ENSG00000001617.11	936	783.83	40.28	1.70	1.15	10.49
ENST00000420831.1	ENSG00000001617.11	442	289.96	10.77	1.23	0.83	7.59
ENST00000426511.5	ENSG00000001617.11	757	604.86	2.98	0.16	0.11	1.00
ENST00000434342.5	ENSG00000001617.11	3541	3388.83	120.28	1.18	0.79	7.25
ENST00000450338.5	ENSG00000001617.11	1693	1540.83	7.39	0.16	0.11	0.98
ENST00000470737.1	ENSG00000001617.11	566	413.91	47.36	3.80	2.56	23.36
ENST00000493743.1	ENSG00000001617.11	520	367.93	4.26	0.38	0.26	2.36
ENST00000003084.10	ENSG00000001626.14	6132	5979.83	31.81	0.18	0.12	34.57
ENST00000426809.5	ENSG00000001626.14	4316	4163.83	0.00	0.00	0.00	0.00
ENST00000429014.1	ENSG00000001626.14	423	270.98	0.00	0.00	0.00	0.00
ENST00000446805.1	ENSG00000001626.14	575	422.91	0.00	0.00	0.00	0.00
ENST00000468795.1	ENSG00000001626.14	682	529.87	2.19	0.14	0.09	26.82
ENST00000472848.1	ENSG00000001626.14	148	15.17	0.00	0.00	0.00	0.00
ENST00000546407.1	ENSG00000001626.14	222	72.97	0.00	0.00	0.00	0.00
ENST00000600166.1	ENSG00000001626.14	559	406.91	0.00	0.00	0.00	0.00
ENST00000608965.5	ENSG00000001626.14	896	743.84	0.00	0.00	0.00	0.00
ENST00000610149.1	ENSG00000001626.14	519	366.93	0.00	0.00	0.00	0.00
ENST00000621535.1	ENSG00000001626.14	657	504.88	3.00	0.20	0.13	38.61
ENST00000265742.7	ENSG00000001629.9	6081	5928.83	1799.29	10.07	6.79	12.73
ENST00000413588.1	ENSG00000001629.9	642	489.89	214.35	14.52	9.78	18.36
ENST00000422095.1	ENSG00000001629.9	2036	1883.83	995.07	17.52	11.81	22.16
ENST00000439883.1	ENSG00000001629.9	774	621.85	173.54	9.26	6.24	11.71
ENST00000442183.1	ENSG00000001629.9	547	394.92	316.06	26.55	17.89	33.58
ENST00000465883.1	ENSG00000001629.9	723	570.86	19.70	1.14	0.77	1.45
ENST00000486698.1	ENSG00000001629.9	438	285.97	0.00	0.00	0.00	0.00
ENST00000003100.12	ENSG00000001630.15	3210	3057.83	894.73	9.71	6.54	9.66
ENST00000422867.1	ENSG00000001630.15	747	594.86	183.24	10.22	6.89	10.17
ENST00000435873.1	ENSG00000001630.15	556	403.91	0.00	0.00	0.00	0.00
ENST00000450723.5	ENSG00000001630.15	1729	1576.83	3484.46	73.32	49.41	72.98
ENST00000482924.1	ENSG00000001630.15	555	402.91	87.68	7.22	4.87	7.19
ENST00000340022.6	ENSG00000001631.15	4553	4400.83	0.00	0.00	0.00	0.00
ENST00000394503.6	ENSG00000001631.15	2827	2674.83	508.27	6.30	4.25	10.22
ENST00000394505.6	ENSG00000001631.15	3143	2990.83	809.19	8.98	6.05	14.54
ENST00000394507.5	ENSG00000001631.15	4762	4609.83	22.66	0.16	0.11	0.26
ENST00000412043.6	ENSG00000001631.15	3378	3225.83	0.00	0.00	0.00	0.00
ENST00000413688.5	ENSG00000001631.15	551	398.91	0.00	0.00	0.00	0.00
ENST00000422347.5	ENSG00000001631.15	483	330.94	0.00	0.00	0.00	0.00
ENST00000425073.1	ENSG00000001631.15	546	393.92	0.00	0.00	0.00	0.00
ENST00000425919.5	ENSG00000001631.15	572	419.91	0.00	0.00	0.00	0.00
ENST00000430102.5	ENSG00000001631.15	702	549.87	6.10	0.37	0.25	0.60
ENST00000433016.5	ENSG00000001631.15	855	702.84	0.00	0.00	0.00	0.00
ENST00000440209.5	ENSG00000001631.15	557	404.91	48.43	3.97	2.67	6.43
ENST00000444960.5	ENSG00000001631.15	783	630.85	0.00	0.00	0.00	0.00
ENST00000445516.1	ENSG00000001631.15	561	408.91	0.00	0.00	0.00	0.00
ENST00000452773.5	ENSG00000001631.15	665	512.88	0.00	0.00	0.00	0.00
ENST00000454017.5	ENSG00000001631.15	978	825.83	0.00	0.00	0.00	0.00
ENST00000458177.5	ENSG00000001631.15	1472	1319.83	0.00	0.00	0.00	0.00
ENST00000458493.5	ENSG00000001631.15	507	354.93	0.00	0.00	0.00	0.00
ENST00000466166.1	ENSG00000001631.15	545	392.92	0.00	0.00	0.00	0.00
ENST00000470309.5	ENSG00000001631.15	580	427.90	146.63	11.37	7.66	18.42
ENST00000475770.5	ENSG00000001631.15	2411	2258.83	1319.14	19.38	13.06	31.39
ENST00000486261.5	ENSG00000001631.15	4057	3904.83	811.86	6.90	4.65	11.18
ENST00000487168.1	ENSG00000001631.15	600	447.90	57.95	4.29	2.89	6.96
ENST00000489087.1	ENSG00000001631.15	512	359.93	0.00	0.00	0.00	0.00
ENST00000228345.9	ENSG00000002016.17	2826	2673.83	24.98	0.31	0.21	0.87
ENST00000358495.7	ENSG00000002016.17	2710	2557.83	12.22	0.16	0.11	0.44
ENST00000397230.6	ENSG00000002016.17	530	377.92	3.80	0.33	0.23	0.94
ENST00000430095.6	ENSG00000002016.17	2366	2213.83	42.38	0.64	0.43	1.78
ENST00000461568.5	ENSG00000002016.17	1531	1378.83	0.00	0.00	0.00	0.00
ENST00000463750.5	ENSG00000002016.17	1510	1357.83	284.63	6.95	4.69	19.50
ENST00000468231.5	ENSG00000002016.17	2499	2346.83	0.00	0.00	0.00	0.00
ENST00000481052.5	ENSG00000002016.17	2464	2311.83	14.11	0.20	0.14	0.57
ENST00000488642.6	ENSG00000002016.17	2413	2260.83	224.37	3.29	2.22	9.23
ENST00000535376.5	ENSG00000002016.17	808	655.85	89.33	4.52	3.05	12.67
ENST00000536177.5	ENSG00000002016.17	1139	986.83	6.20	0.21	0.14	0.58
ENST00000541619.1	ENSG00000002016.17	560	407.91	0.00	0.00	0.00	0.00
ENST00000542297.1	ENSG00000002016.17	399	247.00	128.27	17.23	11.61	48.30
ENST00000542584.5	ENSG00000002016.17	541	388.92	12.77	1.09	0.73	3.05
ENST00000542785.5	ENSG00000002016.17	633	480.89	6.62	0.46	0.31	1.28
ENST00000543912.5	ENSG00000002016.17	1243	1090.83	0.00	0.00	0.00	0.00
ENST00000544742.5	ENSG00000002016.17	463	310.95	2.65	0.28	0.19	0.79
ENST00000545564.5	ENSG00000002016.17	681	528.87	0.00	0.00	0.00	0.00
ENST00000545967.1	ENSG00000002016.17	577	424.91	0.00	0.00	0.00	0.00
ENST00000413734.1	ENSG00000002079.12	535	382.92	0.00	0.00	0.00	0.00
ENST00000425880.1	ENSG00000002079.12	460	307.95	0.06	0.01	0.00	6.93
ENST00000429079.1	ENSG00000002079.12	416	263.98	0.00	0.00	0.00	0.00
ENST00000439784.5	ENSG00000002079.12	6294	6141.83	15.94	0.09	0.06	93.07
ENST00000452010.1	ENSG00000002079.12	481	328.94	0.00	0.00	0.00	0.00
ENST00000453194.1	ENSG00000002079.12	1024	871.83	0.00	0.00	0.00	0.00
ENST00000453378.1	ENSG00000002079.12	355	203.07	0.00	0.00	0.00	0.00
ENST00000309032.7	ENSG00000002330.13	929	776.83	610.02	26.05	17.56	49.28
ENST00000394531.3	ENSG00000002330.13	631	478.89	8.43	0.58	0.39	1.10
ENST00000394532.7	ENSG00000002330.13	1157	1004.83	101.96	3.37	2.27	6.37
ENST00000492141.1	ENSG00000002330.13	359	207.06	4.75	0.76	0.51	1.44
ENST00000493798.1	ENSG00000002330.13	325	173.19	39.03	7.48	5.04	14.14
ENST00000544271.1	ENSG00000002330.13	552	399.91	176.36	14.63	9.86	27.67
ENST00000544785.1	ENSG00000002330.13	525	372.92	0.00	0.00	0.00	0.00
ENST00000226299.8	ENSG00000002549.12	2213	2060.83	0.00	0.00	0.00	0.00
ENST00000503467.1	ENSG00000002549.12	1709	1556.83	13.99	0.30	0.20	0.39
ENST00000504614.5	ENSG00000002549.12	813	660.85	0.00	0.00	0.00	0.00
ENST00000507960.1	ENSG00000002549.12	435	282.97	0.00	0.00	0.00	0.00
ENST00000508014.5	ENSG00000002549.12	494	341.94	10.99	1.07	0.72	1.39
ENST00000508497.5	ENSG00000002549.12	651	498.88	106.63	7.09	4.78	9.25
ENST00000509583.1	ENSG00000002549.12	887	734.84	49.87	2.25	1.52	2.94
ENST00000512397.1	ENSG00000002549.12	689	536.87	189.91	11.74	7.91	15.31
ENST00000513105.1	ENSG00000002549.12	626	473.89	0.00	0.00	0.00	0.00
ENST00000606142.5	ENSG00000002549.12	1876	1723.83	2808.07	54.05	36.42	70.51
ENST00000618908.4	ENSG00000002549.12	2100	1947.83	9.51	0.16	0.11	0.21
ENST00000381177.6	ENSG00000002586.18	756	603.86	967.91	53.18	35.84	25.67
ENST00000381180.8	ENSG00000002586.18	530	377.92	52.00	4.57	3.08	2.20
ENST00000381184.6	ENSG00000002586.18	918	765.83	0.00	0.00	0.00	0.00
ENST00000381187.8	ENSG00000002586.18	892	739.84	793.64	35.59	23.98	17.18
ENST00000381192.8	ENSG00000002586.18	1245	1092.83	1283.30	38.96	26.26	18.81
ENST00000449611.6	ENSG00000002586.18	604	451.90	383.47	28.15	18.97	13.59
ENST00000482293.6	ENSG00000002586.18	466	313.95	0.00	0.00	0.00	0.00
ENST00000482405.7	ENSG00000002586.18	842	689.84	449.69	21.63	14.58	10.44
ENST00000497752.6	ENSG00000002586.18	806	653.85	350.86	17.80	12.00	8.59
ENST00000611428.5	ENSG00000002586.18	1243	1090.83	0.00	0.00	0.00	0.00
ENST00000623253.4	ENSG00000002586.18	573	420.91	0.00	0.00	0.00	0.00
ENST00000624481.4	ENSG00000002586.18	1089	936.83	205.14	7.27	4.90	3.51
ENST00000002596.5	ENSG00000002587.9	8031	7878.83	158.00	0.67	0.45	100.00
ENST00000510712.1	ENSG00000002587.9	496	343.94	0.00	0.00	0.00	0.00
ENST00000514690.5	ENSG00000002587.9	491	338.94	0.00	0.00	0.00	0.00
ENST00000360937.8	ENSG00000002726.20	2649	2496.83	38.77	0.52	0.35	59.59
ENST00000416793.6	ENSG00000002726.20	2453	2300.83	24.23	0.35	0.24	40.41
ENST00000460213.1	ENSG00000002726.20	945	792.83	0.00	0.00	0.00	0.00
ENST00000467291.5	ENSG00000002726.20	2857	2704.83	0.00	0.00	0.00	0.00
ENST00000480582.1	ENSG00000002726.20	943	790.83	0.00	0.00	0.00	0.00
ENST00000483043.1	ENSG00000002726.20	1314	1161.83	0.00	0.00	0.00	0.00
ENST00000493429.5	ENSG00000002726.20	3135	2982.83	0.00	0.00	0.00	0.00
ENST00000222462.2	ENSG00000002745.12	3147	2994.83	37.63	0.42	0.28	14.42
ENST00000361301.6	ENSG00000002745.12	1230	1077.83	80.37	2.47	1.67	85.58
ENST00000395891.6	ENSG00000002746.14	9501	9348.83	19.42	0.07	0.05	20.43
ENST00000429529.1	ENSG00000002746.14	415	262.98	0.00	0.00	0.00	0.00
ENST00000453890.5	ENSG00000002746.14	5169	5016.83	40.58	0.27	0.18	79.57
ENST00000461842.1	ENSG00000002746.14	609	456.90	0.00	0.00	0.00	0.00
ENST00000464944.1	ENSG00000002746.14	574	421.91	0.00	0.00	0.00	0.00
ENST00000471043.1	ENSG00000002746.14	2888	2735.83	0.00	0.00	0.00	0.00
ENST00000471527.1	ENSG00000002746.14	497	344.93	0.00	0.00	0.00	0.00
ENST00000481031.5	ENSG00000002746.14	412	259.99	0.00	0.00	0.00	0.00
ENST00000490954.2	ENSG00000002746.14	531	378.92	0.00	0.00	0.00	0.00
ENST00000492310.5	ENSG00000002746.14	2186	2033.83	0.00	0.00	0.00	0.00
ENST00000493057.1	ENSG00000002746.14	750	597.86	0.00	0.00	0.00	0.00
ENST00000265854.11	ENSG00000002822.15	2718	2565.83	949.49	12.28	8.27	11.49
ENST00000399654.6	ENSG00000002822.15	2762	2609.83	1362.89	17.33	11.68	16.22
ENST00000402746.5	ENSG00000002822.15	2355	2202.83	95.98	1.45	0.97	1.35
ENST00000406869.5	ENSG00000002822.15	2991	2838.83	0.00	0.00	0.00	0.00
ENST00000421113.5	ENSG00000002822.15	564	411.91	0.00	0.00	0.00	0.00
ENST00000429625.5	ENSG00000002822.15	750	597.86	118.50	6.58	4.43	6.16
ENST00000429779.1	ENSG00000002822.15	555	402.91	0.00	0.00	0.00	0.00
ENST00000437877.1	ENSG00000002822.15	864	711.84	187.93	8.76	5.90	8.20
ENST00000438959.5	ENSG00000002822.15	839	686.84	0.00	0.00	0.00	0.00
ENST00000444373.6	ENSG00000002822.15	535	382.92	56.49	4.89	3.30	4.58
ENST00000445959.5	ENSG00000002822.15	831	678.84	0.00	0.00	0.00	0.00
ENST00000450235.5	ENSG00000002822.15	850	697.84	0.00	0.00	0.00	0.00
ENST00000455998.5	ENSG00000002822.15	557	404.91	38.79	3.18	2.14	2.98
ENST00000459731.1	ENSG00000002822.15	371	219.04	0.00	0.00	0.00	0.00
ENST00000464742.5	ENSG00000002822.15	449	296.96	0.00	0.00	0.00	0.00
ENST00000468372.5	ENSG00000002822.15	533	380.92	584.44	50.90	34.31	47.65
ENST00000469871.1	ENSG00000002822.15	477	324.94	6.82	0.70	0.47	0.65
ENST00000477172.1	ENSG00000002822.15	454	301.96	0.00	0.00	0.00	0.00
ENST00000481633.1	ENSG00000002822.15	548	395.92	0.00	0.00	0.00	0.00
ENST00000483165.5	ENSG00000002822.15	603	450.90	0.00	0.00	0.00	0.00
ENST00000486340.5	ENSG00000002822.15	646	493.88	0.00	0.00	0.00	0.00
ENST00000491858.5	ENSG00000002822.15	494	341.94	1.59	0.15	0.10	0.14
ENST00000496548.1	ENSG00000002822.15	639	486.89	9.09	0.62	0.42	0.58
ENST00000318008.10	ENSG00000002834.17	4109	3956.83	3596.64	30.16	20.32	40.03
ENST00000419929.1	ENSG00000002834.17	762	609.86	0.00	0.00	0.00	0.00
ENST00000433206.6	ENSG00000002834.17	4023	3870.83	0.00	0.00	0.00	0.00
ENST00000435347.7	ENSG00000002834.17	3492	3339.83	3127.20	31.07	20.94	41.23
ENST00000443937.7	ENSG00000002834.17	1482	1329.83	14.48	0.36	0.24	0.48
ENST00000579123.1	ENSG00000002834.17	1874	1721.83	80.05	1.54	1.04	2.05
ENST00000581485.1	ENSG00000002834.17	617	464.89	95.09	6.79	4.57	9.01
ENST00000584106.1	ENSG00000002834.17	1167	1014.83	109.67	3.59	2.42	4.76
ENST00000585841.5	ENSG00000002834.17	1408	1255.83	69.87	1.85	1.24	2.45
ENST00000359238.6	ENSG00000002919.14	2315	2162.83	289.44	4.44	2.99	14.52
ENST00000393405.6	ENSG00000002919.14	2733	2580.83	4.95	0.06	0.04	0.21
ENST00000452859.6	ENSG00000002919.14	1601	1448.83	666.10	15.25	10.28	49.87
ENST00000577310.1	ENSG00000002919.14	358	206.06	26.05	4.19	2.83	13.71
ENST00000578861.5	ENSG00000002919.14	571	418.91	1.05	0.08	0.06	0.27
ENST00000580219.5	ENSG00000002919.14	1200	1047.83	59.15	1.87	1.26	6.12
ENST00000580875.1	ENSG00000002919.14	704	551.87	9.32	0.56	0.38	1.83
ENST00000581298.5	ENSG00000002919.14	563	410.91	0.00	0.00	0.00	0.00
ENST00000581705.5	ENSG00000002919.14	1426	1273.83	0.00	0.00	0.00	0.00
ENST00000582104.5	ENSG00000002919.14	1282	1129.83	0.00	0.00	0.00	0.00
ENST00000582481.1	ENSG00000002919.14	627	474.89	58.94	4.12	2.78	13.46
ENST00000583320.5	ENSG00000002919.14	965	812.83	0.00	0.00	0.00	0.00
ENST00000584335.5	ENSG00000002919.14	922	769.83	0.00	0.00	0.00	0.00
ENST00000004103.7	ENSG00000002933.7	1261	1108.83	571.85	17.11	11.53	60.41
ENST00000461345.5	ENSG00000002933.7	635	482.89	0.00	0.00	0.00	0.00
ENST00000462826.1	ENSG00000002933.7	2065	1912.83	80.44	1.40	0.94	4.93
ENST00000468689.1	ENSG00000002933.7	469	316.95	0.00	0.00	0.00	0.00
ENST00000474166.1	ENSG00000002933.7	534	381.92	8.78	0.76	0.51	2.69
ENST00000475007.5	ENSG00000002933.7	862	709.84	40.56	1.90	1.28	6.69
ENST00000475536.5	ENSG00000002933.7	827	674.84	46.70	2.30	1.55	8.11
ENST00000475710.1	ENSG00000002933.7	925	772.83	0.00	0.00	0.00	0.00
ENST00000481305.1	ENSG00000002933.7	652	499.88	0.00	0.00	0.00	0.00
ENST00000484928.5	ENSG00000002933.7	1530	1377.83	74.48	1.79	1.21	6.33
ENST00000494349.5	ENSG00000002933.7	1504	1351.83	125.19	3.07	2.07	10.85
ENST00000000412.7	ENSG00000003056.7	2756	2603.83	2401.48	30.60	20.62	14.53
ENST00000536844.5	ENSG00000003056.7	2305	2152.83	2901.09	44.71	30.13	21.23
ENST00000537621.1	ENSG00000003056.7	581	428.90	234.68	18.15	12.23	8.62
ENST00000539143.5	ENSG00000003056.7	650	497.88	8.34	0.56	0.37	0.26
ENST00000540837.1	ENSG00000003056.7	648	495.88	533.70	35.71	24.06	16.95
ENST00000541507.5	ENSG00000003056.7	2198	2045.83	1818.14	29.49	19.87	14.00
ENST00000543159.1	ENSG00000003056.7	720	567.87	378.16	22.09	14.89	10.49
ENST00000543258.1	ENSG00000003056.7	561	408.91	168.30	13.65	9.20	6.48
ENST00000543704.5	ENSG00000003056.7	616	463.89	0.00	0.00	0.00	0.00
ENST00000543834.1	ENSG00000003056.7	412	259.99	88.95	11.35	7.65	5.39
ENST00000543845.1	ENSG00000003056.7	596	443.90	5.71	0.43	0.29	0.20
ENST00000544193.1	ENSG00000003056.7	255	104.25	2.85	0.91	0.61	0.43
ENST00000544245.1	ENSG00000003056.7	660	507.88	45.47	2.97	2.00	1.41
ENST00000262820.7	ENSG00000003096.13	3972	3819.83	0.00	0.00	0.00	0.00
ENST00000371876.5	ENSG00000003096.13	5331	5178.83	2.29	0.01	0.01	0.70
ENST00000371878.5	ENSG00000003096.13	3234	3081.83	18.88	0.20	0.14	9.76
ENST00000371882.5	ENSG00000003096.13	3256	3103.83	0.00	0.00	0.00	0.00
ENST00000447671.6	ENSG00000003096.13	3972	3819.83	0.00	0.00	0.00	0.00
ENST00000453826.1	ENSG00000003096.13	306	154.32	0.00	0.00	0.00	0.00
ENST00000469946.5	ENSG00000003096.13	2353	2200.83	27.98	0.42	0.28	20.26
ENST00000539496.5	ENSG00000003096.13	3071	2918.83	126.85	1.44	0.97	69.27
ENST00000540167.5	ENSG00000003096.13	3396	3243.83	0.00	0.00	0.00	0.00
ENST00000541812.5	ENSG00000003096.13	3102	2949.83	0.00	0.00	0.00	0.00
ENST00000545703.5	ENSG00000003096.13	3322	3169.83	0.00	0.00	0.00	0.00
ENST00000001146.6	ENSG00000003137.8	4732	4579.83	800.47	5.80	3.91	70.77
ENST00000412253.1	ENSG00000003137.8	4025	3872.83	25.37	0.22	0.15	2.65
ENST00000461519.1	ENSG00000003137.8	567	414.91	15.79	1.26	0.85	15.40
ENST00000474509.1	ENSG00000003137.8	574	421.91	0.00	0.00	0.00	0.00
ENST00000546307.5	ENSG00000003137.8	4331	4178.83	115.37	0.92	0.62	11.18
ENST00000265577.11	ENSG00000003147.17	2309	2156.83	131.40	2.02	1.36	3.00
ENST00000317367.9	ENSG00000003147.17	946	793.83	0.00	0.00	0.00	0.00
ENST00000339809.10	ENSG00000003147.17	1415	1262.83	599.25	15.74	10.61	23.38
ENST00000396675.7	ENSG00000003147.17	2133	1980.83	320.28	5.36	3.62	7.97
ENST00000401396.5	ENSG00000003147.17	1742	1589.83	61.22	1.28	0.86	1.90
ENST00000402384.7	ENSG00000003147.17	2458	2305.83	0.00	0.00	0.00	0.00
ENST00000406470.6	ENSG00000003147.17	2440	2287.83	0.00	0.00	0.00	0.00
ENST00000407906.5	ENSG00000003147.17	1615	1462.83	315.08	7.15	4.82	10.61
ENST00000422063.6	ENSG00000003147.17	1539	1386.83	0.00	0.00	0.00	0.00
ENST00000430867.5	ENSG00000003147.17	551	398.91	25.65	2.13	1.44	3.17
ENST00000446305.1	ENSG00000003147.17	539	386.92	0.00	0.00	0.00	0.00
ENST00000447326.5	ENSG00000003147.17	604	451.90	0.00	0.00	0.00	0.00
ENST00000455539.5	ENSG00000003147.17	1956	1803.83	615.61	11.32	7.63	16.82
ENST00000457755.5	ENSG00000003147.17	530	377.92	0.00	0.00	0.00	0.00
ENST00000470696.1	ENSG00000003147.17	800	647.85	87.99	4.51	3.04	6.69
ENST00000476942.1	ENSG00000003147.17	411	258.99	0.00	0.00	0.00	0.00
ENST00000486677.1	ENSG00000003147.17	322	170.20	0.00	0.00	0.00	0.00
ENST00000490041.1	ENSG00000003147.17	477	324.94	174.53	17.82	12.01	26.46
ENST00000002501.10	ENSG00000003249.13	2079	1926.83	3286.13	56.58	38.13	28.14
ENST00000304733.7	ENSG00000003249.13	2081	1928.83	309.69	5.33	3.59	2.65
ENST00000392973.7	ENSG00000003249.13	2689	2536.83	294.74	3.85	2.60	1.92
ENST00000568330.2	ENSG00000003249.13	567	414.91	0.00	0.00	0.00	0.00
ENST00000568662.1	ENSG00000003249.13	563	410.91	1603.44	129.46	87.25	64.38
ENST00000568838.1	ENSG00000003249.13	993	840.83	11.65	0.46	0.31	0.23
ENST00000623401.1	ENSG00000003249.13	2889	2736.83	446.35	5.41	3.65	2.69
ENST00000264276.10	ENSG00000003393.14	6644	6491.83	2602.38	13.30	8.96	30.38
ENST00000409632.6	ENSG00000003393.14	571	418.91	0.00	0.00	0.00	0.00
ENST00000410052.1	ENSG00000003393.14	559	406.91	0.00	0.00	0.00	0.00
ENST00000439495.5	ENSG00000003393.14	3242	3089.83	28.73	0.31	0.21	0.70
ENST00000462747.1	ENSG00000003393.14	491	338.94	24.93	2.44	1.64	5.57
ENST00000467448.5	ENSG00000003393.14	2677	2524.83	267.88	3.52	2.37	8.04
ENST00000482789.5	ENSG00000003393.14	2981	2828.83	1034.58	12.13	8.18	27.71
ENST00000482891.5	ENSG00000003393.14	4895	4742.83	207.60	1.45	0.98	3.32
ENST00000483703.1	ENSG00000003393.14	505	352.93	13.51	1.27	0.86	2.90
ENST00000489440.5	ENSG00000003393.14	727	574.86	118.49	6.84	4.61	15.62
ENST00000494017.5	ENSG00000003393.14	537	384.92	26.53	2.29	1.54	5.22
ENST00000496244.5	ENSG00000003393.14	768	615.85	4.36	0.23	0.16	0.54
ENST00000272879.9	ENSG00000003400.14	2073	1920.83	35.22	0.61	0.41	4.84
ENST00000286186.10	ENSG00000003400.14	5928	5775.83	27.46	0.16	0.11	1.25
ENST00000313728.11	ENSG00000003400.14	1521	1368.83	200.04	4.85	3.27	38.55
ENST00000346817.9	ENSG00000003400.14	3926	3773.83	166.64	1.47	0.99	11.65
ENST00000360132.7	ENSG00000003400.14	5814	5661.83	0.00	0.00	0.00	0.00
ENST00000374650.7	ENSG00000003400.14	1126	973.83	15.85	0.54	0.36	4.29
ENST00000438843.5	ENSG00000003400.14	888	735.84	4.12	0.19	0.13	1.48
ENST00000448480.1	ENSG00000003400.14	1603	1450.83	0.00	0.00	0.00	0.00
ENST00000460140.5	ENSG00000003400.14	1294	1141.83	12.64	0.37	0.25	2.92
ENST00000471191.1	ENSG00000003400.14	430	277.97	7.75	0.92	0.62	7.35
ENST00000484926.1	ENSG00000003400.14	703	550.87	2.45	0.15	0.10	1.17
ENST00000485408.1	ENSG00000003400.14	474	321.95	23.50	2.42	1.63	19.26
ENST00000492363.5	ENSG00000003400.14	1477	1324.83	36.33	0.91	0.61	7.23
ENST00000309955.7	ENSG00000003402.19	14672	14519.83	148.64	0.34	0.23	0.22
ENST00000340870.6	ENSG00000003402.19	963	810.83	0.00	0.00	0.00	0.00
ENST00000341222.10	ENSG00000003402.19	1283	1130.83	0.00	0.00	0.00	0.00
ENST00000341582.10	ENSG00000003402.19	2056	1903.83	208.58	3.63	2.45	2.32
ENST00000342795.9	ENSG00000003402.19	1613	1460.83	4.67	0.11	0.07	0.07
ENST00000395148.6	ENSG00000003402.19	4415	4262.83	1025.46	7.98	5.38	5.09
ENST00000417748.1	ENSG00000003402.19	684	531.87	5.47	0.34	0.23	0.22
ENST00000423241.6	ENSG00000003402.19	2128	1975.83	138.11	2.32	1.56	1.48
ENST00000425030.1	ENSG00000003402.19	596	443.90	5.36	0.40	0.27	0.26
ENST00000433445.1	ENSG00000003402.19	435	282.97	0.00	0.00	0.00	0.00
ENST00000439154.6	ENSG00000003402.19	1310	1157.83	0.00	0.00	0.00	0.00
ENST00000440180.5	ENSG00000003402.19	1198	1045.83	287.09	9.11	6.14	5.80
ENST00000441224.5	ENSG00000003402.19	655	502.88	876.85	57.85	38.99	36.86
ENST00000443227.5	ENSG00000003402.19	1679	1526.83	23.83	0.52	0.35	0.33
ENST00000457277.5	ENSG00000003402.19	1868	1715.83	422.71	8.17	5.51	5.21
ENST00000460961.1	ENSG00000003402.19	548	395.92	156.78	13.14	8.85	8.37
ENST00000461422.1	ENSG00000003402.19	717	564.87	49.02	2.88	1.94	1.83
ENST00000461820.5	ENSG00000003402.19	830	677.84	106.20	5.20	3.50	3.31
ENST00000462763.5	ENSG00000003402.19	588	435.90	0.00	0.00	0.00	0.00
ENST00000470178.6	ENSG00000003402.19	516	363.93	260.74	23.77	16.02	15.15
ENST00000470664.1	ENSG00000003402.19	704	551.87	48.61	2.92	1.97	1.86
ENST00000474842.1	ENSG00000003402.19	1091	938.83	509.49	18.01	12.13	11.47
ENST00000479953.6	ENSG00000003402.19	1230	1077.83	0.00	0.00	0.00	0.00
ENST00000490965.1	ENSG00000003402.19	529	376.92	1.16	0.10	0.07	0.07
ENST00000494258.5	ENSG00000003402.19	693	540.87	2.68	0.16	0.11	0.10
ENST00000233156.7	ENSG00000003436.14	3913	3760.83	0.00	0.00	0.00	0.00
ENST00000339091.8	ENSG00000003436.14	1088	935.83	17.84	0.63	0.43	2.71
ENST00000392365.5	ENSG00000003436.14	3649	3496.83	145.20	1.38	0.93	5.89
ENST00000409676.5	ENSG00000003436.14	1119	966.83	29.95	1.03	0.69	4.40
ENST00000417013.5	ENSG00000003436.14	554	401.91	0.00	0.00	0.00	0.00
ENST00000420747.1	ENSG00000003436.14	685	532.87	0.00	0.00	0.00	0.00
ENST00000421427.5	ENSG00000003436.14	804	651.85	0.00	0.00	0.00	0.00
ENST00000426055.5	ENSG00000003436.14	1161	1008.83	477.88	15.72	10.59	67.22
ENST00000435414.5	ENSG00000003436.14	687	534.87	0.00	0.00	0.00	0.00
ENST00000437725.5	ENSG00000003436.14	545	392.92	4.26	0.36	0.24	1.54
ENST00000453013.5	ENSG00000003436.14	733	580.86	29.14	1.66	1.12	7.12
ENST00000481132.5	ENSG00000003436.14	7690	7537.83	41.13	0.18	0.12	0.77
ENST00000481389.1	ENSG00000003436.14	599	446.90	32.60	2.42	1.63	10.35
ENST00000002125.8	ENSG00000003509.15	2176	2023.83	320.10	5.25	3.54	7.06
ENST00000336237.10	ENSG00000003509.15	1869	1716.83	13.77	0.27	0.18	0.36
ENST00000416653.5	ENSG00000003509.15	473	320.95	0.00	0.00	0.00	0.00
ENST00000419278.2	ENSG00000003509.15	680	527.88	192.45	12.10	8.15	16.28
ENST00000431821.5	ENSG00000003509.15	783	630.85	53.45	2.81	1.89	3.78
ENST00000432075.1	ENSG00000003509.15	663	510.88	0.00	0.00	0.00	0.00
ENST00000439218.5	ENSG00000003509.15	934	781.83	0.00	0.00	0.00	0.00
ENST00000441905.1	ENSG00000003509.15	661	508.88	614.74	40.08	27.01	53.95
ENST00000455230.5	ENSG00000003509.15	946	793.83	8.40	0.35	0.24	0.47
ENST00000469831.1	ENSG00000003509.15	845	692.84	112.10	5.37	3.62	7.23
ENST00000474154.5	ENSG00000003509.15	2974	2821.83	38.86	0.46	0.31	0.61
ENST00000474257.5	ENSG00000003509.15	1470	1317.83	282.04	7.10	4.79	9.56
ENST00000483999.5	ENSG00000003509.15	711	558.87	8.73	0.52	0.35	0.70
ENST00000347869.7	ENSG00000003756.16	3188	3035.83	2047.30	22.37	15.08	16.38
ENST00000395174.6	ENSG00000003756.16	938	785.83	39.29	1.66	1.12	1.21
ENST00000404526.6	ENSG00000003756.16	580	427.90	0.00	0.00	0.00	0.00
ENST00000417905.1	ENSG00000003756.16	427	274.97	69.66	8.41	5.66	6.15
ENST00000433556.6	ENSG00000003756.16	567	414.91	2.47	0.20	0.13	0.14
ENST00000437500.5	ENSG00000003756.16	582	429.90	0.00	0.00	0.00	0.00
ENST00000438369.5	ENSG00000003756.16	560	407.91	0.00	0.00	0.00	0.00
ENST00000441305.5	ENSG00000003756.16	569	416.91	2.10	0.17	0.11	0.12
ENST00000441812.6	ENSG00000003756.16	583	430.90	21.39	1.65	1.11	1.21
ENST00000461242.1	ENSG00000003756.16	275	123.73	0.00	0.00	0.00	0.00
ENST00000462025.1	ENSG00000003756.16	573	420.91	42.12	3.32	2.24	2.43
ENST00000464087.6	ENSG00000003756.16	5616	5463.83	57.18	0.35	0.23	0.25
ENST00000464988.1	ENSG00000003756.16	877	724.84	375.26	17.18	11.58	12.57
ENST00000469838.5	ENSG00000003756.16	2716	2563.83	298.64	3.86	2.60	2.83
ENST00000471995.5	ENSG00000003756.16	762	609.86	74.04	4.03	2.71	2.95
ENST00000474470.1	ENSG00000003756.16	434	281.97	34.98	4.12	2.77	3.01
ENST00000474818.5	ENSG00000003756.16	832	679.84	107.32	5.24	3.53	3.83
ENST00000475128.5	ENSG00000003756.16	1371	1218.83	54.83	1.49	1.01	1.09
ENST00000475590.5	ENSG00000003756.16	704	551.87	115.78	6.96	4.69	5.10
ENST00000479275.1	ENSG00000003756.16	1683	1530.83	95.66	2.07	1.40	1.52
ENST00000489437.1	ENSG00000003756.16	625	472.89	151.03	10.60	7.14	7.76
ENST00000492430.1	ENSG00000003756.16	580	427.90	93.85	7.28	4.90	5.33
ENST00000492472.1	ENSG00000003756.16	902	749.83	208.10	9.21	6.21	6.74
ENST00000493993.1	ENSG00000003756.16	476	323.94	54.80	5.61	3.78	4.11
ENST00000494360.5	ENSG00000003756.16	585	432.90	225.51	17.28	11.65	12.65
ENST00000496179.5	ENSG00000003756.16	1406	1253.83	134.49	3.56	2.40	2.61
ENST00000180173.9	ENSG00000003987.13	3850	3697.83	286.02	2.57	1.73	78.16
ENST00000517317.5	ENSG00000003987.13	739	586.86	0.00	0.00	0.00	0.00
ENST00000518272.5	ENSG00000003987.13	562	409.91	0.00	0.00	0.00	0.00
ENST00000519122.5	ENSG00000003987.13	570	417.91	0.00	0.00	0.00	0.00
ENST00000519590.5	ENSG00000003987.13	584	431.90	1.22	0.09	0.06	2.85
ENST00000519763.1	ENSG00000003987.13	569	416.91	0.00	0.00	0.00	0.00
ENST00000521177.1	ENSG00000003987.13	506	353.93	0.00	0.00	0.00	0.00
ENST00000521857.5	ENSG00000003987.13	2158	2005.83	37.70	0.62	0.42	18.99
ENST00000523571.1	ENSG00000003987.13	719	566.87	0.00	0.00	0.00	0.00
ENST00000004531.14	ENSG00000003989.16	7560	7407.83	10.49	0.05	0.03	0.41
ENST00000398090.3	ENSG00000003989.16	7557	7404.83	45.75	0.20	0.14	1.80
ENST00000470360.5	ENSG00000003989.16	7638	7485.83	0.00	0.00	0.00	0.00
ENST00000494857.5	ENSG00000003989.16	7622	7469.83	298.45	1.33	0.89	11.63
ENST00000522656.5	ENSG00000003989.16	2274	2121.83	628.32	9.82	6.62	86.16
ENST00000000233.9	ENSG00000004059.10	1103	950.83	986.15	34.41	23.19	33.71
ENST00000415666.1	ENSG00000004059.10	546	393.92	0.00	0.00	0.00	0.00
ENST00000459680.1	ENSG00000004059.10	466	313.95	40.86	4.32	2.91	4.23
ENST00000463733.5	ENSG00000004059.10	1509	1356.83	323.76	7.92	5.34	7.76
ENST00000467281.5	ENSG00000004059.10	567	414.91	48.58	3.88	2.62	3.81
ENST00000489673.1	ENSG00000004059.10	566	413.91	642.96	51.54	34.73	50.49
ENST00000379061.8	ENSG00000004139.13	1921	1768.83	0.00	0.00	0.00	0.00
ENST00000577870.2	ENSG00000004139.13	566	413.91	5.55	0.45	0.30	2.75
ENST00000578128.5	ENSG00000004139.13	897	744.84	23.35	1.04	0.70	6.43
ENST00000579593.1	ENSG00000004139.13	1113	960.83	136.79	4.72	3.18	29.22
ENST00000580711.1	ENSG00000004139.13	533	380.92	42.71	3.72	2.51	23.01
ENST00000582323.1	ENSG00000004139.13	563	410.91	40.83	3.30	2.22	20.39
ENST00000585453.5	ENSG00000004139.13	2919	2766.83	109.84	1.32	0.89	8.15
ENST00000585482.5	ENSG00000004139.13	10309	10156.83	497.07	1.62	1.09	10.04
ENST00000540200.5	ENSG00000004142.11	2121	1968.83	881.70	14.86	10.01	35.09
ENST00000618887.2	ENSG00000004142.11	1524	1371.83	1136.30	27.48	18.52	64.91
ENST00000324093.8	ENSG00000004399.12	7094	6941.83	9683.80	46.28	31.19	13.90
ENST00000501038.6	ENSG00000004399.12	1633	1480.83	925.91	20.74	13.98	6.23
ENST00000503166.1	ENSG00000004399.12	626	473.89	137.04	9.59	6.47	2.88
ENST00000504524.5	ENSG00000004399.12	1701	1548.83	482.96	10.35	6.97	3.11
ENST00000504689.1	ENSG00000004399.12	546	393.92	348.60	29.36	19.79	8.82
ENST00000504767.5	ENSG00000004399.12	654	501.88	361.99	23.93	16.13	7.19
ENST00000504979.1	ENSG00000004399.12	591	438.90	32.65	2.47	1.66	0.74
ENST00000505237.2	ENSG00000004399.12	507	354.93	245.32	22.93	15.45	6.89
ENST00000505505.1	ENSG00000004399.12	559	406.91	373.52	30.46	20.52	9.15
ENST00000505665.5	ENSG00000004399.12	477	324.94	0.00	0.00	0.00	0.00
ENST00000506979.1	ENSG00000004399.12	691	538.87	368.41	22.68	15.29	6.81
ENST00000508630.1	ENSG00000004399.12	563	410.91	130.08	10.50	7.08	3.15
ENST00000511018.1	ENSG00000004399.12	601	448.90	254.68	18.82	12.69	5.65
ENST00000512744.5	ENSG00000004399.12	2662	2509.83	586.77	7.76	5.23	2.33
ENST00000512807.1	ENSG00000004399.12	704	551.87	147.28	8.85	5.97	2.66
ENST00000514990.1	ENSG00000004399.12	1084	931.83	166.19	5.92	3.99	1.78
ENST00000515191.1	ENSG00000004399.12	602	449.90	844.82	62.30	41.99	18.71
ENST00000354858.10	ENSG00000004455.16	1021	868.83	1009.46	38.55	25.98	18.13
ENST00000373449.6	ENSG00000004455.16	3586	3433.83	883.40	8.54	5.75	4.02
ENST00000466029.1	ENSG00000004455.16	223	73.89	3.17	1.43	0.96	0.67
ENST00000467905.5	ENSG00000004455.16	880	727.84	15.48	0.71	0.48	0.33
ENST00000469238.1	ENSG00000004455.16	423	270.98	107.10	13.11	8.84	6.17
ENST00000480134.5	ENSG00000004455.16	811	658.85	1564.13	78.76	53.08	37.06
ENST00000482191.1	ENSG00000004455.16	599	446.90	4.89	0.36	0.24	0.17
ENST00000487289.1	ENSG00000004455.16	920	767.83	14.14	0.61	0.41	0.29
ENST00000491241.1	ENSG00000004455.16	596	443.90	0.00	0.00	0.00	0.00
ENST00000548033.5	ENSG00000004455.16	936	783.83	539.12	22.82	15.38	10.74
ENST00000548559.1	ENSG00000004455.16	530	377.92	0.00	0.00	0.00	0.00
ENST00000550338.5	ENSG00000004455.16	886	733.84	40.93	1.85	1.25	0.87
ENST00000551979.1	ENSG00000004455.16	581	428.90	157.84	12.21	8.23	5.74
ENST00000626911.1	ENSG00000004455.16	160	22.39	22.68	33.62	22.65	15.81
ENST00000629371.2	ENSG00000004455.16	3576	3423.83	0.00	0.00	0.00	0.00
ENST00000226279.7	ENSG00000004468.12	5668	5515.83	9.18	0.06	0.04	1.62
ENST00000502843.5	ENSG00000004468.12	1560	1407.83	5.88	0.14	0.09	4.07
ENST00000506191.1	ENSG00000004468.12	594	441.90	38.35	2.88	1.94	84.70
ENST00000510674.1	ENSG00000004468.12	455	302.96	2.83	0.31	0.21	9.11
ENST00000511430.1	ENSG00000004468.12	1672	1519.83	0.77	0.02	0.01	0.49
ENST00000001008.5	ENSG00000004478.7	3732	3579.83	2649.06	24.55	16.55	79.51
ENST00000538622.1	ENSG00000004478.7	572	419.91	1.58	0.12	0.08	0.40
ENST00000539181.1	ENSG00000004478.7	370	218.04	0.00	0.00	0.00	0.00
ENST00000540260.1	ENSG00000004478.7	777	624.85	2.00	0.11	0.07	0.34
ENST00000543037.1	ENSG00000004478.7	727	574.86	103.21	5.96	4.01	19.29
ENST00000543769.1	ENSG00000004478.7	425	272.97	1.15	0.14	0.09	0.45
ENST00000544366.1	ENSG00000004478.7	287	135.53	0.00	0.00	0.00	0.00
ENST00000630279.1	ENSG00000004478.7	156	19.85	0.00	0.00	0.00	0.00
ENST00000356634.7	ENSG00000004487.15	3033	2880.83	1217.15	14.02	9.45	17.61
ENST00000400181.8	ENSG00000004487.15	3059	2906.83	491.11	5.61	3.78	7.04
ENST00000465864.1	ENSG00000004487.15	568	415.91	67.61	5.39	3.63	6.78
ENST00000481879.1	ENSG00000004487.15	525	372.92	59.24	5.27	3.55	6.62
ENST00000494920.1	ENSG00000004487.15	905	752.83	748.83	33.00	22.24	41.46
ENST00000602503.1	ENSG00000004487.15	2810	2657.83	1307.06	16.32	11.00	20.50
ENST00000266022.8	ENSG00000004534.14	3750	3597.83	0.00	0.00	0.00	0.00
ENST00000419610.5	ENSG00000004534.14	2128	1975.83	0.00	0.00	0.00	0.00
ENST00000421682.1	ENSG00000004534.14	684	531.87	230.53	14.38	9.69	11.67
ENST00000422955.5	ENSG00000004534.14	2324	2171.83	90.14	1.38	0.93	1.12
ENST00000425608.5	ENSG00000004534.14	1886	1733.83	1323.52	25.33	17.07	20.55
ENST00000433811.1	ENSG00000004534.14	582	429.90	77.27	5.96	4.02	4.84
ENST00000434592.5	ENSG00000004534.14	2342	2189.83	11.88	0.18	0.12	0.15
ENST00000438912.1	ENSG00000004534.14	473	320.95	100.28	10.37	6.99	8.41
ENST00000441115.5	ENSG00000004534.14	1876	1723.83	0.00	0.00	0.00	0.00
ENST00000442092.5	ENSG00000004534.14	2260	2107.83	94.89	1.49	1.01	1.21
ENST00000443081.5	ENSG00000004534.14	4010	3857.83	0.00	0.00	0.00	0.00
ENST00000446471.1	ENSG00000004534.14	695	542.87	21.63	1.32	0.89	1.07
ENST00000454079.5	ENSG00000004534.14	4324	4171.83	2651.89	21.09	14.21	17.11
ENST00000464013.5	ENSG00000004534.14	397	245.00	0.00	0.00	0.00	0.00
ENST00000466247.1	ENSG00000004534.14	500	347.93	43.17	4.12	2.77	3.34
ENST00000478026.1	ENSG00000004534.14	480	327.94	295.86	29.93	20.17	24.29
ENST00000483350.1	ENSG00000004534.14	988	835.83	91.71	3.64	2.45	2.95
ENST00000488807.2	ENSG00000004534.14	675	522.88	0.00	0.00	0.00	0.00
ENST00000491874.5	ENSG00000004534.14	480	327.94	0.00	0.00	0.00	0.00
ENST00000493652.1	ENSG00000004534.14	581	428.90	52.29	4.04	2.73	3.28
ENST00000158166.5	ENSG00000004660.14	2459	2306.83	113.15	1.63	1.10	30.65
ENST00000348335.6	ENSG00000004660.14	3563	3410.83	266.49	2.59	1.75	48.82
ENST00000381769.6	ENSG00000004660.14	3508	3355.83	40.66	0.40	0.27	7.57
ENST00000573483.1	ENSG00000004660.14	3898	3745.83	77.70	0.69	0.46	12.96
ENST00000314748.10	ENSG00000004700.15	1054	901.83	6.01	0.22	0.15	0.19
ENST00000396093.7	ENSG00000004700.15	932	779.83	477.27	20.30	13.68	17.91
ENST00000421138.6	ENSG00000004700.15	2572	2419.83	5009.48	68.68	46.29	60.57
ENST00000444129.6	ENSG00000004700.15	3702	3549.83	0.00	0.00	0.00	0.00
ENST00000536240.5	ENSG00000004700.15	565	412.91	47.36	3.81	2.56	3.36
ENST00000536964.5	ENSG00000004700.15	578	425.90	47.53	3.70	2.50	3.27
ENST00000539672.1	ENSG00000004700.15	579	426.90	214.64	16.68	11.24	14.71
ENST00000542432.5	ENSG00000004700.15	600	447.90	0.00	0.00	0.00	0.00
ENST00000251739.9	ENSG00000004766.15	1193	1040.83	58.23	1.86	1.25	5.08
ENST00000305866.9	ENSG00000004766.15	3613	3460.83	878.76	8.42	5.68	23.04
ENST00000436177.5	ENSG00000004766.15	603	450.90	11.13	0.82	0.55	2.24
ENST00000438395.5	ENSG00000004766.15	538	385.92	1.51	0.13	0.09	0.36
ENST00000441602.5	ENSG00000004766.15	3474	3321.83	0.00	0.00	0.00	0.00
ENST00000443443.1	ENSG00000004766.15	554	401.91	6.41	0.53	0.36	1.45
ENST00000458530.1	ENSG00000004766.15	667	514.88	0.00	0.00	0.00	0.00
ENST00000458707.1	ENSG00000004766.15	1898	1745.83	80.14	1.52	1.03	4.16
ENST00000467326.5	ENSG00000004766.15	574	421.91	1.25	0.10	0.07	0.27
ENST00000471188.5	ENSG00000004766.15	3254	3101.83	316.18	3.38	2.28	9.25
ENST00000474412.1	ENSG00000004766.15	819	666.84	0.00	0.00	0.00	0.00
ENST00000476413.1	ENSG00000004766.15	381	229.02	6.71	0.97	0.65	2.66
ENST00000477572.1	ENSG00000004766.15	504	351.93	6.24	0.59	0.40	1.61
ENST00000477935.1	ENSG00000004766.15	760	607.86	46.39	2.53	1.71	6.92
ENST00000480943.5	ENSG00000004766.15	801	648.85	18.58	0.95	0.64	2.60
ENST00000484954.1	ENSG00000004766.15	594	441.90	79.14	5.94	4.00	16.25
ENST00000485140.1	ENSG00000004766.15	558	405.91	24.30	1.99	1.34	5.43
ENST00000485994.5	ENSG00000004766.15	573	420.91	77.15	6.08	4.10	16.63
ENST00000495039.1	ENSG00000004766.15	1115	962.83	20.51	0.71	0.48	1.93
ENST00000544910.5	ENSG00000004766.15	5736	5583.83	8.39	0.05	0.03	0.14
ENST00000004982.4	ENSG00000004776.11	1458	1305.83	101.75	2.59	1.74	95.96
ENST00000587965.1	ENSG00000004776.11	711	558.87	1.84	0.11	0.07	4.04
ENST00000592984.5	ENSG00000004776.11	1634	1481.83	0.00	0.00	0.00	0.00
ENST00000007510.8	ENSG00000004777.18	2545	2392.83	0.00	0.00	0.00	0.00
ENST00000221905.1	ENSG00000004777.18	741	588.86	0.00	0.00	0.00	0.00
ENST00000314737.9	ENSG00000004777.18	3858	3705.83	384.36	3.44	2.32	12.61
ENST00000378944.9	ENSG00000004777.18	4219	4066.83	208.39	1.70	1.15	6.23
ENST00000586918.1	ENSG00000004777.18	206	58.50	12.38	7.02	4.73	25.74
ENST00000587447.3	ENSG00000004777.18	2983	2830.83	99.49	1.17	0.79	4.27
ENST00000587984.1	ENSG00000004777.18	613	460.89	20.37	1.47	0.99	5.37
ENST00000588248.6	ENSG00000004777.18	2004	1851.83	0.00	0.00	0.00	0.00
ENST00000589133.5	ENSG00000004777.18	635	482.89	0.00	0.00	0.00	0.00
ENST00000590893.5	ENSG00000004777.18	528	375.92	0.00	0.00	0.00	0.00
ENST00000591438.1	ENSG00000004777.18	425	272.97	82.19	9.99	6.73	36.62
ENST00000593034.5	ENSG00000004777.18	682	529.87	5.56	0.35	0.23	1.28
ENST00000601474.5	ENSG00000004777.18	641	488.89	31.64	2.15	1.45	7.87
ENST00000007516.7	ENSG00000004779.9	717	564.87	1129.70	66.35	44.72	95.60
ENST00000484769.1	ENSG00000004779.9	843	690.84	0.00	0.00	0.00	0.00
ENST00000562133.5	ENSG00000004779.9	503	350.93	2.07	0.20	0.13	0.28
ENST00000567761.1	ENSG00000004779.9	520	367.93	1.90	0.17	0.12	0.25
ENST00000570319.5	ENSG00000004779.9	885	732.84	59.34	2.69	1.81	3.87
ENST00000005178.5	ENSG00000004799.7	3576	3423.83	1590.56	15.41	10.39	32.18
ENST00000468445.1	ENSG00000004799.7	572	419.91	33.04	2.61	1.76	5.45
ENST00000473301.1	ENSG00000004799.7	691	538.87	166.56	10.26	6.91	21.41
ENST00000473796.1	ENSG00000004799.7	2136	1983.83	684.96	11.46	7.72	23.92
ENST00000498190.1	ENSG00000004799.7	420	267.98	65.87	8.16	5.50	17.03
ENST00000330550.8	ENSG00000004809.13	2033	1880.83	0.00	0.00	0.00	0.00
ENST00000368919.7	ENSG00000004809.13	1987	1834.83	0.00	0.00	0.00	0.00
ENST00000424139.1	ENSG00000004809.13	737	584.86	0.00	0.00	0.00	0.00
ENST00000434949.5	ENSG00000004809.13	1021	868.83	6.00	0.23	0.15	52.02
ENST00000437378.5	ENSG00000004809.13	1213	1060.83	0.00	0.00	0.00	0.00
ENST00000451557.5	ENSG00000004809.13	1968	1815.83	0.00	0.00	0.00	0.00
ENST00000460159.1	ENSG00000004809.13	466	313.95	2.00	0.21	0.14	47.98
ENST00000461487.1	ENSG00000004809.13	1709	1556.83	0.00	0.00	0.00	0.00
ENST00000231749.7	ENSG00000004838.13	2896	2743.83	0.00	0.00	0.00	0.00
ENST00000360165.7	ENSG00000004838.13	1757	1604.83	23.32	0.48	0.32	12.76
ENST00000431869.1	ENSG00000004838.13	562	409.91	2.00	0.16	0.11	4.29
ENST00000442887.1	ENSG00000004838.13	1072	919.83	7.47	0.27	0.18	7.13
ENST00000443080.5	ENSG00000004838.13	707	554.87	0.00	0.00	0.00	0.00
ENST00000468182.1	ENSG00000004838.13	423	270.98	12.60	1.54	1.04	40.83
ENST00000475688.1	ENSG00000004838.13	1773	1620.83	34.72	0.71	0.48	18.80
ENST00000478269.5	ENSG00000004838.13	633	480.89	8.88	0.61	0.41	16.20
ENST00000490675.5	ENSG00000004838.13	676	523.88	0.00	0.00	0.00	0.00
ENST00000258738.10	ENSG00000004846.16	2906	2753.83	109.17	1.32	0.89	50.05
ENST00000404938.6	ENSG00000004846.16	5811	5658.83	14.30	0.08	0.06	3.19
ENST00000406935.5	ENSG00000004846.16	1483	1330.83	36.69	0.91	0.62	34.81
ENST00000441315.1	ENSG00000004846.16	2204	2051.83	0.00	0.00	0.00	0.00
ENST00000443026.6	ENSG00000004846.16	2247	2094.83	19.84	0.31	0.21	11.96
ENST00000477094.5	ENSG00000004846.16	673	520.88	0.00	0.00	0.00	0.00
ENST00000379044.4	ENSG00000004848.7	2876	2723.83	1.00	0.01	0.01	100.00
ENST00000636609.1	ENSG00000004848.7	100	0.00	0.00	0.00	0.00	0.00
ENST00000636885.1	ENSG00000004848.7	87	0.00	0.00	0.00	0.00	0.00
ENST00000637394.1	ENSG00000004848.7	100	0.00	0.00	0.00	0.00	0.00
ENST00000637993.1	ENSG00000004848.7	144	13.05	0.00	0.00	0.00	0.00
ENST00000265631.9	ENSG00000004864.13	3136	2983.83	2096.70	23.31	15.71	52.63
ENST00000416240.6	ENSG00000004864.13	3192	3039.83	0.00	0.00	0.00	0.00
ENST00000472162.2	ENSG00000004864.13	568	415.91	110.92	8.85	5.96	19.98
ENST00000484495.5	ENSG00000004864.13	540	387.92	0.00	0.00	0.00	0.00
ENST00000487710.1	ENSG00000004864.13	201	54.12	0.00	0.00	0.00	0.00
ENST00000490072.5	ENSG00000004864.13	578	425.90	0.00	0.00	0.00	0.00
ENST00000492869.1	ENSG00000004864.13	433	280.97	86.15	10.17	6.86	22.97
ENST00000494085.1	ENSG00000004864.13	766	613.85	36.23	1.96	1.32	4.42
ENST00000265437.9	ENSG00000004866.19	2899	2746.83	26.90	0.32	0.22	0.69
ENST00000323984.7	ENSG00000004866.19	2142	1989.83	1103.48	18.40	12.40	38.85
ENST00000393443.5	ENSG00000004866.19	2360	2207.83	8.94	0.13	0.09	0.28
ENST00000393444.7	ENSG00000004866.19	2113	1960.83	0.00	0.00	0.00	0.00
ENST00000393446.6	ENSG00000004866.19	2114	1961.83	0.00	0.00	0.00	0.00
ENST00000393447.8	ENSG00000004866.19	2182	2029.83	0.00	0.00	0.00	0.00
ENST00000393449.5	ENSG00000004866.19	2127	1974.83	31.88	0.54	0.36	1.13
ENST00000393451.7	ENSG00000004866.19	2110	1957.83	172.84	2.93	1.97	6.18
ENST00000417919.5	ENSG00000004866.19	577	424.91	87.15	6.81	4.59	14.37
ENST00000420755.5	ENSG00000004866.19	549	396.91	0.00	0.00	0.00	0.00
ENST00000421345.5	ENSG00000004866.19	531	378.92	1.47	0.13	0.09	0.27
ENST00000422922.5	ENSG00000004866.19	1887	1734.83	373.72	7.15	4.82	15.09
ENST00000432298.5	ENSG00000004866.19	1956	1803.83	0.00	0.00	0.00	0.00
ENST00000434836.5	ENSG00000004866.19	579	426.90	0.00	0.00	0.00	0.00
ENST00000438863.5	ENSG00000004866.19	1005	852.83	59.28	2.31	1.55	4.87
ENST00000443979.5	ENSG00000004866.19	805	652.85	0.00	0.00	0.00	0.00
ENST00000446490.5	ENSG00000004866.19	1694	1541.83	0.00	0.00	0.00	0.00
ENST00000449366.5	ENSG00000004866.19	542	389.92	10.00	0.85	0.57	1.80
ENST00000462544.1	ENSG00000004866.19	550	397.91	0.00	0.00	0.00	0.00
ENST00000464020.1	ENSG00000004866.19	565	412.91	70.91	5.70	3.84	12.03
ENST00000465133.5	ENSG00000004866.19	2155	2002.83	64.73	1.07	0.72	2.26
ENST00000465641.5	ENSG00000004866.19	764	611.86	0.00	0.00	0.00	0.00
ENST00000467538.5	ENSG00000004866.19	565	412.91	0.00	0.00	0.00	0.00
ENST00000477742.5	ENSG00000004866.19	780	627.85	0.00	0.00	0.00	0.00
ENST00000485394.6	ENSG00000004866.19	485	332.94	0.00	0.00	0.00	0.00
ENST00000487459.5	ENSG00000004866.19	1681	1528.83	28.17	0.61	0.41	1.29
ENST00000489293.5	ENSG00000004866.19	904	751.83	0.00	0.00	0.00	0.00
ENST00000490039.1	ENSG00000004866.19	1689	1536.83	16.98	0.37	0.25	0.77
ENST00000543837.5	ENSG00000004866.19	1031	878.83	1.31	0.05	0.03	0.10
ENST00000619382.1	ENSG00000004866.19	73	0.00	0.00	0.00	0.00	0.00
ENST00000622083.1	ENSG00000004866.19	109	1.70	0.00	0.00	0.00	0.00
ENST00000066544.7	ENSG00000004897.11	5801	5648.83	1541.70	9.05	6.10	8.30
ENST00000525495.6	ENSG00000004897.11	1459	1306.83	76.08	1.93	1.30	1.77
ENST00000526866.5	ENSG00000004897.11	1420	1267.83	0.00	0.00	0.00	0.00
ENST00000527547.5	ENSG00000004897.11	2579	2426.83	1579.45	21.59	14.55	19.79
ENST00000528147.1	ENSG00000004897.11	463	310.95	50.57	5.40	3.64	4.94
ENST00000528748.5	ENSG00000004897.11	859	706.84	0.00	0.00	0.00	0.00
ENST00000531206.5	ENSG00000004897.11	3177	3024.83	2215.26	24.30	16.37	22.27
ENST00000532575.1	ENSG00000004897.11	765	612.86	0.00	0.00	0.00	0.00
ENST00000532893.5	ENSG00000004897.11	515	362.93	167.40	15.30	10.31	14.02
ENST00000533415.5	ENSG00000004897.11	2570	2417.83	201.17	2.76	1.86	2.53
ENST00000570740.1	ENSG00000004897.11	594	441.90	38.23	2.87	1.93	2.63
ENST00000570818.5	ENSG00000004897.11	656	503.88	0.00	0.00	0.00	0.00
ENST00000571643.5	ENSG00000004897.11	716	563.87	43.57	2.56	1.73	2.35
ENST00000573502.1	ENSG00000004897.11	888	735.84	16.22	0.73	0.49	0.67
ENST00000573550.5	ENSG00000004897.11	583	430.90	135.65	10.44	7.04	9.57
ENST00000574304.5	ENSG00000004897.11	514	361.93	0.00	0.00	0.00	0.00
ENST00000575483.5	ENSG00000004897.11	781	628.85	0.00	0.00	0.00	0.00
ENST00000575830.2	ENSG00000004897.11	397	245.00	0.00	0.00	0.00	0.00
ENST00000576484.1	ENSG00000004897.11	548	395.92	145.31	12.18	8.21	11.16
ENST00000262418.10	ENSG00000004939.13	4965	4812.83	0.00	0.00	0.00	0.00
ENST00000399246.3	ENSG00000004939.13	3855	3702.83	6.44	0.06	0.04	7.37
ENST00000471005.5	ENSG00000004939.13	419	266.98	0.92	0.11	0.08	14.54
ENST00000497360.5	ENSG00000004939.13	1922	1769.83	9.64	0.18	0.12	23.07
ENST00000498270.1	ENSG00000004939.13	460	307.95	4.00	0.43	0.29	55.02
ENST00000631130.1	ENSG00000004939.13	1433	1280.83	0.00	0.00	0.00	0.00
ENST00000359558.6	ENSG00000004948.13	3696	3543.83	0.00	0.00	0.00	0.00
ENST00000360249.8	ENSG00000004948.13	1502	1349.83	0.00	0.00	0.00	0.00
ENST00000394441.5	ENSG00000004948.13	1774	1621.83	10.50	0.21	0.14	50.00
ENST00000415529.2	ENSG00000004948.13	1475	1322.83	0.00	0.00	0.00	0.00
ENST00000421592.5	ENSG00000004948.13	3626	3473.83	22.50	0.21	0.14	50.00
ENST00000423724.5	ENSG00000004948.13	1523	1370.83	0.00	0.00	0.00	0.00
ENST00000426151.5	ENSG00000004948.13	1741	1588.83	0.00	0.00	0.00	0.00
ENST00000321143.8	ENSG00000004961.14	2277	2124.83	427.17	6.67	4.49	27.41
ENST00000380762.4	ENSG00000004961.14	1072	919.83	489.83	17.67	11.91	72.59
ENST00000380763.7	ENSG00000004961.14	1000	847.83	0.00	0.00	0.00	0.00
ENST00000005340.9	ENSG00000004975.11	3018	2865.83	2557.59	29.61	19.95	44.65
ENST00000571745.1	ENSG00000004975.11	560	407.91	31.07	2.53	1.70	3.81
ENST00000572285.5	ENSG00000004975.11	1240	1087.83	204.51	6.24	4.20	9.41
ENST00000573354.1	ENSG00000004975.11	392	240.01	83.10	11.49	7.74	17.32
ENST00000574143.1	ENSG00000004975.11	992	839.83	0.00	0.00	0.00	0.00
ENST00000574591.1	ENSG00000004975.11	615	462.89	0.00	0.00	0.00	0.00
ENST00000574642.5	ENSG00000004975.11	664	511.88	5.19	0.34	0.23	0.51
ENST00000575086.1	ENSG00000004975.11	900	747.84	4.15	0.18	0.12	0.28
ENST00000575458.5	ENSG00000004975.11	2659	2506.83	0.00	0.00	0.00	0.00
ENST00000575756.5	ENSG00000004975.11	1136	983.83	89.13	3.01	2.03	4.53
ENST00000576285.1	ENSG00000004975.11	701	548.87	34.87	2.11	1.42	3.18
ENST00000576439.1	ENSG00000004975.11	579	426.90	0.00	0.00	0.00	0.00
ENST00000576840.5	ENSG00000004975.11	941	788.83	44.80	1.88	1.27	2.84
ENST00000576949.1	ENSG00000004975.11	995	842.83	129.75	5.11	3.44	7.70
ENST00000577154.1	ENSG00000004975.11	541	388.92	44.83	3.82	2.58	5.77
ENST00000161006.7	ENSG00000005001.9	1386	1233.83	26.90	0.72	0.49	42.08
ENST00000570950.1	ENSG00000005001.9	785	632.85	11.79	0.62	0.42	35.95
ENST00000571228.1	ENSG00000005001.9	1037	884.83	0.88	0.03	0.02	1.91
ENST00000572061.1	ENSG00000005001.9	553	400.91	0.00	0.00	0.00	0.00
ENST00000574768.5	ENSG00000005001.9	509	356.93	0.00	0.00	0.00	0.00
ENST00000575164.1	ENSG00000005001.9	1157	1004.83	10.44	0.34	0.23	20.06
ENST00000576381.1	ENSG00000005001.9	850	697.84	0.00	0.00	0.00	0.00
ENST00000577177.1	ENSG00000005001.9	405	252.99	0.00	0.00	0.00	0.00
ENST00000262803.9	ENSG00000005007.12	5348	5195.83	2563.85	16.37	11.03	24.74
ENST00000594243.1	ENSG00000005007.12	683	530.87	17.34	1.08	0.73	1.64
ENST00000594504.5	ENSG00000005007.12	559	406.91	0.00	0.00	0.00	0.00
ENST00000596842.5	ENSG00000005007.12	3825	3672.83	166.60	1.50	1.01	2.27
ENST00000598209.5	ENSG00000005007.12	551	398.91	0.00	0.00	0.00	0.00
ENST00000598471.1	ENSG00000005007.12	582	429.90	0.00	0.00	0.00	0.00
ENST00000599848.5	ENSG00000005007.12	5311	5158.83	1376.84	8.85	5.97	13.38
ENST00000600012.5	ENSG00000005007.12	501	348.93	2.69	0.26	0.17	0.39
ENST00000600310.5	ENSG00000005007.12	750	597.86	2.13	0.12	0.08	0.18
ENST00000600689.1	ENSG00000005007.12	3084	2931.83	183.06	2.07	1.40	3.13
ENST00000600868.5	ENSG00000005007.12	580	427.90	232.03	17.99	12.12	27.19
ENST00000601689.1	ENSG00000005007.12	561	408.91	186.53	15.13	10.20	22.87
ENST00000601981.5	ENSG00000005007.12	556	403.91	33.94	2.79	1.88	4.21
ENST00000345317.6	ENSG00000005020.12	3998	3845.83	1849.31	15.95	10.75	21.33
ENST00000432747.1	ENSG00000005020.12	577	424.91	0.00	0.00	0.00	0.00
ENST00000468712.5	ENSG00000005020.12	955	802.83	57.73	2.39	1.61	3.19
ENST00000481204.5	ENSG00000005020.12	513	360.93	0.00	0.00	0.00	0.00
ENST00000487720.1	ENSG00000005020.12	536	383.92	0.00	0.00	0.00	0.00
ENST00000489977.5	ENSG00000005020.12	679	526.88	226.40	14.26	9.61	19.06
ENST00000490456.6	ENSG00000005020.12	558	405.91	0.00	0.00	0.00	0.00
ENST00000495802.5	ENSG00000005020.12	554	401.91	273.59	22.58	15.22	30.19
ENST00000497511.5	ENSG00000005020.12	585	432.90	255.98	19.62	13.22	26.23
ENST00000317881.8	ENSG00000005022.5	1274	1121.83	6457.12	190.97	128.69	92.14
ENST00000460013.1	ENSG00000005022.5	775	622.85	0.00	0.00	0.00	0.00
ENST00000463551.1	ENSG00000005022.5	433	280.97	104.74	12.37	8.33	5.97
ENST00000475354.1	ENSG00000005022.5	483	330.94	39.10	3.92	2.64	1.89
ENST00000394650.6	ENSG00000005059.15	2278	2125.83	982.26	15.33	10.33	45.25
ENST00000452915.3	ENSG00000005059.15	581	428.90	38.88	3.01	2.03	8.88
ENST00000472310.5	ENSG00000005059.15	1193	1040.83	77.77	2.48	1.67	7.32
ENST00000494604.1	ENSG00000005059.15	1130	977.83	204.54	6.94	4.68	20.48
ENST00000515114.3	ENSG00000005059.15	453	300.96	55.56	6.12	4.13	18.08
ENST00000006015.3	ENSG00000005073.5	2295	2142.83	176.19	2.73	1.84	100.00
ENST00000517402.1	ENSG00000005073.5	2137	1984.83	0.00	0.00	0.00	0.00
ENST00000292614.9	ENSG00000005075.15	932	779.83	2596.03	110.45	74.43	78.12
ENST00000393794.4	ENSG00000005075.15	784	631.85	588.98	30.93	20.84	21.88
ENST00000225296.7	ENSG00000005100.12	5618	5465.83	890.40	5.40	3.64	5.43
ENST00000433302.7	ENSG00000005100.12	2225	2072.83	26.01	0.42	0.28	0.42
ENST00000572490.1	ENSG00000005100.12	2564	2411.83	0.00	0.00	0.00	0.00
ENST00000574023.1	ENSG00000005100.12	2040	1887.83	5007.67	88.01	59.31	88.40
ENST00000575153.5	ENSG00000005100.12	2416	2263.83	390.92	5.73	3.86	5.75
ENST00000318579.8	ENSG00000005102.12	2707	2554.83	0.00	0.00	0.00	0.00
ENST00000329168.3	ENSG00000005102.12	2129	1976.83	16.14	0.27	0.18	2.71
ENST00000393661.2	ENSG00000005102.12	1206	1053.83	196.60	6.19	4.17	61.98
ENST00000549132.1	ENSG00000005102.12	1152	999.83	106.26	3.53	2.38	35.31
ENST00000408005.2	ENSG00000005108.15	1684	1531.83	1.59	0.03	0.02	0.43
ENST00000423059.8	ENSG00000005108.15	10663	10510.83	391.94	1.24	0.83	15.49
ENST00000480061.1	ENSG00000005108.15	567	414.91	43.51	3.48	2.34	43.57
ENST00000497575.1	ENSG00000005108.15	529	376.92	19.59	1.72	1.16	21.60
ENST00000617773.1	ENSG00000005108.15	10583	10430.83	474.54	1.51	1.02	18.90
ENST00000262327.9	ENSG00000005156.11	3055	2902.83	136.03	1.55	1.05	3.88
ENST00000378526.8	ENSG00000005156.11	8400	8247.83	741.89	2.98	2.01	7.44
ENST00000585370.1	ENSG00000005156.11	235	85.11	3.70	1.44	0.97	3.60
ENST00000585740.5	ENSG00000005156.11	887	734.84	18.78	0.85	0.57	2.12
ENST00000585941.5	ENSG00000005156.11	1699	1546.83	297.47	6.38	4.30	15.92
ENST00000586058.1	ENSG00000005156.11	581	428.90	104.12	8.05	5.43	20.09
ENST00000586119.1	ENSG00000005156.11	565	412.91	41.16	3.31	2.23	8.25
ENST00000586407.1	ENSG00000005156.11	815	662.85	0.00	0.00	0.00	0.00
ENST00000586435.1	ENSG00000005156.11	588	435.90	10.01	0.76	0.51	1.90
ENST00000588109.5	ENSG00000005156.11	592	439.90	20.03	1.51	1.02	3.77
ENST00000588713.1	ENSG00000005156.11	467	314.95	47.18	4.97	3.35	12.40
ENST00000590181.5	ENSG00000005156.11	1156	1003.83	153.24	5.06	3.41	12.63
ENST00000590630.5	ENSG00000005156.11	904	751.83	25.80	1.14	0.77	2.84
ENST00000592244.1	ENSG00000005156.11	440	287.96	0.00	0.00	0.00	0.00
ENST00000592690.1	ENSG00000005156.11	722	569.86	0.00	0.00	0.00	0.00
ENST00000593099.5	ENSG00000005156.11	4664	4511.83	281.67	2.07	1.40	5.17
ENST00000005386.7	ENSG00000005175.9	4370	4217.83	71.28	0.56	0.38	0.69
ENST00000380650.4	ENSG00000005175.9	2149	1996.83	1257.27	20.89	14.08	25.83
ENST00000432584.7	ENSG00000005175.9	2133	1980.83	1258.09	21.07	14.20	26.06
ENST00000547706.1	ENSG00000005175.9	420	267.98	25.93	3.21	2.16	3.97
ENST00000548211.1	ENSG00000005175.9	555	402.91	0.00	0.00	0.00	0.00
ENST00000548296.1	ENSG00000005175.9	567	414.91	39.61	3.17	2.13	3.92
ENST00000551293.1	ENSG00000005175.9	621	468.89	451.81	31.97	21.54	39.53
ENST00000289416.9	ENSG00000005187.11	2845	2692.83	0.00	0.00	0.00	0.00
ENST00000440284.6	ENSG00000005187.11	1517	1364.83	18.43	0.45	0.30	35.45
ENST00000501740.6	ENSG00000005187.11	839	686.84	0.00	0.00	0.00	0.00
ENST00000561499.1	ENSG00000005187.11	527	374.92	0.00	0.00	0.00	0.00
ENST00000561584.5	ENSG00000005187.11	561	408.91	0.00	0.00	0.00	0.00
ENST00000561795.5	ENSG00000005187.11	580	427.90	2.29	0.18	0.12	14.07
ENST00000562251.5	ENSG00000005187.11	1931	1778.83	6.68	0.12	0.08	9.85
ENST00000563914.1	ENSG00000005187.11	771	618.85	0.00	0.00	0.00	0.00
ENST00000564701.1	ENSG00000005187.11	756	603.86	0.00	0.00	0.00	0.00
ENST00000567006.1	ENSG00000005187.11	520	367.93	0.00	0.00	0.00	0.00
ENST00000567387.5	ENSG00000005187.11	843	690.84	10.48	0.50	0.34	39.80
ENST00000567711.1	ENSG00000005187.11	438	285.97	0.00	0.00	0.00	0.00
ENST00000568235.5	ENSG00000005187.11	558	405.91	0.00	0.00	0.00	0.00
ENST00000569141.1	ENSG00000005187.11	405	252.99	0.00	0.00	0.00	0.00
ENST00000614721.1	ENSG00000005187.11	3311	3158.83	1.00	0.01	0.01	0.83
ENST00000261377.10	ENSG00000005189.19	2722	2569.83	47.17	0.61	0.41	7.79
ENST00000348433.10	ENSG00000005189.19	2604	2451.83	3.01	0.04	0.03	0.52
ENST00000561474.1	ENSG00000005189.19	617	464.89	0.00	0.00	0.00	0.00
ENST00000563045.1	ENSG00000005189.19	516	363.93	3.78	0.34	0.23	4.41
ENST00000563068.1	ENSG00000005189.19	563	410.91	10.75	0.87	0.58	11.10
ENST00000563617.1	ENSG00000005189.19	813	660.85	0.00	0.00	0.00	0.00
ENST00000564200.1	ENSG00000005189.19	715	562.87	0.00	0.00	0.00	0.00
ENST00000564274.5	ENSG00000005189.19	2447	2294.83	68.49	0.99	0.67	12.67
ENST00000565340.5	ENSG00000005189.19	720	567.87	0.00	0.00	0.00	0.00
ENST00000566276.5	ENSG00000005189.19	924	771.83	0.00	0.00	0.00	0.00
ENST00000566518.5	ENSG00000005189.19	993	840.83	0.00	0.00	0.00	0.00
ENST00000566993.5	ENSG00000005189.19	2549	2396.83	39.96	0.55	0.37	7.08
ENST00000567297.5	ENSG00000005189.19	753	600.86	36.30	2.00	1.35	25.64
ENST00000568046.5	ENSG00000005189.19	586	433.90	0.00	0.00	0.00	0.00
ENST00000568334.1	ENSG00000005189.19	743	590.86	4.74	0.27	0.18	3.41
ENST00000568476.5	ENSG00000005189.19	574	421.91	0.00	0.00	0.00	0.00
ENST00000568501.5	ENSG00000005189.19	624	471.89	2.12	0.15	0.10	1.91
ENST00000568647.5	ENSG00000005189.19	566	413.91	0.00	0.00	0.00	0.00
ENST00000568894.5	ENSG00000005189.19	580	427.90	25.67	1.99	1.34	25.47
ENST00000394391.8	ENSG00000005194.14	2182	2029.83	0.00	0.00	0.00	0.00
ENST00000563341.1	ENSG00000005194.14	505	352.93	93.13	8.75	5.90	20.30
ENST00000563561.1	ENSG00000005194.14	597	444.90	17.04	1.27	0.86	2.95
ENST00000564885.1	ENSG00000005194.14	493	340.94	44.45	4.33	2.92	10.03
ENST00000565368.5	ENSG00000005194.14	851	698.84	0.00	0.00	0.00	0.00
ENST00000565786.5	ENSG00000005194.14	641	488.89	0.00	0.00	0.00	0.00
ENST00000565961.5	ENSG00000005194.14	1814	1661.83	0.00	0.00	0.00	0.00
ENST00000566284.1	ENSG00000005194.14	1165	1012.83	44.15	1.45	0.97	3.35
ENST00000567518.5	ENSG00000005194.14	2016	1863.83	150.07	2.67	1.80	6.19
ENST00000567751.5	ENSG00000005194.14	328	176.17	0.77	0.15	0.10	0.34
ENST00000568940.5	ENSG00000005194.14	1137	984.83	540.46	18.21	12.27	42.22
ENST00000569246.5	ENSG00000005194.14	910	757.83	66.64	2.92	1.97	6.76
ENST00000569370.5	ENSG00000005194.14	1559	1406.83	30.56	0.72	0.49	1.67
ENST00000569979.5	ENSG00000005194.14	896	743.84	0.00	0.00	0.00	0.00
ENST00000570000.5	ENSG00000005194.14	994	841.83	67.73	2.67	1.80	6.19
ENST00000585725.2	ENSG00000005206.16	583	430.90	1.00	0.08	0.05	0.12
ENST00000586111.3	ENSG00000005206.16	390	238.01	0.00	0.00	0.00	0.00
ENST00000586332.5	ENSG00000005206.16	496	343.94	0.00	0.00	0.00	0.00
ENST00000587851.1	ENSG00000005206.16	586	433.90	125.59	9.60	6.47	15.35
ENST00000589515.2	ENSG00000005206.16	1733	1580.83	696.90	14.63	9.86	23.39
ENST00000593243.5	ENSG00000005206.16	551	398.91	0.00	0.00	0.00	0.00
ENST00000610743.4	ENSG00000005206.16	2583	2430.83	0.00	0.00	0.00	0.00
ENST00000612623.1	ENSG00000005206.16	495	342.94	0.00	0.00	0.00	0.00
ENST00000613503.4	ENSG00000005206.16	3456	3303.83	80.32	0.81	0.54	1.29
ENST00000614784.1	ENSG00000005206.16	1411	1258.83	779.64	20.55	13.85	32.85
ENST00000614794.4	ENSG00000005206.16	1559	1406.83	391.24	9.23	6.22	14.75
ENST00000618220.4	ENSG00000005206.16	2459	2306.83	19.97	0.29	0.19	0.46
ENST00000621568.4	ENSG00000005206.16	1017	864.83	181.68	6.97	4.70	11.14
ENST00000622308.4	ENSG00000005206.16	749	596.86	7.18	0.40	0.27	0.64
ENST00000322813.9	ENSG00000005238.19	3028	2875.83	289.20	3.34	2.25	6.69
ENST00000378557.1	ENSG00000005238.19	3070	2917.83	0.00	0.00	0.00	0.00
ENST00000378561.5	ENSG00000005238.19	5771	5618.83	34.42	0.20	0.14	0.41
ENST00000378566.5	ENSG00000005238.19	2566	2413.83	50.73	0.70	0.47	1.40
ENST00000488109.6	ENSG00000005238.19	2999	2846.83	3666.85	42.73	28.80	85.69
ENST00000603301.5	ENSG00000005238.19	3256	3103.83	0.00	0.00	0.00	0.00
ENST00000605104.1	ENSG00000005238.19	561	408.91	0.00	0.00	0.00	0.00
ENST00000605244.5	ENSG00000005238.19	3016	2863.83	0.00	0.00	0.00	0.00
ENST00000605392.1	ENSG00000005238.19	585	432.90	37.80	2.90	1.95	5.81
ENST00000579263.1	ENSG00000005243.9	746	593.86	38.21	2.13	1.44	3.26
ENST00000580174.1	ENSG00000005243.9	157	20.47	0.00	0.00	0.00	0.00
ENST00000580409.5	ENSG00000005243.9	763	610.86	34.90	1.90	1.28	2.90
ENST00000581637.5	ENSG00000005243.9	590	437.90	4.48	0.34	0.23	0.52
ENST00000581756.5	ENSG00000005243.9	686	533.87	91.03	5.66	3.81	8.65
ENST00000583414.5	ENSG00000005243.9	520	367.93	46.29	4.17	2.81	6.38
ENST00000584955.5	ENSG00000005243.9	713	560.87	0.00	0.00	0.00	0.00
ENST00000585182.1	ENSG00000005243.9	394	242.00	163.60	22.43	15.11	34.29
ENST00000612370.4	ENSG00000005243.9	528	375.92	16.38	1.45	0.97	2.21
ENST00000621465.4	ENSG00000005243.9	895	742.84	612.11	27.34	18.42	41.79
ENST00000265717.4	ENSG00000005249.12	3745	3592.83	1152.90	10.65	7.17	76.48
ENST00000393613.6	ENSG00000005249.12	642	489.89	0.00	0.00	0.00	0.00
ENST00000488792.1	ENSG00000005249.12	609	456.90	45.10	3.27	2.21	23.52
ENST00000312196.8	ENSG00000005302.17	2345	2192.83	48.47	0.73	0.49	1.40
ENST00000337339.6	ENSG00000005302.17	3446	3293.83	123.47	1.24	0.84	2.37
ENST00000361672.6	ENSG00000005302.17	2256	2103.83	0.00	0.00	0.00	0.00
ENST00000380691.2	ENSG00000005302.17	589	436.90	0.00	0.00	0.00	0.00
ENST00000380692.6	ENSG00000005302.17	1071	918.83	66.05	2.38	1.61	4.55
ENST00000380693.7	ENSG00000005302.17	2377	2224.83	368.12	5.49	3.70	10.48
ENST00000398527.6	ENSG00000005302.17	2324	2171.83	0.00	0.00	0.00	0.00
ENST00000421368.2	ENSG00000005302.17	795	642.85	0.00	0.00	0.00	0.00
ENST00000467141.1	ENSG00000005302.17	599	446.90	25.81	1.92	1.29	3.66
ENST00000468149.5	ENSG00000005302.17	1646	1493.83	366.51	8.14	5.49	15.53
ENST00000473380.1	ENSG00000005302.17	433	280.97	44.38	5.24	3.53	10.00
ENST00000473806.5	ENSG00000005302.17	452	299.96	0.00	0.00	0.00	0.00
ENST00000476743.5	ENSG00000005302.17	560	407.91	0.00	0.00	0.00	0.00
ENST00000478462.5	ENSG00000005302.17	549	396.91	176.66	14.77	9.95	28.18
ENST00000482871.5	ENSG00000005302.17	834	681.84	19.09	0.93	0.63	1.77
ENST00000483645.5	ENSG00000005302.17	549	396.91	2.12	0.18	0.12	0.34
ENST00000494268.1	ENSG00000005302.17	1124	971.83	333.34	11.38	7.67	21.72
ENST00000262367.9	ENSG00000005339.14	10803	10650.83	6593.27	20.54	13.84	8.78
ENST00000382070.7	ENSG00000005339.14	7598	7445.83	14061.16	62.65	42.22	26.77
ENST00000570939.2	ENSG00000005339.14	3316	3163.83	105.01	1.10	0.74	0.47
ENST00000571763.5	ENSG00000005339.14	548	395.92	140.74	11.79	7.95	5.04
ENST00000571826.5	ENSG00000005339.14	627	474.89	0.00	0.00	0.00	0.00
ENST00000572134.1	ENSG00000005339.14	846	693.84	181.89	8.70	5.86	3.72
ENST00000572569.1	ENSG00000005339.14	553	400.91	68.72	5.69	3.83	2.43
ENST00000573517.6	ENSG00000005339.14	718	565.87	100.95	5.92	3.99	2.53
ENST00000573672.1	ENSG00000005339.14	922	769.83	345.13	14.87	10.02	6.36
ENST00000574740.1	ENSG00000005339.14	523	370.92	151.71	13.57	9.14	5.80
ENST00000575237.2	ENSG00000005339.14	403	250.99	278.88	36.86	24.84	15.75
ENST00000576720.1	ENSG00000005339.14	3578	3425.83	90.33	0.87	0.59	0.37
ENST00000634839.1	ENSG00000005339.14	339	187.12	290.20	51.45	34.68	21.99
ENST00000635753.1	ENSG00000005339.14	100	0.00	0.00	0.00	0.00	0.00
ENST00000635899.1	ENSG00000005339.14	100	0.00	0.00	0.00	0.00	0.00
ENST00000635919.1	ENSG00000005339.14	100	0.00	0.00	0.00	0.00	0.00
ENST00000636002.1	ENSG00000005339.14	84	0.00	0.00	0.00	0.00	0.00
ENST00000636895.1	ENSG00000005339.14	100	0.00	0.00	0.00	0.00	0.00
ENST00000637492.1	ENSG00000005339.14	100	0.00	0.00	0.00	0.00	0.00
ENST00000638158.1	ENSG00000005339.14	97	0.00	0.00	0.00	0.00	0.00
ENST00000268893.10	ENSG00000005379.15	7483	7330.83	0.00	0.00	0.00	0.00
ENST00000343736.8	ENSG00000005379.15	5947	5794.83	556.01	3.18	2.15	25.37
ENST00000577871.1	ENSG00000005379.15	746	593.86	1.14	0.06	0.04	0.51
ENST00000578486.1	ENSG00000005379.15	471	318.95	1.20	0.13	0.08	1.00
ENST00000578511.5	ENSG00000005379.15	1504	1351.83	24.48	0.60	0.40	4.79
ENST00000580669.5	ENSG00000005379.15	809	656.85	0.00	0.00	0.00	0.00
ENST00000581675.5	ENSG00000005379.15	1553	1400.83	76.05	1.80	1.21	14.36
ENST00000581692.2	ENSG00000005379.15	4161	4008.83	42.41	0.35	0.24	2.80
ENST00000582679.1	ENSG00000005379.15	887	734.84	8.82	0.40	0.27	3.17
ENST00000583624.1	ENSG00000005379.15	409	256.99	39.60	5.11	3.45	40.75
ENST00000585149.1	ENSG00000005379.15	381	229.02	6.28	0.91	0.61	7.25
ENST00000225275.3	ENSG00000005381.7	3215	3062.83	13.00	0.14	0.09	100.00
ENST00000577220.1	ENSG00000005381.7	260	109.09	0.00	0.00	0.00	0.00
ENST00000578493.1	ENSG00000005381.7	483	330.94	0.00	0.00	0.00	0.00
ENST00000580005.1	ENSG00000005381.7	398	246.00	0.00	0.00	0.00	0.00
ENST00000581022.1	ENSG00000005381.7	481	328.94	0.00	0.00	0.00	0.00
ENST00000222381.7	ENSG00000005421.8	2568	2415.83	1.21	0.02	0.01	6.75
ENST00000433729.1	ENSG00000005421.8	1058	905.83	0.00	0.00	0.00	0.00
ENST00000462594.1	ENSG00000005421.8	553	400.91	2.79	0.23	0.16	93.25
ENST00000470502.1	ENSG00000005421.8	578	425.90	0.00	0.00	0.00	0.00
ENST00000321027.7	ENSG00000005436.13	4440	4287.83	0.00	0.00	0.00	0.00
ENST00000409857.7	ENSG00000005436.13	2516	2363.83	105.98	1.49	1.00	1.75
ENST00000427862.1	ENSG00000005436.13	632	479.89	0.00	0.00	0.00	0.00
ENST00000442309.5	ENSG00000005436.13	642	489.89	2.60	0.18	0.12	0.21
ENST00000470197.5	ENSG00000005436.13	3648	3495.83	145.93	1.38	0.93	1.63
ENST00000470285.1	ENSG00000005436.13	423	270.98	0.00	0.00	0.00	0.00
ENST00000470503.1	ENSG00000005436.13	1066	913.83	288.63	10.48	7.06	12.33
ENST00000472230.5	ENSG00000005436.13	2265	2112.83	1840.83	28.91	19.48	34.02
ENST00000486016.1	ENSG00000005436.13	595	442.90	194.71	14.59	9.83	17.17
ENST00000492826.1	ENSG00000005436.13	443	290.96	245.06	27.94	18.83	32.89
ENST00000541687.5	ENSG00000005436.13	4318	4165.83	0.00	0.00	0.00	0.00
ENST00000348227.4	ENSG00000005448.16	1147	994.83	181.51	6.05	4.08	12.39
ENST00000409791.5	ENSG00000005448.16	854	701.84	82.30	3.89	2.62	7.97
ENST00000426787.5	ENSG00000005448.16	576	423.91	19.86	1.55	1.05	3.18
ENST00000461531.5	ENSG00000005448.16	901	748.84	41.92	1.86	1.25	3.80
ENST00000465134.5	ENSG00000005448.16	1862	1709.83	63.09	1.22	0.83	2.51
ENST00000468778.5	ENSG00000005448.16	2356	2203.83	130.43	1.96	1.32	4.02
ENST00000469321.5	ENSG00000005448.16	864	711.84	7.73	0.36	0.24	0.74
ENST00000469932.5	ENSG00000005448.16	552	399.91	25.31	2.10	1.42	4.30
ENST00000475328.5	ENSG00000005448.16	545	392.92	61.35	5.18	3.49	10.61
ENST00000480089.5	ENSG00000005448.16	1046	893.83	0.00	0.00	0.00	0.00
ENST00000482605.1	ENSG00000005448.16	626	473.89	347.05	24.30	16.37	49.75
ENST00000482880.5	ENSG00000005448.16	1026	873.83	0.00	0.00	0.00	0.00
ENST00000493982.5	ENSG00000005448.16	563	410.91	4.44	0.36	0.24	0.73
ENST00000331536.7	ENSG00000005469.11	3175	3022.83	845.67	9.28	6.26	15.50
ENST00000412227.6	ENSG00000005469.11	1213	1060.83	111.99	3.50	2.36	5.85
ENST00000419147.6	ENSG00000005469.11	2959	2806.83	196.78	2.33	1.57	3.88
ENST00000442291.1	ENSG00000005469.11	1993	1840.83	512.28	9.23	6.22	15.42
ENST00000469785.1	ENSG00000005469.11	553	400.91	187.73	15.54	10.47	25.94
ENST00000479014.1	ENSG00000005469.11	523	370.92	17.69	1.58	1.07	2.64
ENST00000488850.1	ENSG00000005469.11	575	422.91	234.87	18.43	12.42	30.77
ENST00000265723.8	ENSG00000005471.15	4020	3867.83	110.27	0.95	0.64	1.80
ENST00000358400.7	ENSG00000005471.15	3826	3673.83	1715.98	15.50	10.44	29.52
ENST00000359206.7	ENSG00000005471.15	3923	3770.83	718.94	6.33	4.26	12.05
ENST00000417608.1	ENSG00000005471.15	2007	1854.83	2.03	0.04	0.02	0.07
ENST00000440025.1	ENSG00000005471.15	523	370.92	26.31	2.35	1.59	4.48
ENST00000453593.5	ENSG00000005471.15	3699	3546.83	0.00	0.00	0.00	0.00
ENST00000467079.1	ENSG00000005471.15	794	641.85	70.29	3.63	2.45	6.92
ENST00000467983.1	ENSG00000005471.15	414	261.98	96.04	12.16	8.20	23.17
ENST00000469770.1	ENSG00000005471.15	746	593.86	168.76	9.43	6.35	17.96
ENST00000473795.1	ENSG00000005471.15	1115	962.83	61.17	2.11	1.42	4.02
ENST00000257745.8	ENSG00000005483.20	6714	6561.83	8962.03	45.31	30.54	41.75
ENST00000311117.7	ENSG00000005483.20	6874	6721.83	0.00	0.00	0.00	0.00
ENST00000334884.9	ENSG00000005483.20	6840	6687.83	1518.88	7.53	5.08	6.94
ENST00000468607.1	ENSG00000005483.20	558	405.91	196.52	16.06	10.82	14.80
ENST00000473063.1	ENSG00000005483.20	375	223.03	1.23	0.18	0.12	0.17
ENST00000474203.5	ENSG00000005483.20	617	464.89	0.00	0.00	0.00	0.00
ENST00000476671.5	ENSG00000005483.20	2523	2370.83	763.32	10.68	7.20	9.84
ENST00000478079.1	ENSG00000005483.20	597	444.90	5.36	0.40	0.27	0.37
ENST00000478990.5	ENSG00000005483.20	1500	1347.83	0.00	0.00	0.00	0.00
ENST00000479838.2	ENSG00000005483.20	883	730.84	50.69	2.30	1.55	2.12
ENST00000480368.5	ENSG00000005483.20	679	526.88	10.25	0.65	0.43	0.59
ENST00000482560.6	ENSG00000005483.20	1759	1606.83	2.58	0.05	0.04	0.05
ENST00000485619.1	ENSG00000005483.20	397	245.00	79.19	10.72	7.23	9.88
ENST00000495267.5	ENSG00000005483.20	1133	980.83	310.80	10.51	7.08	9.69
ENST00000496191.1	ENSG00000005483.20	584	431.90	53.63	4.12	2.78	3.80
ENST00000622386.1	ENSG00000005483.20	1588	1435.83	0.00	0.00	0.00	0.00
ENST00000006777.10	ENSG00000005486.16	1802	1649.83	1107.72	22.28	15.01	35.52
ENST00000318622.8	ENSG00000005486.16	1878	1725.83	957.19	18.40	12.40	29.34
ENST00000428119.1	ENSG00000005486.16	1274	1121.83	0.00	0.00	0.00	0.00
ENST00000454791.1	ENSG00000005486.16	1831	1678.83	0.00	0.00	0.00	0.00
ENST00000466232.5	ENSG00000005486.16	566	413.91	0.00	0.00	0.00	0.00
ENST00000467406.2	ENSG00000005486.16	636	483.89	233.19	15.99	10.78	25.49
ENST00000468304.1	ENSG00000005486.16	803	650.85	50.78	2.59	1.74	4.13
ENST00000468644.5	ENSG00000005486.16	555	402.91	42.12	3.47	2.34	5.53
ENST00000476218.1	ENSG00000005486.16	181	37.54	0.00	0.00	0.00	0.00
ENST00000293894.3	ENSG00000005513.9	3049	2896.83	84.50	0.97	0.65	70.22
ENST00000566034.1	ENSG00000005513.9	4153	4000.83	49.50	0.41	0.28	29.78
ENST00000306270.11	ENSG00000005700.14	6054	5901.83	0.00	0.00	0.00	0.00
ENST00000369751.2	ENSG00000005700.14	4437	4284.83	24.05	0.19	0.13	0.35
ENST00000445419.6	ENSG00000005700.14	3663	3510.83	67.82	0.64	0.43	1.19
ENST00000471036.1	ENSG00000005700.14	721	568.87	0.00	0.00	0.00	0.00
ENST00000503400.5	ENSG00000005700.14	5239	5086.83	894.39	5.83	3.93	10.86
ENST00000503631.5	ENSG00000005700.14	3560	3407.83	840.75	8.19	5.52	15.24
ENST00000505222.5	ENSG00000005700.14	5547	5394.83	627.80	3.86	2.60	7.19
ENST00000508381.1	ENSG00000005700.14	2520	2367.83	129.66	1.82	1.22	3.38
ENST00000510291.5	ENSG00000005700.14	4109	3956.83	3957.54	33.18	22.36	61.79
ENST00000610980.4	ENSG00000005700.14	5195	5042.83	0.00	0.00	0.00	0.00
ENST00000005082.13	ENSG00000005801.16	2021	1868.83	597.78	10.61	7.15	36.09
ENST00000330692.11	ENSG00000005801.16	486	333.94	0.00	0.00	0.00	0.00
ENST00000343338.11	ENSG00000005801.16	3145	2992.83	0.00	0.00	0.00	0.00
ENST00000354599.10	ENSG00000005801.16	2970	2817.83	4.96	0.06	0.04	0.20
ENST00000399602.8	ENSG00000005801.16	2369	2216.83	491.59	7.36	4.96	25.02
ENST00000427810.6	ENSG00000005801.16	560	407.91	17.04	1.39	0.93	4.71
ENST00000429541.6	ENSG00000005801.16	2389	2236.83	128.87	1.91	1.29	6.50
ENST00000438262.6	ENSG00000005801.16	1018	865.83	0.00	0.00	0.00	0.00
ENST00000524857.5	ENSG00000005801.16	542	389.92	0.00	0.00	0.00	0.00
ENST00000525313.6	ENSG00000005801.16	720	567.87	9.63	0.56	0.38	1.91
ENST00000525502.5	ENSG00000005801.16	546	393.92	0.00	0.00	0.00	0.00
ENST00000526501.5	ENSG00000005801.16	610	457.89	0.82	0.06	0.04	0.20
ENST00000526540.5	ENSG00000005801.16	585	432.90	0.00	0.00	0.00	0.00
ENST00000526598.1	ENSG00000005801.16	583	430.90	0.00	0.00	0.00	0.00
ENST00000526601.5	ENSG00000005801.16	2008	1855.83	331.46	5.93	3.99	20.15
ENST00000527386.1	ENSG00000005801.16	581	428.90	0.00	0.00	0.00	0.00
ENST00000528218.5	ENSG00000005801.16	891	738.84	0.00	0.00	0.00	0.00
ENST00000528410.5	ENSG00000005801.16	1001	848.83	8.76	0.34	0.23	1.16
ENST00000528636.1	ENSG00000005801.16	542	389.92	1.71	0.15	0.10	0.49
ENST00000528796.5	ENSG00000005801.16	881	728.84	0.00	0.00	0.00	0.00
ENST00000529085.5	ENSG00000005801.16	582	429.90	5.34	0.41	0.28	1.40
ENST00000529228.5	ENSG00000005801.16	558	405.91	0.00	0.00	0.00	0.00
ENST00000529678.5	ENSG00000005801.16	579	426.90	5.64	0.44	0.30	1.49
ENST00000529789.5	ENSG00000005801.16	570	417.91	2.40	0.19	0.13	0.65
ENST00000530643.5	ENSG00000005801.16	575	422.91	0.00	0.00	0.00	0.00
ENST00000532539.1	ENSG00000005801.16	519	366.93	0.00	0.00	0.00	0.00
ENST00000533036.5	ENSG00000005801.16	764	611.86	0.00	0.00	0.00	0.00
ENST00000534569.5	ENSG00000005801.16	682	529.87	0.00	0.00	0.00	0.00
ENST00000618467.4	ENSG00000005801.16	440	287.96	0.00	0.00	0.00	0.00
ENST00000620374.4	ENSG00000005801.16	3342	3189.83	0.00	0.00	0.00	0.00
ENST00000357337.10	ENSG00000005810.17	14736	14583.83	0.00	0.00	0.00	0.00
ENST00000429715.1	ENSG00000005810.17	3660	3507.83	835.33	7.90	5.32	7.00
ENST00000462987.2	ENSG00000005810.17	463	310.95	5.56	0.59	0.40	0.53
ENST00000466564.2	ENSG00000005810.17	364	212.05	36.36	5.69	3.83	5.04
ENST00000474882.2	ENSG00000005810.17	393	241.00	0.00	0.00	0.00	0.00
ENST00000482517.5	ENSG00000005810.17	1581	1428.83	1241.36	28.82	19.43	25.56
ENST00000485061.2	ENSG00000005810.17	566	413.91	14.07	1.13	0.76	1.00
ENST00000486679.2	ENSG00000005810.17	545	392.92	26.96	2.28	1.53	2.02
ENST00000491491.1	ENSG00000005810.17	649	496.88	37.78	2.52	1.70	2.24
ENST00000498073.2	ENSG00000005810.17	1041	888.83	92.98	3.47	2.34	3.08
ENST00000544440.6	ENSG00000005810.17	14664	14511.83	26413.11	60.39	40.70	53.54
ENST00000612956.4	ENSG00000005810.17	1542	1389.83	0.00	0.00	0.00	0.00
ENST00000355619.9	ENSG00000005812.10	3503	3350.83	3481.94	34.48	23.23	88.22
ENST00000417323.1	ENSG00000005812.10	1093	940.83	9.13	0.32	0.22	0.82
ENST00000470210.1	ENSG00000005812.10	561	408.91	46.67	3.79	2.55	9.69
ENST00000472949.1	ENSG00000005812.10	329	177.17	0.00	0.00	0.00	0.00
ENST00000477982.2	ENSG00000005812.10	3172	3019.83	39.80	0.44	0.29	1.12
ENST00000485797.2	ENSG00000005812.10	527	374.92	0.66	0.06	0.04	0.15
ENST00000356798.10	ENSG00000005844.17	5213	5060.83	428.99	2.81	1.90	12.74
ENST00000358164.9	ENSG00000005844.17	4673	4520.83	207.35	1.52	1.03	6.89
ENST00000433423.2	ENSG00000005844.17	1416	1263.83	50.08	1.31	0.89	5.96
ENST00000562020.1	ENSG00000005844.17	561	408.91	1.04	0.08	0.06	0.38
ENST00000562652.1	ENSG00000005844.17	561	408.91	0.00	0.00	0.00	0.00
ENST00000562857.5	ENSG00000005844.17	821	668.84	45.75	2.27	1.53	10.28
ENST00000563615.5	ENSG00000005844.17	575	422.91	0.00	0.00	0.00	0.00
ENST00000564118.1	ENSG00000005844.17	699	546.87	0.00	0.00	0.00	0.00
ENST00000564632.1	ENSG00000005844.17	964	811.83	11.89	0.49	0.33	2.20
ENST00000564935.1	ENSG00000005844.17	585	432.90	85.84	6.58	4.43	29.81
ENST00000565348.5	ENSG00000005844.17	557	404.91	0.00	0.00	0.00	0.00
ENST00000565864.5	ENSG00000005844.17	536	383.92	1.90	0.16	0.11	0.74
ENST00000566149.1	ENSG00000005844.17	443	290.96	7.29	0.83	0.56	3.77
ENST00000566267.1	ENSG00000005844.17	537	384.92	46.56	4.01	2.70	18.18
ENST00000568012.5	ENSG00000005844.17	575	422.91	0.00	0.00	0.00	0.00
ENST00000568926.5	ENSG00000005844.17	559	406.91	0.00	0.00	0.00	0.00
ENST00000568987.1	ENSG00000005844.17	549	396.91	14.70	1.23	0.83	5.57
ENST00000569570.5	ENSG00000005844.17	496	343.94	0.00	0.00	0.00	0.00
ENST00000569725.1	ENSG00000005844.17	545	392.92	9.10	0.77	0.52	3.48
ENST00000007708.7	ENSG00000005882.11	2384	2231.83	125.46	1.87	1.26	3.30
ENST00000503076.1	ENSG00000005882.11	560	407.91	3.09	0.25	0.17	0.44
ENST00000503176.5	ENSG00000005882.11	3440	3287.83	66.48	0.67	0.45	1.19
ENST00000503614.5	ENSG00000005882.11	947	794.83	160.30	6.69	4.51	11.83
ENST00000505440.5	ENSG00000005882.11	615	462.89	0.00	0.00	0.00	0.00
ENST00000505897.5	ENSG00000005882.11	865	712.84	94.09	4.38	2.95	7.74
ENST00000506242.5	ENSG00000005882.11	517	364.93	9.59	0.87	0.59	1.54
ENST00000506647.1	ENSG00000005882.11	660	507.88	32.36	2.11	1.42	3.74
ENST00000508030.5	ENSG00000005882.11	578	425.90	0.00	0.00	0.00	0.00
ENST00000508960.1	ENSG00000005882.11	553	400.91	188.01	15.56	10.49	27.50
ENST00000510219.2	ENSG00000005882.11	576	423.91	0.00	0.00	0.00	0.00
ENST00000511026.1	ENSG00000005882.11	577	424.91	0.00	0.00	0.00	0.00
ENST00000512204.5	ENSG00000005882.11	806	653.85	260.29	13.21	8.90	23.35
ENST00000512238.1	ENSG00000005882.11	590	437.90	0.00	0.00	0.00	0.00
ENST00000515040.5	ENSG00000005882.11	567	414.91	137.12	10.96	7.39	19.38
ENST00000614357.4	ENSG00000005882.11	2493	2340.83	0.00	0.00	0.00	0.00
ENST00000007722.11	ENSG00000005884.17	3665	3512.83	0.00	0.00	0.00	0.00
ENST00000320031.12	ENSG00000005884.17	4888	4735.83	8167.25	57.22	38.56	30.78
ENST00000504417.1	ENSG00000005884.17	227	77.60	0.00	0.00	0.00	0.00
ENST00000505306.5	ENSG00000005884.17	5479	5326.83	706.36	4.40	2.96	2.37
ENST00000505552.1	ENSG00000005884.17	600	447.90	382.52	28.34	19.10	15.24
ENST00000505612.1	ENSG00000005884.17	576	423.91	47.00	3.68	2.48	1.98
ENST00000506401.6	ENSG00000005884.17	1817	1664.83	507.06	10.11	6.81	5.44
ENST00000506437.1	ENSG00000005884.17	3055	2902.83	408.26	4.67	3.14	2.51
ENST00000506827.1	ENSG00000005884.17	827	674.84	0.00	0.00	0.00	0.00
ENST00000507771.5	ENSG00000005884.17	399	247.00	62.53	8.40	5.66	4.52
ENST00000508100.1	ENSG00000005884.17	549	396.91	0.00	0.00	0.00	0.00
ENST00000510809.1	ENSG00000005884.17	518	365.93	75.10	6.81	4.59	3.66
ENST00000512553.5	ENSG00000005884.17	351	199.08	295.00	49.16	33.13	26.44
ENST00000514834.1	ENSG00000005884.17	860	707.84	138.78	6.50	4.38	3.50
ENST00000515147.1	ENSG00000005884.17	535	382.92	61.10	5.29	3.57	2.85
ENST00000570989.1	ENSG00000005884.17	2495	2342.83	95.02	1.35	0.91	0.72
ENST00000304543.9	ENSG00000005889.15	2996	2843.83	306.98	3.58	2.41	5.86
ENST00000338565.3	ENSG00000005889.15	2906	2753.83	827.24	9.97	6.72	16.31
ENST00000379177.5	ENSG00000005889.15	7558	7405.83	1906.87	8.54	5.76	13.98
ENST00000379188.7	ENSG00000005889.15	7513	7360.83	5561.24	25.07	16.89	41.03
ENST00000419690.5	ENSG00000005889.15	300	148.37	0.00	0.00	0.00	0.00
ENST00000428571.5	ENSG00000005889.15	600	447.90	162.95	12.07	8.13	19.76
ENST00000459724.1	ENSG00000005889.15	673	520.88	0.00	0.00	0.00	0.00
ENST00000474385.1	ENSG00000005889.15	651	498.88	6.38	0.42	0.29	0.69
ENST00000480195.1	ENSG00000005889.15	367	215.04	9.34	1.44	0.97	2.36
ENST00000497813.1	ENSG00000005889.15	475	322.95	0.00	0.00	0.00	0.00
ENST00000539115.5	ENSG00000005889.15	6801	6648.83	0.00	0.00	0.00	0.00
ENST00000200639.8	ENSG00000005893.15	1867	1714.83	4748.62	91.87	61.91	32.42
ENST00000371335.4	ENSG00000005893.15	4030	3877.83	15935.15	136.34	91.88	48.11
ENST00000434600.6	ENSG00000005893.15	2089	1936.83	263.31	4.51	3.04	1.59
ENST00000486593.5	ENSG00000005893.15	1069	916.83	1399.91	50.66	34.14	17.88
ENST00000262407.5	ENSG00000005961.17	3333	3180.83	1.61	0.02	0.01	4.45
ENST00000587295.5	ENSG00000005961.17	496	343.94	0.00	0.00	0.00	0.00
ENST00000588098.1	ENSG00000005961.17	281	129.63	0.00	0.00	0.00	0.00
ENST00000589645.5	ENSG00000005961.17	579	426.90	0.00	0.00	0.00	0.00
ENST00000591990.5	ENSG00000005961.17	565	412.91	0.00	0.00	0.00	0.00
ENST00000592075.5	ENSG00000005961.17	461	308.95	2.90	0.31	0.21	82.55
ENST00000592226.5	ENSG00000005961.17	1170	1017.83	0.00	0.00	0.00	0.00
ENST00000592253.5	ENSG00000005961.17	462	309.95	0.00	0.00	0.00	0.00
ENST00000592462.5	ENSG00000005961.17	3189	3036.83	4.49	0.05	0.03	13.00
ENST00000592944.1	ENSG00000005961.17	563	410.91	0.00	0.00	0.00	0.00
ENST00000257621.4	ENSG00000005981.12	582	429.90	0.00	0.00	0.00	0.00
ENST00000325885.5	ENSG00000005981.12	3825	3672.83	1.00	0.01	0.01	27.52
ENST00000428113.5	ENSG00000005981.12	1547	1394.83	1.00	0.02	0.02	72.48
ENST00000353258.7	ENSG00000006007.11	2958	2805.83	994.68	11.76	7.93	10.34
ENST00000563645.1	ENSG00000006007.11	769	616.85	1177.45	63.33	42.68	55.67
ENST00000564172.1	ENSG00000006007.11	2238	2085.83	621.52	9.89	6.66	8.69
ENST00000569773.1	ENSG00000006007.11	739	586.86	478.71	27.06	18.24	23.79
ENST00000569899.5	ENSG00000006007.11	1618	1465.83	75.63	1.71	1.15	1.50
ENST00000358607.10	ENSG00000006015.17	839	686.84	9.55	0.46	0.31	1.02
ENST00000450195.6	ENSG00000006015.17	702	549.87	5.61	0.34	0.23	0.75
ENST00000595077.1	ENSG00000006015.17	2465	2312.83	33.39	0.48	0.32	1.06
ENST00000595490.1	ENSG00000006015.17	410	257.99	8.30	1.07	0.72	2.36
ENST00000597371.1	ENSG00000006015.17	1081	928.83	1143.66	40.85	27.53	90.19
ENST00000598375.5	ENSG00000006015.17	1792	1639.83	66.65	1.35	0.91	2.98
ENST00000600997.5	ENSG00000006015.17	2275	2122.83	47.85	0.75	0.50	1.65
ENST00000601736.1	ENSG00000006015.17	491	338.94	0.00	0.00	0.00	0.00
ENST00000392386.7	ENSG00000006016.10	1792	1639.83	209.84	4.25	2.86	35.44
ENST00000593286.1	ENSG00000006016.10	514	361.93	0.00	0.00	0.00	0.00
ENST00000594325.1	ENSG00000006016.10	1020	867.83	2.30	0.09	0.06	0.73
ENST00000596360.1	ENSG00000006016.10	413	260.98	60.16	7.65	5.15	63.83
ENST00000597131.1	ENSG00000006016.10	520	367.93	0.00	0.00	0.00	0.00
ENST00000007414.7	ENSG00000006025.11	3640	3487.83	558.43	5.31	3.58	38.56
ENST00000392507.7	ENSG00000006025.11	3349	3196.83	28.90	0.30	0.20	2.18
ENST00000578461.1	ENSG00000006025.11	430	277.97	0.00	0.00	0.00	0.00
ENST00000579728.5	ENSG00000006025.11	4104	3951.83	87.42	0.73	0.49	5.33
ENST00000580140.5	ENSG00000006025.11	1594	1441.83	8.96	0.21	0.14	1.50
ENST00000580226.5	ENSG00000006025.11	854	701.84	15.93	0.75	0.51	5.47
ENST00000580808.1	ENSG00000006025.11	495	342.94	4.07	0.39	0.27	2.86
ENST00000583167.5	ENSG00000006025.11	4497	4344.83	251.18	1.92	1.29	13.92
ENST00000584698.1	ENSG00000006025.11	688	535.87	30.57	1.89	1.28	13.74
ENST00000585051.1	ENSG00000006025.11	614	461.89	31.54	2.27	1.53	16.45
ENST00000613735.4	ENSG00000006025.11	2836	2683.83	0.00	0.00	0.00	0.00
ENST00000261713.8	ENSG00000006042.11	826	673.84	0.00	0.00	0.00	0.00
ENST00000394642.7	ENSG00000006042.11	1683	1530.83	352.75	7.65	5.15	16.49
ENST00000395149.6	ENSG00000006042.11	808	655.85	9.89	0.50	0.34	1.08
ENST00000439138.5	ENSG00000006042.11	896	743.84	578.01	25.78	17.37	55.61
ENST00000578289.5	ENSG00000006042.11	806	653.85	1.49	0.08	0.05	0.16
ENST00000579849.5	ENSG00000006042.11	4434	4281.83	5.37	0.04	0.03	0.09
ENST00000582227.5	ENSG00000006042.11	424	271.98	51.68	6.30	4.25	13.60
ENST00000583120.1	ENSG00000006042.11	504	351.93	63.82	6.02	4.05	12.98
ENST00000583437.2	ENSG00000006042.11	776	623.85	0.00	0.00	0.00	0.00
ENST00000007699.9	ENSG00000006047.12	1590	1437.83	14.85	0.34	0.23	34.99
ENST00000570627.1	ENSG00000006047.12	653	500.88	0.00	0.00	0.00	0.00
ENST00000570720.1	ENSG00000006047.12	606	453.90	6.47	0.47	0.32	48.32
ENST00000571127.1	ENSG00000006047.12	791	638.85	0.00	0.00	0.00	0.00
ENST00000571464.1	ENSG00000006047.12	640	487.89	0.00	0.00	0.00	0.00
ENST00000571485.5	ENSG00000006047.12	4553	4400.83	21.68	0.16	0.11	16.69
ENST00000571834.5	ENSG00000006047.12	2195	2042.83	0.00	0.00	0.00	0.00
ENST00000007735.3	ENSG00000006059.3	1287	1134.83	0.00	0.00	0.00	0.00
ENST00000344686.6	ENSG00000006062.13	4460	4307.83	1493.70	11.50	7.75	39.72
ENST00000376926.8	ENSG00000006062.13	4583	4430.83	366.81	2.75	1.85	9.48
ENST00000586644.1	ENSG00000006062.13	570	417.91	64.96	5.16	3.48	17.81
ENST00000592267.1	ENSG00000006062.13	3152	2999.83	222.83	2.46	1.66	8.51
ENST00000617331.1	ENSG00000006062.13	1049	896.83	191.74	7.09	4.78	24.49
ENST00000302539.8	ENSG00000006071.12	4923	4770.83	0.00	0.00	0.00	0.00
ENST00000389817.7	ENSG00000006071.12	4921	4768.83	0.00	0.00	0.00	0.00
ENST00000524561.1	ENSG00000006071.12	708	555.87	2.00	0.12	0.08	42.41
ENST00000525022.1	ENSG00000006071.12	675	522.88	0.00	0.00	0.00	0.00
ENST00000526002.1	ENSG00000006071.12	598	445.90	0.00	0.00	0.00	0.00
ENST00000526037.5	ENSG00000006071.12	612	459.89	2.00	0.14	0.10	51.25
ENST00000526168.5	ENSG00000006071.12	537	384.92	0.00	0.00	0.00	0.00
ENST00000526921.5	ENSG00000006071.12	958	805.83	0.00	0.00	0.00	0.00
ENST00000527905.5	ENSG00000006071.12	4283	4130.83	0.00	0.00	0.00	0.00
ENST00000528202.5	ENSG00000006071.12	549	396.91	0.00	0.00	0.00	0.00
ENST00000528374.1	ENSG00000006071.12	611	458.89	0.00	0.00	0.00	0.00
ENST00000529967.5	ENSG00000006071.12	836	683.84	0.00	0.00	0.00	0.00
ENST00000530147.5	ENSG00000006071.12	547	394.92	0.00	0.00	0.00	0.00
ENST00000531137.1	ENSG00000006071.12	665	512.88	0.00	0.00	0.00	0.00
ENST00000531642.5	ENSG00000006071.12	883	730.84	0.00	0.00	0.00	0.00
ENST00000531891.1	ENSG00000006071.12	440	287.96	0.00	0.00	0.00	0.00
ENST00000531911.1	ENSG00000006071.12	727	574.86	0.00	0.00	0.00	0.00
ENST00000532220.1	ENSG00000006071.12	611	458.89	0.00	0.00	0.00	0.00
ENST00000532728.5	ENSG00000006071.12	2098	1945.83	0.00	0.00	0.00	0.00
ENST00000612903.1	ENSG00000006071.12	183	39.12	0.00	0.00	0.00	0.00
ENST00000635881.1	ENSG00000006071.12	2011	1858.83	1.00	0.02	0.01	6.34
ENST00000005284.3	ENSG00000006116.3	3088	2935.83	1.00	0.01	0.01	100.00
ENST00000005286.8	ENSG00000006118.14	3480	3327.83	125.14	1.25	0.84	9.16
ENST00000453848.6	ENSG00000006118.14	3346	3193.83	0.00	0.00	0.00	0.00
ENST00000534983.5	ENSG00000006118.14	2477	2324.83	24.91	0.36	0.24	2.61
ENST00000535480.1	ENSG00000006118.14	692	539.87	62.59	3.85	2.59	28.23
ENST00000536409.1	ENSG00000006118.14	454	301.96	2.45	0.27	0.18	1.97
ENST00000536928.1	ENSG00000006118.14	582	429.90	0.00	0.00	0.00	0.00
ENST00000537065.1	ENSG00000006118.14	324	172.19	0.00	0.00	0.00	0.00
ENST00000537110.1	ENSG00000006118.14	446	293.96	0.00	0.00	0.00	0.00
ENST00000538090.1	ENSG00000006118.14	591	438.90	0.00	0.00	0.00	0.00
ENST00000540112.1	ENSG00000006118.14	2013	1860.83	373.40	6.66	4.49	48.87
ENST00000540276.1	ENSG00000006118.14	514	361.93	10.96	1.00	0.68	7.38
ENST00000543732.1	ENSG00000006118.14	742	589.86	0.00	0.00	0.00	0.00
ENST00000544065.5	ENSG00000006118.14	990	837.83	2.66	0.11	0.07	0.77
ENST00000544098.1	ENSG00000006118.14	3981	3828.83	15.89	0.14	0.09	1.01
ENST00000587805.1	ENSG00000006125.16	690	537.87	10.74	0.66	0.45	0.58
ENST00000588093.1	ENSG00000006125.16	334	182.14	0.00	0.00	0.00	0.00
ENST00000588116.1	ENSG00000006125.16	779	626.85	0.00	0.00	0.00	0.00
ENST00000589774.5	ENSG00000006125.16	552	399.91	0.00	0.00	0.00	0.00
ENST00000590432.5	ENSG00000006125.16	554	401.91	0.00	0.00	0.00	0.00
ENST00000590538.5	ENSG00000006125.16	568	415.91	0.00	0.00	0.00	0.00
ENST00000591561.5	ENSG00000006125.16	756	603.86	0.72	0.04	0.03	0.03
ENST00000591610.5	ENSG00000006125.16	559	406.91	0.00	0.00	0.00	0.00
ENST00000592167.5	ENSG00000006125.16	461	308.95	0.00	0.00	0.00	0.00
ENST00000593014.3	ENSG00000006125.16	577	424.91	0.00	0.00	0.00	0.00
ENST00000610402.4	ENSG00000006125.16	3204	3051.83	1310.37	14.25	9.60	12.38
ENST00000612035.4	ENSG00000006125.16	2161	2008.83	0.00	0.00	0.00	0.00
ENST00000612116.4	ENSG00000006125.16	2266	2113.83	0.00	0.00	0.00	0.00
ENST00000614600.4	ENSG00000006125.16	2285	2132.83	31.90	0.50	0.33	0.43
ENST00000616681.4	ENSG00000006125.16	3267	3114.83	0.00	0.00	0.00	0.00
ENST00000616784.4	ENSG00000006125.16	2542	2389.83	0.00	0.00	0.00	0.00
ENST00000618940.4	ENSG00000006125.16	3415	3262.83	2645.01	26.90	18.13	23.37
ENST00000619183.1	ENSG00000006125.16	1595	1442.83	1695.84	39.00	26.28	33.88
ENST00000620039.4	ENSG00000006125.16	3428	3275.83	1713.07	17.35	11.69	15.07
ENST00000621668.4	ENSG00000006125.16	2055	1902.83	0.00	0.00	0.00	0.00
ENST00000621914.4	ENSG00000006125.16	5702	5549.83	2746.31	16.42	11.06	14.26
ENST00000628168.1	ENSG00000006125.16	192	46.45	0.00	0.00	0.00	0.00
ENST00000319273.9	ENSG00000006128.11	1239	1086.83	0.00	0.00	0.00	0.00
ENST00000346867.4	ENSG00000006128.11	1011	858.83	5.00	0.19	0.13	100.00
ENST00000350485.8	ENSG00000006128.11	975	822.83	0.00	0.00	0.00	0.00
ENST00000491437.1	ENSG00000006128.11	607	454.90	0.00	0.00	0.00	0.00
ENST00000495916.1	ENSG00000006128.11	522	369.92	0.00	0.00	0.00	0.00
ENST00000219069.5	ENSG00000006194.9	3830	3677.83	357.61	3.23	2.17	8.42
ENST00000538765.2	ENSG00000006194.9	1721	1568.83	488.59	10.33	6.96	26.96
ENST00000572748.1	ENSG00000006194.9	759	606.86	0.00	0.00	0.00	0.00
ENST00000573578.1	ENSG00000006194.9	1636	1483.83	161.00	3.60	2.43	9.39
ENST00000574253.1	ENSG00000006194.9	1139	986.83	381.44	12.82	8.64	33.46
ENST00000574674.1	ENSG00000006194.9	691	538.87	23.94	1.47	0.99	3.85
ENST00000575332.1	ENSG00000006194.9	2637	2484.83	270.27	3.61	2.43	9.41
ENST00000575823.1	ENSG00000006194.9	851	698.84	68.79	3.27	2.20	8.52
ENST00000006053.6	ENSG00000006210.6	3321	3168.83	674.85	7.07	4.76	76.59
ENST00000563383.1	ENSG00000006210.6	3313	3160.83	10.25	0.11	0.07	1.17
ENST00000564948.1	ENSG00000006210.6	563	410.91	23.73	1.92	1.29	20.77
ENST00000565912.1	ENSG00000006210.6	5796	5643.83	23.18	0.14	0.09	1.48
ENST00000006658.10	ENSG00000006282.20	2719	2566.83	0.00	0.00	0.00	0.00
ENST00000356488.8	ENSG00000006282.20	2634	2481.83	0.00	0.00	0.00	0.00
ENST00000502911.5	ENSG00000006282.20	879	726.84	0.00	0.00	0.00	0.00
ENST00000503063.5	ENSG00000006282.20	3232	3079.83	1396.33	15.04	10.14	25.24
ENST00000503127.5	ENSG00000006282.20	2734	2581.83	1479.00	19.01	12.81	31.89
ENST00000504265.5	ENSG00000006282.20	877	724.84	0.00	0.00	0.00	0.00
ENST00000504271.1	ENSG00000006282.20	806	653.85	0.00	0.00	0.00	0.00
ENST00000504334.5	ENSG00000006282.20	3539	3386.83	0.00	0.00	0.00	0.00
ENST00000505085.5	ENSG00000006282.20	628	475.89	0.00	0.00	0.00	0.00
ENST00000505336.1	ENSG00000006282.20	534	381.92	5.73	0.50	0.34	0.83
ENST00000505456.6	ENSG00000006282.20	878	725.84	23.76	1.09	0.73	1.82
ENST00000505559.5	ENSG00000006282.20	1590	1437.83	64.55	1.49	1.00	2.50
ENST00000505656.5	ENSG00000006282.20	975	822.83	0.00	0.00	0.00	0.00
ENST00000508528.1	ENSG00000006282.20	512	359.93	0.00	0.00	0.00	0.00
ENST00000508598.5	ENSG00000006282.20	570	417.91	0.00	0.00	0.00	0.00
ENST00000510917.5	ENSG00000006282.20	453	300.96	0.00	0.00	0.00	0.00
ENST00000511347.5	ENSG00000006282.20	1035	882.83	0.00	0.00	0.00	0.00
ENST00000511605.1	ENSG00000006282.20	559	406.91	20.10	1.64	1.10	2.75
ENST00000511845.5	ENSG00000006282.20	554	401.91	46.34	3.83	2.58	6.42
ENST00000511937.5	ENSG00000006282.20	2669	2516.83	0.00	0.00	0.00	0.00
ENST00000512181.5	ENSG00000006282.20	1456	1303.83	103.09	2.62	1.77	4.40
ENST00000512416.5	ENSG00000006282.20	845	692.84	20.04	0.96	0.65	1.61
ENST00000513618.1	ENSG00000006282.20	629	476.89	55.55	3.86	2.60	6.48
ENST00000515526.5	ENSG00000006282.20	498	345.93	16.70	1.60	1.08	2.69
ENST00000515619.1	ENSG00000006282.20	818	665.85	91.47	4.56	3.07	7.65
ENST00000619622.4	ENSG00000006282.20	2769	2616.83	26.58	0.34	0.23	0.57
ENST00000634597.1	ENSG00000006282.20	2587	2434.83	225.75	3.08	2.07	5.16
ENST00000635113.1	ENSG00000006282.20	1706	1553.83	0.00	0.00	0.00	0.00
ENST00000352832.9	ENSG00000006283.17	7848	7695.83	22.76	0.10	0.07	7.14
ENST00000354983.8	ENSG00000006283.17	8138	7985.83	0.00	0.00	0.00	0.00
ENST00000358244.9	ENSG00000006283.17	7030	6877.83	0.00	0.00	0.00	0.00
ENST00000359106.9	ENSG00000006283.17	7648	7495.83	0.00	0.00	0.00	0.00
ENST00000360761.8	ENSG00000006283.17	7497	7344.83	0.00	0.00	0.00	0.00
ENST00000416767.8	ENSG00000006283.17	4899	4746.83	27.67	0.19	0.13	14.08
ENST00000429973.6	ENSG00000006283.17	7120	6967.83	0.00	0.00	0.00	0.00
ENST00000442258.6	ENSG00000006283.17	7226	7073.83	0.00	0.00	0.00	0.00
ENST00000502264.5	ENSG00000006283.17	6921	6768.83	0.00	0.00	0.00	0.00
ENST00000503436.5	ENSG00000006283.17	6752	6599.83	46.45	0.23	0.16	17.00
ENST00000503485.5	ENSG00000006283.17	6768	6615.83	0.00	0.00	0.00	0.00
ENST00000503607.5	ENSG00000006283.17	6698	6545.83	109.49	0.55	0.37	40.40
ENST00000504076.5	ENSG00000006283.17	6788	6635.83	0.00	0.00	0.00	0.00
ENST00000505165.5	ENSG00000006283.17	6633	6480.83	0.00	0.00	0.00	0.00
ENST00000506406.5	ENSG00000006283.17	6821	6668.83	0.00	0.00	0.00	0.00
ENST00000506520.1	ENSG00000006283.17	1478	1325.83	7.11	0.18	0.12	12.94
ENST00000507336.5	ENSG00000006283.17	7116	6963.83	0.00	0.00	0.00	0.00
ENST00000507510.6	ENSG00000006283.17	7014	6861.83	0.00	0.00	0.00	0.00
ENST00000507609.5	ENSG00000006283.17	6849	6696.83	0.00	0.00	0.00	0.00
ENST00000507896.5	ENSG00000006283.17	6600	6447.83	0.00	0.00	0.00	0.00
ENST00000510115.5	ENSG00000006283.17	6912	6759.83	0.00	0.00	0.00	0.00
ENST00000510366.5	ENSG00000006283.17	6714	6561.83	0.00	0.00	0.00	0.00
ENST00000511765.5	ENSG00000006283.17	6767	6614.83	0.00	0.00	0.00	0.00
ENST00000511768.5	ENSG00000006283.17	6731	6578.83	0.00	0.00	0.00	0.00
ENST00000512389.5	ENSG00000006283.17	6837	6684.83	0.00	0.00	0.00	0.00
ENST00000513689.6	ENSG00000006283.17	6879	6726.83	0.00	0.00	0.00	0.00
ENST00000513964.5	ENSG00000006283.17	6735	6582.83	0.00	0.00	0.00	0.00
ENST00000514079.5	ENSG00000006283.17	6891	6738.83	22.27	0.11	0.07	7.98
ENST00000514181.5	ENSG00000006283.17	6795	6642.83	0.00	0.00	0.00	0.00
ENST00000514717.5	ENSG00000006283.17	6699	6546.83	0.00	0.00	0.00	0.00
ENST00000515165.5	ENSG00000006283.17	6870	6717.83	1.26	0.01	0.00	0.45
ENST00000515411.5	ENSG00000006283.17	6960	6807.83	0.00	0.00	0.00	0.00
ENST00000515765.5	ENSG00000006283.17	6981	6828.83	0.00	0.00	0.00	0.00
ENST00000570567.1	ENSG00000006283.17	1255	1102.83	0.00	0.00	0.00	0.00
ENST00000326577.8	ENSG00000006327.13	1033	880.83	127.52	4.80	3.24	9.65
ENST00000341627.5	ENSG00000006327.13	881	728.84	598.74	27.26	18.37	54.75
ENST00000571351.1	ENSG00000006327.13	1678	1525.83	153.68	3.34	2.25	6.71
ENST00000573001.5	ENSG00000006327.13	648	495.88	39.91	2.67	1.80	5.36
ENST00000574699.1	ENSG00000006327.13	583	430.90	0.00	0.00	0.00	0.00
ENST00000575124.1	ENSG00000006327.13	1133	980.83	346.15	11.71	7.89	23.52
ENST00000575836.1	ENSG00000006327.13	161	23.04	0.00	0.00	0.00	0.00
ENST00000493273.2	ENSG00000006377.10	1612	1459.83	0.00	0.00	0.00	0.00
ENST00000518156.2	ENSG00000006377.10	2304	2151.83	16.00	0.25	0.17	100.00
ENST00000555308.1	ENSG00000006377.10	666	513.88	0.00	0.00	0.00	0.00
ENST00000381250.8	ENSG00000006432.15	4025	3872.83	423.46	3.63	2.44	76.15
ENST00000553414.5	ENSG00000006432.15	3544	3391.83	70.56	0.69	0.47	14.49
ENST00000554024.1	ENSG00000006432.15	548	395.92	3.00	0.25	0.17	5.28
ENST00000554146.1	ENSG00000006432.15	2982	2829.83	3.34	0.04	0.03	0.82
ENST00000554752.6	ENSG00000006432.15	11169	11016.83	27.04	0.08	0.05	1.71
ENST00000555993.6	ENSG00000006432.15	4449	4296.83	9.60	0.07	0.05	1.56
ENST00000611979.4	ENSG00000006432.15	10497	10344.83	0.00	0.00	0.00	0.00
ENST00000005257.6	ENSG00000006451.7	2880	2727.83	2576.96	31.34	21.12	98.71
ENST00000434466.1	ENSG00000006451.7	768	615.85	0.00	0.00	0.00	0.00
ENST00000436179.1	ENSG00000006451.7	882	729.84	9.04	0.41	0.28	1.29
ENST00000466491.1	ENSG00000006451.7	320	168.22	0.00	0.00	0.00	0.00
ENST00000468201.1	ENSG00000006451.7	705	552.87	0.00	0.00	0.00	0.00
ENST00000005260.8	ENSG00000006453.13	3622	3469.83	1307.14	12.50	8.42	48.41
ENST00000462558.5	ENSG00000006453.13	1250	1097.83	385.63	11.65	7.85	45.14
ENST00000473569.1	ENSG00000006453.13	639	486.89	1.54	0.11	0.07	0.41
ENST00000479789.1	ENSG00000006453.13	521	368.93	1.00	0.09	0.06	0.35
ENST00000480580.1	ENSG00000006453.13	689	536.87	23.78	1.47	0.99	5.69
ENST00000397560.6	ENSG00000006459.10	9272	9119.83	1997.17	7.27	4.90	23.86
ENST00000472616.1	ENSG00000006459.10	7943	7790.83	0.00	0.00	0.00	0.00
ENST00000478996.1	ENSG00000006459.10	624	471.89	329.83	23.19	15.63	76.14
ENST00000242066.9	ENSG00000006468.13	6348	6195.83	0.00	0.00	0.00	0.00
ENST00000399357.7	ENSG00000006468.13	6096	5943.83	0.00	0.00	0.00	0.00
ENST00000403527.5	ENSG00000006468.13	3363	3210.83	588.41	6.08	4.10	3.82
ENST00000403685.5	ENSG00000006468.13	1603	1450.83	1084.14	24.79	16.71	15.57
ENST00000405192.6	ENSG00000006468.13	4402	4249.83	113.84	0.89	0.60	0.56
ENST00000405218.6	ENSG00000006468.13	3391	3238.83	1525.32	15.62	10.53	9.81
ENST00000405358.8	ENSG00000006468.13	4181	4028.83	3524.03	29.02	19.56	18.23
ENST00000420159.6	ENSG00000006468.13	6231	6078.83	0.00	0.00	0.00	0.00
ENST00000421381.5	ENSG00000006468.13	554	401.91	297.69	24.57	16.56	15.43
ENST00000430479.5	ENSG00000006468.13	6740	6587.83	58.48	0.29	0.20	0.18
ENST00000431887.5	ENSG00000006468.13	580	427.90	11.19	0.87	0.58	0.54
ENST00000433547.1	ENSG00000006468.13	546	393.92	48.75	4.11	2.77	2.58
ENST00000438956.5	ENSG00000006468.13	1141	988.83	0.00	0.00	0.00	0.00
ENST00000443137.5	ENSG00000006468.13	2050	1897.83	211.13	3.69	2.49	2.32
ENST00000443608.5	ENSG00000006468.13	784	631.85	3.88	0.20	0.14	0.13
ENST00000460438.5	ENSG00000006468.13	570	417.91	6.72	0.53	0.36	0.33
ENST00000472931.6	ENSG00000006468.13	1296	1143.83	288.29	8.36	5.64	5.25
ENST00000476355.5	ENSG00000006468.13	846	693.84	211.30	10.10	6.81	6.35
ENST00000476720.6	ENSG00000006468.13	848	695.84	166.17	7.92	5.34	4.98
ENST00000483075.1	ENSG00000006468.13	622	469.89	5.69	0.40	0.27	0.25
ENST00000485475.1	ENSG00000006468.13	550	397.91	3.82	0.32	0.21	0.20
ENST00000493831.1	ENSG00000006468.13	536	383.92	248.15	21.44	14.45	13.47
ENST00000497115.5	ENSG00000006468.13	584	431.90	0.00	0.00	0.00	0.00
ENST00000355413.8	ENSG00000006530.15	3849	3696.83	60.00	0.54	0.36	2.29
ENST00000465241.5	ENSG00000006530.15	988	835.83	101.35	4.02	2.71	17.11
ENST00000473247.5	ENSG00000006530.15	1550	1397.83	588.91	13.98	9.42	59.45
ENST00000473884.5	ENSG00000006530.15	568	415.91	0.00	0.00	0.00	0.00
ENST00000492693.5	ENSG00000006530.15	1046	893.83	6.11	0.23	0.15	0.97
ENST00000494053.1	ENSG00000006530.15	567	414.91	12.66	1.01	0.68	4.31
ENST00000494688.1	ENSG00000006530.15	951	798.83	0.00	0.00	0.00	0.00
ENST00000495028.5	ENSG00000006530.15	567	414.91	0.00	0.00	0.00	0.00
ENST00000496273.1	ENSG00000006530.15	491	338.94	1.19	0.12	0.08	0.49
ENST00000496784.1	ENSG00000006530.15	921	768.83	83.77	3.62	2.44	15.38
ENST00000629555.2	ENSG00000006530.15	2765	2612.83	0.00	0.00	0.00	0.00
ENST00000342456.10	ENSG00000006534.15	2786	2633.83	0.00	0.00	0.00	0.00
ENST00000527514.1	ENSG00000006534.15	603	450.90	0.00	0.00	0.00	0.00
ENST00000612297.4	ENSG00000006534.15	1231	1078.83	0.00	0.00	0.00	0.00
ENST00000614849.4	ENSG00000006534.15	2280	2127.83	0.00	0.00	0.00	0.00
ENST00000615368.4	ENSG00000006534.15	5884	5731.83	92.81	0.54	0.36	1.33
ENST00000615463.4	ENSG00000006534.15	1300	1147.83	1.66	0.05	0.03	0.12
ENST00000616697.1	ENSG00000006534.15	818	665.85	54.01	2.69	1.81	6.69
ENST00000617288.4	ENSG00000006534.15	2078	1925.83	755.05	13.01	8.77	32.31
ENST00000617449.4	ENSG00000006534.15	709	556.87	0.00	0.00	0.00	0.00
ENST00000619675.4	ENSG00000006534.15	1594	1441.83	1041.73	23.97	16.15	59.55
ENST00000371274.8	ENSG00000006555.10	2149	1996.83	35.82	0.60	0.40	13.29
ENST00000371276.8	ENSG00000006555.10	3345	3192.83	20.25	0.21	0.14	4.70
ENST00000448308.2	ENSG00000006555.10	686	533.87	0.00	0.00	0.00	0.00
ENST00000474654.1	ENSG00000006555.10	628	475.89	42.65	2.97	2.00	66.41
ENST00000488771.1	ENSG00000006555.10	2350	2197.83	46.28	0.70	0.47	15.60
ENST00000248550.7	ENSG00000006576.16	4778	4625.83	76.85	0.55	0.37	1.04
ENST00000275575.11	ENSG00000006576.16	4541	4388.83	116.99	0.88	0.60	1.67
ENST00000307305.12	ENSG00000006576.16	4793	4640.83	1909.50	13.65	9.20	25.82
ENST00000415251.6	ENSG00000006576.16	1738	1585.83	2.30	0.05	0.03	0.09
ENST00000416283.6	ENSG00000006576.16	5198	5045.83	0.00	0.00	0.00	0.00
ENST00000422959.6	ENSG00000006576.16	3525	3372.83	228.12	2.24	1.51	4.24
ENST00000424760.5	ENSG00000006576.16	1977	1824.83	673.80	12.25	8.26	23.17
ENST00000450574.5	ENSG00000006576.16	2516	2363.83	9.01	0.13	0.09	0.24
ENST00000454592.5	ENSG00000006576.16	1563	1410.83	183.68	4.32	2.91	8.17
ENST00000468351.1	ENSG00000006576.16	305	153.33	27.32	5.91	3.98	11.18
ENST00000470215.1	ENSG00000006576.16	606	453.90	163.17	11.93	8.04	22.56
ENST00000479515.1	ENSG00000006576.16	2467	2314.83	67.27	0.96	0.65	1.82
ENST00000005180.8	ENSG00000006606.8	526	373.92	13.00	1.15	0.78	100.00
ENST00000394905.2	ENSG00000006606.8	703	550.87	0.00	0.00	0.00	0.00
ENST00000264042.7	ENSG00000006607.13	4051	3898.83	1136.14	9.67	6.52	7.48
ENST00000373287.8	ENSG00000006607.13	2580	2427.83	1342.68	18.35	12.37	14.20
ENST00000412332.1	ENSG00000006607.13	550	397.91	0.00	0.00	0.00	0.00
ENST00000413432.2	ENSG00000006607.13	6065	5912.83	2335.02	13.10	8.83	10.14
ENST00000418082.1	ENSG00000006607.13	456	303.95	65.53	7.15	4.82	5.53
ENST00000422951.1	ENSG00000006607.13	578	425.90	0.00	0.00	0.00	0.00
ENST00000444371.1	ENSG00000006607.13	587	434.90	0.00	0.00	0.00	0.00
ENST00000445489.1	ENSG00000006607.13	538	385.92	25.89	2.23	1.50	1.72
ENST00000464142.5	ENSG00000006607.13	442	289.96	2.41	0.28	0.19	0.21
ENST00000467260.1	ENSG00000006607.13	471	318.95	0.00	0.00	0.00	0.00
ENST00000470617.1	ENSG00000006607.13	3273	3120.83	545.34	5.80	3.91	4.49
ENST00000471447.5	ENSG00000006607.13	580	427.90	9.09	0.71	0.48	0.55
ENST00000473082.5	ENSG00000006607.13	397	245.00	6.66	0.90	0.61	0.70
ENST00000473510.1	ENSG00000006607.13	272	120.79	15.02	4.12	2.78	3.19
ENST00000476799.1	ENSG00000006607.13	702	549.87	100.99	6.09	4.11	4.72
ENST00000478489.5	ENSG00000006607.13	617	464.89	0.00	0.00	0.00	0.00
ENST00000479427.5	ENSG00000006607.13	839	686.84	7.84	0.38	0.26	0.29
ENST00000485051.1	ENSG00000006607.13	575	422.91	460.58	36.13	24.35	27.96
ENST00000486736.5	ENSG00000006607.13	578	425.90	86.83	6.76	4.56	5.23
ENST00000491425.1	ENSG00000006607.13	484	331.94	0.00	0.00	0.00	0.00
ENST00000492868.1	ENSG00000006607.13	556	403.91	28.50	2.34	1.58	1.81
ENST00000496470.1	ENSG00000006607.13	582	429.90	105.74	8.16	5.50	6.31
ENST00000627550.2	ENSG00000006607.13	2122	1969.83	419.11	7.06	4.76	5.46
ENST00000005226.11	ENSG00000006611.15	2700	2547.83	0.00	0.00	0.00	0.00
ENST00000318024.8	ENSG00000006611.15	2237	2084.83	0.00	0.00	0.00	0.00
ENST00000526181.1	ENSG00000006611.15	1040	887.83	0.00	0.00	0.00	0.00
ENST00000526313.5	ENSG00000006611.15	2149	1996.83	0.00	0.00	0.00	0.00
ENST00000527020.5	ENSG00000006611.15	2159	2006.83	0.00	0.00	0.00	0.00
ENST00000527551.1	ENSG00000006611.15	371	219.04	0.00	0.00	0.00	0.00
ENST00000527720.5	ENSG00000006611.15	2278	2125.83	0.00	0.00	0.00	0.00
ENST00000529563.5	ENSG00000006611.15	942	789.83	0.00	0.00	0.00	0.00
ENST00000530700.1	ENSG00000006611.15	403	250.99	0.00	0.00	0.00	0.00
ENST00000534556.1	ENSG00000006611.15	244	93.66	0.00	0.00	0.00	0.00
ENST00000624811.1	ENSG00000006611.15	1194	1041.83	0.00	0.00	0.00	0.00
ENST00000005374.10	ENSG00000006625.17	1032	879.83	0.00	0.00	0.00	0.00
ENST00000275428.8	ENSG00000006625.17	1173	1020.83	1399.17	45.47	30.65	43.69
ENST00000409144.5	ENSG00000006625.17	836	683.84	62.33	3.02	2.04	2.91
ENST00000409390.5	ENSG00000006625.17	767	614.85	0.00	0.00	0.00	0.00
ENST00000409436.2	ENSG00000006625.17	954	801.83	185.62	7.68	5.18	7.38
ENST00000426081.5	ENSG00000006625.17	889	736.84	0.00	0.00	0.00	0.00
ENST00000440082.5	ENSG00000006625.17	1012	859.83	912.50	35.21	23.73	33.83
ENST00000447901.1	ENSG00000006625.17	784	631.85	241.88	12.70	8.56	12.20
ENST00000265728.5	ENSG00000006634.7	3907	3754.83	45.95	0.41	0.27	0.89
ENST00000413643.5	ENSG00000006634.7	2694	2541.83	13.56	0.18	0.12	0.39
ENST00000430279.5	ENSG00000006634.7	1274	1121.83	0.00	0.00	0.00	0.00
ENST00000431138.5	ENSG00000006634.7	2342	2189.83	1341.97	20.33	13.70	44.53
ENST00000486925.1	ENSG00000006634.7	574	421.91	283.10	22.26	15.00	48.76
ENST00000495067.1	ENSG00000006634.7	797	644.85	43.39	2.23	1.50	4.89
ENST00000498144.5	ENSG00000006634.7	576	423.91	3.17	0.25	0.17	0.54
ENST00000498726.1	ENSG00000006634.7	552	399.91	0.00	0.00	0.00	0.00
ENST00000375190.8	ENSG00000006638.11	2608	2455.83	264.78	3.58	2.41	41.40
ENST00000411851.3	ENSG00000006638.11	1494	1341.83	130.51	3.23	2.17	37.34
ENST00000587717.1	ENSG00000006638.11	470	317.95	4.57	0.48	0.32	5.51
ENST00000589966.1	ENSG00000006638.11	1814	1661.83	68.15	1.36	0.92	15.75
ENST00000005558.8	ENSG00000006652.13	1834	1681.83	38.55	0.76	0.51	1.24
ENST00000403825.7	ENSG00000006652.13	2290	2137.83	2268.73	35.21	23.73	57.55
ENST00000417662.1	ENSG00000006652.13	429	276.97	0.00	0.00	0.00	0.00
ENST00000421296.1	ENSG00000006652.13	1034	881.83	31.82	1.20	0.81	1.96
ENST00000429071.5	ENSG00000006652.13	1938	1785.83	270.39	5.02	3.39	8.21
ENST00000432734.1	ENSG00000006652.13	574	421.91	0.00	0.00	0.00	0.00
ENST00000440625.5	ENSG00000006652.13	891	738.84	10.83	0.49	0.33	0.79
ENST00000443101.6	ENSG00000006652.13	440	287.96	0.00	0.00	0.00	0.00
ENST00000445335.1	ENSG00000006652.13	570	417.91	0.00	0.00	0.00	0.00
ENST00000462155.2	ENSG00000006652.13	437	284.97	0.00	0.00	0.00	0.00
ENST00000466459.5	ENSG00000006652.13	555	402.91	12.85	1.06	0.71	1.73
ENST00000470441.1	ENSG00000006652.13	664	511.88	264.72	17.16	11.56	28.04
ENST00000476927.5	ENSG00000006652.13	486	333.94	0.00	0.00	0.00	0.00
ENST00000486688.1	ENSG00000006652.13	567	414.91	0.00	0.00	0.00	0.00
ENST00000489994.5	ENSG00000006652.13	1721	1568.83	9.59	0.20	0.14	0.33
ENST00000535603.5	ENSG00000006652.13	3397	3244.83	8.51	0.09	0.06	0.14
ENST00000621379.4	ENSG00000006652.13	3232	3079.83	0.00	0.00	0.00	0.00
ENST00000360675.7	ENSG00000006659.12	773	620.85	0.00	0.00	0.00	0.00
ENST00000392052.7	ENSG00000006659.12	774	621.85	0.00	0.00	0.00	0.00
ENST00000601802.1	ENSG00000006659.12	469	316.95	0.00	0.00	0.00	0.00
ENST00000261643.7	ENSG00000006695.10	2873	2720.83	310.55	3.79	2.55	12.63
ENST00000429152.6	ENSG00000006695.10	875	722.84	501.74	23.03	15.52	76.81
ENST00000580561.1	ENSG00000006695.10	1384	1231.83	6.98	0.19	0.13	0.63
ENST00000581931.5	ENSG00000006695.10	1509	1356.83	121.73	2.98	2.01	9.93
ENST00000265755.7	ENSG00000006704.10	3430	3277.83	162.67	1.65	1.11	4.86
ENST00000424337.6	ENSG00000006704.10	3077	2924.83	547.46	6.21	4.19	18.31
ENST00000455841.6	ENSG00000006704.10	3315	3162.83	122.99	1.29	0.87	3.80
ENST00000470715.1	ENSG00000006704.10	824	671.84	0.00	0.00	0.00	0.00
ENST00000476977.5	ENSG00000006704.10	5868	5715.83	227.82	1.32	0.89	3.90
ENST00000486086.1	ENSG00000006704.10	440	287.96	152.50	17.57	11.84	51.81
ENST00000489094.1	ENSG00000006704.10	2274	2121.83	375.55	5.87	3.96	17.32
ENST00000221265.7	ENSG00000006712.14	2066	1913.83	1307.21	22.66	15.27	65.61
ENST00000416728.3	ENSG00000006712.14	1383	1230.83	0.00	0.00	0.00	0.00
ENST00000595379.1	ENSG00000006712.14	281	129.63	6.10	1.56	1.05	4.52
ENST00000595564.5	ENSG00000006712.14	1810	1657.83	0.00	0.00	0.00	0.00
ENST00000595797.5	ENSG00000006712.14	760	607.86	60.38	3.30	2.22	9.54
ENST00000597365.1	ENSG00000006712.14	606	453.90	23.65	1.73	1.17	5.01
ENST00000598127.1	ENSG00000006712.14	558	405.91	6.05	0.49	0.33	1.43
ENST00000598594.1	ENSG00000006712.14	280	128.64	18.61	4.80	3.24	13.90
ENST00000265745.13	ENSG00000006715.15	769	616.85	181.99	9.79	6.60	6.27
ENST00000310301.8	ENSG00000006715.15	5903	5750.83	98.34	0.57	0.38	0.36
ENST00000395969.6	ENSG00000006715.15	3181	3028.83	4817.81	52.77	35.57	33.78
ENST00000413141.5	ENSG00000006715.15	575	422.91	0.00	0.00	0.00	0.00
ENST00000414632.5	ENSG00000006715.15	548	395.92	277.66	23.27	15.68	14.89
ENST00000418457.6	ENSG00000006715.15	532	379.92	158.48	13.84	9.33	8.86
ENST00000439468.1	ENSG00000006715.15	354	202.07	4.78	0.78	0.53	0.50
ENST00000448833.5	ENSG00000006715.15	711	558.87	24.99	1.48	1.00	0.95
ENST00000457055.1	ENSG00000006715.15	465	312.95	0.00	0.00	0.00	0.00
ENST00000462429.1	ENSG00000006715.15	347	195.10	86.84	14.77	9.95	9.45
ENST00000466017.1	ENSG00000006715.15	591	438.90	386.34	29.20	19.68	18.69
ENST00000482217.1	ENSG00000006715.15	951	798.83	153.15	6.36	4.29	4.07
ENST00000485955.1	ENSG00000006715.15	571	418.91	2.00	0.16	0.11	0.10
ENST00000490924.1	ENSG00000006715.15	496	343.94	33.62	3.24	2.19	2.08
ENST00000262444.13	ENSG00000006740.16	3001	2848.83	0.00	0.00	0.00	0.00
ENST00000340825.7	ENSG00000006740.16	4211	4058.83	8.79	0.07	0.05	3.78
ENST00000379672.9	ENSG00000006740.16	4228	4075.83	47.69	0.39	0.26	20.41
ENST00000538915.2	ENSG00000006740.16	666	513.88	0.00	0.00	0.00	0.00
ENST00000544416.6	ENSG00000006740.16	2533	2380.83	0.00	0.00	0.00	0.00
ENST00000578087.1	ENSG00000006740.16	559	406.91	0.00	0.00	0.00	0.00
ENST00000578442.1	ENSG00000006740.16	1119	966.83	9.83	0.34	0.23	17.74
ENST00000580768.5	ENSG00000006740.16	4143	3990.83	72.27	0.60	0.40	31.59
ENST00000581437.1	ENSG00000006740.16	629	476.89	0.00	0.00	0.00	0.00
ENST00000583608.1	ENSG00000006740.16	730	577.86	8.36	0.48	0.32	25.23
ENST00000584974.1	ENSG00000006740.16	4428	4275.83	3.07	0.02	0.02	1.25
ENST00000616670.4	ENSG00000006740.16	884	731.84	0.00	0.00	0.00	0.00
ENST00000338034.8	ENSG00000006744.18	3148	2995.83	568.15	6.29	4.24	9.75
ENST00000395962.6	ENSG00000006744.18	2924	2771.83	27.44	0.33	0.22	0.51
ENST00000426905.7	ENSG00000006744.18	2671	2518.83	21.13	0.28	0.19	0.43
ENST00000446899.5	ENSG00000006744.18	858	705.84	12.23	0.58	0.39	0.89
ENST00000465825.5	ENSG00000006744.18	2793	2640.83	92.31	1.16	0.78	1.80
ENST00000476042.1	ENSG00000006744.18	428	275.97	0.00	0.00	0.00	0.00
ENST00000480891.5	ENSG00000006744.18	2737	2584.83	94.61	1.21	0.82	1.88
ENST00000484122.5	ENSG00000006744.18	3738	3585.83	82.35	0.76	0.51	1.18
ENST00000487229.6	ENSG00000006744.18	2452	2299.83	15.28	0.22	0.15	0.34
ENST00000491478.5	ENSG00000006744.18	758	605.86	45.35	2.48	1.67	3.85
ENST00000492559.5	ENSG00000006744.18	615	462.89	0.00	0.00	0.00	0.00
ENST00000578071.1	ENSG00000006744.18	579	426.90	0.00	0.00	0.00	0.00
ENST00000578104.1	ENSG00000006744.18	664	511.88	75.98	4.92	3.32	7.63
ENST00000578991.5	ENSG00000006744.18	550	397.91	75.39	6.29	4.24	9.75
ENST00000580504.5	ENSG00000006744.18	579	426.90	0.00	0.00	0.00	0.00
ENST00000581499.6	ENSG00000006744.18	581	428.90	272.49	21.08	14.20	32.68
ENST00000583371.5	ENSG00000006744.18	479	326.94	0.00	0.00	0.00	0.00
ENST00000584650.5	ENSG00000006744.18	2087	1934.83	778.81	13.35	9.00	20.70
ENST00000609101.5	ENSG00000006744.18	866	713.84	0.00	0.00	0.00	0.00
ENST00000609345.1	ENSG00000006744.18	849	696.84	116.47	5.55	3.74	8.60
ENST00000609757.5	ENSG00000006744.18	588	435.90	0.00	0.00	0.00	0.00
ENST00000297029.9	ENSG00000006747.14	9713	9560.83	0.00	0.00	0.00	0.00
ENST00000341757.9	ENSG00000006747.14	2569	2416.83	118.37	1.62	1.10	70.41
ENST00000417018.1	ENSG00000006747.14	549	396.91	0.00	0.00	0.00	0.00
ENST00000436854.1	ENSG00000006747.14	570	417.91	0.00	0.00	0.00	0.00
ENST00000473722.5	ENSG00000006747.14	656	503.88	0.00	0.00	0.00	0.00
ENST00000476649.1	ENSG00000006747.14	969	816.83	0.00	0.00	0.00	0.00
ENST00000486980.5	ENSG00000006747.14	558	405.91	0.00	0.00	0.00	0.00
ENST00000518849.1	ENSG00000006747.14	536	383.92	0.00	0.00	0.00	0.00
ENST00000519209.5	ENSG00000006747.14	2660	2507.83	51.63	0.68	0.46	29.59
ENST00000523729.5	ENSG00000006747.14	585	432.90	0.00	0.00	0.00	0.00
ENST00000217890.10	ENSG00000006756.15	2160	2007.83	32.87	0.54	0.37	1.35
ENST00000381154.5	ENSG00000006756.15	5159	5006.83	1113.73	7.38	4.97	18.38
ENST00000458014.1	ENSG00000006756.15	580	427.90	0.00	0.00	0.00	0.00
ENST00000481340.1	ENSG00000006756.15	352	200.08	18.92	3.14	2.11	7.81
ENST00000494870.5	ENSG00000006756.15	663	510.88	338.75	22.00	14.83	54.78
ENST00000495294.1	ENSG00000006756.15	2032	1879.83	309.18	5.46	3.68	13.59
ENST00000559324.1	ENSG00000006756.15	567	414.91	20.53	1.64	1.11	4.09
ENST00000381042.8	ENSG00000006757.11	3372	3219.83	54.54	0.56	0.38	3.28
ENST00000442940.1	ENSG00000006757.11	652	499.88	218.80	14.52	9.79	84.69
ENST00000444736.5	ENSG00000006757.11	2752	2599.83	0.00	0.00	0.00	0.00
ENST00000537427.5	ENSG00000006757.11	2559	2406.83	149.66	2.06	1.39	12.03
ENST00000252172.8	ENSG00000006788.12	5992	5839.83	0.00	0.00	0.00	0.00
ENST00000418404.7	ENSG00000006788.12	6296	6143.83	372.64	2.01	1.36	96.23
ENST00000621918.1	ENSG00000006788.12	5916	5763.83	13.69	0.08	0.05	3.77
ENST00000357103.4	ENSG00000006831.9	4018	3865.83	7697.45	66.06	44.52	53.53
ENST00000535774.1	ENSG00000006831.9	488	335.94	284.12	28.06	18.91	22.73
ENST00000537190.1	ENSG00000006831.9	569	416.91	350.16	27.87	18.78	22.58
ENST00000537545.1	ENSG00000006831.9	484	331.94	0.00	0.00	0.00	0.00
ENST00000540974.1	ENSG00000006831.9	480	327.94	1.00	0.10	0.07	0.08
ENST00000543456.1	ENSG00000006831.9	434	281.97	1.17	0.14	0.09	0.11
ENST00000544470.1	ENSG00000006831.9	793	640.85	23.10	1.20	0.81	0.97
ENST00000265334.8	ENSG00000006837.11	2130	1977.83	19.77	0.33	0.22	2.97
ENST00000518990.5	ENSG00000006837.11	466	313.95	6.33	0.67	0.45	6.00
ENST00000519312.5	ENSG00000006837.11	1198	1045.83	54.76	1.74	1.17	15.58
ENST00000520592.1	ENSG00000006837.11	652	499.88	100.30	6.66	4.49	59.69
ENST00000520693.5	ENSG00000006837.11	1417	1264.83	8.00	0.21	0.14	1.88
ENST00000521118.5	ENSG00000006837.11	2160	2007.83	0.00	0.00	0.00	0.00
ENST00000521755.1	ENSG00000006837.11	586	433.90	0.00	0.00	0.00	0.00
ENST00000522501.1	ENSG00000006837.11	432	279.97	0.00	0.00	0.00	0.00
ENST00000523054.5	ENSG00000006837.11	1775	1622.83	4.41	0.09	0.06	0.81
ENST00000523832.1	ENSG00000006837.11	1501	1348.83	59.25	1.46	0.98	13.07
ENST00000005756.4	ENSG00000007001.12	2224	2071.83	0.00	0.00	0.00	0.00
ENST00000460456.1	ENSG00000007001.12	1003	850.83	0.00	0.00	0.00	0.00
ENST00000489438.1	ENSG00000007001.12	901	748.84	1.00	0.04	0.03	100.00
ENST00000605860.5	ENSG00000007001.12	2435	2282.83	0.00	0.00	0.00	0.00
ENST00000005995.7	ENSG00000007038.10	1101	948.83	0.00	0.00	0.00	0.00
ENST00000450020.7	ENSG00000007038.10	1106	953.83	0.00	0.00	0.00	0.00
ENST00000570594.5	ENSG00000007038.10	809	656.85	0.00	0.00	0.00	0.00
ENST00000570629.5	ENSG00000007038.10	626	473.89	0.00	0.00	0.00	0.00
ENST00000571141.1	ENSG00000007038.10	484	331.94	0.00	0.00	0.00	0.00
ENST00000574265.1	ENSG00000007038.10	860	707.84	34.18	1.60	1.08	70.16
ENST00000574813.5	ENSG00000007038.10	873	720.84	0.00	0.00	0.00	0.00
ENST00000575199.1	ENSG00000007038.10	679	526.88	10.82	0.68	0.46	29.84
ENST00000575739.1	ENSG00000007038.10	378	226.03	0.00	0.00	0.00	0.00
ENST00000577043.1	ENSG00000007038.10	814	661.85	0.00	0.00	0.00	0.00
ENST00000262891.8	ENSG00000007047.14	3573	3420.83	1219.23	11.82	7.97	24.32
ENST00000300843.8	ENSG00000007047.14	5209	5056.83	8.76	0.06	0.04	0.12
ENST00000587566.5	ENSG00000007047.14	553	400.91	0.00	0.00	0.00	0.00
ENST00000588533.5	ENSG00000007047.14	625	472.89	80.00	5.61	3.78	11.54
ENST00000588621.5	ENSG00000007047.14	2024	1871.83	179.04	3.17	2.14	6.53
ENST00000590897.1	ENSG00000007047.14	717	564.87	62.53	3.67	2.47	7.55
ENST00000590909.1	ENSG00000007047.14	594	441.90	103.05	7.74	5.21	15.91
ENST00000592207.5	ENSG00000007047.14	789	636.85	91.83	4.78	3.22	9.84
ENST00000592762.5	ENSG00000007047.14	683	530.87	9.11	0.57	0.38	1.17
ENST00000620044.4	ENSG00000007047.14	2105	1952.83	0.00	0.00	0.00	0.00
ENST00000622871.1	ENSG00000007047.14	1147	994.83	335.45	11.19	7.54	23.01
ENST00000447510.6	ENSG00000007062.11	3977	3824.83	0.00	0.00	0.00	0.00
ENST00000502501.1	ENSG00000007062.11	568	415.91	0.00	0.00	0.00	0.00
ENST00000502943.1	ENSG00000007062.11	760	607.86	17.51	0.96	0.64	27.05
ENST00000503884.5	ENSG00000007062.11	622	469.89	0.00	0.00	0.00	0.00
ENST00000504842.5	ENSG00000007062.11	507	354.93	0.00	0.00	0.00	0.00
ENST00000505450.5	ENSG00000007062.11	4349	4196.83	0.00	0.00	0.00	0.00
ENST00000508167.5	ENSG00000007062.11	4014	3861.83	130.14	1.12	0.75	31.64
ENST00000508322.1	ENSG00000007062.11	551	398.91	0.00	0.00	0.00	0.00
ENST00000508940.1	ENSG00000007062.11	567	414.91	0.00	0.00	0.00	0.00
ENST00000510224.5	ENSG00000007062.11	4006	3853.83	0.00	0.00	0.00	0.00
ENST00000511153.5	ENSG00000007062.11	1595	1442.83	0.00	0.00	0.00	0.00
ENST00000511270.1	ENSG00000007062.11	291	139.48	0.00	0.00	0.00	0.00
ENST00000512304.2	ENSG00000007062.11	540	387.92	0.00	0.00	0.00	0.00
ENST00000513108.1	ENSG00000007062.11	565	412.91	0.00	0.00	0.00	0.00
ENST00000513448.5	ENSG00000007062.11	2042	1889.83	1.00	0.02	0.01	0.50
ENST00000513946.1	ENSG00000007062.11	581	428.90	13.91	1.08	0.73	30.45
ENST00000514693.5	ENSG00000007062.11	530	377.92	0.00	0.00	0.00	0.00
ENST00000514967.5	ENSG00000007062.11	568	415.91	0.00	0.00	0.00	0.00
ENST00000539194.5	ENSG00000007062.11	3884	3731.83	0.00	0.00	0.00	0.00
ENST00000540805.5	ENSG00000007062.11	3908	3755.83	41.43	0.37	0.25	10.36
ENST00000445755.6	ENSG00000007080.10	938	785.83	862.36	36.41	24.54	90.99
ENST00000596123.1	ENSG00000007080.10	580	427.90	18.26	1.42	0.95	3.54
ENST00000597436.5	ENSG00000007080.10	1055	902.83	28.78	1.06	0.71	2.64
ENST00000602080.1	ENSG00000007080.10	609	456.90	15.60	1.13	0.76	2.83
ENST00000187608.13	ENSG00000007129.17	1300	1147.83	0.00	0.00	0.00	0.00
ENST00000401445.3	ENSG00000007129.17	1008	855.83	16.42	0.64	0.43	32.81
ENST00000407170.6	ENSG00000007129.17	1691	1538.83	0.00	0.00	0.00	0.00
ENST00000457737.5	ENSG00000007129.17	1435	1282.83	28.77	0.74	0.50	38.35
ENST00000482870.6	ENSG00000007129.17	1534	1381.83	4.02	0.10	0.07	4.98
ENST00000618577.4	ENSG00000007129.17	451	298.96	0.00	0.00	0.00	0.00
ENST00000632983.1	ENSG00000007129.17	710	557.87	7.78	0.46	0.31	23.85
ENST00000397193.7	ENSG00000007168.12	1277	1124.83	0.00	0.00	0.00	0.00
ENST00000397195.9	ENSG00000007168.12	5497	5344.83	8662.35	53.77	36.24	30.21
ENST00000570400.1	ENSG00000007168.12	661	508.88	18.76	1.22	0.82	0.69
ENST00000571289.1	ENSG00000007168.12	589	436.90	116.09	8.82	5.94	4.95
ENST00000571495.1	ENSG00000007168.12	1503	1350.83	1068.77	26.25	17.69	14.75
ENST00000572915.6	ENSG00000007168.12	1361	1208.83	0.00	0.00	0.00	0.00
ENST00000574213.1	ENSG00000007168.12	634	481.89	30.25	2.08	1.40	1.17
ENST00000574468.1	ENSG00000007168.12	1021	868.83	0.00	0.00	0.00	0.00
ENST00000574816.5	ENSG00000007168.12	662	509.88	70.13	4.56	3.08	2.56
ENST00000575477.5	ENSG00000007168.12	694	541.87	0.00	0.00	0.00	0.00
ENST00000576586.5	ENSG00000007168.12	557	404.91	0.00	0.00	0.00	0.00
ENST00000609078.1	ENSG00000007168.12	570	417.91	882.47	70.06	47.21	39.37
ENST00000610190.1	ENSG00000007168.12	650	497.88	168.19	11.21	7.55	6.30
ENST00000313735.10	ENSG00000007171.16	4176	4023.83	198.32	1.64	1.10	35.68
ENST00000621962.1	ENSG00000007171.16	3345	3192.83	283.68	2.95	1.99	64.32
ENST00000262442.8	ENSG00000007174.17	13750	13597.83	121.58	0.30	0.20	1.09
ENST00000396001.6	ENSG00000007174.17	3145	2992.83	959.74	10.64	7.17	38.98
ENST00000454412.6	ENSG00000007174.17	13452	13299.83	116.35	0.29	0.20	1.06
ENST00000578834.1	ENSG00000007174.17	542	389.92	38.38	3.27	2.20	11.97
ENST00000579406.1	ENSG00000007174.17	1906	1753.83	0.00	0.00	0.00	0.00
ENST00000579602.1	ENSG00000007174.17	429	276.97	0.00	0.00	0.00	0.00
ENST00000579703.1	ENSG00000007174.17	854	701.84	202.16	9.56	6.44	35.01
ENST00000579813.1	ENSG00000007174.17	313	161.26	0.00	0.00	0.00	0.00
ENST00000579828.5	ENSG00000007174.17	1986	1833.83	0.00	0.00	0.00	0.00
ENST00000580255.1	ENSG00000007174.17	546	393.92	36.69	3.09	2.08	11.32
ENST00000581682.1	ENSG00000007174.17	1460	1307.83	0.00	0.00	0.00	0.00
ENST00000583192.1	ENSG00000007174.17	712	559.87	0.00	0.00	0.00	0.00
ENST00000584663.1	ENSG00000007174.17	541	388.92	0.00	0.00	0.00	0.00
ENST00000585197.1	ENSG00000007174.17	610	457.89	0.00	0.00	0.00	0.00
ENST00000608377.5	ENSG00000007174.17	3147	2994.83	13.92	0.15	0.10	0.57
ENST00000389003.7	ENSG00000007202.14	6852	6699.83	711.67	3.52	2.37	2.20
ENST00000528896.6	ENSG00000007202.14	7407	7254.83	952.12	4.35	2.93	2.71
ENST00000544884.5	ENSG00000007202.14	6856	6703.83	14725.79	72.88	49.11	45.43
ENST00000577261.1	ENSG00000007202.14	862	709.84	409.31	19.13	12.89	11.93
ENST00000577417.5	ENSG00000007202.14	1839	1686.83	395.89	7.79	5.25	4.85
ENST00000577580.1	ENSG00000007202.14	581	428.90	26.60	2.06	1.39	1.28
ENST00000579253.1	ENSG00000007202.14	446	293.96	100.05	11.29	7.61	7.04
ENST00000579924.6	ENSG00000007202.14	477	324.94	0.00	0.00	0.00	0.00
ENST00000580395.1	ENSG00000007202.14	577	424.91	105.94	8.27	5.57	5.16
ENST00000580882.5	ENSG00000007202.14	1582	1429.83	163.38	3.79	2.55	2.36
ENST00000581064.1	ENSG00000007202.14	555	402.91	79.11	6.51	4.39	4.06
ENST00000581267.1	ENSG00000007202.14	449	296.96	0.00	0.00	0.00	0.00
ENST00000582417.1	ENSG00000007202.14	574	421.91	81.86	6.44	4.34	4.01
ENST00000582901.1	ENSG00000007202.14	509	356.93	102.47	9.52	6.42	5.94
ENST00000583403.5	ENSG00000007202.14	1271	1118.83	0.00	0.00	0.00	0.00
ENST00000583860.1	ENSG00000007202.14	432	279.97	40.92	4.85	3.27	3.02
ENST00000314669.9	ENSG00000007216.14	2711	2558.83	0.00	0.00	0.00	0.00
ENST00000444914.7	ENSG00000007216.14	2855	2702.83	0.00	0.00	0.00	0.00
ENST00000459818.2	ENSG00000007216.14	2466	2313.83	0.00	0.00	0.00	0.00
ENST00000541739.6	ENSG00000007216.14	1230	1077.83	0.00	0.00	0.00	0.00
ENST00000545060.2	ENSG00000007216.14	1276	1123.83	0.00	0.00	0.00	0.00
ENST00000577903.5	ENSG00000007216.14	2217	2064.83	0.00	0.00	0.00	0.00
ENST00000579281.5	ENSG00000007216.14	2320	2167.83	0.00	0.00	0.00	0.00
ENST00000323816.8	ENSG00000007237.18	8033	7880.83	0.00	0.00	0.00	0.00
ENST00000396115.6	ENSG00000007237.18	929	776.83	0.00	0.00	0.00	0.00
ENST00000432992.6	ENSG00000007237.18	4970	4817.83	294.45	2.03	1.37	2.11
ENST00000437099.6	ENSG00000007237.18	8003	7850.83	1273.07	5.38	3.63	5.60
ENST00000542249.5	ENSG00000007237.18	1799	1646.83	0.00	0.00	0.00	0.00
ENST00000578456.1	ENSG00000007237.18	831	678.84	63.92	3.12	2.11	3.25
ENST00000578599.5	ENSG00000007237.18	556	403.91	33.91	2.79	1.88	2.90
ENST00000578655.1	ENSG00000007237.18	603	450.90	181.02	13.32	8.98	13.86
ENST00000579140.5	ENSG00000007237.18	474	321.95	0.00	0.00	0.00	0.00
ENST00000579158.5	ENSG00000007237.18	1528	1375.83	2087.53	50.34	33.92	52.38
ENST00000580043.1	ENSG00000007237.18	544	391.92	14.01	1.19	0.80	1.23
ENST00000580811.5	ENSG00000007237.18	567	414.91	0.00	0.00	0.00	0.00
ENST00000580865.5	ENSG00000007237.18	2417	2264.83	929.06	13.61	9.17	14.16
ENST00000581112.5	ENSG00000007237.18	554	401.91	0.00	0.00	0.00	0.00
ENST00000581871.5	ENSG00000007237.18	538	385.92	0.00	0.00	0.00	0.00
ENST00000583882.5	ENSG00000007237.18	553	400.91	0.00	0.00	0.00	0.00
ENST00000584146.6	ENSG00000007237.18	732	579.86	0.00	0.00	0.00	0.00
ENST00000584389.5	ENSG00000007237.18	554	401.91	0.00	0.00	0.00	0.00
ENST00000585266.5	ENSG00000007237.18	3535	3382.83	442.02	4.34	2.92	4.51
ENST00000006275.8	ENSG00000007255.10	805	652.85	145.62	7.40	4.99	24.25
ENST00000585934.1	ENSG00000007255.10	758	605.86	242.85	13.30	8.96	43.59
ENST00000587818.1	ENSG00000007255.10	433	280.97	62.82	7.42	5.00	24.31
ENST00000588062.5	ENSG00000007255.10	695	542.87	25.78	1.58	1.06	5.16
ENST00000592647.1	ENSG00000007255.10	514	361.93	8.93	0.82	0.55	2.68
ENST00000310132.10	ENSG00000007264.14	2133	1980.83	0.00	0.00	0.00	0.00
ENST00000395040.6	ENSG00000007264.14	1907	1754.83	31.39	0.59	0.40	6.93
ENST00000395045.6	ENSG00000007264.14	2073	1920.83	0.00	0.00	0.00	0.00
ENST00000585778.5	ENSG00000007264.14	1994	1841.83	0.00	0.00	0.00	0.00
ENST00000587180.1	ENSG00000007264.14	741	588.86	29.78	1.68	1.13	19.58
ENST00000588983.5	ENSG00000007264.14	711	558.87	0.00	0.00	0.00	0.00
ENST00000590028.5	ENSG00000007264.14	724	571.86	48.15	2.79	1.88	32.60
ENST00000590493.5	ENSG00000007264.14	801	648.85	0.00	0.00	0.00	0.00
ENST00000590821.1	ENSG00000007264.14	659	506.88	0.00	0.00	0.00	0.00
ENST00000590849.1	ENSG00000007264.14	571	418.91	0.00	0.00	0.00	0.00
ENST00000590980.1	ENSG00000007264.14	562	409.91	0.00	0.00	0.00	0.00
ENST00000591059.1	ENSG00000007264.14	594	441.90	0.00	0.00	0.00	0.00
ENST00000592300.1	ENSG00000007264.14	544	391.92	0.00	0.00	0.00	0.00
ENST00000592612.1	ENSG00000007264.14	575	422.91	0.00	0.00	0.00	0.00
ENST00000619596.4	ENSG00000007264.14	1740	1587.83	167.68	3.50	2.36	40.89
ENST00000006724.7	ENSG00000007306.14	2489	2336.83	0.00	0.00	0.00	0.00
ENST00000401731.5	ENSG00000007306.14	1236	1083.83	3.00	0.09	0.06	100.00
ENST00000599715.1	ENSG00000007306.14	542	389.92	0.00	0.00	0.00	0.00
ENST00000602225.1	ENSG00000007306.14	524	371.92	0.00	0.00	0.00	0.00
ENST00000006750.7	ENSG00000007312.12	1269	1116.83	0.00	0.00	0.00	0.00
ENST00000349817.2	ENSG00000007312.12	378	226.03	0.00	0.00	0.00	0.00
ENST00000392795.7	ENSG00000007312.12	1254	1101.83	49.53	1.49	1.01	41.53
ENST00000558969.1	ENSG00000007312.12	563	410.91	5.00	0.40	0.27	11.24
ENST00000559358.1	ENSG00000007312.12	1159	1006.83	51.47	1.70	1.14	47.22
ENST00000583260.1	ENSG00000007312.12	433	280.97	0.00	0.00	0.00	0.00
ENST00000435607.3	ENSG00000007314.11	7805	7652.83	22.32	0.10	0.07	25.09
ENST00000578147.5	ENSG00000007314.11	7805	7652.83	0.00	0.00	0.00	0.00
ENST00000581514.1	ENSG00000007314.11	567	414.91	0.68	0.05	0.04	14.17
ENST00000584310.1	ENSG00000007314.11	577	424.91	3.00	0.23	0.16	60.74
ENST00000343210.11	ENSG00000007341.18	1866	1713.83	332.23	6.43	4.33	31.57
ENST00000358039.8	ENSG00000007341.18	4528	4375.83	0.00	0.00	0.00	0.00
ENST00000360743.8	ENSG00000007341.18	4206	4053.83	44.26	0.36	0.24	1.78
ENST00000361846.7	ENSG00000007341.18	4348	4195.83	140.77	1.11	0.75	5.46
ENST00000369664.1	ENSG00000007341.18	862	709.84	24.80	1.16	0.78	5.69
ENST00000369666.5	ENSG00000007341.18	1815	1662.83	0.00	0.00	0.00	0.00
ENST00000369669.5	ENSG00000007341.18	1743	1590.83	36.15	0.75	0.51	3.70
ENST00000418497.5	ENSG00000007341.18	860	707.84	0.00	0.00	0.00	0.00
ENST00000459630.5	ENSG00000007341.18	765	612.86	4.85	0.26	0.18	1.29
ENST00000463235.5	ENSG00000007341.18	2574	2421.83	4.48	0.06	0.04	0.30
ENST00000466360.5	ENSG00000007341.18	329	177.17	0.00	0.00	0.00	0.00
ENST00000467335.5	ENSG00000007341.18	990	837.83	0.00	0.00	0.00	0.00
ENST00000470519.5	ENSG00000007341.18	834	681.84	0.00	0.00	0.00	0.00
ENST00000470683.1	ENSG00000007341.18	752	599.86	26.33	1.46	0.98	7.15
ENST00000473206.5	ENSG00000007341.18	821	668.84	9.29	0.46	0.31	2.26
ENST00000477332.5	ENSG00000007341.18	848	695.84	2.85	0.14	0.09	0.67
ENST00000477682.1	ENSG00000007341.18	300	148.37	3.44	0.77	0.52	3.77
ENST00000479436.5	ENSG00000007341.18	572	419.91	17.29	1.37	0.92	6.70
ENST00000480988.5	ENSG00000007341.18	1857	1704.83	10.72	0.21	0.14	1.02
ENST00000485753.5	ENSG00000007341.18	1023	870.83	106.35	4.05	2.73	19.89
ENST00000490067.5	ENSG00000007341.18	1780	1627.83	0.00	0.00	0.00	0.00
ENST00000490715.5	ENSG00000007341.18	4483	4330.83	0.00	0.00	0.00	0.00
ENST00000492274.1	ENSG00000007341.18	582	429.90	1.98	0.15	0.10	0.75
ENST00000495109.2	ENSG00000007341.18	591	438.90	0.00	0.00	0.00	0.00
ENST00000497235.5	ENSG00000007341.18	859	706.84	10.89	0.51	0.34	2.51
ENST00000497457.5	ENSG00000007341.18	1582	1429.83	48.04	1.11	0.75	5.47
ENST00000498197.1	ENSG00000007341.18	472	319.95	0.00	0.00	0.00	0.00
ENST00000498383.5	ENSG00000007341.18	685	532.87	0.00	0.00	0.00	0.00
ENST00000369912.2	ENSG00000007350.16	2566	2413.83	10.00	0.14	0.09	100.00
ENST00000369915.7	ENSG00000007350.16	2642	2489.83	0.00	0.00	0.00	0.00
ENST00000426203.5	ENSG00000007350.16	525	372.92	0.00	0.00	0.00	0.00
ENST00000426989.5	ENSG00000007350.16	622	469.89	0.00	0.00	0.00	0.00
ENST00000439635.5	ENSG00000007350.16	560	407.91	0.00	0.00	0.00	0.00
ENST00000463884.1	ENSG00000007350.16	441	288.96	0.00	0.00	0.00	0.00
ENST00000465168.1	ENSG00000007350.16	555	402.91	0.00	0.00	0.00	0.00
ENST00000482044.1	ENSG00000007350.16	565	412.91	0.00	0.00	0.00	0.00
ENST00000241001.12	ENSG00000007372.20	1631	1478.83	0.00	0.00	0.00	0.00
ENST00000379107.6	ENSG00000007372.20	2591	2438.83	0.00	0.00	0.00	0.00
ENST00000379109.6	ENSG00000007372.20	2157	2004.83	2.69	0.04	0.03	0.16
ENST00000379111.6	ENSG00000007372.20	1627	1474.83	226.34	5.09	3.43	18.33
ENST00000379115.8	ENSG00000007372.20	1763	1610.83	0.00	0.00	0.00	0.00
ENST00000379123.9	ENSG00000007372.20	2160	2007.83	55.75	0.92	0.62	3.32
ENST00000379129.6	ENSG00000007372.20	2616	2463.83	91.69	1.23	0.83	4.45
ENST00000379132.7	ENSG00000007372.20	2574	2421.83	186.69	2.56	1.72	9.21
ENST00000419022.5	ENSG00000007372.20	6922	6769.83	0.00	0.00	0.00	0.00
ENST00000423822.6	ENSG00000007372.20	567	414.91	0.00	0.00	0.00	0.00
ENST00000438681.5	ENSG00000007372.20	455	302.96	55.35	6.06	4.08	21.82
ENST00000455099.5	ENSG00000007372.20	497	344.93	0.00	0.00	0.00	0.00
ENST00000464174.5	ENSG00000007372.20	979	826.83	0.00	0.00	0.00	0.00
ENST00000470027.6	ENSG00000007372.20	2842	2689.83	17.28	0.21	0.14	0.77
ENST00000471303.5	ENSG00000007372.20	782	629.85	0.00	0.00	0.00	0.00
ENST00000474783.1	ENSG00000007372.20	702	549.87	23.94	1.44	0.97	5.20
ENST00000481563.5	ENSG00000007372.20	613	460.89	0.00	0.00	0.00	0.00
ENST00000494377.6	ENSG00000007372.20	2460	2307.83	39.82	0.57	0.39	2.06
ENST00000524853.5	ENSG00000007372.20	574	421.91	0.00	0.00	0.00	0.00
ENST00000525535.1	ENSG00000007372.20	677	524.88	0.00	0.00	0.00	0.00
ENST00000527769.5	ENSG00000007372.20	487	334.94	13.28	1.32	0.89	4.73
ENST00000530373.5	ENSG00000007372.20	572	419.91	0.00	0.00	0.00	0.00
ENST00000530714.5	ENSG00000007372.20	567	414.91	0.00	0.00	0.00	0.00
ENST00000531910.5	ENSG00000007372.20	643	490.89	0.00	0.00	0.00	0.00
ENST00000532175.5	ENSG00000007372.20	524	371.92	0.00	0.00	0.00	0.00
ENST00000532916.5	ENSG00000007372.20	627	474.89	17.30	1.21	0.81	4.35
ENST00000533156.1	ENSG00000007372.20	847	694.84	27.02	1.29	0.87	4.65
ENST00000533333.5	ENSG00000007372.20	6173	6020.83	70.68	0.39	0.26	1.40
ENST00000534353.5	ENSG00000007372.20	540	387.92	5.67	0.49	0.33	1.75
ENST00000534390.1	ENSG00000007372.20	578	425.90	59.28	4.62	3.11	16.63
ENST00000606377.5	ENSG00000007372.20	6860	6707.83	66.23	0.33	0.22	1.18
ENST00000007264.6	ENSG00000007376.7	2050	1897.83	0.00	0.00	0.00	0.00
ENST00000561734.5	ENSG00000007376.7	2159	2006.83	93.12	1.54	1.04	7.30
ENST00000562070.1	ENSG00000007376.7	954	801.83	43.68	1.81	1.22	8.57
ENST00000563560.1	ENSG00000007376.7	587	434.90	0.00	0.00	0.00	0.00
ENST00000565377.1	ENSG00000007376.7	940	787.83	126.70	5.34	3.60	25.29
ENST00000565503.5	ENSG00000007376.7	561	408.91	0.00	0.00	0.00	0.00
ENST00000565809.5	ENSG00000007376.7	1918	1765.83	0.00	0.00	0.00	0.00
ENST00000567114.5	ENSG00000007376.7	1835	1682.83	0.00	0.00	0.00	0.00
ENST00000567283.5	ENSG00000007376.7	835	682.84	80.58	3.92	2.64	18.56
ENST00000569601.5	ENSG00000007376.7	917	764.83	195.89	8.50	5.73	40.28
ENST00000262316.10	ENSG00000007384.15	2992	2839.83	2912.14	34.02	22.93	25.56
ENST00000417043.5	ENSG00000007384.15	816	663.85	0.00	0.00	0.00	0.00
ENST00000419764.1	ENSG00000007384.15	435	282.97	0.00	0.00	0.00	0.00
ENST00000428730.5	ENSG00000007384.15	2751	2598.83	101.46	1.30	0.87	0.97
ENST00000448893.1	ENSG00000007384.15	901	748.84	0.00	0.00	0.00	0.00
ENST00000450643.5	ENSG00000007384.15	615	462.89	6.18	0.44	0.30	0.33
ENST00000472390.1	ENSG00000007384.15	577	424.91	0.00	0.00	0.00	0.00
ENST00000482904.1	ENSG00000007384.15	556	403.91	680.60	55.91	37.68	42.00
ENST00000486045.1	ENSG00000007384.15	914	761.83	290.30	12.64	8.52	9.50
ENST00000487201.1	ENSG00000007384.15	1708	1555.83	692.07	14.76	9.95	11.09
ENST00000493647.1	ENSG00000007384.15	935	782.83	331.24	14.04	9.46	10.55
ENST00000293872.12	ENSG00000007392.16	1456	1303.83	0.00	0.00	0.00	0.00
ENST00000337351.8	ENSG00000007392.16	2097	1944.83	401.27	6.85	4.61	3.96
ENST00000397780.5	ENSG00000007392.16	1335	1182.83	513.64	14.41	9.71	8.32
ENST00000397783.5	ENSG00000007392.16	1504	1351.83	363.41	8.92	6.01	5.15
ENST00000418978.5	ENSG00000007392.16	989	836.83	0.00	0.00	0.00	0.00
ENST00000419516.5	ENSG00000007392.16	1211	1058.83	0.00	0.00	0.00	0.00
ENST00000426094.5	ENSG00000007392.16	2737	2584.83	557.00	7.15	4.82	4.13
ENST00000428363.1	ENSG00000007392.16	498	345.93	0.00	0.00	0.00	0.00
ENST00000429378.5	ENSG00000007392.16	721	568.87	0.00	0.00	0.00	0.00
ENST00000430864.5	ENSG00000007392.16	695	542.87	0.00	0.00	0.00	0.00
ENST00000442701.1	ENSG00000007392.16	423	270.98	56.28	6.89	4.64	3.98
ENST00000443357.5	ENSG00000007392.16	833	680.84	140.24	6.83	4.61	3.95
ENST00000464711.5	ENSG00000007392.16	2134	1981.83	26.03	0.44	0.29	0.25
ENST00000467552.1	ENSG00000007392.16	569	416.91	296.45	23.59	15.90	13.63
ENST00000468732.5	ENSG00000007392.16	573	420.91	811.77	63.99	43.12	36.97
ENST00000469109.1	ENSG00000007392.16	950	797.83	275.92	11.47	7.73	6.63
ENST00000490762.5	ENSG00000007392.16	2643	2490.83	1375.36	18.32	12.35	10.58
ENST00000494366.5	ENSG00000007392.16	668	515.88	0.00	0.00	0.00	0.00
ENST00000494545.1	ENSG00000007392.16	725	572.86	0.00	0.00	0.00	0.00
ENST00000495349.5	ENSG00000007392.16	1006	853.83	108.64	4.22	2.84	2.44
ENST00000629543.2	ENSG00000007392.16	1520	1367.83	0.00	0.00	0.00	0.00
ENST00000266039.7	ENSG00000007402.11	5476	5323.83	0.00	0.00	0.00	0.00
ENST00000360963.7	ENSG00000007402.11	5272	5119.83	110.34	0.72	0.48	86.65
ENST00000423994.6	ENSG00000007402.11	5329	5176.83	0.00	0.00	0.00	0.00
ENST00000424201.6	ENSG00000007402.11	5206	5053.83	0.00	0.00	0.00	0.00
ENST00000429770.5	ENSG00000007402.11	5304	5151.83	0.00	0.00	0.00	0.00
ENST00000479441.1	ENSG00000007402.11	3453	3300.83	0.00	0.00	0.00	0.00
ENST00000483620.1	ENSG00000007402.11	2526	2373.83	7.88	0.11	0.07	13.35
ENST00000487413.1	ENSG00000007402.11	1030	877.83	0.00	0.00	0.00	0.00
ENST00000324385.9	ENSG00000007516.13	4678	4525.83	0.00	0.00	0.00	0.00
ENST00000397488.6	ENSG00000007516.13	4583	4430.83	48.95	0.37	0.25	6.98
ENST00000421665.6	ENSG00000007516.13	3875	3722.83	0.00	0.00	0.00	0.00
ENST00000426824.7	ENSG00000007516.13	3930	3777.83	210.60	1.85	1.25	35.24
ENST00000561602.1	ENSG00000007516.13	622	469.89	0.00	0.00	0.00	0.00
ENST00000561793.1	ENSG00000007516.13	571	418.91	0.00	0.00	0.00	0.00
ENST00000562208.5	ENSG00000007516.13	3663	3510.83	0.00	0.00	0.00	0.00
ENST00000564213.1	ENSG00000007516.13	334	182.14	0.00	0.00	0.00	0.00
ENST00000565665.5	ENSG00000007516.13	564	411.91	0.00	0.00	0.00	0.00
ENST00000566162.1	ENSG00000007516.13	699	546.87	0.00	0.00	0.00	0.00
ENST00000566389.1	ENSG00000007516.13	841	688.84	1.04	0.05	0.03	0.95
ENST00000567203.1	ENSG00000007516.13	539	386.92	14.99	1.29	0.87	24.49
ENST00000567825.3	ENSG00000007516.13	1409	1256.83	10.75	0.28	0.19	5.41
ENST00000568198.1	ENSG00000007516.13	804	651.85	27.77	1.41	0.95	26.93
ENST00000568887.5	ENSG00000007516.13	3763	3610.83	0.00	0.00	0.00	0.00
ENST00000628027.2	ENSG00000007516.13	4732	4579.83	0.00	0.00	0.00	0.00
ENST00000007390.2	ENSG00000007520.3	1243	1090.83	964.11	29.32	19.76	61.25
ENST00000566296.1	ENSG00000007520.3	649	496.88	277.80	18.55	12.50	38.75
ENST00000026218.9	ENSG00000007541.16	2846	2693.83	429.68	5.29	3.57	8.36
ENST00000293874.2	ENSG00000007541.16	603	450.90	0.00	0.00	0.00	0.00
ENST00000321878.9	ENSG00000007541.16	3006	2853.83	106.63	1.24	0.84	1.96
ENST00000409527.6	ENSG00000007541.16	1915	1762.83	601.75	11.33	7.63	17.90
ENST00000420990.6	ENSG00000007541.16	932	779.83	0.66	0.03	0.02	0.04
ENST00000422307.6	ENSG00000007541.16	2052	1899.83	9.01	0.16	0.11	0.25
ENST00000439574.1	ENSG00000007541.16	586	433.90	0.00	0.00	0.00	0.00
ENST00000443147.5	ENSG00000007541.16	2054	1901.83	113.29	1.98	1.33	3.12
ENST00000470411.2	ENSG00000007541.16	2112	1959.83	50.05	0.85	0.57	1.34
ENST00000476438.1	ENSG00000007541.16	1775	1622.83	130.25	2.66	1.79	4.21
ENST00000480424.6	ENSG00000007541.16	2202	2049.83	140.66	2.28	1.53	3.60
ENST00000537901.1	ENSG00000007541.16	464	311.95	24.60	2.62	1.76	4.14
ENST00000540241.1	ENSG00000007541.16	608	455.90	7.31	0.53	0.36	0.84
ENST00000540548.1	ENSG00000007541.16	187	42.33	0.00	0.00	0.00	0.00
ENST00000544860.1	ENSG00000007541.16	577	424.91	7.62	0.59	0.40	0.94
ENST00000634341.1	ENSG00000007541.16	1046	893.83	622.78	23.12	15.58	36.54
ENST00000635205.1	ENSG00000007541.16	936	783.83	0.00	0.00	0.00	0.00
ENST00000635909.1	ENSG00000007541.16	2212	2059.83	282.47	4.55	3.07	7.19
ENST00000635935.1	ENSG00000007541.16	2000	1847.83	317.35	5.70	3.84	9.01
ENST00000636005.1	ENSG00000007541.16	1355	1202.83	0.00	0.00	0.00	0.00
ENST00000636657.1	ENSG00000007541.16	2841	2688.83	0.00	0.00	0.00	0.00
ENST00000637468.1	ENSG00000007541.16	650	497.88	0.00	0.00	0.00	0.00
ENST00000637701.1	ENSG00000007541.16	100	0.00	0.00	0.00	0.00	0.00
ENST00000638143.1	ENSG00000007541.16	563	410.91	4.42	0.36	0.24	0.56
ENST00000638152.1	ENSG00000007541.16	100	0.00	0.00	0.00	0.00	0.00
ENST00000293925.9	ENSG00000007545.15	7671	7518.83	1863.02	8.22	5.54	14.83
ENST00000397412.7	ENSG00000007545.15	7772	7619.83	150.86	0.66	0.44	1.18
ENST00000415022.1	ENSG00000007545.15	550	397.91	50.46	4.21	2.84	7.59
ENST00000466562.5	ENSG00000007545.15	534	381.92	127.66	11.09	7.47	20.00
ENST00000467286.1	ENSG00000007545.15	664	511.88	112.12	7.27	4.90	13.11
ENST00000468839.1	ENSG00000007545.15	451	298.96	71.79	7.97	5.37	14.37
ENST00000492778.5	ENSG00000007545.15	573	420.91	2.55	0.20	0.14	0.36
ENST00000498594.5	ENSG00000007545.15	559	406.91	194.18	15.83	10.67	28.56
ENST00000338863.11	ENSG00000007866.18	2983	2830.83	478.42	5.61	3.78	65.09
ENST00000402886.7	ENSG00000007866.18	2729	2576.83	233.58	3.01	2.03	34.91
ENST00000433586.1	ENSG00000007866.18	657	504.88	0.00	0.00	0.00	0.00
ENST00000333360.11	ENSG00000007908.15	3857	3704.83	52.31	0.47	0.32	11.56
ENST00000367774.1	ENSG00000007908.15	1518	1365.83	136.37	3.31	2.23	81.71
ENST00000367775.5	ENSG00000007908.15	3389	3236.83	0.00	0.00	0.00	0.00
ENST00000367776.5	ENSG00000007908.15	3576	3423.83	0.00	0.00	0.00	0.00
ENST00000367777.5	ENSG00000007908.15	3576	3423.83	0.00	0.00	0.00	0.00
ENST00000461085.1	ENSG00000007908.15	556	403.91	3.32	0.27	0.18	6.73
ENST00000609271.1	ENSG00000007908.15	560	407.91	0.00	0.00	0.00	0.00
ENST00000294401.11	ENSG00000007923.15	2210	2057.83	0.00	0.00	0.00	0.00
ENST00000377577.9	ENSG00000007923.15	3311	3158.83	3016.92	31.69	21.35	54.61
ENST00000426784.1	ENSG00000007923.15	975	822.83	36.37	1.47	0.99	2.53
ENST00000451196.5	ENSG00000007923.15	1357	1204.83	0.00	0.00	0.00	0.00
ENST00000460594.5	ENSG00000007923.15	581	428.90	3.50	0.27	0.18	0.47
ENST00000465508.5	ENSG00000007923.15	3014	2861.83	221.25	2.56	1.73	4.42
ENST00000465911.1	ENSG00000007923.15	745	592.86	0.00	0.00	0.00	0.00
ENST00000469318.5	ENSG00000007923.15	355	203.07	0.00	0.00	0.00	0.00
ENST00000472414.1	ENSG00000007923.15	725	572.86	0.00	0.00	0.00	0.00
ENST00000473993.5	ENSG00000007923.15	755	602.86	3.59	0.20	0.13	0.34
ENST00000485073.5	ENSG00000007923.15	613	460.89	303.31	21.83	14.71	37.63
ENST00000367755.8	ENSG00000007933.12	2087	1934.83	775.26	13.29	8.96	99.00
ENST00000472784.5	ENSG00000007933.12	582	429.90	1.74	0.13	0.09	1.00
ENST00000478457.1	ENSG00000007933.12	713	560.87	0.00	0.00	0.00	0.00
ENST00000479749.1	ENSG00000007933.12	723	570.86	0.00	0.00	0.00	0.00
ENST00000530212.5	ENSG00000007933.12	828	675.84	0.00	0.00	0.00	0.00
ENST00000534514.1	ENSG00000007933.12	1142	989.83	0.00	0.00	0.00	0.00
ENST00000349606.4	ENSG00000007944.14	2796	2643.83	888.89	11.15	7.52	64.83
ENST00000356840.7	ENSG00000007944.14	1666	1513.83	276.11	6.05	4.08	35.17
ENST00000217885.5	ENSG00000007952.17	1734	1581.83	1.00	0.02	0.01	7.77
ENST00000372960.8	ENSG00000007952.17	2418	2265.83	17.00	0.25	0.17	92.23
ENST00000372964.5	ENSG00000007952.17	661	508.88	0.00	0.00	0.00	0.00
ENST00000372966.7	ENSG00000007952.17	2529	2376.83	0.00	0.00	0.00	0.00
ENST00000427768.5	ENSG00000007952.17	695	542.87	0.00	0.00	0.00	0.00
ENST00000361729.2	ENSG00000007968.6	5191	5038.83	209.00	1.38	0.93	100.00
ENST00000487237.1	ENSG00000007968.6	550	397.91	0.00	0.00	0.00	0.00
ENST00000262193.6	ENSG00000008018.8	928	775.83	2394.21	102.39	69.00	98.86
ENST00000462957.1	ENSG00000008018.8	1939	1786.83	63.79	1.18	0.80	1.14
ENST00000295987.11	ENSG00000008056.12	3209	3056.83	0.00	0.00	0.00	0.00
ENST00000340666.4	ENSG00000008056.12	3165	3012.83	48.00	0.53	0.36	100.00
ENST00000341776.6	ENSG00000008083.13	5755	5602.83	3039.99	18.00	12.13	93.78
ENST00000397311.4	ENSG00000008083.13	5595	5442.83	196.01	1.19	0.81	6.22
ENST00000474854.1	ENSG00000008083.13	520	367.93	0.00	0.00	0.00	0.00
ENST00000379989.6	ENSG00000008086.11	3463	3310.83	0.00	0.00	0.00	0.00
ENST00000379996.7	ENSG00000008086.11	3449	3296.83	283.55	2.85	1.92	27.06
ENST00000463994.4	ENSG00000008086.11	2632	2479.83	478.33	6.40	4.31	60.70
ENST00000623364.3	ENSG00000008086.11	483	330.94	8.65	0.87	0.58	8.23
ENST00000623535.1	ENSG00000008086.11	12533	12380.83	107.38	0.29	0.19	2.73
ENST00000623610.1	ENSG00000008086.11	2130	1977.83	8.08	0.14	0.09	1.29
ENST00000624700.3	ENSG00000008086.11	564	411.91	0.00	0.00	0.00	0.00
ENST00000624953.1	ENSG00000008086.11	567	414.91	0.00	0.00	0.00	0.00
ENST00000635828.1	ENSG00000008086.11	3823	3670.83	0.00	0.00	0.00	0.00
ENST00000636046.1	ENSG00000008086.11	100	0.00	0.00	0.00	0.00	0.00
ENST00000637881.1	ENSG00000008086.11	1782	1629.83	0.00	0.00	0.00	0.00
ENST00000009105.5	ENSG00000008118.9	2612	2459.83	0.00	0.00	0.00	0.00
ENST00000361322.2	ENSG00000008118.9	2440	2287.83	26.00	0.38	0.25	100.00
ENST00000423146.5	ENSG00000008118.9	808	655.85	0.00	0.00	0.00	0.00
ENST00000494990.1	ENSG00000008118.9	573	420.91	0.00	0.00	0.00	0.00
ENST00000356200.7	ENSG00000008128.22	2653	2500.83	83.32	1.11	0.74	1.59
ENST00000356937.7	ENSG00000008128.22	2275	2122.83	55.09	0.86	0.58	1.24
ENST00000357760.6	ENSG00000008128.22	2446	2293.83	126.32	1.83	1.23	2.63
ENST00000358779.9	ENSG00000008128.22	2419	2266.83	329.75	4.83	3.25	6.96
ENST00000378633.5	ENSG00000008128.22	2458	2305.83	0.00	0.00	0.00	0.00
ENST00000378638.6	ENSG00000008128.22	2429	2276.83	0.00	0.00	0.00	0.00
ENST00000401096.2	ENSG00000008128.22	450	297.96	0.00	0.00	0.00	0.00
ENST00000404249.7	ENSG00000008128.22	2449	2296.83	0.00	0.00	0.00	0.00
ENST00000460465.5	ENSG00000008128.22	2333	2180.83	174.62	2.66	1.79	3.83
ENST00000463652.5	ENSG00000008128.22	1028	875.83	198.19	7.51	5.06	10.82
ENST00000464748.1	ENSG00000008128.22	381	229.02	0.00	0.00	0.00	0.00
ENST00000468397.1	ENSG00000008128.22	836	683.84	255.16	12.38	8.34	17.84
ENST00000468800.5	ENSG00000008128.22	897	744.84	34.82	1.55	1.05	2.24
ENST00000474916.1	ENSG00000008128.22	752	599.86	110.06	6.09	4.10	8.77
ENST00000478901.1	ENSG00000008128.22	931	778.83	155.44	6.62	4.46	9.54
ENST00000479362.1	ENSG00000008128.22	700	547.87	28.95	1.75	1.18	2.53
[truncated: 195,936 more rows]
