# Supplementary material for: ProTECT—Prediction of T-Cell Epitopes for Cancer Therapy
Source: Front Immunol. 2020 Nov 10;11:483296. doi: 10.3389/fimmu.2020.483296 (PMC7683782; doi:10.3389/fimmu.2020.483296)
Supplement: Supplementary file 3 [file DataSheet_3.zip › pvac_analysis/Mel-38-breast/rsem.isoforms.results]

transcript_id	gene_id	length	effective_length	expected_count	TPM	FPKM	IsoPct
ENST00000373020.8	ENSG00000000003.14	2206	2019.89	6699.23	55.97	38.95	50.84
ENST00000494424.1	ENSG00000000003.14	820	633.90	0.00	0.00	0.00	0.00
ENST00000496771.5	ENSG00000000003.14	1025	838.89	49.81	1.00	0.70	0.91
ENST00000612152.4	ENSG00000000003.14	3796	3609.89	4.26	0.02	0.01	0.02
ENST00000614008.4	ENSG00000000003.14	900	713.89	2246.69	53.11	36.96	48.24
ENST00000373031.4	ENSG00000000005.5	1339	1152.89	42.00	0.61	0.43	72.18
ENST00000485971.1	ENSG00000000005.5	542	356.03	5.00	0.24	0.16	27.82
ENST00000371582.8	ENSG00000000419.12	1161	974.89	108.05	1.87	1.30	2.54
ENST00000371584.8	ENSG00000000419.12	1073	886.89	38.71	0.74	0.51	1.00
ENST00000371588.9	ENSG00000000419.12	1075	888.89	3023.63	57.40	39.95	78.11
ENST00000413082.1	ENSG00000000419.12	672	485.95	0.00	0.00	0.00	0.00
ENST00000466152.5	ENSG00000000419.12	1097	910.89	263.17	4.88	3.39	6.63
ENST00000494752.1	ENSG00000000419.12	789	602.91	307.42	8.60	5.99	11.71
ENST00000367770.5	ENSG00000000457.13	2916	2729.89	3283.82	20.30	14.13	66.18
ENST00000367771.10	ENSG00000000457.13	6364	6177.89	3186.77	8.70	6.06	28.38
ENST00000367772.8	ENSG00000000457.13	3090	2903.89	0.00	0.00	0.00	0.00
ENST00000423670.1	ENSG00000000457.13	2077	1890.89	3.75	0.03	0.02	0.11
ENST00000470238.1	ENSG00000000457.13	1538	1351.89	131.13	1.64	1.14	5.34
ENST00000286031.10	ENSG00000000460.16	4355	4168.89	0.00	0.00	0.00	0.00
ENST00000359326.8	ENSG00000000460.16	4002	3815.89	3484.55	15.41	10.72	67.92
ENST00000413811.3	ENSG00000000460.16	2661	2474.89	0.00	0.00	0.00	0.00
ENST00000459772.5	ENSG00000000460.16	3727	3540.89	273.21	1.30	0.91	5.74
ENST00000466580.6	ENSG00000000460.16	815	628.90	0.00	0.00	0.00	0.00
ENST00000472795.5	ENSG00000000460.16	925	738.89	19.35	0.44	0.31	1.95
ENST00000481744.5	ENSG00000000460.16	755	568.92	6.52	0.19	0.13	0.85
ENST00000496973.5	ENSG00000000460.16	782	595.91	187.53	5.31	3.70	23.41
ENST00000498289.5	ENSG00000000460.16	3849	3662.89	6.37	0.03	0.02	0.13
ENST00000374003.7	ENSG00000000938.12	2021	1834.89	487.43	4.48	3.12	93.13
ENST00000374004.5	ENSG00000000938.12	2350	2163.89	12.83	0.10	0.07	2.08
ENST00000374005.7	ENSG00000000938.12	2729	2542.89	0.00	0.00	0.00	0.00
ENST00000399173.5	ENSG00000000938.12	2483	2296.89	0.00	0.00	0.00	0.00
ENST00000457296.5	ENSG00000000938.12	1104	917.89	0.00	0.00	0.00	0.00
ENST00000468038.1	ENSG00000000938.12	781	594.91	0.00	0.00	0.00	0.00
ENST00000475472.5	ENSG00000000938.12	679	492.95	6.74	0.23	0.16	4.80
ENST00000359637.2	ENSG00000000971.15	1454	1267.89	1825.10	24.29	16.90	6.57
ENST00000367429.8	ENSG00000000971.15	4127	3940.89	52123.66	223.20	155.32	60.41
ENST00000466229.5	ENSG00000000971.15	6985	6798.89	2100.45	5.21	3.63	1.41
ENST00000470918.1	ENSG00000000971.15	753	566.92	925.51	27.55	19.17	7.46
ENST00000496761.1	ENSG00000000971.15	550	364.02	88.11	4.08	2.84	1.11
ENST00000630130.2	ENSG00000000971.15	1658	1471.89	7427.07	85.15	59.25	23.05
ENST00000002165.10	ENSG00000001036.13	2356	2169.89	10286.11	79.99	55.67	91.83
ENST00000367585.1	ENSG00000001036.13	646	459.96	5.92	0.22	0.15	0.25
ENST00000451668.1	ENSG00000001036.13	737	550.92	225.16	6.90	4.80	7.92
ENST00000229416.10	ENSG00000001084.10	3813	3626.89	3117.29	14.50	10.09	18.44
ENST00000504353.1	ENSG00000001084.10	597	410.99	200.87	8.25	5.74	10.49
ENST00000504525.1	ENSG00000001084.10	1011	824.89	20.62	0.42	0.29	0.54
ENST00000505197.1	ENSG00000001084.10	592	405.99	0.00	0.00	0.00	0.00
ENST00000505294.5	ENSG00000001084.10	847	660.90	127.77	3.26	2.27	4.15
ENST00000509541.5	ENSG00000001084.10	3774	3587.89	90.84	0.43	0.30	0.54
ENST00000510837.5	ENSG00000001084.10	776	589.91	245.62	7.03	4.89	8.93
ENST00000513939.5	ENSG00000001084.10	519	333.05	365.93	18.54	12.90	23.57
ENST00000514004.5	ENSG00000001084.10	2356	2169.89	98.54	0.77	0.53	0.97
ENST00000514373.2	ENSG00000001084.10	329	144.26	36.93	4.32	3.01	5.49
ENST00000514933.1	ENSG00000001084.10	542	356.03	411.70	19.51	13.58	24.81
ENST00000515580.1	ENSG00000001084.10	2132	1945.89	187.87	1.63	1.13	2.07
ENST00000616923.4	ENSG00000001084.10	3694	3507.89	0.00	0.00	0.00	0.00
ENST00000341376.10	ENSG00000001167.14	3811	3624.89	5585.11	26.00	18.09	79.46
ENST00000353205.5	ENSG00000001167.14	1660	1473.89	587.07	6.72	4.68	20.54
ENST00000003583.12	ENSG00000001460.17	2544	2357.89	564.00	4.04	2.81	8.91
ENST00000337248.8	ENSG00000001460.17	2715	2528.89	3567.19	23.80	16.56	52.57
ENST00000374409.5	ENSG00000001460.17	2804	2617.89	14.10	0.09	0.06	0.20
ENST00000435187.1	ENSG00000001460.17	772	585.91	82.02	2.36	1.64	5.22
ENST00000438866.1	ENSG00000001460.17	811	624.90	0.00	0.00	0.00	0.00
ENST00000468303.5	ENSG00000001460.17	6016	5829.89	52.61	0.15	0.11	0.34
ENST00000475760.1	ENSG00000001460.17	455	269.15	80.15	5.02	3.50	11.10
ENST00000483261.1	ENSG00000001460.17	625	438.97	3.55	0.14	0.09	0.30
ENST00000483528.1	ENSG00000001460.17	758	571.92	48.74	1.44	1.00	3.18
ENST00000492753.1	ENSG00000001460.17	307	122.93	0.00	0.00	0.00	0.00
ENST00000497384.1	ENSG00000001460.17	1685	1498.89	117.68	1.32	0.92	2.93
ENST00000498488.5	ENSG00000001460.17	711	524.93	214.97	6.91	4.81	15.26
ENST00000003912.7	ENSG00000001461.16	5481	5294.89	124.62	0.40	0.28	0.37
ENST00000339255.2	ENSG00000001461.16	1676	1489.89	2449.76	27.75	19.31	25.96
ENST00000358028.8	ENSG00000001461.16	1757	1570.89	2.72	0.03	0.02	0.03
ENST00000374399.8	ENSG00000001461.16	1711	1524.89	6436.81	71.23	49.57	66.65
ENST00000432012.1	ENSG00000001461.16	2714	2527.89	584.84	3.90	2.72	3.65
ENST00000475663.2	ENSG00000001461.16	694	507.94	4.51	0.15	0.10	0.14
ENST00000488155.1	ENSG00000001461.16	931	744.89	150.75	3.42	2.38	3.20
ENST00000374804.9	ENSG00000001497.16	2261	2074.89	3.89	0.03	0.02	0.04
ENST00000374807.9	ENSG00000001497.16	2386	2199.89	3146.55	24.14	16.80	30.99
ENST00000374811.7	ENSG00000001497.16	2439	2252.89	3079.37	23.07	16.05	29.61
ENST00000469091.1	ENSG00000001497.16	447	261.17	129.20	8.35	5.81	10.72
ENST00000484069.1	ENSG00000001497.16	5205	5018.89	6634.99	22.31	15.52	28.64
ENST00000321037.4	ENSG00000001561.6	4651	4464.89	945.00	3.57	2.49	100.00
ENST00000002829.7	ENSG00000001617.11	3802	3615.89	124.82	0.58	0.41	19.48
ENST00000413852.5	ENSG00000001617.11	3212	3025.89	329.93	1.84	1.28	61.53
ENST00000414301.5	ENSG00000001617.11	936	749.89	0.00	0.00	0.00	0.00
ENST00000420831.1	ENSG00000001617.11	442	256.19	1.37	0.09	0.06	3.02
ENST00000426511.5	ENSG00000001617.11	757	570.92	0.00	0.00	0.00	0.00
ENST00000434342.5	ENSG00000001617.11	3541	3354.89	0.00	0.00	0.00	0.00
ENST00000450338.5	ENSG00000001617.11	1693	1506.89	0.00	0.00	0.00	0.00
ENST00000470737.1	ENSG00000001617.11	566	380.01	3.57	0.16	0.11	5.30
ENST00000493743.1	ENSG00000001617.11	520	334.05	6.31	0.32	0.22	10.67
ENST00000003084.10	ENSG00000001626.14	6132	5945.89	5.89	0.02	0.01	27.16
ENST00000426809.5	ENSG00000001626.14	4316	4129.89	0.00	0.00	0.00	0.00
ENST00000429014.1	ENSG00000001626.14	423	237.25	0.00	0.00	0.00	0.00
ENST00000446805.1	ENSG00000001626.14	575	389.00	0.00	0.00	0.00	0.00
ENST00000468795.1	ENSG00000001626.14	682	495.94	0.48	0.02	0.01	26.28
ENST00000472848.1	ENSG00000001626.14	148	4.80	0.00	0.00	0.00	0.00
ENST00000546407.1	ENSG00000001626.14	222	46.63	0.00	0.00	0.00	0.00
ENST00000600166.1	ENSG00000001626.14	559	373.01	0.63	0.03	0.02	46.56
ENST00000608965.5	ENSG00000001626.14	896	709.89	0.00	0.00	0.00	0.00
ENST00000610149.1	ENSG00000001626.14	519	333.05	0.00	0.00	0.00	0.00
ENST00000621535.1	ENSG00000001626.14	657	470.96	0.00	0.00	0.00	0.00
ENST00000265742.7	ENSG00000001629.9	6081	5894.89	6995.97	20.03	13.94	26.34
ENST00000413588.1	ENSG00000001629.9	642	455.96	527.19	19.51	13.58	25.66
ENST00000422095.1	ENSG00000001629.9	2036	1849.89	3612.62	32.96	22.93	43.35
ENST00000439883.1	ENSG00000001629.9	774	587.91	10.25	0.29	0.20	0.39
ENST00000442183.1	ENSG00000001629.9	547	361.02	0.00	0.00	0.00	0.00
ENST00000465883.1	ENSG00000001629.9	723	536.93	102.97	3.24	2.25	4.26
ENST00000486698.1	ENSG00000001629.9	438	252.20	0.00	0.00	0.00	0.00
ENST00000003100.12	ENSG00000001630.15	3210	3023.89	1229.19	6.86	4.77	4.35
ENST00000422867.1	ENSG00000001630.15	747	560.92	0.00	0.00	0.00	0.00
ENST00000435873.1	ENSG00000001630.15	556	370.02	4.67	0.21	0.15	0.13
ENST00000450723.5	ENSG00000001630.15	1729	1542.89	12585.88	137.66	95.79	87.25
ENST00000482924.1	ENSG00000001630.15	555	369.02	285.41	13.05	9.08	8.27
ENST00000340022.6	ENSG00000001631.15	4553	4366.89	4191.06	16.20	11.27	11.29
ENST00000394503.6	ENSG00000001631.15	2827	2640.89	1850.08	11.82	8.23	8.24
ENST00000394505.6	ENSG00000001631.15	3143	2956.89	625.13	3.57	2.48	2.49
ENST00000394507.5	ENSG00000001631.15	4762	4575.89	44.00	0.16	0.11	0.11
ENST00000412043.6	ENSG00000001631.15	3378	3191.89	0.00	0.00	0.00	0.00
ENST00000413688.5	ENSG00000001631.15	551	365.02	0.00	0.00	0.00	0.00
ENST00000422347.5	ENSG00000001631.15	483	297.10	0.00	0.00	0.00	0.00
ENST00000425073.1	ENSG00000001631.15	546	360.02	0.00	0.00	0.00	0.00
ENST00000425919.5	ENSG00000001631.15	572	386.00	0.00	0.00	0.00	0.00
ENST00000430102.5	ENSG00000001631.15	702	515.94	62.16	2.03	1.41	1.42
ENST00000433016.5	ENSG00000001631.15	855	668.90	437.32	11.03	7.68	7.69
ENST00000440209.5	ENSG00000001631.15	557	371.02	322.25	14.66	10.20	10.22
ENST00000444960.5	ENSG00000001631.15	783	596.91	0.00	0.00	0.00	0.00
ENST00000445516.1	ENSG00000001631.15	561	375.01	321.43	14.46	10.07	10.08
ENST00000452773.5	ENSG00000001631.15	665	478.95	17.19	0.61	0.42	0.42
ENST00000454017.5	ENSG00000001631.15	978	791.89	0.00	0.00	0.00	0.00
ENST00000458177.5	ENSG00000001631.15	1472	1285.89	0.00	0.00	0.00	0.00
ENST00000458493.5	ENSG00000001631.15	507	321.06	0.00	0.00	0.00	0.00
ENST00000466166.1	ENSG00000001631.15	545	359.03	1.03	0.05	0.03	0.03
ENST00000470309.5	ENSG00000001631.15	580	394.00	545.46	23.36	16.26	16.28
ENST00000475770.5	ENSG00000001631.15	2411	2224.89	4032.80	30.59	21.29	21.32
ENST00000486261.5	ENSG00000001631.15	4057	3870.89	1941.63	8.46	5.89	5.90
ENST00000487168.1	ENSG00000001631.15	600	413.99	158.80	6.47	4.50	4.51
ENST00000489087.1	ENSG00000001631.15	512	326.06	0.00	0.00	0.00	0.00
ENST00000228345.9	ENSG00000002016.17	2826	2639.89	33.85	0.22	0.15	0.58
ENST00000358495.7	ENSG00000002016.17	2710	2523.89	0.00	0.00	0.00	0.00
ENST00000397230.6	ENSG00000002016.17	530	344.04	3.17	0.16	0.11	0.41
ENST00000430095.6	ENSG00000002016.17	2366	2179.89	58.14	0.45	0.31	1.20
ENST00000461568.5	ENSG00000002016.17	1531	1344.89	0.00	0.00	0.00	0.00
ENST00000463750.5	ENSG00000002016.17	1510	1323.89	197.65	2.52	1.75	6.71
ENST00000468231.5	ENSG00000002016.17	2499	2312.89	0.00	0.00	0.00	0.00
ENST00000481052.5	ENSG00000002016.17	2464	2277.89	133.09	0.99	0.69	2.63
ENST00000488642.6	ENSG00000002016.17	2413	2226.89	155.96	1.18	0.82	3.15
ENST00000535376.5	ENSG00000002016.17	808	621.90	152.64	4.14	2.88	11.03
ENST00000536177.5	ENSG00000002016.17	1139	952.89	73.55	1.30	0.91	3.47
ENST00000541619.1	ENSG00000002016.17	560	374.01	0.00	0.00	0.00	0.00
ENST00000542297.1	ENSG00000002016.17	399	213.36	274.09	21.68	15.09	57.74
ENST00000542584.5	ENSG00000002016.17	541	355.03	0.00	0.00	0.00	0.00
ENST00000542785.5	ENSG00000002016.17	633	446.97	0.00	0.00	0.00	0.00
ENST00000543912.5	ENSG00000002016.17	1243	1056.89	273.38	4.37	3.04	11.63
ENST00000544742.5	ENSG00000002016.17	463	277.13	4.56	0.28	0.19	0.74
ENST00000545564.5	ENSG00000002016.17	681	494.95	7.92	0.27	0.19	0.72
ENST00000545967.1	ENSG00000002016.17	577	391.00	0.00	0.00	0.00	0.00
ENST00000413734.1	ENSG00000002079.12	535	349.03	2.44	0.12	0.08	33.11
ENST00000425880.1	ENSG00000002079.12	460	274.14	0.00	0.00	0.00	0.00
ENST00000429079.1	ENSG00000002079.12	416	230.28	0.61	0.04	0.03	12.54
ENST00000439784.5	ENSG00000002079.12	6294	6107.89	8.23	0.02	0.02	6.39
ENST00000452010.1	ENSG00000002079.12	481	295.10	0.00	0.00	0.00	0.00
ENST00000453194.1	ENSG00000002079.12	1024	837.89	0.00	0.00	0.00	0.00
ENST00000453378.1	ENSG00000002079.12	355	169.78	1.72	0.17	0.12	47.96
ENST00000309032.7	ENSG00000002330.13	929	742.89	394.90	8.97	6.24	64.46
ENST00000394531.3	ENSG00000002330.13	631	444.97	0.00	0.00	0.00	0.00
ENST00000394532.7	ENSG00000002330.13	1157	970.89	19.74	0.34	0.24	2.47
ENST00000492141.1	ENSG00000002330.13	359	173.72	0.00	0.00	0.00	0.00
ENST00000493798.1	ENSG00000002330.13	325	140.36	14.59	1.75	1.22	12.61
ENST00000544271.1	ENSG00000002330.13	552	366.02	61.76	2.85	1.98	20.46
ENST00000544785.1	ENSG00000002330.13	525	339.04	0.00	0.00	0.00	0.00
ENST00000226299.8	ENSG00000002549.12	2213	2026.89	0.00	0.00	0.00	0.00
ENST00000503467.1	ENSG00000002549.12	1709	1522.89	0.00	0.00	0.00	0.00
ENST00000504614.5	ENSG00000002549.12	813	626.90	1305.30	35.14	24.45	24.57
ENST00000507960.1	ENSG00000002549.12	435	249.21	0.00	0.00	0.00	0.00
ENST00000508014.5	ENSG00000002549.12	494	308.08	64.01	3.51	2.44	2.45
ENST00000508497.5	ENSG00000002549.12	651	464.96	103.62	3.76	2.62	2.63
ENST00000509583.1	ENSG00000002549.12	887	700.89	46.54	1.12	0.78	0.78
ENST00000512397.1	ENSG00000002549.12	689	502.94	122.20	4.10	2.85	2.87
ENST00000513105.1	ENSG00000002549.12	626	439.97	4.29	0.16	0.11	0.12
ENST00000606142.5	ENSG00000002549.12	1876	1689.89	9421.79	94.09	65.47	65.79
ENST00000618908.4	ENSG00000002549.12	2100	1913.89	128.23	1.13	0.79	0.79
ENST00000381177.6	ENSG00000002586.18	756	569.92	1553.65	46.00	32.01	16.29
ENST00000381180.8	ENSG00000002586.18	530	344.04	3.00	0.15	0.10	0.05
ENST00000381184.6	ENSG00000002586.18	918	731.89	14.18	0.33	0.23	0.12
ENST00000381187.8	ENSG00000002586.18	892	705.89	3820.23	91.33	63.55	32.34
ENST00000381192.8	ENSG00000002586.18	1245	1058.89	5624.71	89.64	62.38	31.74
ENST00000449611.6	ENSG00000002586.18	604	417.98	134.21	5.42	3.77	1.92
ENST00000482293.6	ENSG00000002586.18	466	280.13	2.08	0.13	0.09	0.04
ENST00000482405.7	ENSG00000002586.18	842	655.90	636.17	16.37	11.39	5.80
ENST00000497752.6	ENSG00000002586.18	806	619.91	228.71	6.23	4.33	2.20
ENST00000611428.5	ENSG00000002586.18	1243	1056.89	0.00	0.00	0.00	0.00
ENST00000623253.4	ENSG00000002586.18	573	387.00	0.00	0.00	0.00	0.00
ENST00000624481.4	ENSG00000002586.18	1089	902.89	1436.05	26.84	18.68	9.50
ENST00000002596.5	ENSG00000002587.9	8031	7844.89	916.69	1.97	1.37	71.35
ENST00000510712.1	ENSG00000002587.9	496	310.08	0.00	0.00	0.00	0.00
ENST00000514690.5	ENSG00000002587.9	491	305.09	14.31	0.79	0.55	28.65
ENST00000360937.8	ENSG00000002726.20	2649	2462.89	59.78	0.41	0.29	41.20
ENST00000416793.6	ENSG00000002726.20	2453	2266.89	0.00	0.00	0.00	0.00
ENST00000460213.1	ENSG00000002726.20	945	758.89	0.00	0.00	0.00	0.00
ENST00000467291.5	ENSG00000002726.20	2857	2670.89	0.00	0.00	0.00	0.00
ENST00000480582.1	ENSG00000002726.20	943	756.89	26.22	0.58	0.41	58.80
ENST00000483043.1	ENSG00000002726.20	1314	1127.89	0.00	0.00	0.00	0.00
ENST00000493429.5	ENSG00000002726.20	3135	2948.89	0.00	0.00	0.00	0.00
ENST00000222462.2	ENSG00000002745.12	3147	2960.89	16.95	0.10	0.07	14.93
ENST00000361301.6	ENSG00000002745.12	1230	1043.89	34.05	0.55	0.38	85.07
ENST00000395891.6	ENSG00000002746.14	9501	9314.89	212.86	0.39	0.27	11.34
ENST00000429529.1	ENSG00000002746.14	415	229.28	0.00	0.00	0.00	0.00
ENST00000453890.5	ENSG00000002746.14	5169	4982.89	702.55	2.38	1.66	69.94
ENST00000461842.1	ENSG00000002746.14	609	422.98	0.00	0.00	0.00	0.00
ENST00000464944.1	ENSG00000002746.14	574	388.00	7.49	0.33	0.23	9.57
ENST00000471043.1	ENSG00000002746.14	2888	2701.89	1.97	0.01	0.01	0.36
ENST00000471527.1	ENSG00000002746.14	497	311.08	1.16	0.06	0.04	1.85
ENST00000481031.5	ENSG00000002746.14	412	226.29	0.00	0.00	0.00	0.00
ENST00000490954.2	ENSG00000002746.14	531	345.04	0.00	0.00	0.00	0.00
ENST00000492310.5	ENSG00000002746.14	2186	1999.89	27.95	0.24	0.16	6.93
ENST00000493057.1	ENSG00000002746.14	750	563.92	0.00	0.00	0.00	0.00
ENST00000265854.11	ENSG00000002822.15	2718	2531.89	125.14	0.83	0.58	1.20
ENST00000399654.6	ENSG00000002822.15	2762	2575.89	898.82	5.89	4.10	8.48
ENST00000402746.5	ENSG00000002822.15	2355	2168.89	30.89	0.24	0.17	0.35
ENST00000406869.5	ENSG00000002822.15	2991	2804.89	0.00	0.00	0.00	0.00
ENST00000421113.5	ENSG00000002822.15	564	378.01	1.63	0.07	0.05	0.10
ENST00000429625.5	ENSG00000002822.15	750	563.92	3.27	0.10	0.07	0.14
ENST00000429779.1	ENSG00000002822.15	555	369.02	0.00	0.00	0.00	0.00
ENST00000437877.1	ENSG00000002822.15	864	677.89	74.22	1.85	1.29	2.66
ENST00000438959.5	ENSG00000002822.15	839	652.90	0.00	0.00	0.00	0.00
ENST00000444373.6	ENSG00000002822.15	535	349.03	0.00	0.00	0.00	0.00
ENST00000445959.5	ENSG00000002822.15	831	644.90	0.00	0.00	0.00	0.00
ENST00000450235.5	ENSG00000002822.15	850	663.90	267.40	6.80	4.73	9.78
ENST00000455998.5	ENSG00000002822.15	557	371.02	2.71	0.12	0.09	0.18
ENST00000459731.1	ENSG00000002822.15	371	185.58	1.00	0.09	0.06	0.13
ENST00000464742.5	ENSG00000002822.15	449	263.17	0.00	0.00	0.00	0.00
ENST00000468372.5	ENSG00000002822.15	533	347.04	163.04	7.93	5.52	11.41
ENST00000469871.1	ENSG00000002822.15	477	291.11	0.00	0.00	0.00	0.00
ENST00000477172.1	ENSG00000002822.15	454	268.15	521.22	32.80	22.83	47.21
ENST00000481633.1	ENSG00000002822.15	548	362.02	273.65	12.76	8.88	18.36
ENST00000483165.5	ENSG00000002822.15	603	416.98	0.00	0.00	0.00	0.00
ENST00000486340.5	ENSG00000002822.15	646	459.96	0.00	0.00	0.00	0.00
ENST00000491858.5	ENSG00000002822.15	494	308.08	0.00	0.00	0.00	0.00
ENST00000496548.1	ENSG00000002822.15	639	452.96	0.00	0.00	0.00	0.00
ENST00000318008.10	ENSG00000002834.17	4109	3922.89	5844.35	25.14	17.49	39.65
ENST00000419929.1	ENSG00000002834.17	762	575.92	0.00	0.00	0.00	0.00
ENST00000433206.6	ENSG00000002834.17	4023	3836.89	0.00	0.00	0.00	0.00
ENST00000435347.7	ENSG00000002834.17	3492	3305.89	5341.07	27.26	18.97	43.00
ENST00000443937.7	ENSG00000002834.17	1482	1295.89	0.00	0.00	0.00	0.00
ENST00000579123.1	ENSG00000002834.17	1874	1687.89	88.95	0.89	0.62	1.40
ENST00000581485.1	ENSG00000002834.17	617	430.98	12.13	0.48	0.33	0.75
ENST00000584106.1	ENSG00000002834.17	1167	980.89	68.60	1.18	0.82	1.86
ENST00000585841.5	ENSG00000002834.17	1408	1221.89	611.94	8.45	5.88	13.33
ENST00000359238.6	ENSG00000002919.14	2315	2128.89	252.76	2.00	1.39	13.60
ENST00000393405.6	ENSG00000002919.14	2733	2546.89	13.43	0.09	0.06	0.60
ENST00000452859.6	ENSG00000002919.14	1601	1414.89	197.07	2.35	1.64	15.96
ENST00000577310.1	ENSG00000002919.14	358	172.74	15.24	1.49	1.04	10.11
ENST00000578861.5	ENSG00000002919.14	571	385.01	0.00	0.00	0.00	0.00
ENST00000580219.5	ENSG00000002919.14	1200	1013.89	334.42	5.57	3.87	37.79
ENST00000580875.1	ENSG00000002919.14	704	517.94	2.04	0.07	0.05	0.45
ENST00000581298.5	ENSG00000002919.14	563	377.01	17.78	0.80	0.55	5.40
ENST00000581705.5	ENSG00000002919.14	1426	1239.89	0.00	0.00	0.00	0.00
ENST00000582104.5	ENSG00000002919.14	1282	1095.89	14.51	0.22	0.16	1.52
ENST00000582481.1	ENSG00000002919.14	627	440.97	43.25	1.66	1.15	11.24
ENST00000583320.5	ENSG00000002919.14	965	778.89	2.26	0.05	0.03	0.33
ENST00000584335.5	ENSG00000002919.14	922	735.89	19.25	0.44	0.31	3.00
ENST00000004103.7	ENSG00000002933.7	1261	1074.89	1343.38	21.09	14.68	20.88
ENST00000461345.5	ENSG00000002933.7	635	448.97	1436.52	53.99	37.57	53.47
ENST00000462826.1	ENSG00000002933.7	2065	1878.89	68.06	0.61	0.43	0.61
ENST00000468689.1	ENSG00000002933.7	469	283.12	0.00	0.00	0.00	0.00
ENST00000474166.1	ENSG00000002933.7	534	348.04	63.90	3.10	2.16	3.07
ENST00000475007.5	ENSG00000002933.7	862	675.90	274.84	6.86	4.78	6.80
ENST00000475536.5	ENSG00000002933.7	827	640.90	297.23	7.83	5.45	7.75
ENST00000475710.1	ENSG00000002933.7	925	738.89	3.66	0.08	0.06	0.08
ENST00000481305.1	ENSG00000002933.7	652	465.96	55.80	2.02	1.41	2.00
ENST00000484928.5	ENSG00000002933.7	1530	1343.89	264.25	3.32	2.31	3.29
ENST00000494349.5	ENSG00000002933.7	1504	1317.89	162.35	2.08	1.45	2.06
ENST00000000412.7	ENSG00000003056.7	2756	2569.89	4732.82	31.08	21.63	29.01
ENST00000536844.5	ENSG00000003056.7	2305	2118.89	0.00	0.00	0.00	0.00
ENST00000537621.1	ENSG00000003056.7	581	395.00	267.15	11.41	7.94	10.65
ENST00000539143.5	ENSG00000003056.7	650	463.96	143.91	5.23	3.64	4.89
ENST00000540837.1	ENSG00000003056.7	648	461.96	144.70	5.29	3.68	4.93
ENST00000541507.5	ENSG00000003056.7	2198	2011.89	3803.80	31.91	22.20	29.78
ENST00000543159.1	ENSG00000003056.7	720	533.93	123.69	3.91	2.72	3.65
ENST00000543258.1	ENSG00000003056.7	561	375.01	65.85	2.96	2.06	2.77
ENST00000543704.5	ENSG00000003056.7	616	429.98	267.73	10.51	7.31	9.81
ENST00000543834.1	ENSG00000003056.7	412	226.29	45.23	3.37	2.35	3.15
ENST00000543845.1	ENSG00000003056.7	596	409.99	1.44	0.06	0.04	0.06
ENST00000544193.1	ENSG00000003056.7	255	74.48	5.77	1.31	0.91	1.22
ENST00000544245.1	ENSG00000003056.7	660	473.95	2.64	0.09	0.07	0.09
ENST00000262820.7	ENSG00000003096.13	3972	3785.89	6.29	0.03	0.02	0.28
ENST00000371876.5	ENSG00000003096.13	5331	5144.89	6.82	0.02	0.02	0.22
ENST00000371878.5	ENSG00000003096.13	3234	3047.89	0.00	0.00	0.00	0.00
ENST00000371882.5	ENSG00000003096.13	3256	3069.89	231.81	1.27	0.89	12.73
ENST00000447671.6	ENSG00000003096.13	3972	3785.89	6.29	0.03	0.02	0.28
ENST00000453826.1	ENSG00000003096.13	306	121.97	0.00	0.00	0.00	0.00
ENST00000469946.5	ENSG00000003096.13	2353	2166.89	27.44	0.21	0.15	2.13
ENST00000539496.5	ENSG00000003096.13	3071	2884.89	1350.50	7.90	5.50	78.92
ENST00000540167.5	ENSG00000003096.13	3396	3209.89	0.00	0.00	0.00	0.00
ENST00000541812.5	ENSG00000003096.13	3102	2915.89	93.84	0.54	0.38	5.43
ENST00000545703.5	ENSG00000003096.13	3322	3135.89	0.00	0.00	0.00	0.00
ENST00000001146.6	ENSG00000003137.8	4732	4545.89	162.96	0.60	0.42	4.94
ENST00000412253.1	ENSG00000003137.8	4025	3838.89	0.00	0.00	0.00	0.00
ENST00000461519.1	ENSG00000003137.8	567	381.01	74.10	3.28	2.28	26.81
ENST00000474509.1	ENSG00000003137.8	574	388.00	0.00	0.00	0.00	0.00
ENST00000546307.5	ENSG00000003137.8	4331	4144.89	2051.94	8.35	5.81	68.25
ENST00000265577.11	ENSG00000003147.17	2309	2122.89	95.55	0.76	0.53	1.45
ENST00000317367.9	ENSG00000003147.17	946	759.89	0.00	0.00	0.00	0.00
ENST00000339809.10	ENSG00000003147.17	1415	1228.89	571.64	7.85	5.46	14.94
ENST00000396675.7	ENSG00000003147.17	2133	1946.89	740.01	6.41	4.46	12.21
ENST00000401396.5	ENSG00000003147.17	1742	1555.89	1464.08	15.88	11.05	30.23
ENST00000402384.7	ENSG00000003147.17	2458	2271.89	0.00	0.00	0.00	0.00
ENST00000406470.6	ENSG00000003147.17	2440	2253.89	0.00	0.00	0.00	0.00
ENST00000407906.5	ENSG00000003147.17	1615	1428.89	234.78	2.77	1.93	5.28
ENST00000422063.6	ENSG00000003147.17	1539	1352.89	0.00	0.00	0.00	0.00
ENST00000430867.5	ENSG00000003147.17	551	365.02	61.39	2.84	1.98	5.40
ENST00000446305.1	ENSG00000003147.17	539	353.03	0.00	0.00	0.00	0.00
ENST00000447326.5	ENSG00000003147.17	604	417.98	0.00	0.00	0.00	0.00
ENST00000455539.5	ENSG00000003147.17	1956	1769.89	173.07	1.65	1.15	3.14
ENST00000457755.5	ENSG00000003147.17	530	344.04	10.44	0.51	0.36	0.98
ENST00000470696.1	ENSG00000003147.17	800	613.91	64.69	1.78	1.24	3.38
ENST00000476942.1	ENSG00000003147.17	411	225.30	0.00	0.00	0.00	0.00
ENST00000486677.1	ENSG00000003147.17	322	137.44	0.00	0.00	0.00	0.00
ENST00000490041.1	ENSG00000003147.17	477	291.11	208.35	12.08	8.40	22.99
ENST00000002501.10	ENSG00000003249.13	2079	1892.89	4167.77	37.16	25.86	30.93
ENST00000304733.7	ENSG00000003249.13	2081	1894.89	1013.29	9.02	6.28	7.51
ENST00000392973.7	ENSG00000003249.13	2689	2502.89	88.85	0.60	0.42	0.50
ENST00000568330.2	ENSG00000003249.13	567	381.01	0.00	0.00	0.00	0.00
ENST00000568662.1	ENSG00000003249.13	563	377.01	1560.70	69.86	48.61	58.15
ENST00000568838.1	ENSG00000003249.13	993	806.89	12.00	0.25	0.17	0.21
ENST00000623401.1	ENSG00000003249.13	2889	2702.89	518.38	3.24	2.25	2.69
ENST00000264276.10	ENSG00000003393.14	6644	6457.89	4836.32	12.64	8.79	44.31
ENST00000409632.6	ENSG00000003393.14	571	385.01	0.00	0.00	0.00	0.00
ENST00000410052.1	ENSG00000003393.14	559	373.01	0.00	0.00	0.00	0.00
ENST00000439495.5	ENSG00000003393.14	3242	3055.89	85.72	0.47	0.33	1.66
ENST00000462747.1	ENSG00000003393.14	491	305.09	0.00	0.00	0.00	0.00
ENST00000467448.5	ENSG00000003393.14	2677	2490.89	351.27	2.38	1.66	8.34
ENST00000482789.5	ENSG00000003393.14	2981	2794.89	354.58	2.14	1.49	7.51
ENST00000482891.5	ENSG00000003393.14	4895	4708.89	688.13	2.47	1.72	8.65
ENST00000483703.1	ENSG00000003393.14	505	319.07	1.15	0.06	0.04	0.21
ENST00000489440.5	ENSG00000003393.14	727	540.93	252.00	7.86	5.47	27.57
ENST00000494017.5	ENSG00000003393.14	537	351.03	6.71	0.32	0.22	1.13
ENST00000496244.5	ENSG00000003393.14	768	581.91	6.10	0.18	0.12	0.62
ENST00000272879.9	ENSG00000003400.14	2073	1886.89	50.67	0.45	0.32	4.88
ENST00000286186.10	ENSG00000003400.14	5928	5741.89	13.01	0.04	0.03	0.41
ENST00000313728.11	ENSG00000003400.14	1521	1334.89	87.38	1.10	0.77	11.90
ENST00000346817.9	ENSG00000003400.14	3926	3739.89	48.30	0.22	0.15	2.35
ENST00000360132.7	ENSG00000003400.14	5814	5627.89	0.00	0.00	0.00	0.00
ENST00000374650.7	ENSG00000003400.14	1126	939.89	65.40	1.17	0.82	12.65
ENST00000438843.5	ENSG00000003400.14	888	701.89	0.00	0.00	0.00	0.00
ENST00000448480.1	ENSG00000003400.14	1603	1416.89	12.35	0.15	0.10	1.58
ENST00000460140.5	ENSG00000003400.14	1294	1107.89	31.67	0.48	0.34	5.20
ENST00000471191.1	ENSG00000003400.14	430	244.22	6.92	0.48	0.33	5.15
ENST00000484926.1	ENSG00000003400.14	703	516.94	62.22	2.03	1.41	21.87
ENST00000485408.1	ENSG00000003400.14	474	288.11	1.01	0.06	0.04	0.64
ENST00000492363.5	ENSG00000003400.14	1477	1290.89	237.08	3.10	2.16	33.38
ENST00000309955.7	ENSG00000003402.19	14672	14485.89	67.36	0.08	0.05	0.06
ENST00000340870.6	ENSG00000003402.19	963	776.89	306.09	6.65	4.63	4.76
ENST00000341222.10	ENSG00000003402.19	1283	1096.89	471.26	7.25	5.05	5.19
ENST00000341582.10	ENSG00000003402.19	2056	1869.89	89.06	0.80	0.56	0.58
ENST00000342795.9	ENSG00000003402.19	1613	1426.89	0.00	0.00	0.00	0.00
ENST00000395148.6	ENSG00000003402.19	4415	4228.89	605.94	2.42	1.68	1.73
ENST00000417748.1	ENSG00000003402.19	684	497.94	0.00	0.00	0.00	0.00
ENST00000423241.6	ENSG00000003402.19	2128	1941.89	225.91	1.96	1.37	1.41
ENST00000425030.1	ENSG00000003402.19	596	409.99	0.00	0.00	0.00	0.00
ENST00000433445.1	ENSG00000003402.19	435	249.21	0.00	0.00	0.00	0.00
ENST00000439154.6	ENSG00000003402.19	1310	1123.89	0.00	0.00	0.00	0.00
ENST00000440180.5	ENSG00000003402.19	1198	1011.89	362.89	6.05	4.21	4.33
ENST00000441224.5	ENSG00000003402.19	655	468.96	807.88	29.07	20.23	20.82
ENST00000443227.5	ENSG00000003402.19	1679	1492.89	61.61	0.70	0.48	0.50
ENST00000457277.5	ENSG00000003402.19	1868	1681.89	691.03	6.93	4.82	4.96
ENST00000460961.1	ENSG00000003402.19	548	362.02	200.10	9.33	6.49	6.68
ENST00000461422.1	ENSG00000003402.19	717	530.93	119.73	3.81	2.65	2.72
ENST00000461820.5	ENSG00000003402.19	830	643.90	1300.26	34.08	23.71	24.40
ENST00000462763.5	ENSG00000003402.19	588	401.99	0.00	0.00	0.00	0.00
ENST00000470178.6	ENSG00000003402.19	516	330.05	77.42	3.96	2.75	2.83
ENST00000470664.1	ENSG00000003402.19	704	517.94	3.00	0.10	0.07	0.07
ENST00000474842.1	ENSG00000003402.19	1091	904.89	943.59	17.60	12.25	12.60
ENST00000479953.6	ENSG00000003402.19	1230	1043.89	549.70	8.89	6.18	6.36
ENST00000490965.1	ENSG00000003402.19	529	343.04	0.00	0.00	0.00	0.00
ENST00000494258.5	ENSG00000003402.19	693	506.94	0.00	0.00	0.00	0.00
ENST00000233156.7	ENSG00000003436.14	3913	3726.89	0.00	0.00	0.00	0.00
ENST00000339091.8	ENSG00000003436.14	1088	901.89	118.27	2.21	1.54	15.51
ENST00000392365.5	ENSG00000003436.14	3649	3462.89	605.48	2.95	2.05	20.68
ENST00000409676.5	ENSG00000003436.14	1119	932.89	51.19	0.93	0.64	6.49
ENST00000417013.5	ENSG00000003436.14	554	368.02	0.00	0.00	0.00	0.00
ENST00000420747.1	ENSG00000003436.14	685	498.94	1.07	0.04	0.03	0.25
ENST00000421427.5	ENSG00000003436.14	804	617.91	0.00	0.00	0.00	0.00
ENST00000426055.5	ENSG00000003436.14	1161	974.89	351.80	6.09	4.24	42.68
ENST00000435414.5	ENSG00000003436.14	687	500.94	12.84	0.43	0.30	3.03
ENST00000437725.5	ENSG00000003436.14	545	359.03	2.52	0.12	0.08	0.83
ENST00000453013.5	ENSG00000003436.14	733	546.93	27.14	0.84	0.58	5.87
ENST00000481132.5	ENSG00000003436.14	7690	7503.89	31.14	0.07	0.05	0.49
ENST00000481389.1	ENSG00000003436.14	599	412.99	14.55	0.59	0.41	4.17
ENST00000002125.8	ENSG00000003509.15	2176	1989.89	736.68	6.25	4.35	10.49
ENST00000336237.10	ENSG00000003509.15	1869	1682.89	247.37	2.48	1.73	4.17
ENST00000416653.5	ENSG00000003509.15	473	287.11	0.00	0.00	0.00	0.00
ENST00000419278.2	ENSG00000003509.15	680	493.95	105.40	3.60	2.51	6.05
ENST00000431821.5	ENSG00000003509.15	783	596.91	238.25	6.74	4.69	11.31
ENST00000432075.1	ENSG00000003509.15	663	476.95	0.00	0.00	0.00	0.00
ENST00000439218.5	ENSG00000003509.15	934	747.89	0.00	0.00	0.00	0.00
ENST00000441905.1	ENSG00000003509.15	661	474.95	427.94	15.20	10.58	25.54
ENST00000455230.5	ENSG00000003509.15	946	759.89	51.69	1.15	0.80	1.93
ENST00000469831.1	ENSG00000003509.15	845	658.90	243.51	6.24	4.34	10.48
ENST00000474154.5	ENSG00000003509.15	2974	2787.89	40.51	0.25	0.17	0.41
ENST00000474257.5	ENSG00000003509.15	1470	1283.89	1341.93	17.64	12.27	29.63
ENST00000483999.5	ENSG00000003509.15	711	524.93	0.00	0.00	0.00	0.00
ENST00000347869.7	ENSG00000003756.16	3188	3001.89	9382.10	52.74	36.70	39.73
ENST00000395174.6	ENSG00000003756.16	938	751.89	284.93	6.39	4.45	4.82
ENST00000404526.6	ENSG00000003756.16	580	394.00	0.00	0.00	0.00	0.00
ENST00000417905.1	ENSG00000003756.16	427	241.23	35.70	2.50	1.74	1.88
ENST00000433556.6	ENSG00000003756.16	567	381.01	6.32	0.28	0.19	0.21
ENST00000437500.5	ENSG00000003756.16	582	396.00	0.00	0.00	0.00	0.00
ENST00000438369.5	ENSG00000003756.16	560	374.01	1.22	0.06	0.04	0.04
ENST00000441305.5	ENSG00000003756.16	569	383.01	0.00	0.00	0.00	0.00
ENST00000441812.6	ENSG00000003756.16	583	397.00	0.00	0.00	0.00	0.00
ENST00000461242.1	ENSG00000003756.16	275	92.66	0.00	0.00	0.00	0.00
ENST00000462025.1	ENSG00000003756.16	573	387.00	46.44	2.03	1.41	1.53
ENST00000464087.6	ENSG00000003756.16	5616	5429.89	135.25	0.42	0.29	0.32
ENST00000464988.1	ENSG00000003756.16	877	690.89	559.72	13.67	9.51	10.30
ENST00000469838.5	ENSG00000003756.16	2716	2529.89	1179.85	7.87	5.48	5.93
ENST00000471995.5	ENSG00000003756.16	762	575.92	86.31	2.53	1.76	1.91
ENST00000474470.1	ENSG00000003756.16	434	248.21	9.46	0.64	0.45	0.48
ENST00000474818.5	ENSG00000003756.16	832	645.90	243.62	6.36	4.43	4.80
ENST00000475128.5	ENSG00000003756.16	1371	1184.89	24.93	0.36	0.25	0.27
ENST00000475590.5	ENSG00000003756.16	704	517.94	0.00	0.00	0.00	0.00
ENST00000479275.1	ENSG00000003756.16	1683	1496.89	14.96	0.17	0.12	0.13
ENST00000489437.1	ENSG00000003756.16	625	438.97	263.73	10.14	7.06	7.64
ENST00000492430.1	ENSG00000003756.16	580	394.00	45.56	1.95	1.36	1.47
ENST00000492472.1	ENSG00000003756.16	902	715.89	234.21	5.52	3.84	4.16
ENST00000493993.1	ENSG00000003756.16	476	290.11	13.53	0.79	0.55	0.59
ENST00000494360.5	ENSG00000003756.16	585	399.00	143.91	6.09	4.24	4.59
ENST00000496179.5	ENSG00000003756.16	1406	1219.89	884.30	12.23	8.51	9.22
ENST00000180173.9	ENSG00000003987.13	3850	3663.89	806.97	3.72	2.59	85.15
ENST00000517317.5	ENSG00000003987.13	739	552.92	0.00	0.00	0.00	0.00
ENST00000518272.5	ENSG00000003987.13	562	376.01	0.00	0.00	0.00	0.00
ENST00000519122.5	ENSG00000003987.13	570	384.01	0.00	0.00	0.00	0.00
ENST00000519590.5	ENSG00000003987.13	584	398.00	1.18	0.05	0.03	1.15
ENST00000519763.1	ENSG00000003987.13	569	383.01	0.00	0.00	0.00	0.00
ENST00000521177.1	ENSG00000003987.13	506	320.07	0.00	0.00	0.00	0.00
ENST00000521857.5	ENSG00000003987.13	2158	1971.89	69.88	0.60	0.42	13.70
ENST00000523571.1	ENSG00000003987.13	719	532.93	0.00	0.00	0.00	0.00
ENST00000004531.14	ENSG00000003989.16	7560	7373.89	2412.14	5.52	3.84	17.73
ENST00000398090.3	ENSG00000003989.16	7557	7370.89	66.73	0.15	0.11	0.49
ENST00000470360.5	ENSG00000003989.16	7638	7451.89	0.00	0.00	0.00	0.00
ENST00000494857.5	ENSG00000003989.16	7622	7435.89	479.81	1.09	0.76	3.50
ENST00000522656.5	ENSG00000003989.16	2274	2087.89	3016.26	24.38	16.96	78.29
ENST00000000233.9	ENSG00000004059.10	1103	916.89	922.31	16.97	11.81	83.21
ENST00000415666.1	ENSG00000004059.10	546	360.02	0.00	0.00	0.00	0.00
ENST00000459680.1	ENSG00000004059.10	466	280.13	9.25	0.56	0.39	2.73
ENST00000463733.5	ENSG00000004059.10	1509	1322.89	68.44	0.87	0.61	4.28
ENST00000467281.5	ENSG00000004059.10	567	381.01	10.44	0.46	0.32	2.27
ENST00000489673.1	ENSG00000004059.10	566	380.01	34.53	1.53	1.07	7.52
ENST00000379061.8	ENSG00000004139.13	1921	1734.89	18.66	0.18	0.13	3.35
ENST00000577870.2	ENSG00000004139.13	566	380.01	20.56	0.91	0.64	16.86
ENST00000578128.5	ENSG00000004139.13	897	710.89	59.34	1.41	0.98	26.02
ENST00000579593.1	ENSG00000004139.13	1113	926.89	64.25	1.17	0.81	21.61
ENST00000580711.1	ENSG00000004139.13	533	347.04	15.88	0.77	0.54	14.26
ENST00000582323.1	ENSG00000004139.13	563	377.01	15.28	0.68	0.48	12.63
ENST00000585453.5	ENSG00000004139.13	2919	2732.89	5.87	0.04	0.03	0.67
ENST00000585482.5	ENSG00000004139.13	10309	10122.89	149.35	0.25	0.17	4.60
ENST00000540200.5	ENSG00000004142.11	2121	1934.89	2298.11	20.04	13.95	51.74
ENST00000618887.2	ENSG00000004142.11	1524	1337.89	1481.89	18.69	13.01	48.26
ENST00000324093.8	ENSG00000004399.12	7094	6907.89	6138.07	14.99	10.43	8.69
ENST00000501038.6	ENSG00000004399.12	1633	1446.89	552.00	6.44	4.48	3.73
ENST00000503166.1	ENSG00000004399.12	626	439.97	17.52	0.67	0.47	0.39
ENST00000504524.5	ENSG00000004399.12	1701	1514.89	668.76	7.45	5.18	4.32
ENST00000504689.1	ENSG00000004399.12	546	360.02	1495.68	70.11	48.79	40.63
ENST00000504767.5	ENSG00000004399.12	654	467.96	173.47	6.26	4.35	3.63
ENST00000504979.1	ENSG00000004399.12	591	404.99	16.55	0.69	0.48	0.40
ENST00000505237.2	ENSG00000004399.12	507	321.06	52.91	2.78	1.94	1.61
ENST00000505505.1	ENSG00000004399.12	559	373.01	2.86	0.13	0.09	0.08
ENST00000505665.5	ENSG00000004399.12	477	291.11	0.00	0.00	0.00	0.00
ENST00000506979.1	ENSG00000004399.12	691	504.94	0.00	0.00	0.00	0.00
ENST00000508630.1	ENSG00000004399.12	563	377.01	66.62	2.98	2.08	1.73
ENST00000511018.1	ENSG00000004399.12	601	414.99	428.33	17.42	12.12	10.09
ENST00000512744.5	ENSG00000004399.12	2662	2475.89	649.36	4.43	3.08	2.56
ENST00000512807.1	ENSG00000004399.12	704	517.94	111.62	3.64	2.53	2.11
ENST00000514990.1	ENSG00000004399.12	1084	897.89	70.24	1.32	0.92	0.76
ENST00000515191.1	ENSG00000004399.12	602	415.98	820.00	33.26	23.15	19.28
ENST00000354858.10	ENSG00000004455.16	1021	834.89	10117.82	204.51	142.31	55.19
ENST00000373449.6	ENSG00000004455.16	3586	3399.89	1733.07	8.60	5.99	2.32
ENST00000466029.1	ENSG00000004455.16	223	47.42	2.57	0.91	0.64	0.25
ENST00000467905.5	ENSG00000004455.16	880	693.89	114.64	2.79	1.94	0.75
ENST00000469238.1	ENSG00000004455.16	423	237.25	724.72	51.55	35.87	13.91
ENST00000480134.5	ENSG00000004455.16	811	624.90	225.70	6.09	4.24	1.64
ENST00000482191.1	ENSG00000004455.16	599	412.99	108.56	4.44	3.09	1.20
ENST00000487289.1	ENSG00000004455.16	920	733.89	7.12	0.16	0.11	0.04
ENST00000491241.1	ENSG00000004455.16	596	409.99	3.50	0.14	0.10	0.04
ENST00000548033.5	ENSG00000004455.16	936	749.89	2059.44	46.34	32.25	12.51
ENST00000548559.1	ENSG00000004455.16	530	344.04	0.00	0.00	0.00	0.00
ENST00000550338.5	ENSG00000004455.16	886	699.89	959.88	23.14	16.11	6.25
ENST00000551979.1	ENSG00000004455.16	581	395.00	144.70	6.18	4.30	1.67
ENST00000626911.1	ENSG00000004455.16	160	8.71	8.08	15.65	10.89	4.22
ENST00000629371.2	ENSG00000004455.16	3576	3389.89	0.00	0.00	0.00	0.00
ENST00000226279.7	ENSG00000004468.12	5668	5481.89	8.65	0.03	0.02	1.27
ENST00000502843.5	ENSG00000004468.12	1560	1373.89	61.15	0.75	0.52	35.70
ENST00000506191.1	ENSG00000004468.12	594	407.99	27.09	1.12	0.78	53.26
ENST00000510674.1	ENSG00000004468.12	455	269.15	0.00	0.00	0.00	0.00
ENST00000511430.1	ENSG00000004468.12	1672	1485.89	18.11	0.21	0.14	9.77
ENST00000001008.5	ENSG00000004478.7	3732	3545.89	14402.44	68.54	47.70	86.12
ENST00000538622.1	ENSG00000004478.7	572	386.00	0.00	0.00	0.00	0.00
ENST00000539181.1	ENSG00000004478.7	370	184.59	0.00	0.00	0.00	0.00
ENST00000540260.1	ENSG00000004478.7	777	590.91	0.00	0.00	0.00	0.00
ENST00000543037.1	ENSG00000004478.7	727	540.93	353.99	11.04	7.68	13.88
ENST00000543769.1	ENSG00000004478.7	425	239.24	0.00	0.00	0.00	0.00
ENST00000544366.1	ENSG00000004478.7	287	103.87	0.00	0.00	0.00	0.00
ENST00000630279.1	ENSG00000004478.7	156	7.26	0.00	0.00	0.00	0.00
ENST00000356634.7	ENSG00000004487.15	3033	2846.89	5503.34	32.62	22.70	41.61
ENST00000400181.8	ENSG00000004487.15	3059	2872.89	1839.84	10.81	7.52	13.79
ENST00000465864.1	ENSG00000004487.15	568	382.01	88.74	3.92	2.73	5.00
ENST00000481879.1	ENSG00000004487.15	525	339.04	25.49	1.27	0.88	1.62
ENST00000494920.1	ENSG00000004487.15	905	718.89	1013.47	23.79	16.56	30.35
ENST00000602503.1	ENSG00000004487.15	2810	2623.89	931.12	5.99	4.17	7.64
ENST00000266022.8	ENSG00000004534.14	3750	3563.89	1681.54	7.96	5.54	7.42
ENST00000419610.5	ENSG00000004534.14	2128	1941.89	6.15	0.05	0.04	0.05
ENST00000421682.1	ENSG00000004534.14	684	497.94	1825.29	61.86	43.05	57.67
ENST00000422955.5	ENSG00000004534.14	2324	2137.89	97.77	0.77	0.54	0.72
ENST00000425608.5	ENSG00000004534.14	1886	1699.89	848.24	8.42	5.86	7.85
ENST00000433811.1	ENSG00000004534.14	582	396.00	1.51	0.06	0.04	0.06
ENST00000434592.5	ENSG00000004534.14	2342	2155.89	34.51	0.27	0.19	0.25
ENST00000438912.1	ENSG00000004534.14	473	287.11	53.14	3.12	2.17	2.91
ENST00000441115.5	ENSG00000004534.14	1876	1689.89	18.56	0.19	0.13	0.17
ENST00000442092.5	ENSG00000004534.14	2260	2073.89	67.35	0.55	0.38	0.51
ENST00000443081.5	ENSG00000004534.14	4010	3823.89	0.00	0.00	0.00	0.00
ENST00000446471.1	ENSG00000004534.14	695	508.94	24.38	0.81	0.56	0.75
ENST00000454079.5	ENSG00000004534.14	4324	4137.89	3250.60	13.26	9.23	12.36
ENST00000464013.5	ENSG00000004534.14	397	211.38	0.00	0.00	0.00	0.00
ENST00000466247.1	ENSG00000004534.14	500	314.07	17.45	0.94	0.65	0.87
ENST00000478026.1	ENSG00000004534.14	480	294.10	145.91	8.37	5.83	7.80
ENST00000483350.1	ENSG00000004534.14	988	801.89	13.70	0.29	0.20	0.27
ENST00000488807.2	ENSG00000004534.14	675	488.95	0.00	0.00	0.00	0.00
ENST00000491874.5	ENSG00000004534.14	480	294.10	0.00	0.00	0.00	0.00
ENST00000493652.1	ENSG00000004534.14	581	395.00	8.15	0.35	0.24	0.32
ENST00000158166.5	ENSG00000004660.14	2459	2272.89	57.82	0.43	0.30	32.81
ENST00000348335.6	ENSG00000004660.14	3563	3376.89	142.91	0.71	0.50	54.59
ENST00000381769.6	ENSG00000004660.14	3508	3321.89	0.00	0.00	0.00	0.00
ENST00000573483.1	ENSG00000004660.14	3898	3711.89	36.27	0.16	0.11	12.60
ENST00000314748.10	ENSG00000004700.15	1054	867.89	50.43	0.98	0.68	1.56
ENST00000396093.7	ENSG00000004700.15	932	745.89	20.83	0.47	0.33	0.75
ENST00000421138.6	ENSG00000004700.15	2572	2385.89	8142.00	57.59	40.07	91.49
ENST00000444129.6	ENSG00000004700.15	3702	3515.89	15.94	0.08	0.05	0.12
ENST00000536240.5	ENSG00000004700.15	565	379.01	3.91	0.17	0.12	0.28
ENST00000536964.5	ENSG00000004700.15	578	392.00	5.38	0.23	0.16	0.37
ENST00000539672.1	ENSG00000004700.15	579	393.00	77.17	3.31	2.31	5.26
ENST00000542432.5	ENSG00000004700.15	600	413.99	2.70	0.11	0.08	0.17
ENST00000251739.9	ENSG00000004766.15	1193	1006.89	63.93	1.07	0.75	2.46
ENST00000305866.9	ENSG00000004766.15	3613	3426.89	4537.57	22.34	15.55	51.33
ENST00000436177.5	ENSG00000004766.15	603	416.98	6.60	0.27	0.19	0.61
ENST00000438395.5	ENSG00000004766.15	538	352.03	0.99	0.05	0.03	0.11
ENST00000441602.5	ENSG00000004766.15	3474	3287.89	0.00	0.00	0.00	0.00
ENST00000443443.1	ENSG00000004766.15	554	368.02	222.75	10.21	7.11	23.46
ENST00000458530.1	ENSG00000004766.15	667	480.95	0.00	0.00	0.00	0.00
ENST00000458707.1	ENSG00000004766.15	1898	1711.89	108.79	1.07	0.75	2.46
ENST00000467326.5	ENSG00000004766.15	574	388.00	0.00	0.00	0.00	0.00
ENST00000471188.5	ENSG00000004766.15	3254	3067.89	253.51	1.39	0.97	3.20
ENST00000474412.1	ENSG00000004766.15	819	632.90	0.00	0.00	0.00	0.00
ENST00000476413.1	ENSG00000004766.15	381	195.49	20.22	1.75	1.21	4.01
ENST00000477572.1	ENSG00000004766.15	504	318.07	1.53	0.08	0.06	0.19
ENST00000477935.1	ENSG00000004766.15	760	573.92	17.84	0.52	0.36	1.20
ENST00000480943.5	ENSG00000004766.15	801	614.91	40.95	1.12	0.78	2.58
ENST00000484954.1	ENSG00000004766.15	594	407.99	33.36	1.38	0.96	3.17
ENST00000485140.1	ENSG00000004766.15	558	372.02	28.13	1.28	0.89	2.93
ENST00000485994.5	ENSG00000004766.15	573	387.00	7.15	0.31	0.22	0.72
ENST00000495039.1	ENSG00000004766.15	1115	928.89	36.73	0.67	0.46	1.53
ENST00000544910.5	ENSG00000004766.15	5736	5549.89	2.96	0.01	0.01	0.02
ENST00000004982.4	ENSG00000004776.11	1458	1271.89	754.71	10.01	6.97	90.64
ENST00000587965.1	ENSG00000004776.11	711	524.93	29.15	0.94	0.65	8.48
ENST00000592984.5	ENSG00000004776.11	1634	1447.89	8.27	0.10	0.07	0.87
ENST00000007510.8	ENSG00000004777.18	2545	2358.89	0.00	0.00	0.00	0.00
ENST00000221905.1	ENSG00000004777.18	741	554.92	0.00	0.00	0.00	0.00
ENST00000314737.9	ENSG00000004777.18	3858	3671.89	15.09	0.07	0.05	1.34
ENST00000378944.9	ENSG00000004777.18	4219	4032.89	189.16	0.79	0.55	15.26
ENST00000586918.1	ENSG00000004777.18	206	34.58	2.00	0.98	0.68	18.82
ENST00000587447.3	ENSG00000004777.18	2983	2796.89	13.40	0.08	0.06	1.56
ENST00000587984.1	ENSG00000004777.18	613	426.98	0.00	0.00	0.00	0.00
ENST00000588248.6	ENSG00000004777.18	2004	1817.89	2.57	0.02	0.02	0.46
ENST00000589133.5	ENSG00000004777.18	635	448.97	0.00	0.00	0.00	0.00
ENST00000590893.5	ENSG00000004777.18	528	342.04	0.00	0.00	0.00	0.00
ENST00000591438.1	ENSG00000004777.18	425	239.24	41.14	2.90	2.02	55.96
ENST00000593034.5	ENSG00000004777.18	682	495.94	4.23	0.14	0.10	2.77
ENST00000601474.5	ENSG00000004777.18	641	454.96	5.36	0.20	0.14	3.83
ENST00000007516.7	ENSG00000004779.9	717	530.93	2678.55	85.13	59.24	95.55
ENST00000484769.1	ENSG00000004779.9	843	656.90	11.07	0.28	0.20	0.32
ENST00000562133.5	ENSG00000004779.9	503	317.07	5.43	0.29	0.20	0.32
ENST00000567761.1	ENSG00000004779.9	520	334.05	1.50	0.08	0.05	0.08
ENST00000570319.5	ENSG00000004779.9	885	698.89	137.45	3.32	2.31	3.72
ENST00000005178.5	ENSG00000004799.7	3576	3389.89	3591.97	17.88	12.44	59.24
ENST00000468445.1	ENSG00000004799.7	572	386.00	36.12	1.58	1.10	5.23
ENST00000473301.1	ENSG00000004799.7	691	504.94	197.12	6.59	4.58	21.83
ENST00000473796.1	ENSG00000004799.7	2136	1949.89	215.23	1.86	1.30	6.17
ENST00000498190.1	ENSG00000004799.7	420	234.26	31.56	2.27	1.58	7.53
ENST00000330550.8	ENSG00000004809.13	2033	1846.89	0.00	0.00	0.00	0.00
ENST00000368919.7	ENSG00000004809.13	1987	1800.89	24.75	0.23	0.16	52.11
ENST00000424139.1	ENSG00000004809.13	737	550.92	0.00	0.00	0.00	0.00
ENST00000434949.5	ENSG00000004809.13	1021	834.89	0.00	0.00	0.00	0.00
ENST00000437378.5	ENSG00000004809.13	1213	1026.89	0.00	0.00	0.00	0.00
ENST00000451557.5	ENSG00000004809.13	1968	1781.89	10.34	0.10	0.07	22.00
ENST00000460159.1	ENSG00000004809.13	466	280.13	1.91	0.12	0.08	25.89
ENST00000461487.1	ENSG00000004809.13	1709	1522.89	0.00	0.00	0.00	0.00
ENST00000231749.7	ENSG00000004838.13	2896	2709.89	0.00	0.00	0.00	0.00
ENST00000360165.7	ENSG00000004838.13	1757	1570.89	29.01	0.31	0.22	17.49
ENST00000431869.1	ENSG00000004838.13	562	376.01	0.00	0.00	0.00	0.00
ENST00000442887.1	ENSG00000004838.13	1072	885.89	9.45	0.18	0.13	10.10
ENST00000443080.5	ENSG00000004838.13	707	520.93	1.52	0.05	0.03	2.76
ENST00000468182.1	ENSG00000004838.13	423	237.25	0.00	0.00	0.00	0.00
ENST00000475688.1	ENSG00000004838.13	1773	1586.89	12.98	0.14	0.10	7.74
ENST00000478269.5	ENSG00000004838.13	633	446.97	0.00	0.00	0.00	0.00
ENST00000490675.5	ENSG00000004838.13	676	489.95	32.04	1.10	0.77	61.92
ENST00000258738.10	ENSG00000004846.16	2906	2719.89	0.00	0.00	0.00	0.00
ENST00000404938.6	ENSG00000004846.16	5811	5624.89	1.57	0.00	0.00	7.88
ENST00000406935.5	ENSG00000004846.16	1483	1296.89	0.00	0.00	0.00	0.00
ENST00000441315.1	ENSG00000004846.16	2204	2017.89	2.43	0.02	0.01	34.07
ENST00000443026.6	ENSG00000004846.16	2247	2060.89	0.00	0.00	0.00	0.00
ENST00000477094.5	ENSG00000004846.16	673	486.95	1.00	0.03	0.02	58.05
ENST00000379044.4	ENSG00000004848.7	2876	2689.89	0.00	0.00	0.00	0.00
ENST00000636609.1	ENSG00000004848.7	100	0.00	0.00	0.00	0.00	0.00
ENST00000636885.1	ENSG00000004848.7	87	0.00	0.00	0.00	0.00	0.00
ENST00000637394.1	ENSG00000004848.7	100	0.00	0.00	0.00	0.00	0.00
ENST00000637993.1	ENSG00000004848.7	144	3.79	0.00	0.00	0.00	0.00
ENST00000265631.9	ENSG00000004864.13	3136	2949.89	12349.25	70.64	49.16	67.57
ENST00000416240.6	ENSG00000004864.13	3192	3005.89	535.38	3.01	2.09	2.87
ENST00000472162.2	ENSG00000004864.13	568	382.01	34.65	1.53	1.07	1.46
ENST00000484495.5	ENSG00000004864.13	540	354.03	15.70	0.75	0.52	0.72
ENST00000487710.1	ENSG00000004864.13	201	31.07	0.00	0.00	0.00	0.00
ENST00000490072.5	ENSG00000004864.13	578	392.00	10.01	0.43	0.30	0.41
ENST00000492869.1	ENSG00000004864.13	433	247.21	82.16	5.61	3.90	5.36
ENST00000494085.1	ENSG00000004864.13	766	579.92	775.85	22.58	15.71	21.60
ENST00000265437.9	ENSG00000004866.19	2899	2712.89	164.50	1.02	0.71	1.15
ENST00000323984.7	ENSG00000004866.19	2142	1955.89	4039.20	34.85	24.25	39.01
ENST00000393443.5	ENSG00000004866.19	2360	2173.89	12.56	0.10	0.07	0.11
ENST00000393444.7	ENSG00000004866.19	2113	1926.89	0.00	0.00	0.00	0.00
ENST00000393446.6	ENSG00000004866.19	2114	1927.89	0.00	0.00	0.00	0.00
ENST00000393447.8	ENSG00000004866.19	2182	1995.89	0.00	0.00	0.00	0.00
ENST00000393449.5	ENSG00000004866.19	2127	1940.89	43.72	0.38	0.26	0.43
ENST00000393451.7	ENSG00000004866.19	2110	1923.89	0.00	0.00	0.00	0.00
ENST00000417919.5	ENSG00000004866.19	577	391.00	23.87	1.03	0.72	1.15
ENST00000420755.5	ENSG00000004866.19	549	363.02	0.00	0.00	0.00	0.00
ENST00000421345.5	ENSG00000004866.19	531	345.04	0.00	0.00	0.00	0.00
ENST00000422922.5	ENSG00000004866.19	1887	1700.89	163.17	1.62	1.13	1.81
ENST00000432298.5	ENSG00000004866.19	1956	1769.89	350.79	3.34	2.33	3.74
ENST00000434836.5	ENSG00000004866.19	579	393.00	0.00	0.00	0.00	0.00
ENST00000438863.5	ENSG00000004866.19	1005	818.89	45.66	0.94	0.65	1.05
ENST00000443979.5	ENSG00000004866.19	805	618.91	13.46	0.37	0.26	0.41
ENST00000446490.5	ENSG00000004866.19	1694	1507.89	23.26	0.26	0.18	0.29
ENST00000449366.5	ENSG00000004866.19	542	356.03	0.00	0.00	0.00	0.00
ENST00000462544.1	ENSG00000004866.19	550	364.02	0.00	0.00	0.00	0.00
ENST00000464020.1	ENSG00000004866.19	565	379.01	966.06	43.01	29.93	48.15
ENST00000465133.5	ENSG00000004866.19	2155	1968.89	25.15	0.22	0.15	0.24
ENST00000465641.5	ENSG00000004866.19	764	577.92	0.00	0.00	0.00	0.00
ENST00000467538.5	ENSG00000004866.19	565	379.01	0.00	0.00	0.00	0.00
ENST00000477742.5	ENSG00000004866.19	780	593.91	0.00	0.00	0.00	0.00
ENST00000485394.6	ENSG00000004866.19	485	299.09	0.00	0.00	0.00	0.00
ENST00000487459.5	ENSG00000004866.19	1681	1494.89	74.69	0.84	0.59	0.94
ENST00000489293.5	ENSG00000004866.19	904	717.89	45.81	1.08	0.75	1.21
ENST00000490039.1	ENSG00000004866.19	1689	1502.89	24.12	0.27	0.19	0.30
ENST00000543837.5	ENSG00000004866.19	1031	844.89	0.00	0.00	0.00	0.00
ENST00000619382.1	ENSG00000004866.19	73	0.00	0.00	0.00	0.00	0.00
ENST00000622083.1	ENSG00000004866.19	109	0.00	0.00	0.00	0.00	0.00
ENST00000066544.7	ENSG00000004897.11	5801	5614.89	785.44	2.36	1.64	4.49
ENST00000525495.6	ENSG00000004897.11	1459	1272.89	123.01	1.63	1.13	3.10
ENST00000526866.5	ENSG00000004897.11	1420	1233.89	0.00	0.00	0.00	0.00
ENST00000527547.5	ENSG00000004897.11	2579	2392.89	2296.90	16.20	11.27	30.82
ENST00000528147.1	ENSG00000004897.11	463	277.13	7.14	0.43	0.30	0.83
ENST00000528748.5	ENSG00000004897.11	859	672.90	101.02	2.53	1.76	4.82
ENST00000531206.5	ENSG00000004897.11	3177	2990.89	2072.61	11.69	8.14	22.25
ENST00000532575.1	ENSG00000004897.11	765	578.92	8.21	0.24	0.17	0.46
ENST00000532893.5	ENSG00000004897.11	515	329.06	39.58	2.03	1.41	3.86
ENST00000533415.5	ENSG00000004897.11	2570	2383.89	183.28	1.30	0.90	2.47
ENST00000570740.1	ENSG00000004897.11	594	407.99	7.37	0.30	0.21	0.58
ENST00000570818.5	ENSG00000004897.11	656	469.96	99.48	3.57	2.49	6.80
ENST00000571643.5	ENSG00000004897.11	716	529.93	2.40	0.08	0.05	0.15
ENST00000573502.1	ENSG00000004897.11	888	701.89	5.18	0.12	0.09	0.24
ENST00000573550.5	ENSG00000004897.11	583	397.00	33.41	1.42	0.99	2.70
ENST00000574304.5	ENSG00000004897.11	514	328.06	0.00	0.00	0.00	0.00
ENST00000575483.5	ENSG00000004897.11	781	594.91	82.61	2.34	1.63	4.46
ENST00000575830.2	ENSG00000004897.11	397	211.38	0.00	0.00	0.00	0.00
ENST00000576484.1	ENSG00000004897.11	548	362.02	135.27	6.31	4.39	12.00
ENST00000262418.10	ENSG00000004939.13	4965	4778.89	0.00	0.00	0.00	0.00
ENST00000399246.3	ENSG00000004939.13	3855	3668.89	0.00	0.00	0.00	0.00
ENST00000471005.5	ENSG00000004939.13	419	233.26	0.00	0.00	0.00	0.00
ENST00000497360.5	ENSG00000004939.13	1922	1735.89	3.00	0.03	0.02	100.00
ENST00000498270.1	ENSG00000004939.13	460	274.14	0.00	0.00	0.00	0.00
ENST00000631130.1	ENSG00000004939.13	1433	1246.89	0.00	0.00	0.00	0.00
ENST00000359558.6	ENSG00000004948.13	3696	3509.89	0.00	0.00	0.00	0.00
ENST00000360249.8	ENSG00000004948.13	1502	1315.89	2.59	0.03	0.02	1.92
ENST00000394441.5	ENSG00000004948.13	1774	1587.89	3.62	0.04	0.03	2.22
ENST00000415529.2	ENSG00000004948.13	1475	1288.89	0.00	0.00	0.00	0.00
ENST00000421592.5	ENSG00000004948.13	3626	3439.89	265.93	1.30	0.91	75.28
ENST00000423724.5	ENSG00000004948.13	1523	1336.89	0.00	0.00	0.00	0.00
ENST00000426151.5	ENSG00000004948.13	1741	1554.89	32.86	0.36	0.25	20.58
ENST00000321143.8	ENSG00000004961.14	2277	2090.89	1542.54	12.45	8.66	15.10
ENST00000380762.4	ENSG00000004961.14	1072	885.89	2947.18	56.14	39.07	68.09
ENST00000380763.7	ENSG00000004961.14	1000	813.89	668.28	13.86	9.64	16.81
ENST00000005340.9	ENSG00000004975.11	3018	2831.89	1992.78	11.87	8.26	58.92
ENST00000571745.1	ENSG00000004975.11	560	374.01	26.84	1.21	0.84	6.01
ENST00000572285.5	ENSG00000004975.11	1240	1053.89	66.15	1.06	0.74	5.26
ENST00000573354.1	ENSG00000004975.11	392	206.41	12.20	1.00	0.69	4.95
ENST00000574143.1	ENSG00000004975.11	992	805.89	18.70	0.39	0.27	1.94
ENST00000574591.1	ENSG00000004975.11	615	428.98	0.00	0.00	0.00	0.00
ENST00000574642.5	ENSG00000004975.11	664	477.95	0.00	0.00	0.00	0.00
ENST00000575086.1	ENSG00000004975.11	900	713.89	0.00	0.00	0.00	0.00
ENST00000575458.5	ENSG00000004975.11	2659	2472.89	0.00	0.00	0.00	0.00
ENST00000575756.5	ENSG00000004975.11	1136	949.89	80.29	1.43	0.99	7.08
ENST00000576285.1	ENSG00000004975.11	701	514.94	11.39	0.37	0.26	1.85
ENST00000576439.1	ENSG00000004975.11	579	393.00	3.31	0.14	0.10	0.71
ENST00000576840.5	ENSG00000004975.11	941	754.89	24.80	0.55	0.39	2.75
ENST00000576949.1	ENSG00000004975.11	995	808.89	49.67	1.04	0.72	5.14
ENST00000577154.1	ENSG00000004975.11	541	355.03	22.85	1.09	0.76	5.39
ENST00000161006.7	ENSG00000005001.9	1386	1199.89	0.00	0.00	0.00	0.00
ENST00000570950.1	ENSG00000005001.9	785	598.91	0.00	0.00	0.00	0.00
ENST00000571228.1	ENSG00000005001.9	1037	850.89	0.00	0.00	0.00	0.00
ENST00000572061.1	ENSG00000005001.9	553	367.02	0.00	0.00	0.00	0.00
ENST00000574768.5	ENSG00000005001.9	509	323.06	0.00	0.00	0.00	0.00
ENST00000575164.1	ENSG00000005001.9	1157	970.89	0.00	0.00	0.00	0.00
ENST00000576381.1	ENSG00000005001.9	850	663.90	0.00	0.00	0.00	0.00
ENST00000577177.1	ENSG00000005001.9	405	219.33	0.00	0.00	0.00	0.00
ENST00000262803.9	ENSG00000005007.12	5348	5161.89	1503.03	4.91	3.42	33.24
ENST00000594243.1	ENSG00000005007.12	683	496.94	6.29	0.21	0.15	1.45
ENST00000594504.5	ENSG00000005007.12	559	373.01	0.00	0.00	0.00	0.00
ENST00000596842.5	ENSG00000005007.12	3825	3638.89	46.50	0.22	0.15	1.46
ENST00000598209.5	ENSG00000005007.12	551	365.02	0.00	0.00	0.00	0.00
ENST00000598471.1	ENSG00000005007.12	582	396.00	0.00	0.00	0.00	0.00
ENST00000599848.5	ENSG00000005007.12	5311	5124.89	785.37	2.59	1.80	17.50
ENST00000600012.5	ENSG00000005007.12	501	315.07	0.00	0.00	0.00	0.00
ENST00000600310.5	ENSG00000005007.12	750	563.92	0.00	0.00	0.00	0.00
ENST00000600689.1	ENSG00000005007.12	3084	2897.89	82.09	0.48	0.33	3.23
ENST00000600868.5	ENSG00000005007.12	580	394.00	126.25	5.41	3.76	36.59
ENST00000601689.1	ENSG00000005007.12	561	375.01	21.47	0.97	0.67	6.54
ENST00000601981.5	ENSG00000005007.12	556	370.02	0.00	0.00	0.00	0.00
ENST00000345317.6	ENSG00000005020.12	3998	3811.89	5844.76	25.87	18.01	79.42
ENST00000432747.1	ENSG00000005020.12	577	391.00	0.00	0.00	0.00	0.00
ENST00000468712.5	ENSG00000005020.12	955	768.89	103.86	2.28	1.59	7.00
ENST00000481204.5	ENSG00000005020.12	513	327.06	0.00	0.00	0.00	0.00
ENST00000487720.1	ENSG00000005020.12	536	350.03	0.00	0.00	0.00	0.00
ENST00000489977.5	ENSG00000005020.12	679	492.95	50.77	1.74	1.21	5.33
ENST00000490456.6	ENSG00000005020.12	558	372.02	0.00	0.00	0.00	0.00
ENST00000495802.5	ENSG00000005020.12	554	368.02	58.61	2.69	1.87	8.25
ENST00000497511.5	ENSG00000005020.12	585	399.00	0.00	0.00	0.00	0.00
ENST00000317881.8	ENSG00000005022.5	1274	1087.89	24132.01	374.33	260.49	86.72
ENST00000460013.1	ENSG00000005022.5	775	588.91	0.00	0.00	0.00	0.00
ENST00000463551.1	ENSG00000005022.5	433	247.21	653.57	44.61	31.05	10.34
ENST00000475354.1	ENSG00000005022.5	483	297.10	223.59	12.70	8.84	2.94
ENST00000394650.6	ENSG00000005059.15	2278	2091.89	556.25	4.49	3.12	74.51
ENST00000452915.3	ENSG00000005059.15	581	395.00	0.00	0.00	0.00	0.00
ENST00000472310.5	ENSG00000005059.15	1193	1006.89	29.91	0.50	0.35	8.32
ENST00000494604.1	ENSG00000005059.15	1130	943.89	57.84	1.03	0.72	17.17
ENST00000515114.3	ENSG00000005059.15	453	267.16	0.00	0.00	0.00	0.00
ENST00000006015.3	ENSG00000005073.5	2295	2108.89	200.10	1.60	1.11	42.84
ENST00000517402.1	ENSG00000005073.5	2137	1950.89	247.03	2.14	1.49	57.16
ENST00000292614.9	ENSG00000005075.15	932	745.89	5316.28	120.28	83.70	92.38
ENST00000393794.4	ENSG00000005075.15	784	597.91	351.42	9.92	6.90	7.62
ENST00000225296.7	ENSG00000005100.12	5618	5431.89	709.69	2.20	1.53	8.00
ENST00000433302.7	ENSG00000005100.12	2225	2038.89	22.27	0.18	0.13	0.67
ENST00000572490.1	ENSG00000005100.12	2564	2377.89	0.00	0.00	0.00	0.00
ENST00000574023.1	ENSG00000005100.12	2040	1853.89	2527.77	23.01	16.01	83.50
ENST00000575153.5	ENSG00000005100.12	2416	2229.89	285.27	2.16	1.50	7.83
ENST00000318579.8	ENSG00000005102.12	2707	2520.89	4.26	0.03	0.02	2.94
ENST00000329168.3	ENSG00000005102.12	2129	1942.89	0.00	0.00	0.00	0.00
ENST00000393661.2	ENSG00000005102.12	1206	1019.89	55.39	0.92	0.64	94.61
ENST00000549132.1	ENSG00000005102.12	1152	965.89	1.36	0.02	0.02	2.45
ENST00000408005.2	ENSG00000005108.15	1684	1497.89	207.62	2.34	1.63	60.05
ENST00000423059.8	ENSG00000005108.15	10663	10476.89	966.16	1.56	1.08	39.95
ENST00000480061.1	ENSG00000005108.15	567	381.01	0.00	0.00	0.00	0.00
ENST00000497575.1	ENSG00000005108.15	529	343.04	0.00	0.00	0.00	0.00
ENST00000617773.1	ENSG00000005108.15	10583	10396.89	0.00	0.00	0.00	0.00
ENST00000262327.9	ENSG00000005156.11	3055	2868.89	96.30	0.57	0.39	2.20
ENST00000378526.8	ENSG00000005156.11	8400	8213.89	1750.88	3.60	2.50	13.98
ENST00000585370.1	ENSG00000005156.11	235	57.20	0.00	0.00	0.00	0.00
ENST00000585740.5	ENSG00000005156.11	887	700.89	18.94	0.46	0.32	1.77
ENST00000585941.5	ENSG00000005156.11	1699	1512.89	72.98	0.81	0.57	3.16
ENST00000586058.1	ENSG00000005156.11	581	395.00	30.53	1.30	0.91	5.07
ENST00000586119.1	ENSG00000005156.11	565	379.01	82.88	3.69	2.57	14.34
ENST00000586407.1	ENSG00000005156.11	815	628.90	0.00	0.00	0.00	0.00
ENST00000586435.1	ENSG00000005156.11	588	401.99	16.37	0.69	0.48	2.67
ENST00000588109.5	ENSG00000005156.11	592	405.99	27.64	1.15	0.80	4.47
ENST00000588713.1	ENSG00000005156.11	467	281.13	12.09	0.73	0.50	2.82
ENST00000590181.5	ENSG00000005156.11	1156	969.89	397.33	6.91	4.81	26.87
ENST00000590630.5	ENSG00000005156.11	904	717.89	16.45	0.39	0.27	1.50
ENST00000592244.1	ENSG00000005156.11	440	254.19	0.00	0.00	0.00	0.00
ENST00000592690.1	ENSG00000005156.11	722	535.93	123.43	3.89	2.70	15.11
ENST00000593099.5	ENSG00000005156.11	4664	4477.89	411.35	1.55	1.08	6.03
ENST00000005386.7	ENSG00000005175.9	4370	4183.89	115.05	0.46	0.32	0.66
ENST00000380650.4	ENSG00000005175.9	2149	1962.89	2194.77	18.87	13.13	27.01
ENST00000432584.7	ENSG00000005175.9	2133	1946.89	4416.00	38.28	26.64	54.80
ENST00000547706.1	ENSG00000005175.9	420	234.26	43.43	3.13	2.18	4.48
ENST00000548211.1	ENSG00000005175.9	555	369.02	27.96	1.28	0.89	1.83
ENST00000548296.1	ENSG00000005175.9	567	381.01	71.21	3.15	2.19	4.52
ENST00000551293.1	ENSG00000005175.9	621	434.97	120.58	4.68	3.26	6.70
ENST00000289416.9	ENSG00000005187.11	2845	2658.89	0.00	0.00	0.00	0.00
ENST00000440284.6	ENSG00000005187.11	1517	1330.89	17.95	0.23	0.16	8.31
ENST00000501740.6	ENSG00000005187.11	839	652.90	0.00	0.00	0.00	0.00
ENST00000561499.1	ENSG00000005187.11	527	341.04	0.00	0.00	0.00	0.00
ENST00000561584.5	ENSG00000005187.11	561	375.01	0.00	0.00	0.00	0.00
ENST00000561795.5	ENSG00000005187.11	580	394.00	7.04	0.30	0.21	11.01
ENST00000562251.5	ENSG00000005187.11	1931	1744.89	21.48	0.21	0.14	7.59
ENST00000563914.1	ENSG00000005187.11	771	584.91	1.78	0.05	0.04	1.88
ENST00000564701.1	ENSG00000005187.11	756	569.92	0.00	0.00	0.00	0.00
ENST00000567006.1	ENSG00000005187.11	520	334.05	25.30	1.28	0.89	46.66
ENST00000567387.5	ENSG00000005187.11	843	656.90	26.18	0.67	0.47	24.55
ENST00000567711.1	ENSG00000005187.11	438	252.20	0.00	0.00	0.00	0.00
ENST00000568235.5	ENSG00000005187.11	558	372.02	0.00	0.00	0.00	0.00
ENST00000569141.1	ENSG00000005187.11	405	219.33	0.00	0.00	0.00	0.00
ENST00000614721.1	ENSG00000005187.11	3311	3124.89	0.00	0.00	0.00	0.00
ENST00000261377.10	ENSG00000005189.19	2722	2535.89	435.53	2.90	2.02	23.22
ENST00000348433.10	ENSG00000005189.19	2604	2417.89	423.60	2.96	2.06	23.69
ENST00000561474.1	ENSG00000005189.19	617	430.98	0.00	0.00	0.00	0.00
ENST00000563045.1	ENSG00000005189.19	516	330.05	14.64	0.75	0.52	6.00
ENST00000563068.1	ENSG00000005189.19	563	377.01	20.13	0.90	0.63	7.22
ENST00000563617.1	ENSG00000005189.19	813	626.90	0.00	0.00	0.00	0.00
ENST00000564200.1	ENSG00000005189.19	715	528.93	0.00	0.00	0.00	0.00
ENST00000564274.5	ENSG00000005189.19	2447	2260.89	0.00	0.00	0.00	0.00
ENST00000565340.5	ENSG00000005189.19	720	533.93	0.00	0.00	0.00	0.00
ENST00000566276.5	ENSG00000005189.19	924	737.89	1.93	0.04	0.03	0.35
ENST00000566518.5	ENSG00000005189.19	993	806.89	2.84	0.06	0.04	0.48
ENST00000566993.5	ENSG00000005189.19	2549	2362.89	221.91	1.58	1.10	12.70
ENST00000567297.5	ENSG00000005189.19	753	566.92	8.97	0.27	0.19	2.14
ENST00000568046.5	ENSG00000005189.19	586	399.99	3.19	0.13	0.09	1.08
ENST00000568334.1	ENSG00000005189.19	743	556.92	9.31	0.28	0.20	2.26
ENST00000568476.5	ENSG00000005189.19	574	388.00	2.81	0.12	0.09	0.98
ENST00000568501.5	ENSG00000005189.19	624	437.97	0.00	0.00	0.00	0.00
ENST00000568647.5	ENSG00000005189.19	566	380.01	0.00	0.00	0.00	0.00
ENST00000568894.5	ENSG00000005189.19	580	394.00	57.93	2.48	1.73	19.88
ENST00000394391.8	ENSG00000005194.14	2182	1995.89	91.83	0.78	0.54	1.85
ENST00000563341.1	ENSG00000005194.14	505	319.07	115.81	6.13	4.26	14.57
ENST00000563561.1	ENSG00000005194.14	597	410.99	20.40	0.84	0.58	1.99
ENST00000564885.1	ENSG00000005194.14	493	307.08	30.00	1.65	1.15	3.92
ENST00000565368.5	ENSG00000005194.14	851	664.90	3.24	0.08	0.06	0.20
ENST00000565786.5	ENSG00000005194.14	641	454.96	36.81	1.37	0.95	3.25
ENST00000565961.5	ENSG00000005194.14	1814	1627.89	0.00	0.00	0.00	0.00
ENST00000566284.1	ENSG00000005194.14	1165	978.89	68.47	1.18	0.82	2.81
ENST00000567518.5	ENSG00000005194.14	2016	1829.89	754.53	6.96	4.84	16.55
ENST00000567751.5	ENSG00000005194.14	328	143.29	8.03	0.95	0.66	2.25
ENST00000568940.5	ENSG00000005194.14	1137	950.89	868.89	15.42	10.73	36.69
ENST00000569246.5	ENSG00000005194.14	910	723.89	19.22	0.45	0.31	1.07
ENST00000569370.5	ENSG00000005194.14	1559	1372.89	41.95	0.52	0.36	1.23
ENST00000569979.5	ENSG00000005194.14	896	709.89	18.10	0.43	0.30	1.02
ENST00000570000.5	ENSG00000005194.14	994	807.89	253.72	5.30	3.69	12.61
ENST00000585725.2	ENSG00000005206.16	583	397.00	1.00	0.04	0.03	0.14
ENST00000586111.3	ENSG00000005206.16	390	204.42	0.00	0.00	0.00	0.00
ENST00000586332.5	ENSG00000005206.16	496	310.08	0.00	0.00	0.00	0.00
ENST00000587851.1	ENSG00000005206.16	586	399.99	13.15	0.55	0.39	1.86
ENST00000589515.2	ENSG00000005206.16	1733	1546.89	919.86	10.03	6.98	33.72
ENST00000593243.5	ENSG00000005206.16	551	365.02	6.06	0.28	0.19	0.94
ENST00000610743.4	ENSG00000005206.16	2583	2396.89	636.97	4.48	3.12	15.07
ENST00000612623.1	ENSG00000005206.16	495	309.08	21.47	1.17	0.82	3.94
ENST00000613503.4	ENSG00000005206.16	3456	3269.89	228.22	1.18	0.82	3.96
ENST00000614784.1	ENSG00000005206.16	1411	1224.89	408.86	5.63	3.92	18.93
ENST00000614794.4	ENSG00000005206.16	1559	1372.89	181.04	2.23	1.55	7.48
ENST00000618220.4	ENSG00000005206.16	2459	2272.89	11.43	0.08	0.06	0.29
ENST00000621568.4	ENSG00000005206.16	1017	830.89	114.88	2.33	1.62	7.84
ENST00000622308.4	ENSG00000005206.16	749	562.92	57.85	1.73	1.21	5.83
ENST00000322813.9	ENSG00000005238.19	3028	2841.89	196.04	1.16	0.81	4.94
ENST00000378557.1	ENSG00000005238.19	3070	2883.89	7.40	0.04	0.03	0.18
ENST00000378561.5	ENSG00000005238.19	5771	5584.89	2.12	0.01	0.00	0.03
ENST00000378566.5	ENSG00000005238.19	2566	2379.89	379.82	2.69	1.87	11.44
ENST00000488109.6	ENSG00000005238.19	2999	2812.89	3224.77	19.35	13.46	82.17
ENST00000603301.5	ENSG00000005238.19	3256	3069.89	19.83	0.11	0.08	0.46
ENST00000605104.1	ENSG00000005238.19	561	375.01	4.01	0.18	0.13	0.77
ENST00000605244.5	ENSG00000005238.19	3016	2829.89	0.00	0.00	0.00	0.00
ENST00000605392.1	ENSG00000005238.19	585	399.00	0.00	0.00	0.00	0.00
ENST00000579263.1	ENSG00000005243.9	746	559.92	90.68	2.73	1.90	3.88
ENST00000580174.1	ENSG00000005243.9	157	7.61	0.00	0.00	0.00	0.00
ENST00000580409.5	ENSG00000005243.9	763	576.92	47.84	1.40	0.97	1.99
ENST00000581637.5	ENSG00000005243.9	590	403.99	6.34	0.26	0.18	0.38
ENST00000581756.5	ENSG00000005243.9	686	499.94	34.67	1.17	0.81	1.66
ENST00000583414.5	ENSG00000005243.9	520	334.05	469.96	23.74	16.52	33.70
ENST00000584955.5	ENSG00000005243.9	713	526.93	112.78	3.61	2.51	5.13
ENST00000585182.1	ENSG00000005243.9	394	208.40	341.42	27.65	19.24	39.25
ENST00000612370.4	ENSG00000005243.9	528	342.04	7.16	0.35	0.25	0.50
ENST00000621465.4	ENSG00000005243.9	895	708.89	400.16	9.53	6.63	13.52
ENST00000265717.4	ENSG00000005249.12	3745	3558.89	8119.47	38.50	26.79	97.82
ENST00000393613.6	ENSG00000005249.12	642	455.96	0.00	0.00	0.00	0.00
ENST00000488792.1	ENSG00000005249.12	609	422.98	21.53	0.86	0.60	2.18
ENST00000312196.8	ENSG00000005302.17	2345	2158.89	107.77	0.84	0.59	1.17
ENST00000337339.6	ENSG00000005302.17	3446	3259.89	379.71	1.97	1.37	2.73
ENST00000361672.6	ENSG00000005302.17	2256	2069.89	0.00	0.00	0.00	0.00
ENST00000380691.2	ENSG00000005302.17	589	402.99	0.00	0.00	0.00	0.00
ENST00000380692.6	ENSG00000005302.17	1071	884.89	277.07	5.28	3.68	7.35
ENST00000380693.7	ENSG00000005302.17	2377	2190.89	828.87	6.38	4.44	8.87
ENST00000398527.6	ENSG00000005302.17	2324	2137.89	102.13	0.81	0.56	1.12
ENST00000421368.2	ENSG00000005302.17	795	608.91	44.72	1.24	0.86	1.72
ENST00000467141.1	ENSG00000005302.17	599	412.99	42.22	1.73	1.20	2.40
ENST00000468149.5	ENSG00000005302.17	1646	1459.89	1840.75	21.28	14.81	29.58
ENST00000473380.1	ENSG00000005302.17	433	247.21	111.36	7.60	5.29	10.57
ENST00000473806.5	ENSG00000005302.17	452	266.16	0.00	0.00	0.00	0.00
ENST00000476743.5	ENSG00000005302.17	560	374.01	0.00	0.00	0.00	0.00
ENST00000478462.5	ENSG00000005302.17	549	363.02	300.70	13.98	9.73	19.43
ENST00000482871.5	ENSG00000005302.17	834	647.90	54.37	1.42	0.99	1.97
ENST00000483645.5	ENSG00000005302.17	549	363.02	0.00	0.00	0.00	0.00
ENST00000494268.1	ENSG00000005302.17	1124	937.89	523.33	9.42	6.55	13.09
ENST00000262367.9	ENSG00000005339.14	10803	10616.89	13903.77	22.10	15.38	9.87
ENST00000382070.7	ENSG00000005339.14	7598	7411.89	13921.70	31.70	22.06	14.15
ENST00000570939.2	ENSG00000005339.14	3316	3129.89	5938.91	32.02	22.28	14.29
ENST00000571763.5	ENSG00000005339.14	548	362.02	652.89	30.43	21.18	13.59
ENST00000571826.5	ENSG00000005339.14	627	440.97	0.00	0.00	0.00	0.00
ENST00000572134.1	ENSG00000005339.14	846	659.90	738.47	18.88	13.14	8.43
ENST00000572569.1	ENSG00000005339.14	553	367.02	101.45	4.66	3.25	2.08
ENST00000573517.6	ENSG00000005339.14	718	531.93	128.10	4.06	2.83	1.81
ENST00000573672.1	ENSG00000005339.14	922	735.89	430.55	9.87	6.87	4.41
ENST00000574740.1	ENSG00000005339.14	523	337.05	132.01	6.61	4.60	2.95
ENST00000575237.2	ENSG00000005339.14	403	217.34	647.74	50.29	35.00	22.45
ENST00000576720.1	ENSG00000005339.14	3578	3391.89	129.31	0.64	0.45	0.29
ENST00000634839.1	ENSG00000005339.14	339	154.04	116.10	12.72	8.85	5.68
ENST00000635753.1	ENSG00000005339.14	100	0.00	0.00	0.00	0.00	0.00
ENST00000635899.1	ENSG00000005339.14	100	0.00	0.00	0.00	0.00	0.00
ENST00000635919.1	ENSG00000005339.14	100	0.00	0.00	0.00	0.00	0.00
ENST00000636002.1	ENSG00000005339.14	84	0.00	0.00	0.00	0.00	0.00
ENST00000636895.1	ENSG00000005339.14	100	0.00	0.00	0.00	0.00	0.00
ENST00000637492.1	ENSG00000005339.14	100	0.00	0.00	0.00	0.00	0.00
ENST00000638158.1	ENSG00000005339.14	97	0.00	0.00	0.00	0.00	0.00
ENST00000268893.10	ENSG00000005379.15	7483	7296.89	16.81	0.04	0.03	0.48
ENST00000343736.8	ENSG00000005379.15	5947	5760.89	566.05	1.66	1.15	20.67
ENST00000577871.1	ENSG00000005379.15	746	559.92	1.10	0.03	0.02	0.41
ENST00000578486.1	ENSG00000005379.15	471	285.12	7.85	0.46	0.32	5.79
ENST00000578511.5	ENSG00000005379.15	1504	1317.89	19.29	0.25	0.17	3.08
ENST00000580669.5	ENSG00000005379.15	809	622.90	0.00	0.00	0.00	0.00
ENST00000581675.5	ENSG00000005379.15	1553	1366.89	259.80	3.21	2.23	39.98
ENST00000581692.2	ENSG00000005379.15	4161	3974.89	25.06	0.11	0.07	1.33
ENST00000582679.1	ENSG00000005379.15	887	700.89	0.00	0.00	0.00	0.00
ENST00000583624.1	ENSG00000005379.15	409	223.31	22.36	1.69	1.18	21.06
ENST00000585149.1	ENSG00000005379.15	381	195.49	6.69	0.58	0.40	7.20
ENST00000225275.3	ENSG00000005381.7	3215	3028.89	12.27	0.07	0.05	41.01
ENST00000577220.1	ENSG00000005381.7	260	78.95	0.00	0.00	0.00	0.00
ENST00000578493.1	ENSG00000005381.7	483	297.10	1.73	0.10	0.07	58.99
ENST00000580005.1	ENSG00000005381.7	398	212.37	0.00	0.00	0.00	0.00
ENST00000581022.1	ENSG00000005381.7	481	295.10	0.00	0.00	0.00	0.00
ENST00000222381.7	ENSG00000005421.8	2568	2381.89	20.33	0.14	0.10	6.07
ENST00000433729.1	ENSG00000005421.8	1058	871.89	14.97	0.29	0.20	12.21
ENST00000462594.1	ENSG00000005421.8	553	367.02	34.08	1.57	1.09	66.06
ENST00000470502.1	ENSG00000005421.8	578	392.00	8.62	0.37	0.26	15.65
ENST00000321027.7	ENSG00000005436.13	4440	4253.89	0.00	0.00	0.00	0.00
ENST00000409857.7	ENSG00000005436.13	2516	2329.89	574.31	4.16	2.89	5.90
ENST00000427862.1	ENSG00000005436.13	632	445.97	554.60	20.99	14.60	29.78
ENST00000442309.5	ENSG00000005436.13	642	455.96	13.97	0.52	0.36	0.73
ENST00000470197.5	ENSG00000005436.13	3648	3461.89	219.36	1.07	0.74	1.52
ENST00000470285.1	ENSG00000005436.13	423	237.25	1.64	0.12	0.08	0.17
ENST00000470503.1	ENSG00000005436.13	1066	879.89	294.40	5.65	3.93	8.01
ENST00000472230.5	ENSG00000005436.13	2265	2078.89	1844.93	14.98	10.42	21.25
ENST00000486016.1	ENSG00000005436.13	595	408.99	27.11	1.12	0.78	1.59
ENST00000492826.1	ENSG00000005436.13	443	257.18	333.35	21.87	15.22	31.04
ENST00000541687.5	ENSG00000005436.13	4318	4131.89	0.00	0.00	0.00	0.00
ENST00000348227.4	ENSG00000005448.16	1147	960.89	332.22	5.83	4.06	22.22
ENST00000409791.5	ENSG00000005448.16	854	667.90	101.11	2.55	1.78	9.73
ENST00000426787.5	ENSG00000005448.16	576	390.00	3.55	0.15	0.11	0.59
ENST00000461531.5	ENSG00000005448.16	901	714.89	28.39	0.67	0.47	2.55
ENST00000465134.5	ENSG00000005448.16	1862	1675.89	84.93	0.86	0.60	3.26
ENST00000468778.5	ENSG00000005448.16	2356	2169.89	161.70	1.26	0.88	4.79
ENST00000469321.5	ENSG00000005448.16	864	677.89	8.13	0.20	0.14	0.77
ENST00000469932.5	ENSG00000005448.16	552	366.02	3.37	0.16	0.11	0.59
ENST00000475328.5	ENSG00000005448.16	545	359.03	9.77	0.46	0.32	1.75
ENST00000480089.5	ENSG00000005448.16	1046	859.89	0.00	0.00	0.00	0.00
ENST00000482605.1	ENSG00000005448.16	626	439.97	360.44	13.82	9.62	52.64
ENST00000482880.5	ENSG00000005448.16	1026	839.89	10.56	0.21	0.15	0.81
ENST00000493982.5	ENSG00000005448.16	563	377.01	1.83	0.08	0.06	0.31
ENST00000331536.7	ENSG00000005469.11	3175	2988.89	1000.02	5.65	3.93	14.93
ENST00000412227.6	ENSG00000005469.11	1213	1026.89	89.83	1.48	1.03	3.90
ENST00000419147.6	ENSG00000005469.11	2959	2772.89	813.24	4.95	3.44	13.09
ENST00000442291.1	ENSG00000005469.11	1993	1806.89	85.86	0.80	0.56	2.12
ENST00000469785.1	ENSG00000005469.11	553	367.02	72.82	3.35	2.33	8.85
ENST00000479014.1	ENSG00000005469.11	523	337.05	42.70	2.14	1.49	5.65
ENST00000488850.1	ENSG00000005469.11	575	389.00	448.54	19.46	13.54	51.45
ENST00000265723.8	ENSG00000005471.15	4020	3833.89	522.36	2.30	1.60	2.55
ENST00000358400.7	ENSG00000005471.15	3826	3639.89	1933.28	8.96	6.24	9.94
ENST00000359206.7	ENSG00000005471.15	3923	3736.89	3687.46	16.65	11.59	18.47
ENST00000417608.1	ENSG00000005471.15	2007	1820.89	0.00	0.00	0.00	0.00
ENST00000440025.1	ENSG00000005471.15	523	337.05	118.33	5.92	4.12	6.57
ENST00000453593.5	ENSG00000005471.15	3699	3512.89	0.00	0.00	0.00	0.00
ENST00000467079.1	ENSG00000005471.15	794	607.91	212.49	5.90	4.10	6.54
ENST00000467983.1	ENSG00000005471.15	414	228.29	638.92	47.23	32.87	52.40
ENST00000469770.1	ENSG00000005471.15	746	559.92	92.19	2.78	1.93	3.08
ENST00000473795.1	ENSG00000005471.15	1115	928.89	21.57	0.39	0.27	0.43
ENST00000257745.8	ENSG00000005483.20	6714	6527.89	9566.50	24.73	17.21	27.55
ENST00000311117.7	ENSG00000005483.20	6874	6687.89	3052.66	7.70	5.36	8.58
ENST00000334884.9	ENSG00000005483.20	6840	6653.89	6983.03	17.71	12.32	19.73
ENST00000468607.1	ENSG00000005483.20	558	372.02	206.53	9.37	6.52	10.44
ENST00000473063.1	ENSG00000005483.20	375	189.55	22.92	2.04	1.42	2.27
ENST00000474203.5	ENSG00000005483.20	617	430.98	5.52	0.22	0.15	0.24
ENST00000476671.5	ENSG00000005483.20	2523	2336.89	1176.62	8.50	5.91	9.47
ENST00000478079.1	ENSG00000005483.20	597	410.99	84.99	3.49	2.43	3.89
ENST00000478990.5	ENSG00000005483.20	1500	1313.89	9.44	0.12	0.08	0.14
ENST00000479838.2	ENSG00000005483.20	883	696.89	160.18	3.88	2.70	4.32
ENST00000480368.5	ENSG00000005483.20	679	492.95	0.00	0.00	0.00	0.00
ENST00000482560.6	ENSG00000005483.20	1759	1572.89	37.30	0.40	0.28	0.45
ENST00000485619.1	ENSG00000005483.20	397	211.38	15.10	1.21	0.84	1.34
ENST00000495267.5	ENSG00000005483.20	1133	946.89	520.30	9.27	6.45	10.33
ENST00000496191.1	ENSG00000005483.20	584	398.00	26.79	1.14	0.79	1.27
ENST00000622386.1	ENSG00000005483.20	1588	1401.89	0.00	0.00	0.00	0.00
ENST00000006777.10	ENSG00000005486.16	1802	1615.89	10737.40	112.13	78.03	58.73
ENST00000318622.8	ENSG00000005486.16	1878	1691.89	4366.49	43.55	30.31	22.81
ENST00000428119.1	ENSG00000005486.16	1274	1087.89	0.00	0.00	0.00	0.00
ENST00000454791.1	ENSG00000005486.16	1831	1644.89	0.00	0.00	0.00	0.00
ENST00000466232.5	ENSG00000005486.16	566	380.01	0.00	0.00	0.00	0.00
ENST00000467406.2	ENSG00000005486.16	636	449.97	902.95	33.86	23.56	17.74
ENST00000468304.1	ENSG00000005486.16	803	616.91	50.15	1.37	0.95	0.72
ENST00000468644.5	ENSG00000005486.16	555	369.02	0.00	0.00	0.00	0.00
ENST00000476218.1	ENSG00000005486.16	181	18.59	0.00	0.00	0.00	0.00
ENST00000293894.3	ENSG00000005513.9	3049	2862.89	1761.56	10.38	7.23	89.99
ENST00000566034.1	ENSG00000005513.9	4153	3966.89	271.44	1.15	0.80	10.01
ENST00000306270.11	ENSG00000005700.14	6054	5867.89	0.00	0.00	0.00	0.00
ENST00000369751.2	ENSG00000005700.14	4437	4250.89	2163.88	8.59	5.98	11.24
ENST00000445419.6	ENSG00000005700.14	3663	3476.89	261.84	1.27	0.88	1.66
ENST00000471036.1	ENSG00000005700.14	721	534.93	0.00	0.00	0.00	0.00
ENST00000503400.5	ENSG00000005700.14	5239	5052.89	7083.33	23.66	16.46	30.94
ENST00000503631.5	ENSG00000005700.14	3560	3373.89	1315.83	6.58	4.58	8.61
ENST00000505222.5	ENSG00000005700.14	5547	5360.89	631.20	1.99	1.38	2.60
ENST00000508381.1	ENSG00000005700.14	2520	2333.89	112.24	0.81	0.56	1.06
ENST00000510291.5	ENSG00000005700.14	4109	3922.89	7800.81	33.56	23.35	43.89
ENST00000610980.4	ENSG00000005700.14	5195	5008.89	0.00	0.00	0.00	0.00
ENST00000005082.13	ENSG00000005801.16	2021	1834.89	1549.34	14.25	9.92	62.61
ENST00000330692.11	ENSG00000005801.16	486	300.09	0.00	0.00	0.00	0.00
ENST00000343338.11	ENSG00000005801.16	3145	2958.89	0.00	0.00	0.00	0.00
ENST00000354599.10	ENSG00000005801.16	2970	2783.89	12.28	0.07	0.05	0.33
ENST00000399602.8	ENSG00000005801.16	2369	2182.89	491.27	3.80	2.64	16.69
ENST00000427810.6	ENSG00000005801.16	560	374.01	4.10	0.18	0.13	0.81
ENST00000429541.6	ENSG00000005801.16	2389	2202.89	249.09	1.91	1.33	8.38
ENST00000438262.6	ENSG00000005801.16	1018	831.89	0.00	0.00	0.00	0.00
ENST00000524857.5	ENSG00000005801.16	542	356.03	0.00	0.00	0.00	0.00
ENST00000525313.6	ENSG00000005801.16	720	533.93	9.68	0.31	0.21	1.34
ENST00000525502.5	ENSG00000005801.16	546	360.02	0.00	0.00	0.00	0.00
ENST00000526501.5	ENSG00000005801.16	610	423.98	0.00	0.00	0.00	0.00
ENST00000526540.5	ENSG00000005801.16	585	399.00	0.00	0.00	0.00	0.00
ENST00000526598.1	ENSG00000005801.16	583	397.00	1.13	0.05	0.03	0.21
ENST00000526601.5	ENSG00000005801.16	2008	1821.89	137.55	1.27	0.89	5.60
ENST00000527386.1	ENSG00000005801.16	581	395.00	0.00	0.00	0.00	0.00
ENST00000528218.5	ENSG00000005801.16	891	704.89	0.00	0.00	0.00	0.00
ENST00000528410.5	ENSG00000005801.16	1001	814.89	0.00	0.00	0.00	0.00
ENST00000528636.1	ENSG00000005801.16	542	356.03	0.00	0.00	0.00	0.00
ENST00000528796.5	ENSG00000005801.16	881	694.89	0.00	0.00	0.00	0.00
ENST00000529085.5	ENSG00000005801.16	582	396.00	0.00	0.00	0.00	0.00
ENST00000529228.5	ENSG00000005801.16	558	372.02	1.39	0.06	0.04	0.28
ENST00000529678.5	ENSG00000005801.16	579	393.00	3.11	0.13	0.09	0.59
ENST00000529789.5	ENSG00000005801.16	570	384.01	5.00	0.22	0.15	0.97
ENST00000530643.5	ENSG00000005801.16	575	389.00	1.33	0.06	0.04	0.25
ENST00000532539.1	ENSG00000005801.16	519	333.05	8.73	0.44	0.31	1.94
ENST00000533036.5	ENSG00000005801.16	764	577.92	0.00	0.00	0.00	0.00
ENST00000534569.5	ENSG00000005801.16	682	495.94	0.00	0.00	0.00	0.00
ENST00000618467.4	ENSG00000005801.16	440	254.19	0.00	0.00	0.00	0.00
ENST00000620374.4	ENSG00000005801.16	3342	3155.89	0.00	0.00	0.00	0.00
ENST00000357337.10	ENSG00000005810.17	14736	14549.89	0.00	0.00	0.00	0.00
ENST00000429715.1	ENSG00000005810.17	3660	3473.89	7694.74	37.38	26.01	27.00
ENST00000462987.2	ENSG00000005810.17	463	277.13	35.83	2.18	1.52	1.58
ENST00000466564.2	ENSG00000005810.17	364	178.66	27.97	2.64	1.84	1.91
ENST00000474882.2	ENSG00000005810.17	393	207.40	0.00	0.00	0.00	0.00
ENST00000482517.5	ENSG00000005810.17	1581	1394.89	3900.09	47.18	32.83	34.09
ENST00000485061.2	ENSG00000005810.17	566	380.01	142.90	6.35	4.42	4.58
ENST00000486679.2	ENSG00000005810.17	545	359.03	8.05	0.38	0.26	0.27
ENST00000491491.1	ENSG00000005810.17	649	462.96	15.33	0.56	0.39	0.40
ENST00000498073.2	ENSG00000005810.17	1041	854.89	163.44	3.23	2.25	2.33
ENST00000544440.6	ENSG00000005810.17	14664	14477.89	29238.17	34.08	23.72	24.62
ENST00000612956.4	ENSG00000005810.17	1542	1355.89	357.20	4.45	3.09	3.21
ENST00000355619.9	ENSG00000005812.10	3503	3316.89	8664.12	44.08	30.67	78.11
ENST00000417323.1	ENSG00000005812.10	1093	906.89	43.23	0.80	0.56	1.43
ENST00000470210.1	ENSG00000005812.10	561	375.01	216.65	9.75	6.78	17.27
ENST00000472949.1	ENSG00000005812.10	329	144.26	0.00	0.00	0.00	0.00
ENST00000477982.2	ENSG00000005812.10	3172	2985.89	318.85	1.80	1.25	3.19
ENST00000485797.2	ENSG00000005812.10	527	341.04	0.00	0.00	0.00	0.00
ENST00000356798.10	ENSG00000005844.17	5213	5026.89	144.88	0.49	0.34	9.31
ENST00000358164.9	ENSG00000005844.17	4673	4486.89	216.79	0.82	0.57	15.61
ENST00000433423.2	ENSG00000005844.17	1416	1229.89	0.00	0.00	0.00	0.00
ENST00000562020.1	ENSG00000005844.17	561	375.01	0.00	0.00	0.00	0.00
ENST00000562652.1	ENSG00000005844.17	561	375.01	0.00	0.00	0.00	0.00
ENST00000562857.5	ENSG00000005844.17	821	634.90	0.00	0.00	0.00	0.00
ENST00000563615.5	ENSG00000005844.17	575	389.00	21.53	0.93	0.65	17.88
ENST00000564118.1	ENSG00000005844.17	699	512.94	0.00	0.00	0.00	0.00
ENST00000564632.1	ENSG00000005844.17	964	777.89	3.60	0.08	0.05	1.50
ENST00000564935.1	ENSG00000005844.17	585	399.00	7.59	0.32	0.22	6.14
ENST00000565348.5	ENSG00000005844.17	557	371.02	0.00	0.00	0.00	0.00
ENST00000565864.5	ENSG00000005844.17	536	350.03	1.00	0.05	0.03	0.92
ENST00000566149.1	ENSG00000005844.17	443	257.18	8.05	0.53	0.37	10.11
ENST00000566267.1	ENSG00000005844.17	537	351.03	37.34	1.80	1.25	34.36
ENST00000568012.5	ENSG00000005844.17	575	389.00	0.00	0.00	0.00	0.00
ENST00000568926.5	ENSG00000005844.17	559	373.01	0.00	0.00	0.00	0.00
ENST00000568987.1	ENSG00000005844.17	549	363.02	3.31	0.15	0.11	2.95
ENST00000569570.5	ENSG00000005844.17	496	310.08	0.00	0.00	0.00	0.00
ENST00000569725.1	ENSG00000005844.17	545	359.03	1.36	0.06	0.04	1.22
ENST00000007708.7	ENSG00000005882.11	2384	2197.89	63.47	0.49	0.34	2.45
ENST00000503076.1	ENSG00000005882.11	560	374.01	1.00	0.05	0.03	0.23
ENST00000503176.5	ENSG00000005882.11	3440	3253.89	94.15	0.49	0.34	2.46
ENST00000503614.5	ENSG00000005882.11	947	760.89	46.96	1.04	0.72	5.24
ENST00000505440.5	ENSG00000005882.11	615	428.98	0.00	0.00	0.00	0.00
ENST00000505897.5	ENSG00000005882.11	865	678.89	296.57	7.37	5.13	37.06
ENST00000506242.5	ENSG00000005882.11	517	331.05	34.30	1.75	1.22	8.79
ENST00000506647.1	ENSG00000005882.11	660	473.95	14.78	0.53	0.37	2.65
ENST00000508030.5	ENSG00000005882.11	578	392.00	0.00	0.00	0.00	0.00
ENST00000508960.1	ENSG00000005882.11	553	367.02	58.13	2.67	1.86	13.44
ENST00000510219.2	ENSG00000005882.11	576	390.00	0.00	0.00	0.00	0.00
ENST00000511026.1	ENSG00000005882.11	577	391.00	0.00	0.00	0.00	0.00
ENST00000512204.5	ENSG00000005882.11	806	619.91	109.69	2.99	2.08	15.01
ENST00000512238.1	ENSG00000005882.11	590	403.99	0.00	0.00	0.00	0.00
ENST00000515040.5	ENSG00000005882.11	567	381.01	56.94	2.52	1.75	12.68
ENST00000614357.4	ENSG00000005882.11	2493	2306.89	0.00	0.00	0.00	0.00
ENST00000007722.11	ENSG00000005884.17	3665	3478.89	51.77	0.25	0.17	0.50
ENST00000320031.12	ENSG00000005884.17	4888	4701.89	3411.88	12.25	8.52	24.62
ENST00000504417.1	ENSG00000005884.17	227	50.62	0.00	0.00	0.00	0.00
ENST00000505306.5	ENSG00000005884.17	5479	5292.89	300.68	0.96	0.67	1.93
ENST00000505552.1	ENSG00000005884.17	600	413.99	27.13	1.11	0.77	2.22
ENST00000505612.1	ENSG00000005884.17	576	390.00	4.46	0.19	0.13	0.39
ENST00000506401.6	ENSG00000005884.17	1817	1630.89	62.07	0.64	0.45	1.29
ENST00000506437.1	ENSG00000005884.17	3055	2868.89	135.98	0.80	0.56	1.61
ENST00000506827.1	ENSG00000005884.17	827	640.90	42.00	1.11	0.77	2.22
ENST00000507771.5	ENSG00000005884.17	399	213.36	53.42	4.22	2.94	8.49
ENST00000508100.1	ENSG00000005884.17	549	363.02	12.17	0.57	0.39	1.14
ENST00000510809.1	ENSG00000005884.17	518	332.05	85.63	4.35	3.03	8.75
ENST00000512553.5	ENSG00000005884.17	351	165.84	200.74	20.43	14.21	41.07
ENST00000514834.1	ENSG00000005884.17	860	673.90	34.50	0.86	0.60	1.74
ENST00000515147.1	ENSG00000005884.17	535	349.03	40.48	1.96	1.36	3.93
ENST00000570989.1	ENSG00000005884.17	2495	2308.89	6.08	0.04	0.03	0.09
ENST00000304543.9	ENSG00000005889.15	2996	2809.89	6014.67	36.12	25.14	50.98
ENST00000338565.3	ENSG00000005889.15	2906	2719.89	0.00	0.00	0.00	0.00
ENST00000379177.5	ENSG00000005889.15	7558	7371.89	2462.98	5.64	3.92	7.96
ENST00000379188.7	ENSG00000005889.15	7513	7326.89	11546.99	26.59	18.51	37.53
ENST00000419690.5	ENSG00000005889.15	300	116.22	1.04	0.15	0.11	0.21
ENST00000428571.5	ENSG00000005889.15	600	413.99	5.59	0.23	0.16	0.32
ENST00000459724.1	ENSG00000005889.15	673	486.95	0.00	0.00	0.00	0.00
ENST00000474385.1	ENSG00000005889.15	651	464.96	12.19	0.44	0.31	0.62
ENST00000480195.1	ENSG00000005889.15	367	181.63	18.15	1.69	1.17	2.38
ENST00000497813.1	ENSG00000005889.15	475	289.11	0.00	0.00	0.00	0.00
ENST00000539115.5	ENSG00000005889.15	6801	6614.89	0.00	0.00	0.00	0.00
ENST00000200639.8	ENSG00000005893.15	1867	1680.89	29104.01	292.19	203.33	57.91
ENST00000371335.4	ENSG00000005893.15	4030	3843.89	43076.89	189.11	131.60	37.48
ENST00000434600.6	ENSG00000005893.15	2089	1902.89	546.21	4.84	3.37	0.96
ENST00000486593.5	ENSG00000005893.15	1069	882.89	964.80	18.44	12.83	3.65
ENST00000262407.5	ENSG00000005961.17	3333	3146.89	67.48	0.36	0.25	16.16
ENST00000587295.5	ENSG00000005961.17	496	310.08	0.00	0.00	0.00	0.00
ENST00000588098.1	ENSG00000005961.17	281	98.24	6.17	1.06	0.74	47.34
ENST00000589645.5	ENSG00000005961.17	579	393.00	0.00	0.00	0.00	0.00
ENST00000591990.5	ENSG00000005961.17	565	379.01	1.11	0.05	0.03	2.20
ENST00000592075.5	ENSG00000005961.17	461	275.14	0.00	0.00	0.00	0.00
ENST00000592226.5	ENSG00000005961.17	1170	983.89	34.32	0.59	0.41	26.28
ENST00000592253.5	ENSG00000005961.17	462	276.14	0.00	0.00	0.00	0.00
ENST00000592462.5	ENSG00000005961.17	3189	3002.89	31.92	0.18	0.12	8.01
ENST00000592944.1	ENSG00000005961.17	563	377.01	0.00	0.00	0.00	0.00
ENST00000257621.4	ENSG00000005981.12	582	396.00	14.58	0.62	0.43	70.06
ENST00000325885.5	ENSG00000005981.12	3825	3638.89	0.00	0.00	0.00	0.00
ENST00000428113.5	ENSG00000005981.12	1547	1360.89	21.42	0.27	0.18	29.94
ENST00000353258.7	ENSG00000006007.11	2958	2771.89	3016.47	18.36	12.78	16.52
ENST00000563645.1	ENSG00000006007.11	769	582.91	2328.25	67.40	46.90	60.65
ENST00000564172.1	ENSG00000006007.11	2238	2051.89	2188.33	18.00	12.52	16.19
ENST00000569773.1	ENSG00000006007.11	739	552.92	191.89	5.86	4.08	5.27
ENST00000569899.5	ENSG00000006007.11	1618	1431.89	129.06	1.52	1.06	1.37
ENST00000358607.10	ENSG00000006015.17	839	652.90	17.85	0.46	0.32	1.47
ENST00000450195.6	ENSG00000006015.17	702	515.94	20.33	0.66	0.46	2.12
ENST00000595077.1	ENSG00000006015.17	2465	2278.89	85.84	0.64	0.44	2.03
ENST00000595490.1	ENSG00000006015.17	410	224.30	84.96	6.39	4.45	20.41
ENST00000597371.1	ENSG00000006015.17	1081	894.89	1137.58	21.45	14.93	68.49
ENST00000598375.5	ENSG00000006015.17	1792	1605.89	52.13	0.55	0.38	1.75
ENST00000600997.5	ENSG00000006015.17	2275	2088.89	144.30	1.17	0.81	3.72
ENST00000601736.1	ENSG00000006015.17	491	305.09	0.00	0.00	0.00	0.00
ENST00000392386.7	ENSG00000006016.10	1792	1605.89	40.00	0.42	0.29	100.00
ENST00000593286.1	ENSG00000006016.10	514	328.06	0.00	0.00	0.00	0.00
ENST00000594325.1	ENSG00000006016.10	1020	833.89	0.00	0.00	0.00	0.00
ENST00000596360.1	ENSG00000006016.10	413	227.29	0.00	0.00	0.00	0.00
ENST00000597131.1	ENSG00000006016.10	520	334.05	0.00	0.00	0.00	0.00
ENST00000007414.7	ENSG00000006025.11	3640	3453.89	19.61	0.10	0.07	4.27
ENST00000392507.7	ENSG00000006025.11	3349	3162.89	192.75	1.03	0.72	45.87
ENST00000578461.1	ENSG00000006025.11	430	244.22	0.00	0.00	0.00	0.00
ENST00000579728.5	ENSG00000006025.11	4104	3917.89	13.19	0.06	0.04	2.53
ENST00000580140.5	ENSG00000006025.11	1594	1407.89	1.61	0.02	0.01	0.86
ENST00000580226.5	ENSG00000006025.11	854	667.90	7.55	0.19	0.13	8.51
ENST00000580808.1	ENSG00000006025.11	495	309.08	0.00	0.00	0.00	0.00
ENST00000583167.5	ENSG00000006025.11	4497	4310.89	82.42	0.32	0.22	14.39
ENST00000584698.1	ENSG00000006025.11	688	501.94	10.07	0.34	0.24	15.09
ENST00000585051.1	ENSG00000006025.11	614	427.98	4.81	0.19	0.13	8.46
ENST00000613735.4	ENSG00000006025.11	2836	2649.89	0.00	0.00	0.00	0.00
ENST00000261713.8	ENSG00000006042.11	826	639.90	0.00	0.00	0.00	0.00
ENST00000394642.7	ENSG00000006042.11	1683	1496.89	1747.90	19.70	13.71	35.20
ENST00000395149.6	ENSG00000006042.11	808	621.90	64.16	1.74	1.21	3.11
ENST00000439138.5	ENSG00000006042.11	896	709.89	794.15	18.88	13.14	33.72
ENST00000578289.5	ENSG00000006042.11	806	619.91	6.00	0.16	0.11	0.29
ENST00000579849.5	ENSG00000006042.11	4434	4247.89	7.27	0.03	0.02	0.05
ENST00000582227.5	ENSG00000006042.11	424	238.24	62.62	4.44	3.09	7.92
ENST00000583120.1	ENSG00000006042.11	504	318.07	207.90	11.03	7.68	19.70
ENST00000583437.2	ENSG00000006042.11	776	589.91	0.00	0.00	0.00	0.00
ENST00000007699.9	ENSG00000006047.12	1590	1403.89	6.09	0.07	0.05	9.10
ENST00000570627.1	ENSG00000006047.12	653	466.96	0.00	0.00	0.00	0.00
ENST00000570720.1	ENSG00000006047.12	606	419.98	16.16	0.65	0.45	80.70
ENST00000571127.1	ENSG00000006047.12	791	604.91	0.00	0.00	0.00	0.00
ENST00000571464.1	ENSG00000006047.12	640	453.96	0.00	0.00	0.00	0.00
ENST00000571485.5	ENSG00000006047.12	4553	4366.89	18.50	0.07	0.05	8.89
ENST00000571834.5	ENSG00000006047.12	2195	2008.89	1.25	0.01	0.01	1.30
ENST00000007735.3	ENSG00000006059.3	1287	1100.89	6.00	0.09	0.06	100.00
ENST00000344686.6	ENSG00000006062.13	4460	4273.89	927.97	3.66	2.55	64.77
ENST00000376926.8	ENSG00000006062.13	4583	4396.89	263.49	1.01	0.70	17.88
ENST00000586644.1	ENSG00000006062.13	570	384.01	12.85	0.56	0.39	9.98
ENST00000592267.1	ENSG00000006062.13	3152	2965.89	73.34	0.42	0.29	7.38
ENST00000617331.1	ENSG00000006062.13	1049	862.89	0.00	0.00	0.00	0.00
ENST00000302539.8	ENSG00000006071.12	4923	4736.89	0.71	0.00	0.00	0.18
ENST00000389817.7	ENSG00000006071.12	4921	4734.89	9.17	0.03	0.02	2.33
ENST00000524561.1	ENSG00000006071.12	708	521.93	17.21	0.56	0.39	39.62
ENST00000525022.1	ENSG00000006071.12	675	488.95	1.00	0.03	0.02	2.46
ENST00000526002.1	ENSG00000006071.12	598	411.99	0.00	0.00	0.00	0.00
ENST00000526037.5	ENSG00000006071.12	612	425.98	3.13	0.12	0.09	8.82
ENST00000526168.5	ENSG00000006071.12	537	351.03	0.00	0.00	0.00	0.00
ENST00000526921.5	ENSG00000006071.12	958	771.89	0.00	0.00	0.00	0.00
ENST00000527905.5	ENSG00000006071.12	4283	4096.89	17.08	0.07	0.05	5.01
ENST00000528202.5	ENSG00000006071.12	549	363.02	2.00	0.09	0.06	6.62
ENST00000528374.1	ENSG00000006071.12	611	424.98	0.00	0.00	0.00	0.00
ENST00000529967.5	ENSG00000006071.12	836	649.90	7.75	0.20	0.14	14.33
ENST00000530147.5	ENSG00000006071.12	547	361.02	1.14	0.05	0.04	3.78
ENST00000531137.1	ENSG00000006071.12	665	478.95	0.00	0.00	0.00	0.00
ENST00000531642.5	ENSG00000006071.12	883	696.89	0.00	0.00	0.00	0.00
ENST00000531891.1	ENSG00000006071.12	440	254.19	0.00	0.00	0.00	0.00
ENST00000531911.1	ENSG00000006071.12	727	540.93	3.94	0.12	0.09	8.76
ENST00000532220.1	ENSG00000006071.12	611	424.98	2.87	0.11	0.08	8.11
ENST00000532728.5	ENSG00000006071.12	2098	1911.89	0.00	0.00	0.00	0.00
ENST00000612903.1	ENSG00000006071.12	183	19.71	0.00	0.00	0.00	0.00
ENST00000635881.1	ENSG00000006071.12	2011	1824.89	0.00	0.00	0.00	0.00
ENST00000005284.3	ENSG00000006116.3	3088	2901.89	3.00	0.02	0.01	100.00
ENST00000005286.8	ENSG00000006118.14	3480	3293.89	960.60	4.92	3.42	7.68
ENST00000453848.6	ENSG00000006118.14	3346	3159.89	0.00	0.00	0.00	0.00
ENST00000534983.5	ENSG00000006118.14	2477	2290.89	51.49	0.38	0.26	0.59
ENST00000535480.1	ENSG00000006118.14	692	505.94	1430.44	47.71	33.20	74.47
ENST00000536409.1	ENSG00000006118.14	454	268.15	0.00	0.00	0.00	0.00
ENST00000536928.1	ENSG00000006118.14	582	396.00	0.00	0.00	0.00	0.00
ENST00000537065.1	ENSG00000006118.14	324	139.39	0.00	0.00	0.00	0.00
ENST00000537110.1	ENSG00000006118.14	446	260.17	0.00	0.00	0.00	0.00
ENST00000538090.1	ENSG00000006118.14	591	404.99	0.00	0.00	0.00	0.00
ENST00000540112.1	ENSG00000006118.14	2013	1826.89	706.46	6.53	4.54	10.19
ENST00000540276.1	ENSG00000006118.14	514	328.06	0.00	0.00	0.00	0.00
ENST00000543732.1	ENSG00000006118.14	742	555.92	0.00	0.00	0.00	0.00
ENST00000544065.5	ENSG00000006118.14	990	803.89	196.68	4.13	2.87	6.44
ENST00000544098.1	ENSG00000006118.14	3981	3794.89	90.32	0.40	0.28	0.63
ENST00000587805.1	ENSG00000006125.16	690	503.94	34.20	1.15	0.80	1.19
ENST00000588093.1	ENSG00000006125.16	334	149.15	0.00	0.00	0.00	0.00
ENST00000588116.1	ENSG00000006125.16	779	592.91	1.74	0.05	0.03	0.05
ENST00000589774.5	ENSG00000006125.16	552	366.02	0.00	0.00	0.00	0.00
ENST00000590432.5	ENSG00000006125.16	554	368.02	0.00	0.00	0.00	0.00
ENST00000590538.5	ENSG00000006125.16	568	382.01	1.03	0.05	0.03	0.05
ENST00000591561.5	ENSG00000006125.16	756	569.92	0.00	0.00	0.00	0.00
ENST00000591610.5	ENSG00000006125.16	559	373.01	0.00	0.00	0.00	0.00
ENST00000592167.5	ENSG00000006125.16	461	275.14	0.00	0.00	0.00	0.00
ENST00000593014.3	ENSG00000006125.16	577	391.00	0.00	0.00	0.00	0.00
ENST00000610402.4	ENSG00000006125.16	3204	3017.89	2079.05	11.63	8.09	12.12
ENST00000612035.4	ENSG00000006125.16	2161	1974.89	0.00	0.00	0.00	0.00
ENST00000612116.4	ENSG00000006125.16	2266	2079.89	0.00	0.00	0.00	0.00
ENST00000614600.4	ENSG00000006125.16	2285	2098.89	70.44	0.57	0.39	0.59
ENST00000616681.4	ENSG00000006125.16	3267	3080.89	0.00	0.00	0.00	0.00
ENST00000616784.4	ENSG00000006125.16	2542	2355.89	0.00	0.00	0.00	0.00
ENST00000618940.4	ENSG00000006125.16	3415	3228.89	7928.87	41.44	28.84	43.21
ENST00000619183.1	ENSG00000006125.16	1595	1408.89	0.00	0.00	0.00	0.00
ENST00000620039.4	ENSG00000006125.16	3428	3241.89	3616.82	18.83	13.10	19.63
ENST00000621668.4	ENSG00000006125.16	2055	1868.89	0.00	0.00	0.00	0.00
ENST00000621914.4	ENSG00000006125.16	5702	5515.89	7258.85	22.21	15.45	23.16
ENST00000628168.1	ENSG00000006125.16	192	25.12	0.00	0.00	0.00	0.00
ENST00000319273.9	ENSG00000006128.11	1239	1052.89	0.00	0.00	0.00	0.00
ENST00000346867.4	ENSG00000006128.11	1011	824.89	3.00	0.06	0.04	100.00
ENST00000350485.8	ENSG00000006128.11	975	788.89	0.00	0.00	0.00	0.00
ENST00000491437.1	ENSG00000006128.11	607	420.98	0.00	0.00	0.00	0.00
ENST00000495916.1	ENSG00000006128.11	522	336.05	0.00	0.00	0.00	0.00
ENST00000219069.5	ENSG00000006194.9	3830	3643.89	967.79	4.48	3.12	9.64
ENST00000538765.2	ENSG00000006194.9	1721	1534.89	1042.33	11.46	7.97	24.65
ENST00000572748.1	ENSG00000006194.9	759	572.92	0.00	0.00	0.00	0.00
ENST00000573578.1	ENSG00000006194.9	1636	1449.89	154.38	1.80	1.25	3.86
ENST00000574253.1	ENSG00000006194.9	1139	952.89	84.69	1.50	1.04	3.23
ENST00000574674.1	ENSG00000006194.9	691	504.94	109.57	3.66	2.55	7.88
ENST00000575332.1	ENSG00000006194.9	2637	2450.89	2046.43	14.09	9.81	30.30
ENST00000575823.1	ENSG00000006194.9	851	664.90	374.59	9.51	6.62	20.45
ENST00000006053.6	ENSG00000006210.6	3321	3134.89	786.70	4.23	2.95	86.44
ENST00000563383.1	ENSG00000006210.6	3313	3126.89	88.06	0.48	0.33	9.70
ENST00000564948.1	ENSG00000006210.6	563	377.01	4.08	0.18	0.13	3.73
ENST00000565912.1	ENSG00000006210.6	5796	5609.89	2.16	0.01	0.00	0.13
ENST00000006658.10	ENSG00000006282.20	2719	2532.89	104.43	0.70	0.48	0.82
ENST00000356488.8	ENSG00000006282.20	2634	2447.89	86.57	0.60	0.42	0.70
ENST00000502911.5	ENSG00000006282.20	879	692.89	1.16	0.03	0.02	0.03
ENST00000503063.5	ENSG00000006282.20	3232	3045.89	1377.30	7.63	5.31	8.98
ENST00000503127.5	ENSG00000006282.20	2734	2547.89	909.67	6.02	4.19	7.09
ENST00000504265.5	ENSG00000006282.20	877	690.89	0.00	0.00	0.00	0.00
ENST00000504271.1	ENSG00000006282.20	806	619.91	32.23	0.88	0.61	1.03
ENST00000504334.5	ENSG00000006282.20	3539	3352.89	0.00	0.00	0.00	0.00
ENST00000505085.5	ENSG00000006282.20	628	441.97	0.00	0.00	0.00	0.00
ENST00000505336.1	ENSG00000006282.20	534	348.04	6.16	0.30	0.21	0.35
ENST00000505456.6	ENSG00000006282.20	878	691.89	0.00	0.00	0.00	0.00
ENST00000505559.5	ENSG00000006282.20	1590	1403.89	59.34	0.71	0.50	0.84
ENST00000505656.5	ENSG00000006282.20	975	788.89	2.54	0.05	0.04	0.06
ENST00000508528.1	ENSG00000006282.20	512	326.06	0.00	0.00	0.00	0.00
ENST00000508598.5	ENSG00000006282.20	570	384.01	0.00	0.00	0.00	0.00
ENST00000510917.5	ENSG00000006282.20	453	267.16	0.00	0.00	0.00	0.00
ENST00000511347.5	ENSG00000006282.20	1035	848.89	5.02	0.10	0.07	0.12
ENST00000511605.1	ENSG00000006282.20	559	373.01	0.00	0.00	0.00	0.00
ENST00000511845.5	ENSG00000006282.20	554	368.02	0.00	0.00	0.00	0.00
ENST00000511937.5	ENSG00000006282.20	2669	2482.89	183.25	1.25	0.87	1.47
ENST00000512181.5	ENSG00000006282.20	1456	1269.89	116.72	1.55	1.08	1.83
ENST00000512416.5	ENSG00000006282.20	845	658.90	17.69	0.45	0.32	0.53
ENST00000513618.1	ENSG00000006282.20	629	442.97	15.64	0.60	0.41	0.70
ENST00000515526.5	ENSG00000006282.20	498	312.08	2.09	0.11	0.08	0.13
ENST00000515619.1	ENSG00000006282.20	818	631.90	102.35	2.73	1.90	3.22
ENST00000619622.4	ENSG00000006282.20	2769	2582.89	111.95	0.73	0.51	0.86
ENST00000634597.1	ENSG00000006282.20	2587	2400.89	8609.68	60.51	42.11	71.23
ENST00000635113.1	ENSG00000006282.20	1706	1519.89	0.00	0.00	0.00	0.00
ENST00000352832.9	ENSG00000006283.17	7848	7661.89	0.00	0.00	0.00	0.00
ENST00000354983.8	ENSG00000006283.17	8138	7951.89	0.00	0.00	0.00	0.00
ENST00000358244.9	ENSG00000006283.17	7030	6843.89	0.00	0.00	0.00	0.00
ENST00000359106.9	ENSG00000006283.17	7648	7461.89	0.00	0.00	0.00	0.00
ENST00000360761.8	ENSG00000006283.17	7497	7310.89	9.14	0.02	0.01	45.10
ENST00000416767.8	ENSG00000006283.17	4899	4712.89	0.00	0.00	0.00	0.00
ENST00000429973.6	ENSG00000006283.17	7120	6933.89	0.00	0.00	0.00	0.00
ENST00000442258.6	ENSG00000006283.17	7226	7039.89	0.00	0.00	0.00	0.00
ENST00000502264.5	ENSG00000006283.17	6921	6734.89	0.00	0.00	0.00	0.00
ENST00000503436.5	ENSG00000006283.17	6752	6565.89	0.00	0.00	0.00	0.00
ENST00000503485.5	ENSG00000006283.17	6768	6581.89	0.00	0.00	0.00	0.00
ENST00000503607.5	ENSG00000006283.17	6698	6511.89	0.00	0.00	0.00	0.00
ENST00000504076.5	ENSG00000006283.17	6788	6601.89	0.00	0.00	0.00	0.00
ENST00000505165.5	ENSG00000006283.17	6633	6446.89	0.00	0.00	0.00	0.00
ENST00000506406.5	ENSG00000006283.17	6821	6634.89	0.00	0.00	0.00	0.00
ENST00000506520.1	ENSG00000006283.17	1478	1291.89	1.00	0.01	0.01	27.94
ENST00000507336.5	ENSG00000006283.17	7116	6929.89	0.00	0.00	0.00	0.00
ENST00000507510.6	ENSG00000006283.17	7014	6827.89	0.00	0.00	0.00	0.00
ENST00000507609.5	ENSG00000006283.17	6849	6662.89	0.00	0.00	0.00	0.00
ENST00000507896.5	ENSG00000006283.17	6600	6413.89	0.00	0.00	0.00	0.00
ENST00000510115.5	ENSG00000006283.17	6912	6725.89	0.00	0.00	0.00	0.00
ENST00000510366.5	ENSG00000006283.17	6714	6527.89	0.00	0.00	0.00	0.00
ENST00000511765.5	ENSG00000006283.17	6767	6580.89	0.00	0.00	0.00	0.00
ENST00000511768.5	ENSG00000006283.17	6731	6544.89	0.00	0.00	0.00	0.00
ENST00000512389.5	ENSG00000006283.17	6837	6650.89	0.00	0.00	0.00	0.00
ENST00000513689.6	ENSG00000006283.17	6879	6692.89	0.00	0.00	0.00	0.00
ENST00000513964.5	ENSG00000006283.17	6735	6548.89	0.00	0.00	0.00	0.00
ENST00000514079.5	ENSG00000006283.17	6891	6704.89	0.00	0.00	0.00	0.00
ENST00000514181.5	ENSG00000006283.17	6795	6608.89	0.00	0.00	0.00	0.00
ENST00000514717.5	ENSG00000006283.17	6699	6512.89	4.86	0.01	0.01	26.96
ENST00000515165.5	ENSG00000006283.17	6870	6683.89	0.00	0.00	0.00	0.00
ENST00000515411.5	ENSG00000006283.17	6960	6773.89	0.00	0.00	0.00	0.00
ENST00000515765.5	ENSG00000006283.17	6981	6794.89	0.00	0.00	0.00	0.00
ENST00000570567.1	ENSG00000006283.17	1255	1068.89	0.00	0.00	0.00	0.00
ENST00000326577.8	ENSG00000006327.13	1033	846.89	733.44	14.61	10.17	70.16
ENST00000341627.5	ENSG00000006327.13	881	694.89	0.00	0.00	0.00	0.00
ENST00000571351.1	ENSG00000006327.13	1678	1491.89	30.24	0.34	0.24	1.64
ENST00000573001.5	ENSG00000006327.13	648	461.96	123.86	4.52	3.15	21.72
ENST00000574699.1	ENSG00000006327.13	583	397.00	28.32	1.20	0.84	5.78
ENST00000575124.1	ENSG00000006327.13	1133	946.89	8.14	0.15	0.10	0.70
ENST00000575836.1	ENSG00000006327.13	161	9.10	0.00	0.00	0.00	0.00
ENST00000493273.2	ENSG00000006377.10	1612	1425.89	0.00	0.00	0.00	0.00
ENST00000518156.2	ENSG00000006377.10	2304	2117.89	10.00	0.08	0.06	100.00
ENST00000555308.1	ENSG00000006377.10	666	479.95	0.00	0.00	0.00	0.00
ENST00000381250.8	ENSG00000006432.15	4025	3838.89	20.83	0.09	0.06	89.36
ENST00000553414.5	ENSG00000006432.15	3544	3357.89	1.20	0.01	0.00	5.90
ENST00000554024.1	ENSG00000006432.15	548	362.02	0.00	0.00	0.00	0.00
ENST00000554146.1	ENSG00000006432.15	2982	2795.89	0.00	0.00	0.00	0.00
ENST00000554752.6	ENSG00000006432.15	11169	10982.89	0.00	0.00	0.00	0.00
ENST00000555993.6	ENSG00000006432.15	4449	4262.89	0.00	0.00	0.00	0.00
ENST00000611979.4	ENSG00000006432.15	10497	10310.89	2.97	0.00	0.00	4.74
ENST00000005257.6	ENSG00000006451.7	2880	2693.89	6176.94	38.69	26.93	99.30
ENST00000434466.1	ENSG00000006451.7	768	581.91	6.25	0.18	0.13	0.47
ENST00000436179.1	ENSG00000006451.7	882	695.89	3.81	0.09	0.06	0.24
ENST00000466491.1	ENSG00000006451.7	320	135.50	0.00	0.00	0.00	0.00
ENST00000468201.1	ENSG00000006451.7	705	518.94	0.00	0.00	0.00	0.00
ENST00000005260.8	ENSG00000006453.13	3622	3435.89	190.60	0.94	0.65	48.95
ENST00000462558.5	ENSG00000006453.13	1250	1063.89	0.00	0.00	0.00	0.00
ENST00000473569.1	ENSG00000006453.13	639	452.96	0.00	0.00	0.00	0.00
ENST00000479789.1	ENSG00000006453.13	521	335.05	0.00	0.00	0.00	0.00
ENST00000480580.1	ENSG00000006453.13	689	502.94	29.10	0.98	0.68	51.05
ENST00000397560.6	ENSG00000006459.10	9272	9085.89	4773.63	8.87	6.17	21.69
ENST00000472616.1	ENSG00000006459.10	7943	7756.89	3.91	0.01	0.01	0.02
ENST00000478996.1	ENSG00000006459.10	624	437.97	830.46	32.00	22.27	78.29
ENST00000242066.9	ENSG00000006468.13	6348	6161.89	0.00	0.00	0.00	0.00
ENST00000399357.7	ENSG00000006468.13	6096	5909.89	0.00	0.00	0.00	0.00
ENST00000403527.5	ENSG00000006468.13	3363	3176.89	5083.34	27.00	18.79	10.42
ENST00000403685.5	ENSG00000006468.13	1603	1416.89	49.93	0.59	0.41	0.23
ENST00000405192.6	ENSG00000006468.13	4402	4215.89	1937.62	7.76	5.40	2.99
ENST00000405218.6	ENSG00000006468.13	3391	3204.89	3113.36	16.39	11.41	6.33
ENST00000405358.8	ENSG00000006468.13	4181	3994.89	1041.16	4.40	3.06	1.70
ENST00000420159.6	ENSG00000006468.13	6231	6044.89	0.00	0.00	0.00	0.00
ENST00000421381.5	ENSG00000006468.13	554	368.02	3550.79	162.82	113.30	62.85
ENST00000430479.5	ENSG00000006468.13	6740	6553.89	135.22	0.35	0.24	0.13
ENST00000431887.5	ENSG00000006468.13	580	394.00	32.64	1.40	0.97	0.54
ENST00000433547.1	ENSG00000006468.13	546	360.02	107.56	5.04	3.51	1.95
ENST00000438956.5	ENSG00000006468.13	1141	954.89	0.00	0.00	0.00	0.00
ENST00000443137.5	ENSG00000006468.13	2050	1863.89	731.60	6.62	4.61	2.56
ENST00000443608.5	ENSG00000006468.13	784	597.91	0.00	0.00	0.00	0.00
ENST00000460438.5	ENSG00000006468.13	570	384.01	0.00	0.00	0.00	0.00
ENST00000472931.6	ENSG00000006468.13	1296	1109.89	75.24	1.14	0.80	0.44
ENST00000476355.5	ENSG00000006468.13	846	659.90	374.99	9.59	6.67	3.70
ENST00000476720.6	ENSG00000006468.13	848	661.90	0.00	0.00	0.00	0.00
ENST00000483075.1	ENSG00000006468.13	622	435.97	181.01	7.01	4.88	2.70
ENST00000485475.1	ENSG00000006468.13	550	364.02	21.24	0.98	0.69	0.38
ENST00000493831.1	ENSG00000006468.13	536	350.03	165.31	7.97	5.55	3.08
ENST00000497115.5	ENSG00000006468.13	584	398.00	0.00	0.00	0.00	0.00
ENST00000355413.8	ENSG00000006530.15	3849	3662.89	22.18	0.10	0.07	0.14
ENST00000465241.5	ENSG00000006530.15	988	801.89	428.66	9.02	6.28	11.96
ENST00000473247.5	ENSG00000006530.15	1550	1363.89	4674.78	57.84	40.25	76.71
ENST00000473884.5	ENSG00000006530.15	568	382.01	38.63	1.71	1.19	2.26
ENST00000492693.5	ENSG00000006530.15	1046	859.89	12.40	0.24	0.17	0.32
ENST00000494053.1	ENSG00000006530.15	567	381.01	41.60	1.84	1.28	2.44
ENST00000494688.1	ENSG00000006530.15	951	764.89	87.61	1.93	1.34	2.56
ENST00000495028.5	ENSG00000006530.15	567	381.01	0.00	0.00	0.00	0.00
ENST00000496273.1	ENSG00000006530.15	491	305.09	0.00	0.00	0.00	0.00
ENST00000496784.1	ENSG00000006530.15	921	734.89	54.98	1.26	0.88	1.67
ENST00000629555.2	ENSG00000006530.15	2765	2578.89	222.17	1.45	1.01	1.93
ENST00000342456.10	ENSG00000006534.15	2786	2599.89	0.00	0.00	0.00	0.00
ENST00000527514.1	ENSG00000006534.15	603	416.98	4.17	0.17	0.12	1.33
ENST00000612297.4	ENSG00000006534.15	1231	1044.89	0.00	0.00	0.00	0.00
ENST00000614849.4	ENSG00000006534.15	2280	2093.89	0.00	0.00	0.00	0.00
ENST00000615368.4	ENSG00000006534.15	5884	5697.89	87.62	0.26	0.18	2.04
ENST00000615463.4	ENSG00000006534.15	1300	1113.89	0.00	0.00	0.00	0.00
ENST00000616697.1	ENSG00000006534.15	818	631.90	3.43	0.09	0.06	0.72
ENST00000617288.4	ENSG00000006534.15	2078	1891.89	716.16	6.39	4.45	50.14
ENST00000617449.4	ENSG00000006534.15	709	522.93	0.00	0.00	0.00	0.00
ENST00000619675.4	ENSG00000006534.15	1594	1407.89	486.61	5.83	4.06	45.78
ENST00000371274.8	ENSG00000006555.10	2149	1962.89	5.00	0.04	0.03	25.56
ENST00000371276.8	ENSG00000006555.10	3345	3158.89	2.00	0.01	0.01	6.35
ENST00000448308.2	ENSG00000006555.10	686	499.94	0.00	0.00	0.00	0.00
ENST00000474654.1	ENSG00000006555.10	628	441.97	3.00	0.11	0.08	68.09
ENST00000488771.1	ENSG00000006555.10	2350	2163.89	0.00	0.00	0.00	0.00
ENST00000248550.7	ENSG00000006576.16	4778	4591.89	0.00	0.00	0.00	0.00
ENST00000275575.11	ENSG00000006576.16	4541	4354.89	95.45	0.37	0.26	1.51
ENST00000307305.12	ENSG00000006576.16	4793	4606.89	2552.19	9.35	6.51	38.10
ENST00000415251.6	ENSG00000006576.16	1738	1551.89	27.16	0.30	0.21	1.20
ENST00000416283.6	ENSG00000006576.16	5198	5011.89	21.40	0.07	0.05	0.29
ENST00000422959.6	ENSG00000006576.16	3525	3338.89	0.00	0.00	0.00	0.00
ENST00000424760.5	ENSG00000006576.16	1977	1790.89	896.69	8.45	5.88	34.44
ENST00000450574.5	ENSG00000006576.16	2516	2329.89	2.77	0.02	0.01	0.08
ENST00000454592.5	ENSG00000006576.16	1563	1376.89	77.26	0.95	0.66	3.86
ENST00000468351.1	ENSG00000006576.16	305	121.01	19.19	2.68	1.86	10.91
ENST00000470215.1	ENSG00000006576.16	606	419.98	48.43	1.95	1.35	7.93
ENST00000479515.1	ENSG00000006576.16	2467	2280.89	55.47	0.41	0.29	1.67
ENST00000005180.8	ENSG00000006606.8	526	340.04	43.05	2.14	1.49	91.66
ENST00000394905.2	ENSG00000006606.8	703	516.94	5.95	0.19	0.14	8.34
ENST00000264042.7	ENSG00000006607.13	4051	3864.89	2744.77	11.98	8.34	9.08
ENST00000373287.8	ENSG00000006607.13	2580	2393.89	1790.43	12.62	8.78	9.57
ENST00000412332.1	ENSG00000006607.13	550	364.02	0.00	0.00	0.00	0.00
ENST00000413432.2	ENSG00000006607.13	6065	5878.89	6147.08	17.64	12.28	13.37
ENST00000418082.1	ENSG00000006607.13	456	270.15	40.26	2.51	1.75	1.91
ENST00000422951.1	ENSG00000006607.13	578	392.00	75.72	3.26	2.27	2.47
ENST00000444371.1	ENSG00000006607.13	587	400.99	308.49	12.98	9.03	9.84
ENST00000445489.1	ENSG00000006607.13	538	352.03	63.95	3.07	2.13	2.32
ENST00000464142.5	ENSG00000006607.13	442	256.19	1.57	0.10	0.07	0.08
ENST00000467260.1	ENSG00000006607.13	471	285.12	0.00	0.00	0.00	0.00
ENST00000470617.1	ENSG00000006607.13	3273	3086.89	780.69	4.27	2.97	3.23
ENST00000471447.5	ENSG00000006607.13	580	394.00	35.78	1.53	1.07	1.16
ENST00000473082.5	ENSG00000006607.13	397	211.38	0.00	0.00	0.00	0.00
ENST00000473510.1	ENSG00000006607.13	272	89.89	34.55	6.49	4.51	4.92
ENST00000476799.1	ENSG00000006607.13	702	515.94	36.12	1.18	0.82	0.90
ENST00000478489.5	ENSG00000006607.13	617	430.98	1.40	0.05	0.04	0.04
ENST00000479427.5	ENSG00000006607.13	839	652.90	0.00	0.00	0.00	0.00
ENST00000485051.1	ENSG00000006607.13	575	389.00	724.45	31.43	21.87	23.82
ENST00000486736.5	ENSG00000006607.13	578	392.00	112.76	4.85	3.38	3.68
ENST00000491425.1	ENSG00000006607.13	484	298.10	0.00	0.00	0.00	0.00
ENST00000492868.1	ENSG00000006607.13	556	370.02	22.09	1.01	0.70	0.76
ENST00000496470.1	ENSG00000006607.13	582	396.00	72.72	3.10	2.16	2.35
ENST00000627550.2	ENSG00000006607.13	2122	1935.89	1588.10	13.84	9.63	10.49
ENST00000005226.11	ENSG00000006611.15	2700	2513.89	0.00	0.00	0.00	0.00
ENST00000318024.8	ENSG00000006611.15	2237	2050.89	0.00	0.00	0.00	0.00
ENST00000526181.1	ENSG00000006611.15	1040	853.89	0.00	0.00	0.00	0.00
ENST00000526313.5	ENSG00000006611.15	2149	1962.89	0.00	0.00	0.00	0.00
ENST00000527020.5	ENSG00000006611.15	2159	1972.89	7.00	0.06	0.04	100.00
ENST00000527551.1	ENSG00000006611.15	371	185.58	0.00	0.00	0.00	0.00
ENST00000527720.5	ENSG00000006611.15	2278	2091.89	0.00	0.00	0.00	0.00
ENST00000529563.5	ENSG00000006611.15	942	755.89	0.00	0.00	0.00	0.00
ENST00000530700.1	ENSG00000006611.15	403	217.34	0.00	0.00	0.00	0.00
ENST00000534556.1	ENSG00000006611.15	244	64.84	0.00	0.00	0.00	0.00
ENST00000624811.1	ENSG00000006611.15	1194	1007.89	0.00	0.00	0.00	0.00
ENST00000005374.10	ENSG00000006625.17	1032	845.89	45.91	0.92	0.64	0.45
ENST00000275428.8	ENSG00000006625.17	1173	986.89	5641.45	96.46	67.13	47.74
ENST00000409144.5	ENSG00000006625.17	836	649.90	100.11	2.60	1.81	1.29
ENST00000409390.5	ENSG00000006625.17	767	580.92	0.00	0.00	0.00	0.00
ENST00000409436.2	ENSG00000006625.17	954	767.89	788.57	17.33	12.06	8.58
ENST00000426081.5	ENSG00000006625.17	889	702.89	1.90	0.05	0.03	0.02
ENST00000440082.5	ENSG00000006625.17	1012	825.89	3307.45	67.58	47.03	33.45
ENST00000447901.1	ENSG00000006625.17	784	597.91	606.82	17.13	11.92	8.48
ENST00000265728.5	ENSG00000006634.7	3907	3720.89	52.79	0.24	0.17	0.68
ENST00000413643.5	ENSG00000006634.7	2694	2507.89	207.85	1.40	0.97	3.99
ENST00000430279.5	ENSG00000006634.7	1274	1087.89	148.73	2.31	1.61	6.59
ENST00000431138.5	ENSG00000006634.7	2342	2155.89	1722.59	13.48	9.38	38.50
ENST00000486925.1	ENSG00000006634.7	574	388.00	326.87	14.22	9.89	40.59
ENST00000495067.1	ENSG00000006634.7	797	610.91	19.97	0.55	0.38	1.58
ENST00000498144.5	ENSG00000006634.7	576	390.00	59.43	2.57	1.79	7.34
ENST00000498726.1	ENSG00000006634.7	552	366.02	5.58	0.26	0.18	0.73
ENST00000375190.8	ENSG00000006638.11	2608	2421.89	174.52	1.22	0.85	69.61
ENST00000411851.3	ENSG00000006638.11	1494	1307.89	24.76	0.32	0.22	18.29
ENST00000587717.1	ENSG00000006638.11	470	284.12	3.52	0.21	0.15	11.98
ENST00000589966.1	ENSG00000006638.11	1814	1627.89	0.20	0.00	0.00	0.12
ENST00000005558.8	ENSG00000006652.13	1834	1647.89	3084.97	31.59	21.98	38.07
ENST00000403825.7	ENSG00000006652.13	2290	2103.89	3065.76	24.59	17.11	29.63
ENST00000417662.1	ENSG00000006652.13	429	243.23	0.00	0.00	0.00	0.00
ENST00000421296.1	ENSG00000006652.13	1034	847.89	84.61	1.68	1.17	2.03
ENST00000429071.5	ENSG00000006652.13	1938	1751.89	122.98	1.18	0.82	1.43
ENST00000432734.1	ENSG00000006652.13	574	388.00	0.00	0.00	0.00	0.00
ENST00000440625.5	ENSG00000006652.13	891	704.89	58.74	1.41	0.98	1.69
ENST00000443101.6	ENSG00000006652.13	440	254.19	0.00	0.00	0.00	0.00
ENST00000445335.1	ENSG00000006652.13	570	384.01	0.00	0.00	0.00	0.00
ENST00000462155.2	ENSG00000006652.13	437	251.20	0.00	0.00	0.00	0.00
ENST00000466459.5	ENSG00000006652.13	555	369.02	9.40	0.43	0.30	0.52
ENST00000470441.1	ENSG00000006652.13	664	477.95	623.51	22.01	15.32	26.53
ENST00000476927.5	ENSG00000006652.13	486	300.09	0.00	0.00	0.00	0.00
ENST00000486688.1	ENSG00000006652.13	567	381.01	0.00	0.00	0.00	0.00
ENST00000489994.5	ENSG00000006652.13	1721	1534.89	6.00	0.07	0.05	0.08
ENST00000535603.5	ENSG00000006652.13	3397	3210.89	3.16	0.02	0.01	0.02
ENST00000621379.4	ENSG00000006652.13	3232	3045.89	0.00	0.00	0.00	0.00
ENST00000360675.7	ENSG00000006659.12	773	586.91	0.00	0.00	0.00	0.00
ENST00000392052.7	ENSG00000006659.12	774	587.91	0.00	0.00	0.00	0.00
ENST00000601802.1	ENSG00000006659.12	469	283.12	0.00	0.00	0.00	0.00
ENST00000261643.7	ENSG00000006695.10	2873	2686.89	264.25	1.66	1.15	11.52
ENST00000429152.6	ENSG00000006695.10	875	688.89	203.01	4.97	3.46	34.53
ENST00000580561.1	ENSG00000006695.10	1384	1197.89	341.89	4.82	3.35	33.44
ENST00000581931.5	ENSG00000006695.10	1509	1322.89	231.45	2.95	2.05	20.50
ENST00000265755.7	ENSG00000006704.10	3430	3243.89	207.01	1.08	0.75	7.89
ENST00000424337.6	ENSG00000006704.10	3077	2890.89	776.85	4.53	3.16	33.22
ENST00000455841.6	ENSG00000006704.10	3315	3128.89	8.97	0.05	0.03	0.35
ENST00000470715.1	ENSG00000006704.10	824	637.90	0.00	0.00	0.00	0.00
ENST00000476977.5	ENSG00000006704.10	5868	5681.89	133.77	0.40	0.28	2.91
ENST00000486086.1	ENSG00000006704.10	440	254.19	114.39	7.59	5.28	55.63
ENST00000489094.1	ENSG00000006704.10	2274	2087.89	0.00	0.00	0.00	0.00
ENST00000221265.7	ENSG00000006712.14	2066	1879.89	2877.14	25.83	17.97	89.16
ENST00000416728.3	ENSG00000006712.14	1383	1196.89	0.00	0.00	0.00	0.00
ENST00000595379.1	ENSG00000006712.14	281	98.24	3.13	0.54	0.37	1.86
ENST00000595564.5	ENSG00000006712.14	1810	1623.89	0.00	0.00	0.00	0.00
ENST00000595797.5	ENSG00000006712.14	760	573.92	28.08	0.83	0.57	2.85
ENST00000597365.1	ENSG00000006712.14	606	419.98	2.51	0.10	0.07	0.35
ENST00000598127.1	ENSG00000006712.14	558	372.02	16.91	0.77	0.53	2.65
ENST00000598594.1	ENSG00000006712.14	280	97.31	5.23	0.91	0.63	3.13
ENST00000265745.13	ENSG00000006715.15	769	582.91	77.18	2.23	1.55	1.35
ENST00000310301.8	ENSG00000006715.15	5903	5716.89	65.09	0.19	0.13	0.12
ENST00000395969.6	ENSG00000006715.15	3181	2994.89	7619.32	42.93	29.88	25.95
ENST00000413141.5	ENSG00000006715.15	575	389.00	8.22	0.36	0.25	0.22
ENST00000414632.5	ENSG00000006715.15	548	362.02	232.34	10.83	7.54	6.55
ENST00000418457.6	ENSG00000006715.15	532	346.04	64.23	3.13	2.18	1.89
ENST00000439468.1	ENSG00000006715.15	354	168.79	60.86	6.08	4.23	3.68
ENST00000448833.5	ENSG00000006715.15	711	524.93	84.73	2.72	1.90	1.65
ENST00000457055.1	ENSG00000006715.15	465	279.13	0.00	0.00	0.00	0.00
ENST00000462429.1	ENSG00000006715.15	347	161.90	54.01	5.63	3.92	3.40
ENST00000466017.1	ENSG00000006715.15	591	404.99	1788.89	74.54	51.87	45.06
ENST00000482217.1	ENSG00000006715.15	951	764.89	150.77	3.33	2.31	2.01
ENST00000485955.1	ENSG00000006715.15	571	385.01	0.00	0.00	0.00	0.00
ENST00000490924.1	ENSG00000006715.15	496	310.08	247.15	13.45	9.36	8.13
ENST00000262444.13	ENSG00000006740.16	3001	2814.89	10.28	0.06	0.04	5.16
ENST00000340825.7	ENSG00000006740.16	4211	4024.89	168.70	0.71	0.49	59.22
ENST00000379672.9	ENSG00000006740.16	4228	4041.89	0.00	0.00	0.00	0.00
ENST00000538915.2	ENSG00000006740.16	666	479.95	2.25	0.08	0.05	6.61
ENST00000544416.6	ENSG00000006740.16	2533	2346.89	0.00	0.00	0.00	0.00
ENST00000578087.1	ENSG00000006740.16	559	373.01	0.00	0.00	0.00	0.00
ENST00000578442.1	ENSG00000006740.16	1119	932.89	7.88	0.14	0.10	11.93
ENST00000580768.5	ENSG00000006740.16	4143	3956.89	12.80	0.05	0.04	4.57
ENST00000581437.1	ENSG00000006740.16	629	442.97	2.87	0.11	0.08	9.16
ENST00000583608.1	ENSG00000006740.16	730	543.93	1.15	0.04	0.02	2.99
ENST00000584974.1	ENSG00000006740.16	4428	4241.89	1.07	0.00	0.00	0.36
ENST00000616670.4	ENSG00000006740.16	884	697.89	0.00	0.00	0.00	0.00
ENST00000338034.8	ENSG00000006744.18	3148	2961.89	749.54	4.27	2.97	15.91
ENST00000395962.6	ENSG00000006744.18	2924	2737.89	93.22	0.57	0.40	2.14
ENST00000426905.7	ENSG00000006744.18	2671	2484.89	166.69	1.13	0.79	4.22
ENST00000446899.5	ENSG00000006744.18	858	671.90	41.89	1.05	0.73	3.92
ENST00000465825.5	ENSG00000006744.18	2793	2606.89	52.62	0.34	0.24	1.27
ENST00000476042.1	ENSG00000006744.18	428	242.23	0.00	0.00	0.00	0.00
ENST00000480891.5	ENSG00000006744.18	2737	2550.89	54.70	0.36	0.25	1.35
ENST00000484122.5	ENSG00000006744.18	3738	3551.89	39.32	0.19	0.13	0.70
ENST00000487229.6	ENSG00000006744.18	2452	2265.89	23.55	0.18	0.12	0.65
ENST00000491478.5	ENSG00000006744.18	758	571.92	39.50	1.17	0.81	4.34
ENST00000492559.5	ENSG00000006744.18	615	428.98	3.20	0.13	0.09	0.47
ENST00000578071.1	ENSG00000006744.18	579	393.00	0.00	0.00	0.00	0.00
ENST00000578104.1	ENSG00000006744.18	664	477.95	56.74	2.00	1.39	7.46
ENST00000578991.5	ENSG00000006744.18	550	364.02	18.65	0.86	0.60	3.22
ENST00000580504.5	ENSG00000006744.18	579	393.00	1.49	0.06	0.04	0.24
ENST00000581499.6	ENSG00000006744.18	581	395.00	0.00	0.00	0.00	0.00
ENST00000583371.5	ENSG00000006744.18	479	293.10	0.00	0.00	0.00	0.00
ENST00000584650.5	ENSG00000006744.18	2087	1900.89	424.12	3.77	2.62	14.03
ENST00000609101.5	ENSG00000006744.18	866	679.89	0.00	0.00	0.00	0.00
ENST00000609345.1	ENSG00000006744.18	849	662.90	422.78	10.76	7.49	40.09
ENST00000609757.5	ENSG00000006744.18	588	401.99	0.00	0.00	0.00	0.00
ENST00000297029.9	ENSG00000006747.14	9713	9526.89	0.00	0.00	0.00	0.00
ENST00000341757.9	ENSG00000006747.14	2569	2382.89	66.95	0.47	0.33	61.21
ENST00000417018.1	ENSG00000006747.14	549	363.02	0.00	0.00	0.00	0.00
ENST00000436854.1	ENSG00000006747.14	570	384.01	0.00	0.00	0.00	0.00
ENST00000473722.5	ENSG00000006747.14	656	469.96	0.00	0.00	0.00	0.00
ENST00000476649.1	ENSG00000006747.14	969	782.89	0.00	0.00	0.00	0.00
ENST00000486980.5	ENSG00000006747.14	558	372.02	0.00	0.00	0.00	0.00
ENST00000518849.1	ENSG00000006747.14	536	350.03	0.00	0.00	0.00	0.00
ENST00000519209.5	ENSG00000006747.14	2660	2473.89	44.05	0.30	0.21	38.79
ENST00000523729.5	ENSG00000006747.14	585	399.00	0.00	0.00	0.00	0.00
ENST00000217890.10	ENSG00000006756.15	2160	1973.89	37.91	0.32	0.23	0.98
ENST00000381154.5	ENSG00000006756.15	5159	4972.89	2540.02	8.62	6.00	26.18
ENST00000458014.1	ENSG00000006756.15	580	394.00	9.55	0.41	0.28	1.24
ENST00000481340.1	ENSG00000006756.15	352	166.82	25.02	2.53	1.76	7.69
ENST00000494870.5	ENSG00000006756.15	663	476.95	577.45	20.43	14.22	62.07
ENST00000495294.1	ENSG00000006756.15	2032	1845.89	53.53	0.49	0.34	1.49
ENST00000559324.1	ENSG00000006756.15	567	381.01	2.56	0.11	0.08	0.34
ENST00000381042.8	ENSG00000006757.11	3372	3185.89	846.29	4.48	3.12	8.19
ENST00000442940.1	ENSG00000006757.11	652	465.96	1246.14	45.13	31.41	82.43
ENST00000444736.5	ENSG00000006757.11	2752	2565.89	780.57	5.13	3.57	9.38
ENST00000537427.5	ENSG00000006757.11	2559	2372.89	0.00	0.00	0.00	0.00
ENST00000252172.8	ENSG00000006788.12	5992	5805.89	0.00	0.00	0.00	0.00
ENST00000418404.7	ENSG00000006788.12	6296	6109.89	0.00	0.00	0.00	0.00
ENST00000621918.1	ENSG00000006788.12	5916	5729.89	12.00	0.04	0.02	100.00
ENST00000357103.4	ENSG00000006831.9	4018	3831.89	8027.24	35.35	24.60	81.08
ENST00000535774.1	ENSG00000006831.9	488	302.09	66.29	3.70	2.58	8.49
ENST00000537190.1	ENSG00000006831.9	569	383.01	82.04	3.61	2.52	8.29
ENST00000537545.1	ENSG00000006831.9	484	298.10	0.00	0.00	0.00	0.00
ENST00000540974.1	ENSG00000006831.9	480	294.10	0.00	0.00	0.00	0.00
ENST00000543456.1	ENSG00000006831.9	434	248.21	0.00	0.00	0.00	0.00
ENST00000544470.1	ENSG00000006831.9	793	606.91	33.42	0.93	0.65	2.13
ENST00000265334.8	ENSG00000006837.11	2130	1943.89	44.52	0.39	0.27	3.97
ENST00000518990.5	ENSG00000006837.11	466	280.13	0.00	0.00	0.00	0.00
ENST00000519312.5	ENSG00000006837.11	1198	1011.89	48.35	0.81	0.56	8.28
ENST00000520592.1	ENSG00000006837.11	652	465.96	135.98	4.92	3.43	50.56
ENST00000520693.5	ENSG00000006837.11	1417	1230.89	38.89	0.53	0.37	5.47
ENST00000521118.5	ENSG00000006837.11	2160	1973.89	0.00	0.00	0.00	0.00
ENST00000521755.1	ENSG00000006837.11	586	399.99	56.18	2.37	1.65	24.33
ENST00000522501.1	ENSG00000006837.11	432	246.22	0.00	0.00	0.00	0.00
ENST00000523054.5	ENSG00000006837.11	1775	1588.89	0.00	0.00	0.00	0.00
ENST00000523832.1	ENSG00000006837.11	1501	1314.89	56.12	0.72	0.50	7.39
ENST00000005756.4	ENSG00000007001.12	2224	2037.89	4.67	0.04	0.03	32.97
ENST00000460456.1	ENSG00000007001.12	1003	816.89	0.00	0.00	0.00	0.00
ENST00000489438.1	ENSG00000007001.12	901	714.89	3.33	0.08	0.05	67.03
ENST00000605860.5	ENSG00000007001.12	2435	2248.89	0.00	0.00	0.00	0.00
ENST00000005995.7	ENSG00000007038.10	1101	914.89	10.31	0.19	0.13	54.59
ENST00000450020.7	ENSG00000007038.10	1106	919.89	0.00	0.00	0.00	0.00
ENST00000570594.5	ENSG00000007038.10	809	622.90	0.00	0.00	0.00	0.00
ENST00000570629.5	ENSG00000007038.10	626	439.97	0.00	0.00	0.00	0.00
ENST00000571141.1	ENSG00000007038.10	484	298.10	0.00	0.00	0.00	0.00
ENST00000574265.1	ENSG00000007038.10	860	673.90	1.52	0.04	0.03	10.90
ENST00000574813.5	ENSG00000007038.10	873	686.89	2.33	0.06	0.04	16.42
ENST00000575199.1	ENSG00000007038.10	679	492.95	1.84	0.06	0.04	18.09
ENST00000575739.1	ENSG00000007038.10	378	192.52	0.00	0.00	0.00	0.00
ENST00000577043.1	ENSG00000007038.10	814	627.90	0.00	0.00	0.00	0.00
ENST00000262891.8	ENSG00000007047.14	3573	3386.89	1699.74	8.47	5.89	28.54
ENST00000300843.8	ENSG00000007047.14	5209	5022.89	2.87	0.01	0.01	0.03
ENST00000587566.5	ENSG00000007047.14	553	367.02	0.00	0.00	0.00	0.00
ENST00000588533.5	ENSG00000007047.14	625	438.97	14.04	0.54	0.38	1.82
ENST00000588621.5	ENSG00000007047.14	2024	1837.89	398.05	3.65	2.54	12.32
ENST00000590897.1	ENSG00000007047.14	717	530.93	62.20	1.98	1.38	6.66
ENST00000590909.1	ENSG00000007047.14	594	407.99	35.22	1.46	1.01	4.91
ENST00000592207.5	ENSG00000007047.14	789	602.91	218.08	6.10	4.25	20.57
ENST00000592762.5	ENSG00000007047.14	683	496.94	0.00	0.00	0.00	0.00
ENST00000620044.4	ENSG00000007047.14	2105	1918.89	0.00	0.00	0.00	0.00
ENST00000622871.1	ENSG00000007047.14	1147	960.89	424.80	7.46	5.19	25.14
ENST00000447510.6	ENSG00000007062.11	3977	3790.89	0.00	0.00	0.00	0.00
ENST00000502501.1	ENSG00000007062.11	568	382.01	0.00	0.00	0.00	0.00
ENST00000502943.1	ENSG00000007062.11	760	573.92	206.00	6.06	4.21	42.86
ENST00000503884.5	ENSG00000007062.11	622	435.97	0.00	0.00	0.00	0.00
ENST00000504842.5	ENSG00000007062.11	507	321.06	0.00	0.00	0.00	0.00
ENST00000505450.5	ENSG00000007062.11	4349	4162.89	0.00	0.00	0.00	0.00
ENST00000508167.5	ENSG00000007062.11	4014	3827.89	1138.60	5.02	3.49	35.52
ENST00000508322.1	ENSG00000007062.11	551	365.02	0.00	0.00	0.00	0.00
ENST00000508940.1	ENSG00000007062.11	567	381.01	0.00	0.00	0.00	0.00
ENST00000510224.5	ENSG00000007062.11	4006	3819.89	0.00	0.00	0.00	0.00
ENST00000511153.5	ENSG00000007062.11	1595	1408.89	77.63	0.93	0.65	6.58
ENST00000511270.1	ENSG00000007062.11	291	107.65	0.00	0.00	0.00	0.00
ENST00000512304.2	ENSG00000007062.11	540	354.03	0.00	0.00	0.00	0.00
ENST00000513108.1	ENSG00000007062.11	565	379.01	0.00	0.00	0.00	0.00
ENST00000513448.5	ENSG00000007062.11	2042	1855.89	7.04	0.06	0.04	0.45
ENST00000513946.1	ENSG00000007062.11	581	395.00	0.00	0.00	0.00	0.00
ENST00000514693.5	ENSG00000007062.11	530	344.04	0.00	0.00	0.00	0.00
ENST00000514967.5	ENSG00000007062.11	568	382.01	0.00	0.00	0.00	0.00
ENST00000539194.5	ENSG00000007062.11	3884	3697.89	451.73	2.06	1.43	14.59
ENST00000540805.5	ENSG00000007062.11	3908	3721.89	0.00	0.00	0.00	0.00
ENST00000445755.6	ENSG00000007080.10	938	751.89	983.66	22.08	15.36	88.84
ENST00000596123.1	ENSG00000007080.10	580	394.00	11.15	0.48	0.33	1.92
ENST00000597436.5	ENSG00000007080.10	1055	868.89	116.18	2.26	1.57	9.08
ENST00000602080.1	ENSG00000007080.10	609	422.98	1.01	0.04	0.03	0.16
ENST00000187608.13	ENSG00000007129.17	1300	1113.89	0.00	0.00	0.00	0.00
ENST00000401445.3	ENSG00000007129.17	1008	821.89	21.83	0.45	0.31	46.03
ENST00000407170.6	ENSG00000007129.17	1691	1504.89	8.44	0.09	0.07	9.72
ENST00000457737.5	ENSG00000007129.17	1435	1248.89	8.76	0.12	0.08	12.15
ENST00000482870.6	ENSG00000007129.17	1534	1347.89	24.97	0.31	0.22	32.10
ENST00000618577.4	ENSG00000007129.17	451	265.16	0.00	0.00	0.00	0.00
ENST00000632983.1	ENSG00000007129.17	710	523.93	0.00	0.00	0.00	0.00
ENST00000397193.7	ENSG00000007168.12	1277	1090.89	2429.62	37.58	26.15	22.24
ENST00000397195.9	ENSG00000007168.12	5497	5310.89	14533.62	46.18	32.14	27.33
ENST00000570400.1	ENSG00000007168.12	661	474.95	12.01	0.43	0.30	0.25
ENST00000571289.1	ENSG00000007168.12	589	402.99	32.81	1.37	0.96	0.81
ENST00000571495.1	ENSG00000007168.12	1503	1316.89	705.39	9.04	6.29	5.35
ENST00000572915.6	ENSG00000007168.12	1361	1174.89	0.00	0.00	0.00	0.00
ENST00000574213.1	ENSG00000007168.12	634	447.97	26.04	0.98	0.68	0.58
ENST00000574468.1	ENSG00000007168.12	1021	834.89	4.32	0.09	0.06	0.05
ENST00000574816.5	ENSG00000007168.12	662	475.95	127.28	4.51	3.14	2.67
ENST00000575477.5	ENSG00000007168.12	694	507.94	0.00	0.00	0.00	0.00
ENST00000576586.5	ENSG00000007168.12	557	371.02	2.40	0.11	0.08	0.06
ENST00000609078.1	ENSG00000007168.12	570	384.01	1350.57	59.35	41.30	35.12
ENST00000610190.1	ENSG00000007168.12	650	463.96	257.20	9.35	6.51	5.54
ENST00000313735.10	ENSG00000007171.16	4176	3989.89	103.00	0.44	0.30	100.00
ENST00000621962.1	ENSG00000007171.16	3345	3158.89	0.00	0.00	0.00	0.00
ENST00000262442.8	ENSG00000007174.17	13750	13563.89	646.93	0.80	0.56	1.50
ENST00000396001.6	ENSG00000007174.17	3145	2958.89	4885.34	27.86	19.39	51.91
ENST00000454412.6	ENSG00000007174.17	13452	13265.89	246.24	0.31	0.22	0.58
ENST00000578834.1	ENSG00000007174.17	542	356.03	64.84	3.07	2.14	5.73
ENST00000579406.1	ENSG00000007174.17	1906	1719.89	0.00	0.00	0.00	0.00
ENST00000579602.1	ENSG00000007174.17	429	243.23	1.26	0.09	0.06	0.16
ENST00000579703.1	ENSG00000007174.17	854	667.90	210.32	5.31	3.70	9.90
ENST00000579813.1	ENSG00000007174.17	313	128.72	0.00	0.00	0.00	0.00
ENST00000579828.5	ENSG00000007174.17	1986	1799.89	186.49	1.75	1.22	3.26
ENST00000580255.1	ENSG00000007174.17	546	360.02	294.36	13.80	9.60	25.71
ENST00000581682.1	ENSG00000007174.17	1460	1273.89	10.57	0.14	0.10	0.26
ENST00000583192.1	ENSG00000007174.17	712	525.93	0.00	0.00	0.00	0.00
ENST00000584663.1	ENSG00000007174.17	541	355.03	0.00	0.00	0.00	0.00
ENST00000585197.1	ENSG00000007174.17	610	423.98	2.01	0.08	0.06	0.15
ENST00000608377.5	ENSG00000007174.17	3147	2960.89	79.86	0.46	0.32	0.85
ENST00000389003.7	ENSG00000007202.14	6852	6665.89	529.50	1.34	0.93	1.16
ENST00000528896.6	ENSG00000007202.14	7407	7220.89	3024.05	7.07	4.92	6.12
ENST00000544884.5	ENSG00000007202.14	6856	6669.89	10692.68	27.05	18.83	23.42
ENST00000577261.1	ENSG00000007202.14	862	675.90	884.08	22.07	15.36	19.11
ENST00000577417.5	ENSG00000007202.14	1839	1652.89	420.62	4.29	2.99	3.72
ENST00000577580.1	ENSG00000007202.14	581	395.00	17.27	0.74	0.51	0.64
ENST00000579253.1	ENSG00000007202.14	446	260.17	62.02	4.02	2.80	3.48
ENST00000579924.6	ENSG00000007202.14	477	291.11	0.00	0.00	0.00	0.00
ENST00000580395.1	ENSG00000007202.14	577	391.00	39.51	1.71	1.19	1.48
ENST00000580882.5	ENSG00000007202.14	1582	1395.89	173.61	2.10	1.46	1.82
ENST00000581064.1	ENSG00000007202.14	555	369.02	99.33	4.54	3.16	3.93
ENST00000581267.1	ENSG00000007202.14	449	263.17	309.45	19.84	13.81	17.18
ENST00000582417.1	ENSG00000007202.14	574	388.00	432.26	18.80	13.08	16.28
ENST00000582901.1	ENSG00000007202.14	509	323.06	13.36	0.70	0.49	0.60
ENST00000583403.5	ENSG00000007202.14	1271	1084.89	0.00	0.00	0.00	0.00
ENST00000583860.1	ENSG00000007202.14	432	246.22	18.00	1.23	0.86	1.07
ENST00000314669.9	ENSG00000007216.14	2711	2524.89	0.00	0.00	0.00	0.00
ENST00000444914.7	ENSG00000007216.14	2855	2668.89	0.00	0.00	0.00	0.00
ENST00000459818.2	ENSG00000007216.14	2466	2279.89	0.00	0.00	0.00	0.00
ENST00000541739.6	ENSG00000007216.14	1230	1043.89	0.00	0.00	0.00	0.00
ENST00000545060.2	ENSG00000007216.14	1276	1089.89	0.00	0.00	0.00	0.00
ENST00000577903.5	ENSG00000007216.14	2217	2030.89	0.00	0.00	0.00	0.00
ENST00000579281.5	ENSG00000007216.14	2320	2133.89	0.00	0.00	0.00	0.00
ENST00000323816.8	ENSG00000007237.18	8033	7846.89	0.00	0.00	0.00	0.00
ENST00000396115.6	ENSG00000007237.18	929	742.89	0.00	0.00	0.00	0.00
ENST00000432992.6	ENSG00000007237.18	4970	4783.89	55.53	0.20	0.14	0.26
ENST00000437099.6	ENSG00000007237.18	8003	7816.89	10542.44	22.76	15.84	29.80
ENST00000542249.5	ENSG00000007237.18	1799	1612.89	0.00	0.00	0.00	0.00
ENST00000578456.1	ENSG00000007237.18	831	644.90	36.58	0.96	0.67	1.25
ENST00000578599.5	ENSG00000007237.18	556	370.02	197.17	8.99	6.26	11.77
ENST00000578655.1	ENSG00000007237.18	603	416.98	491.15	19.88	13.83	26.03
ENST00000579140.5	ENSG00000007237.18	474	288.11	0.00	0.00	0.00	0.00
ENST00000579158.5	ENSG00000007237.18	1528	1341.89	328.74	4.13	2.88	5.41
ENST00000580043.1	ENSG00000007237.18	544	358.03	89.28	4.21	2.93	5.51
ENST00000580811.5	ENSG00000007237.18	567	381.01	0.00	0.00	0.00	0.00
ENST00000580865.5	ENSG00000007237.18	2417	2230.89	172.80	1.31	0.91	1.71
ENST00000581112.5	ENSG00000007237.18	554	368.02	0.00	0.00	0.00	0.00
ENST00000581871.5	ENSG00000007237.18	538	352.03	0.00	0.00	0.00	0.00
ENST00000583882.5	ENSG00000007237.18	553	367.02	0.00	0.00	0.00	0.00
ENST00000584146.6	ENSG00000007237.18	732	545.93	0.00	0.00	0.00	0.00
ENST00000584389.5	ENSG00000007237.18	554	368.02	0.00	0.00	0.00	0.00
ENST00000585266.5	ENSG00000007237.18	3535	3348.89	2767.32	13.94	9.70	18.26
ENST00000006275.8	ENSG00000007255.10	805	618.91	444.47	12.12	8.43	32.77
ENST00000585934.1	ENSG00000007255.10	758	571.92	599.76	17.70	12.31	47.85
ENST00000587818.1	ENSG00000007255.10	433	247.21	59.49	4.06	2.83	10.98
ENST00000588062.5	ENSG00000007255.10	695	508.94	42.01	1.39	0.97	3.77
ENST00000592647.1	ENSG00000007255.10	514	328.06	33.27	1.71	1.19	4.63
ENST00000310132.10	ENSG00000007264.14	2133	1946.89	4.92	0.04	0.03	4.80
ENST00000395040.6	ENSG00000007264.14	1907	1720.89	0.00	0.00	0.00	0.00
ENST00000395045.6	ENSG00000007264.14	2073	1886.89	0.00	0.00	0.00	0.00
ENST00000585778.5	ENSG00000007264.14	1994	1807.89	0.00	0.00	0.00	0.00
ENST00000587180.1	ENSG00000007264.14	741	554.92	7.01	0.21	0.15	23.96
ENST00000588983.5	ENSG00000007264.14	711	524.93	1.16	0.04	0.03	4.20
ENST00000590028.5	ENSG00000007264.14	724	537.93	0.00	0.00	0.00	0.00
ENST00000590493.5	ENSG00000007264.14	801	614.91	0.00	0.00	0.00	0.00
ENST00000590821.1	ENSG00000007264.14	659	472.95	0.00	0.00	0.00	0.00
ENST00000590849.1	ENSG00000007264.14	571	385.01	0.00	0.00	0.00	0.00
ENST00000590980.1	ENSG00000007264.14	562	376.01	0.00	0.00	0.00	0.00
ENST00000591059.1	ENSG00000007264.14	594	407.99	0.00	0.00	0.00	0.00
ENST00000592300.1	ENSG00000007264.14	544	358.03	0.00	0.00	0.00	0.00
ENST00000592612.1	ENSG00000007264.14	575	389.00	0.00	0.00	0.00	0.00
ENST00000619596.4	ENSG00000007264.14	1740	1553.89	54.91	0.60	0.41	67.04
ENST00000006724.7	ENSG00000007306.14	2489	2302.89	1.14	0.01	0.01	8.22
ENST00000401731.5	ENSG00000007306.14	1236	1049.89	0.00	0.00	0.00	0.00
ENST00000599715.1	ENSG00000007306.14	542	356.03	0.00	0.00	0.00	0.00
ENST00000602225.1	ENSG00000007306.14	524	338.05	1.86	0.09	0.06	91.78
ENST00000006750.7	ENSG00000007312.12	1269	1082.89	0.00	0.00	0.00	0.00
ENST00000349817.2	ENSG00000007312.12	378	192.52	0.00	0.00	0.00	0.00
ENST00000392795.7	ENSG00000007312.12	1254	1067.89	22.36	0.35	0.25	47.36
ENST00000558969.1	ENSG00000007312.12	563	377.01	0.00	0.00	0.00	0.00
ENST00000559358.1	ENSG00000007312.12	1159	972.89	22.64	0.39	0.27	52.64
ENST00000583260.1	ENSG00000007312.12	433	247.21	0.00	0.00	0.00	0.00
ENST00000435607.3	ENSG00000007314.11	7805	7618.89	570.21	1.26	0.88	69.09
ENST00000578147.5	ENSG00000007314.11	7805	7618.89	0.00	0.00	0.00	0.00
ENST00000581514.1	ENSG00000007314.11	567	381.01	11.29	0.50	0.35	27.36
ENST00000584310.1	ENSG00000007314.11	577	391.00	1.50	0.06	0.05	3.54
ENST00000343210.11	ENSG00000007341.18	1866	1679.89	1737.77	17.46	12.15	32.71
ENST00000358039.8	ENSG00000007341.18	4528	4341.89	0.00	0.00	0.00	0.00
ENST00000360743.8	ENSG00000007341.18	4206	4019.89	315.44	1.32	0.92	2.48
ENST00000361846.7	ENSG00000007341.18	4348	4161.89	13.01	0.05	0.04	0.10
ENST00000369664.1	ENSG00000007341.18	862	675.90	11.65	0.29	0.20	0.54
ENST00000369666.5	ENSG00000007341.18	1815	1628.89	0.00	0.00	0.00	0.00
ENST00000369669.5	ENSG00000007341.18	1743	1556.89	476.11	5.16	3.59	9.67
ENST00000418497.5	ENSG00000007341.18	860	673.90	0.00	0.00	0.00	0.00
ENST00000459630.5	ENSG00000007341.18	765	578.92	9.64	0.28	0.20	0.53
ENST00000463235.5	ENSG00000007341.18	2574	2387.89	0.00	0.00	0.00	0.00
ENST00000466360.5	ENSG00000007341.18	329	144.26	2.37	0.28	0.19	0.52
ENST00000467335.5	ENSG00000007341.18	990	803.89	274.77	5.77	4.01	10.81
ENST00000470519.5	ENSG00000007341.18	834	647.90	0.00	0.00	0.00	0.00
ENST00000470683.1	ENSG00000007341.18	752	565.92	158.10	4.71	3.28	8.83
ENST00000473206.5	ENSG00000007341.18	821	634.90	68.20	1.81	1.26	3.40
ENST00000477332.5	ENSG00000007341.18	848	661.90	2.65	0.07	0.05	0.13
ENST00000477682.1	ENSG00000007341.18	300	116.22	0.00	0.00	0.00	0.00
ENST00000479436.5	ENSG00000007341.18	572	386.00	104.88	4.58	3.19	8.59
ENST00000480988.5	ENSG00000007341.18	1857	1670.89	22.29	0.23	0.16	0.42
ENST00000485753.5	ENSG00000007341.18	1023	836.89	118.83	2.40	1.67	4.49
ENST00000490067.5	ENSG00000007341.18	1780	1593.89	253.47	2.68	1.87	5.03
ENST00000490715.5	ENSG00000007341.18	4483	4296.89	0.00	0.00	0.00	0.00
ENST00000492274.1	ENSG00000007341.18	582	396.00	141.51	6.03	4.20	11.30
ENST00000495109.2	ENSG00000007341.18	591	404.99	0.00	0.00	0.00	0.00
ENST00000497235.5	ENSG00000007341.18	859	672.90	9.93	0.25	0.17	0.47
ENST00000497457.5	ENSG00000007341.18	1582	1395.89	0.00	0.00	0.00	0.00
ENST00000498197.1	ENSG00000007341.18	472	286.12	0.00	0.00	0.00	0.00
ENST00000498383.5	ENSG00000007341.18	685	498.94	0.00	0.00	0.00	0.00
ENST00000369912.2	ENSG00000007350.16	2566	2379.89	2365.94	16.78	11.67	97.93
ENST00000369915.7	ENSG00000007350.16	2642	2455.89	24.96	0.17	0.12	1.00
ENST00000426203.5	ENSG00000007350.16	525	339.04	0.00	0.00	0.00	0.00
ENST00000426989.5	ENSG00000007350.16	622	435.97	0.00	0.00	0.00	0.00
ENST00000439635.5	ENSG00000007350.16	560	374.01	0.00	0.00	0.00	0.00
ENST00000463884.1	ENSG00000007350.16	441	255.19	0.00	0.00	0.00	0.00
ENST00000465168.1	ENSG00000007350.16	555	369.02	0.00	0.00	0.00	0.00
ENST00000482044.1	ENSG00000007350.16	565	379.01	4.09	0.18	0.13	1.06
ENST00000241001.12	ENSG00000007372.20	1631	1444.89	0.00	0.00	0.00	0.00
ENST00000379107.6	ENSG00000007372.20	2591	2404.89	3.45	0.02	0.02	4.24
ENST00000379109.6	ENSG00000007372.20	2157	1970.89	0.00	0.00	0.00	0.00
ENST00000379111.6	ENSG00000007372.20	1627	1440.89	0.00	0.00	0.00	0.00
ENST00000379115.8	ENSG00000007372.20	1763	1576.89	0.00	0.00	0.00	0.00
ENST00000379123.9	ENSG00000007372.20	2160	1973.89	1.25	0.01	0.01	1.86
ENST00000379129.6	ENSG00000007372.20	2616	2429.89	0.00	0.00	0.00	0.00
ENST00000379132.7	ENSG00000007372.20	2574	2387.89	22.97	0.16	0.11	28.40
ENST00000419022.5	ENSG00000007372.20	6922	6735.89	0.00	0.00	0.00	0.00
ENST00000423822.6	ENSG00000007372.20	567	381.01	0.00	0.00	0.00	0.00
ENST00000438681.5	ENSG00000007372.20	455	269.15	0.00	0.00	0.00	0.00
ENST00000455099.5	ENSG00000007372.20	497	311.08	0.00	0.00	0.00	0.00
ENST00000464174.5	ENSG00000007372.20	979	792.89	0.00	0.00	0.00	0.00
ENST00000470027.6	ENSG00000007372.20	2842	2655.89	0.00	0.00	0.00	0.00
ENST00000471303.5	ENSG00000007372.20	782	595.91	0.00	0.00	0.00	0.00
ENST00000474783.1	ENSG00000007372.20	702	515.94	1.00	0.03	0.02	5.72
ENST00000481563.5	ENSG00000007372.20	613	426.98	0.00	0.00	0.00	0.00
ENST00000494377.6	ENSG00000007372.20	2460	2273.89	2.42	0.02	0.01	3.14
ENST00000524853.5	ENSG00000007372.20	574	388.00	0.00	0.00	0.00	0.00
ENST00000525535.1	ENSG00000007372.20	677	490.95	0.00	0.00	0.00	0.00
ENST00000527769.5	ENSG00000007372.20	487	301.09	0.00	0.00	0.00	0.00
ENST00000530373.5	ENSG00000007372.20	572	386.00	0.00	0.00	0.00	0.00
ENST00000530714.5	ENSG00000007372.20	567	381.01	0.00	0.00	0.00	0.00
ENST00000531910.5	ENSG00000007372.20	643	456.96	0.00	0.00	0.00	0.00
ENST00000532175.5	ENSG00000007372.20	524	338.05	0.00	0.00	0.00	0.00
ENST00000532916.5	ENSG00000007372.20	627	440.97	1.62	0.06	0.04	10.88
ENST00000533156.1	ENSG00000007372.20	847	660.90	2.86	0.07	0.05	12.77
ENST00000533333.5	ENSG00000007372.20	6173	5986.89	1.22	0.00	0.00	0.60
ENST00000534353.5	ENSG00000007372.20	540	354.03	0.00	0.00	0.00	0.00
ENST00000534390.1	ENSG00000007372.20	578	392.00	0.00	0.00	0.00	0.00
ENST00000606377.5	ENSG00000007372.20	6860	6673.89	73.21	0.19	0.13	32.39
ENST00000007264.6	ENSG00000007376.7	2050	1863.89	33.48	0.30	0.21	8.70
ENST00000561734.5	ENSG00000007376.7	2159	1972.89	11.41	0.10	0.07	2.80
ENST00000562070.1	ENSG00000007376.7	954	767.89	19.43	0.43	0.30	12.26
ENST00000563560.1	ENSG00000007376.7	587	400.99	0.00	0.00	0.00	0.00
ENST00000565377.1	ENSG00000007376.7	940	753.89	89.01	1.99	1.39	57.18
ENST00000565503.5	ENSG00000007376.7	561	375.01	0.00	0.00	0.00	0.00
ENST00000565809.5	ENSG00000007376.7	1918	1731.89	0.00	0.00	0.00	0.00
ENST00000567114.5	ENSG00000007376.7	1835	1648.89	0.00	0.00	0.00	0.00
ENST00000567283.5	ENSG00000007376.7	835	648.90	8.75	0.23	0.16	6.53
ENST00000569601.5	ENSG00000007376.7	917	730.89	18.92	0.44	0.30	12.54
ENST00000262316.10	ENSG00000007384.15	2992	2805.89	915.40	5.51	3.83	9.73
ENST00000417043.5	ENSG00000007384.15	816	629.90	7.48	0.20	0.14	0.35
ENST00000419764.1	ENSG00000007384.15	435	249.21	0.00	0.00	0.00	0.00
ENST00000428730.5	ENSG00000007384.15	2751	2564.89	1479.05	9.73	6.77	17.20
ENST00000448893.1	ENSG00000007384.15	901	714.89	1060.55	25.03	17.42	44.24
ENST00000450643.5	ENSG00000007384.15	615	428.98	0.00	0.00	0.00	0.00
ENST00000472390.1	ENSG00000007384.15	577	391.00	25.79	1.11	0.77	1.97
ENST00000482904.1	ENSG00000007384.15	556	370.02	109.88	5.01	3.49	8.86
ENST00000486045.1	ENSG00000007384.15	914	727.89	187.41	4.34	3.02	7.68
ENST00000487201.1	ENSG00000007384.15	1708	1521.89	202.48	2.25	1.56	3.97
ENST00000493647.1	ENSG00000007384.15	935	748.89	150.74	3.40	2.36	6.00
ENST00000293872.12	ENSG00000007392.16	1456	1269.89	0.00	0.00	0.00	0.00
ENST00000337351.8	ENSG00000007392.16	2097	1910.89	1443.51	12.75	8.87	3.84
ENST00000397780.5	ENSG00000007392.16	1335	1148.89	122.97	1.81	1.26	0.54
ENST00000397783.5	ENSG00000007392.16	1504	1317.89	2437.18	31.21	21.72	9.41
ENST00000418978.5	ENSG00000007392.16	989	802.89	5.84	0.12	0.09	0.04
ENST00000419516.5	ENSG00000007392.16	1211	1024.89	0.00	0.00	0.00	0.00
ENST00000426094.5	ENSG00000007392.16	2737	2550.89	1117.27	7.39	5.14	2.23
ENST00000428363.1	ENSG00000007392.16	498	312.08	0.00	0.00	0.00	0.00
ENST00000429378.5	ENSG00000007392.16	721	534.93	201.52	6.36	4.42	1.92
ENST00000430864.5	ENSG00000007392.16	695	508.94	0.00	0.00	0.00	0.00
ENST00000442701.1	ENSG00000007392.16	423	237.25	72.18	5.13	3.57	1.55
ENST00000443357.5	ENSG00000007392.16	833	646.90	342.95	8.95	6.23	2.70
ENST00000464711.5	ENSG00000007392.16	2134	1947.89	40.73	0.35	0.25	0.11
ENST00000467552.1	ENSG00000007392.16	569	383.01	152.73	6.73	4.68	2.03
ENST00000468732.5	ENSG00000007392.16	573	387.00	4660.05	203.20	141.40	61.26
ENST00000469109.1	ENSG00000007392.16	950	763.89	1086.37	24.00	16.70	7.23
ENST00000490762.5	ENSG00000007392.16	2643	2456.89	1983.61	13.62	9.48	4.11
ENST00000494366.5	ENSG00000007392.16	668	481.95	175.57	6.15	4.28	1.85
ENST00000494545.1	ENSG00000007392.16	725	538.93	0.00	0.00	0.00	0.00
ENST00000495349.5	ENSG00000007392.16	1006	819.89	192.41	3.96	2.76	1.19
ENST00000629543.2	ENSG00000007392.16	1520	1333.89	0.00	0.00	0.00	0.00
ENST00000266039.7	ENSG00000007402.11	5476	5289.89	0.00	0.00	0.00	0.00
ENST00000360963.7	ENSG00000007402.11	5272	5085.89	0.00	0.00	0.00	0.00
ENST00000423994.6	ENSG00000007402.11	5329	5142.89	0.00	0.00	0.00	0.00
ENST00000424201.6	ENSG00000007402.11	5206	5019.89	0.00	0.00	0.00	0.00
ENST00000429770.5	ENSG00000007402.11	5304	5117.89	52.82	0.17	0.12	16.28
ENST00000479441.1	ENSG00000007402.11	3453	3266.89	0.00	0.00	0.00	0.00
ENST00000483620.1	ENSG00000007402.11	2526	2339.89	124.18	0.90	0.62	83.72
ENST00000487413.1	ENSG00000007402.11	1030	843.89	0.00	0.00	0.00	0.00
ENST00000324385.9	ENSG00000007516.13	4678	4491.89	0.00	0.00	0.00	0.00
ENST00000397488.6	ENSG00000007516.13	4583	4396.89	636.23	2.44	1.70	13.08
ENST00000421665.6	ENSG00000007516.13	3875	3688.89	0.00	0.00	0.00	0.00
ENST00000426824.7	ENSG00000007516.13	3930	3743.89	1843.76	8.31	5.78	44.51
ENST00000561602.1	ENSG00000007516.13	622	435.97	0.00	0.00	0.00	0.00
ENST00000561793.1	ENSG00000007516.13	571	385.01	0.00	0.00	0.00	0.00
ENST00000562208.5	ENSG00000007516.13	3663	3476.89	19.38	0.09	0.07	0.50
ENST00000564213.1	ENSG00000007516.13	334	149.15	0.00	0.00	0.00	0.00
ENST00000565665.5	ENSG00000007516.13	564	378.01	1.27	0.06	0.04	0.30
ENST00000566162.1	ENSG00000007516.13	699	512.94	0.00	0.00	0.00	0.00
ENST00000566389.1	ENSG00000007516.13	841	654.90	95.38	2.46	1.71	13.16
ENST00000567203.1	ENSG00000007516.13	539	353.03	24.40	1.17	0.81	6.25
ENST00000567825.3	ENSG00000007516.13	1409	1222.89	174.64	2.41	1.68	12.91
ENST00000568198.1	ENSG00000007516.13	804	617.91	56.08	1.53	1.07	8.20
ENST00000568887.5	ENSG00000007516.13	3763	3576.89	0.00	0.00	0.00	0.00
ENST00000628027.2	ENSG00000007516.13	4732	4545.89	54.70	0.20	0.14	1.09
ENST00000007390.2	ENSG00000007520.3	1243	1056.89	2070.27	33.06	23.00	97.43
ENST00000566296.1	ENSG00000007520.3	649	462.96	23.89	0.87	0.61	2.57
ENST00000026218.9	ENSG00000007541.16	2846	2659.89	213.11	1.35	0.94	2.70
ENST00000293874.2	ENSG00000007541.16	603	416.98	0.00	0.00	0.00	0.00
ENST00000321878.9	ENSG00000007541.16	3006	2819.89	0.00	0.00	0.00	0.00
ENST00000409527.6	ENSG00000007541.16	1915	1728.89	1737.91	16.96	11.80	33.92
ENST00000420990.6	ENSG00000007541.16	932	745.89	0.00	0.00	0.00	0.00
ENST00000422307.6	ENSG00000007541.16	2052	1865.89	53.62	0.48	0.34	0.97
ENST00000439574.1	ENSG00000007541.16	586	399.99	0.00	0.00	0.00	0.00
ENST00000443147.5	ENSG00000007541.16	2054	1867.89	157.63	1.42	0.99	2.85
ENST00000470411.2	ENSG00000007541.16	2112	1925.89	115.70	1.01	0.71	2.03
ENST00000476438.1	ENSG00000007541.16	1775	1588.89	28.00	0.30	0.21	0.59
ENST00000480424.6	ENSG00000007541.16	2202	2015.89	33.75	0.28	0.20	0.56
ENST00000537901.1	ENSG00000007541.16	464	278.13	51.01	3.09	2.15	6.19
ENST00000540241.1	ENSG00000007541.16	608	421.98	0.00	0.00	0.00	0.00
ENST00000540548.1	ENSG00000007541.16	187	22.04	0.00	0.00	0.00	0.00
ENST00000544860.1	ENSG00000007541.16	577	391.00	59.32	2.56	1.78	5.12
ENST00000634341.1	ENSG00000007541.16	1046	859.89	0.00	0.00	0.00	0.00
ENST00000635205.1	ENSG00000007541.16	936	749.89	0.00	0.00	0.00	0.00
ENST00000635909.1	ENSG00000007541.16	2212	2025.89	794.25	6.62	4.60	13.23
ENST00000635935.1	ENSG00000007541.16	2000	1813.89	155.22	1.44	1.00	2.89
ENST00000636005.1	ENSG00000007541.16	1355	1168.89	1002.95	14.48	10.08	28.95
ENST00000636657.1	ENSG00000007541.16	2841	2654.89	0.00	0.00	0.00	0.00
ENST00000637468.1	ENSG00000007541.16	650	463.96	0.00	0.00	0.00	0.00
ENST00000637701.1	ENSG00000007541.16	100	0.00	0.00	0.00	0.00	0.00
ENST00000638143.1	ENSG00000007541.16	563	377.01	0.00	0.00	0.00	0.00
ENST00000638152.1	ENSG00000007541.16	100	0.00	0.00	0.00	0.00	0.00
ENST00000293925.9	ENSG00000007545.15	7671	7484.89	605.67	1.37	0.95	4.71
ENST00000397412.7	ENSG00000007545.15	7772	7585.89	1877.28	4.18	2.91	14.39
ENST00000415022.1	ENSG00000007545.15	550	364.02	51.00	2.36	1.65	8.15
ENST00000466562.5	ENSG00000007545.15	534	348.04	170.99	8.29	5.77	28.58
ENST00000467286.1	ENSG00000007545.15	664	477.95	60.02	2.12	1.47	7.30
ENST00000468839.1	ENSG00000007545.15	451	265.16	35.21	2.24	1.56	7.72
ENST00000492778.5	ENSG00000007545.15	573	387.00	2.14	0.09	0.06	0.32
ENST00000498594.5	ENSG00000007545.15	559	373.01	184.88	8.36	5.82	28.83
ENST00000338863.11	ENSG00000007866.18	2983	2796.89	1310.63	7.91	5.50	71.14
ENST00000402886.7	ENSG00000007866.18	2729	2542.89	483.37	3.21	2.23	28.86
ENST00000433586.1	ENSG00000007866.18	657	470.96	0.00	0.00	0.00	0.00
ENST00000333360.11	ENSG00000007908.15	3857	3670.89	274.88	1.26	0.88	47.08
ENST00000367774.1	ENSG00000007908.15	1518	1331.89	112.12	1.42	0.99	52.92
ENST00000367775.5	ENSG00000007908.15	3389	3202.89	0.00	0.00	0.00	0.00
ENST00000367776.5	ENSG00000007908.15	3576	3389.89	0.00	0.00	0.00	0.00
ENST00000367777.5	ENSG00000007908.15	3576	3389.89	0.00	0.00	0.00	0.00
ENST00000461085.1	ENSG00000007908.15	556	370.02	0.00	0.00	0.00	0.00
ENST00000609271.1	ENSG00000007908.15	560	374.01	0.00	0.00	0.00	0.00
ENST00000294401.11	ENSG00000007923.15	2210	2023.89	57.02	0.48	0.33	0.79
ENST00000377577.9	ENSG00000007923.15	3311	3124.89	8988.67	48.54	33.78	80.72
ENST00000426784.1	ENSG00000007923.15	975	788.89	0.00	0.00	0.00	0.00
ENST00000451196.5	ENSG00000007923.15	1357	1170.89	0.00	0.00	0.00	0.00
ENST00000460594.5	ENSG00000007923.15	581	395.00	0.00	0.00	0.00	0.00
ENST00000465508.5	ENSG00000007923.15	3014	2827.89	265.05	1.58	1.10	2.63
ENST00000465911.1	ENSG00000007923.15	745	558.92	3.75	0.11	0.08	0.19
ENST00000469318.5	ENSG00000007923.15	355	169.78	0.00	0.00	0.00	0.00
ENST00000472414.1	ENSG00000007923.15	725	538.93	0.00	0.00	0.00	0.00
ENST00000473993.5	ENSG00000007923.15	755	568.92	20.69	0.61	0.43	1.02
ENST00000485073.5	ENSG00000007923.15	613	426.98	222.97	8.81	6.13	14.65
ENST00000367755.8	ENSG00000007933.12	2087	1900.89	252.64	2.24	1.56	95.15
ENST00000472784.5	ENSG00000007933.12	582	396.00	1.19	0.05	0.04	2.15
ENST00000478457.1	ENSG00000007933.12	713	526.93	1.16	0.04	0.03	1.57
ENST00000479749.1	ENSG00000007933.12	723	536.93	0.00	0.00	0.00	0.00
ENST00000530212.5	ENSG00000007933.12	828	641.90	1.01	0.03	0.02	1.13
ENST00000534514.1	ENSG00000007933.12	1142	955.89	0.00	0.00	0.00	0.00
ENST00000349606.4	ENSG00000007944.14	2796	2609.89	5544.84	35.85	24.95	59.94
ENST00000356840.7	ENSG00000007944.14	1666	1479.89	2101.16	23.96	16.67	40.06
ENST00000217885.5	ENSG00000007952.17	1734	1547.89	0.00	0.00	0.00	0.00
ENST00000372960.8	ENSG00000007952.17	2418	2231.89	202.00	1.53	1.06	100.00
ENST00000372964.5	ENSG00000007952.17	661	474.95	0.00	0.00	0.00	0.00
ENST00000372966.7	ENSG00000007952.17	2529	2342.89	0.00	0.00	0.00	0.00
ENST00000427768.5	ENSG00000007952.17	695	508.94	0.00	0.00	0.00	0.00
ENST00000361729.2	ENSG00000007968.6	5191	5004.89	129.39	0.44	0.30	47.02
ENST00000487237.1	ENSG00000007968.6	550	364.02	10.61	0.49	0.34	52.98
ENST00000262193.6	ENSG00000008018.8	928	741.89	2621.06	59.62	41.49	99.18
ENST00000462957.1	ENSG00000008018.8	1939	1752.89	50.94	0.49	0.34	0.82
ENST00000295987.11	ENSG00000008056.12	3209	3022.89	32.71	0.18	0.13	63.81
ENST00000340666.4	ENSG00000008056.12	3165	2978.89	18.29	0.10	0.07	36.19
ENST00000341776.6	ENSG00000008083.13	5755	5568.89	3972.81	12.04	8.38	98.77
ENST00000397311.4	ENSG00000008083.13	5595	5408.89	48.19	0.15	0.10	1.23
ENST00000474854.1	ENSG00000008083.13	520	334.05	0.00	0.00	0.00	0.00
ENST00000379989.6	ENSG00000008086.11	3463	3276.89	0.00	0.00	0.00	0.00
ENST00000379996.7	ENSG00000008086.11	3449	3262.89	508.41	2.63	1.83	18.61
ENST00000463994.4	ENSG00000008086.11	2632	2445.89	1640.54	11.32	7.88	80.11
ENST00000623364.3	ENSG00000008086.11	483	297.10	0.00	0.00	0.00	0.00
ENST00000623535.1	ENSG00000008086.11	12533	12346.89	22.81	0.03	0.02	0.22
ENST00000623610.1	ENSG00000008086.11	2130	1943.89	17.24	0.15	0.10	1.06
ENST00000624700.3	ENSG00000008086.11	564	378.01	0.00	0.00	0.00	0.00
ENST00000624953.1	ENSG00000008086.11	567	381.01	0.00	0.00	0.00	0.00
ENST00000635828.1	ENSG00000008086.11	3823	3636.89	0.00	0.00	0.00	0.00
ENST00000636046.1	ENSG00000008086.11	100	0.00	0.00	0.00	0.00	0.00
ENST00000637881.1	ENSG00000008086.11	1782	1595.89	0.00	0.00	0.00	0.00
ENST00000009105.5	ENSG00000008118.9	2612	2425.89	0.00	0.00	0.00	0.00
ENST00000361322.2	ENSG00000008118.9	2440	2253.89	21.34	0.16	0.11	24.74
ENST00000423146.5	ENSG00000008118.9	808	621.90	17.25	0.47	0.33	72.45
ENST00000494990.1	ENSG00000008118.9	573	387.00	0.42	0.02	0.01	2.81
ENST00000356200.7	ENSG00000008128.22	2653	2466.89	430.22	2.94	2.05	2.97
ENST00000356937.7	ENSG00000008128.22	2275	2088.89	267.31	2.16	1.50	2.18
ENST00000357760.6	ENSG00000008128.22	2446	2259.89	0.00	0.00	0.00	0.00
ENST00000358779.9	ENSG00000008128.22	2419	2232.89	879.22	6.64	4.62	6.70
ENST00000378633.5	ENSG00000008128.22	2458	2271.89	53.79	0.40	0.28	0.40
ENST00000378638.6	ENSG00000008128.22	2429	2242.89	0.00	0.00	0.00	0.00
ENST00000401096.2	ENSG00000008128.22	450	264.16	21.58	1.38	0.96	1.39
ENST00000404249.7	ENSG00000008128.22	2449	2262.89	620.83	4.63	3.22	4.67
ENST00000460465.5	ENSG00000008128.22	2333	2146.89	284.45	2.24	1.56	2.25
ENST00000463652.5	ENSG00000008128.22	1028	841.89	141.19	2.83	1.97	2.85
ENST00000464748.1	ENSG00000008128.22	381	195.49	116.70	10.07	7.01	10.16
ENST00000468397.1	ENSG00000008128.22	836	649.90	373.93	9.71	6.76	9.79
ENST00000468800.5	ENSG00000008128.22	897	710.89	390.12	9.26	6.44	9.34
ENST00000474916.1	ENSG00000008128.22	752	565.92	463.63	13.82	9.62	13.94
ENST00000478901.1	ENSG00000008128.22	931	744.89	233.51	5.29	3.68	5.34
ENST00000479362.1	ENSG00000008128.22	700	513.94	116.33	3.82	2.66	3.85
[truncated: 195,936 more rows]
