# Supplementary material for: ProTECT—Prediction of T-Cell Epitopes for Cancer Therapy
Source: Front Immunol. 2020 Nov 10;11:483296. doi: 10.3389/fimmu.2020.483296 (PMC7683782; doi:10.3389/fimmu.2020.483296)
Supplement: Supplementary file 3 [file DataSheet_3.zip › pvac_analysis/Mel-38-abdwall/rsem.isoforms.results]

transcript_id	gene_id	length	effective_length	expected_count	TPM	FPKM	IsoPct
ENST00000373020.8	ENSG00000000003.14	2206	2024.86	4880.46	63.24	42.70	59.52
ENST00000494424.1	ENSG00000000003.14	820	638.88	0.00	0.00	0.00	0.00
ENST00000496771.5	ENSG00000000003.14	1025	843.86	66.08	2.05	1.39	1.93
ENST00000612152.4	ENSG00000000003.14	3796	3614.86	1.49	0.01	0.01	0.01
ENST00000614008.4	ENSG00000000003.14	900	718.87	1121.97	40.95	27.65	38.54
ENST00000373031.4	ENSG00000000005.5	1339	1157.86	0.00	0.00	0.00	0.00
ENST00000485971.1	ENSG00000000005.5	542	361.00	1.00	0.07	0.05	100.00
ENST00000371582.8	ENSG00000000419.12	1161	979.86	81.93	2.19	1.48	3.36
ENST00000371584.8	ENSG00000000419.12	1073	891.86	23.79	0.70	0.47	1.07
ENST00000371588.9	ENSG00000000419.12	1075	893.86	1710.10	50.20	33.90	76.98
ENST00000413082.1	ENSG00000000419.12	672	490.93	2.58	0.14	0.09	0.21
ENST00000466152.5	ENSG00000000419.12	1097	915.86	157.76	4.52	3.05	6.93
ENST00000494752.1	ENSG00000000419.12	789	607.89	172.83	7.46	5.04	11.44
ENST00000367770.5	ENSG00000000457.13	2916	2734.86	2306.40	22.13	14.94	63.75
ENST00000367771.10	ENSG00000000457.13	6364	6182.86	2665.05	11.31	7.64	32.58
ENST00000367772.8	ENSG00000000457.13	3090	2908.86	0.00	0.00	0.00	0.00
ENST00000423670.1	ENSG00000000457.13	2077	1895.86	0.00	0.00	0.00	0.00
ENST00000470238.1	ENSG00000000457.13	1538	1356.86	65.76	1.27	0.86	3.66
ENST00000286031.10	ENSG00000000460.16	4355	4173.86	0.00	0.00	0.00	0.00
ENST00000359326.8	ENSG00000000460.16	4002	3820.86	2059.80	14.15	9.55	64.02
ENST00000413811.3	ENSG00000000460.16	2661	2479.86	0.00	0.00	0.00	0.00
ENST00000459772.5	ENSG00000000460.16	3727	3545.86	425.10	3.15	2.12	14.24
ENST00000466580.6	ENSG00000000460.16	815	633.88	0.00	0.00	0.00	0.00
ENST00000472795.5	ENSG00000000460.16	925	743.86	22.44	0.79	0.53	3.58
ENST00000481744.5	ENSG00000000460.16	755	573.90	0.00	0.00	0.00	0.00
ENST00000496973.5	ENSG00000000460.16	782	600.89	91.56	4.00	2.70	18.09
ENST00000498289.5	ENSG00000000460.16	3849	3667.86	2.17	0.02	0.01	0.07
ENST00000374003.7	ENSG00000000938.12	2021	1839.86	414.71	5.91	3.99	73.55
ENST00000374004.5	ENSG00000000938.12	2350	2168.86	60.92	0.74	0.50	9.17
ENST00000374005.7	ENSG00000000938.12	2729	2547.86	0.00	0.00	0.00	0.00
ENST00000399173.5	ENSG00000000938.12	2483	2301.86	0.00	0.00	0.00	0.00
ENST00000457296.5	ENSG00000000938.12	1104	922.86	0.00	0.00	0.00	0.00
ENST00000468038.1	ENSG00000000938.12	781	599.89	0.00	0.00	0.00	0.00
ENST00000475472.5	ENSG00000000938.12	679	497.92	26.37	1.39	0.94	17.28
ENST00000359637.2	ENSG00000000971.15	1454	1272.86	316.56	6.53	4.41	1.84
ENST00000367429.8	ENSG00000000971.15	4127	3945.86	37742.32	250.97	169.46	70.86
ENST00000466229.5	ENSG00000000971.15	6985	6803.86	1831.66	7.06	4.77	1.99
ENST00000470918.1	ENSG00000000971.15	753	571.90	386.06	17.71	11.96	5.00
ENST00000496761.1	ENSG00000000971.15	550	369.00	89.40	6.36	4.29	1.79
ENST00000630130.2	ENSG00000000971.15	1658	1476.86	3690.77	65.57	44.28	18.51
ENST00000002165.10	ENSG00000001036.13	2356	2174.86	5400.58	65.15	43.99	86.92
ENST00000367585.1	ENSG00000001036.13	646	464.94	75.78	4.28	2.89	5.71
ENST00000451668.1	ENSG00000001036.13	737	555.90	117.04	5.52	3.73	7.37
ENST00000229416.10	ENSG00000001084.10	3813	3631.86	2239.84	16.18	10.93	19.82
ENST00000504353.1	ENSG00000001084.10	597	415.96	175.18	11.05	7.46	13.54
ENST00000504525.1	ENSG00000001084.10	1011	829.86	22.86	0.72	0.49	0.89
ENST00000505197.1	ENSG00000001084.10	592	410.97	0.00	0.00	0.00	0.00
ENST00000505294.5	ENSG00000001084.10	847	665.87	69.68	2.75	1.85	3.36
ENST00000509541.5	ENSG00000001084.10	3774	3592.86	195.97	1.43	0.97	1.75
ENST00000510837.5	ENSG00000001084.10	776	594.89	204.04	9.00	6.08	11.03
ENST00000513939.5	ENSG00000001084.10	519	338.02	189.52	14.71	9.93	18.02
ENST00000514004.5	ENSG00000001084.10	2356	2174.86	76.80	0.93	0.63	1.14
ENST00000514373.2	ENSG00000001084.10	329	149.10	24.98	4.40	2.97	5.39
ENST00000514933.1	ENSG00000001084.10	542	361.00	253.49	18.42	12.44	22.57
ENST00000515580.1	ENSG00000001084.10	2132	1950.86	151.62	2.04	1.38	2.50
ENST00000616923.4	ENSG00000001084.10	3694	3512.86	0.00	0.00	0.00	0.00
ENST00000341376.10	ENSG00000001167.14	3811	3629.86	3404.69	24.61	16.62	86.08
ENST00000353205.5	ENSG00000001167.14	1660	1478.86	224.31	3.98	2.69	13.92
ENST00000003583.12	ENSG00000001460.17	2544	2362.86	362.37	4.02	2.72	8.76
ENST00000337248.8	ENSG00000001460.17	2715	2533.86	2151.96	22.28	15.05	48.50
ENST00000374409.5	ENSG00000001460.17	2804	2622.86	0.00	0.00	0.00	0.00
ENST00000435187.1	ENSG00000001460.17	772	590.89	59.51	2.64	1.78	5.75
ENST00000438866.1	ENSG00000001460.17	811	629.88	8.58	0.36	0.24	0.78
ENST00000468303.5	ENSG00000001460.17	6016	5834.86	15.20	0.07	0.05	0.15
ENST00000475760.1	ENSG00000001460.17	455	274.12	44.27	4.24	2.86	9.22
ENST00000483261.1	ENSG00000001460.17	625	443.95	1.26	0.07	0.05	0.16
ENST00000483528.1	ENSG00000001460.17	758	576.89	20.00	0.91	0.61	1.98
ENST00000492753.1	ENSG00000001460.17	307	127.67	0.00	0.00	0.00	0.00
ENST00000497384.1	ENSG00000001460.17	1685	1503.86	78.24	1.37	0.92	2.97
ENST00000498488.5	ENSG00000001460.17	711	529.91	201.60	9.98	6.74	21.73
ENST00000003912.7	ENSG00000001461.16	5481	5299.86	173.38	0.86	0.58	1.12
ENST00000339255.2	ENSG00000001461.16	1676	1494.86	1038.28	18.22	12.31	23.73
ENST00000358028.8	ENSG00000001461.16	1757	1575.86	2.67	0.04	0.03	0.06
ENST00000374399.8	ENSG00000001461.16	1711	1529.86	2930.62	50.26	33.94	65.44
ENST00000432012.1	ENSG00000001461.16	2714	2532.86	369.86	3.83	2.59	4.99
ENST00000475663.2	ENSG00000001461.16	694	512.92	4.75	0.24	0.16	0.32
ENST00000488155.1	ENSG00000001461.16	931	749.86	95.44	3.34	2.25	4.35
ENST00000374804.9	ENSG00000001497.16	2261	2079.86	17.94	0.23	0.15	0.27
ENST00000374807.9	ENSG00000001497.16	2386	2204.86	2512.83	29.90	20.19	35.57
ENST00000374811.7	ENSG00000001497.16	2439	2257.86	1421.92	16.52	11.16	19.66
ENST00000469091.1	ENSG00000001497.16	447	266.14	128.00	12.62	8.52	15.01
ENST00000484069.1	ENSG00000001497.16	5205	5023.86	4747.31	24.79	16.74	29.49
ENST00000321037.4	ENSG00000001561.6	4651	4469.86	440.00	2.58	1.74	100.00
ENST00000002829.7	ENSG00000001617.11	3802	3620.86	109.05	0.79	0.53	11.76
ENST00000413852.5	ENSG00000001617.11	3212	3030.86	537.19	4.65	3.14	69.21
ENST00000414301.5	ENSG00000001617.11	936	754.86	0.00	0.00	0.00	0.00
ENST00000420831.1	ENSG00000001617.11	442	261.15	0.00	0.00	0.00	0.00
ENST00000426511.5	ENSG00000001617.11	757	575.89	2.07	0.09	0.06	1.40
ENST00000434342.5	ENSG00000001617.11	3541	3359.86	0.00	0.00	0.00	0.00
ENST00000450338.5	ENSG00000001617.11	1693	1511.86	11.15	0.19	0.13	2.88
ENST00000470737.1	ENSG00000001617.11	566	384.98	14.54	0.99	0.67	14.75
ENST00000493743.1	ENSG00000001617.11	520	339.02	0.00	0.00	0.00	0.00
ENST00000003084.10	ENSG00000001626.14	6132	5950.86	0.00	0.00	0.00	0.00
ENST00000426809.5	ENSG00000001626.14	4316	4134.86	0.00	0.00	0.00	0.00
ENST00000429014.1	ENSG00000001626.14	423	242.21	0.00	0.00	0.00	0.00
ENST00000446805.1	ENSG00000001626.14	575	393.98	0.00	0.00	0.00	0.00
ENST00000468795.1	ENSG00000001626.14	682	500.92	0.00	0.00	0.00	0.00
ENST00000472848.1	ENSG00000001626.14	148	5.73	0.00	0.00	0.00	0.00
ENST00000546407.1	ENSG00000001626.14	222	50.22	0.00	0.00	0.00	0.00
ENST00000600166.1	ENSG00000001626.14	559	377.99	0.00	0.00	0.00	0.00
ENST00000608965.5	ENSG00000001626.14	896	714.87	0.00	0.00	0.00	0.00
ENST00000610149.1	ENSG00000001626.14	519	338.02	0.00	0.00	0.00	0.00
ENST00000621535.1	ENSG00000001626.14	657	475.93	0.00	0.00	0.00	0.00
ENST00000265742.7	ENSG00000001629.9	6081	5899.86	3577.02	15.91	10.74	24.48
ENST00000413588.1	ENSG00000001629.9	642	460.94	228.90	13.03	8.80	20.05
ENST00000422095.1	ENSG00000001629.9	2036	1854.86	2367.65	33.49	22.61	51.53
ENST00000439883.1	ENSG00000001629.9	774	592.89	4.75	0.21	0.14	0.32
ENST00000442183.1	ENSG00000001629.9	547	366.00	0.00	0.00	0.00	0.00
ENST00000465883.1	ENSG00000001629.9	723	541.91	48.68	2.36	1.59	3.63
ENST00000486698.1	ENSG00000001629.9	438	257.16	0.00	0.00	0.00	0.00
ENST00000003100.12	ENSG00000001630.15	3210	3028.86	861.06	7.46	5.04	5.53
ENST00000422867.1	ENSG00000001630.15	747	565.90	0.00	0.00	0.00	0.00
ENST00000435873.1	ENSG00000001630.15	556	374.99	0.00	0.00	0.00	0.00
ENST00000450723.5	ENSG00000001630.15	1729	1547.86	6929.81	117.47	79.32	87.05
ENST00000482924.1	ENSG00000001630.15	555	373.99	142.67	10.01	6.76	7.42
ENST00000340022.6	ENSG00000001631.15	4553	4371.86	2042.88	12.26	8.28	8.87
ENST00000394503.6	ENSG00000001631.15	2827	2645.86	639.81	6.34	4.28	4.59
ENST00000394505.6	ENSG00000001631.15	3143	2961.86	863.03	7.65	5.16	5.53
ENST00000394507.5	ENSG00000001631.15	4762	4580.86	54.23	0.31	0.21	0.22
ENST00000412043.6	ENSG00000001631.15	3378	3196.86	37.28	0.31	0.21	0.22
ENST00000413688.5	ENSG00000001631.15	551	370.00	0.00	0.00	0.00	0.00
ENST00000422347.5	ENSG00000001631.15	483	302.07	0.00	0.00	0.00	0.00
ENST00000425073.1	ENSG00000001631.15	546	365.00	0.00	0.00	0.00	0.00
ENST00000425919.5	ENSG00000001631.15	572	390.98	0.00	0.00	0.00	0.00
ENST00000430102.5	ENSG00000001631.15	702	520.91	19.54	0.98	0.66	0.71
ENST00000433016.5	ENSG00000001631.15	855	673.87	177.98	6.93	4.68	5.01
ENST00000440209.5	ENSG00000001631.15	557	375.99	165.20	11.53	7.78	8.34
ENST00000444960.5	ENSG00000001631.15	783	601.89	0.00	0.00	0.00	0.00
ENST00000445516.1	ENSG00000001631.15	561	379.99	354.60	24.49	16.53	17.72
ENST00000452773.5	ENSG00000001631.15	665	483.93	15.43	0.84	0.56	0.61
ENST00000454017.5	ENSG00000001631.15	978	796.86	0.00	0.00	0.00	0.00
ENST00000458177.5	ENSG00000001631.15	1472	1290.86	0.00	0.00	0.00	0.00
ENST00000458493.5	ENSG00000001631.15	507	326.04	0.00	0.00	0.00	0.00
ENST00000466166.1	ENSG00000001631.15	545	364.00	0.00	0.00	0.00	0.00
ENST00000470309.5	ENSG00000001631.15	580	398.97	292.04	19.21	12.97	13.90
ENST00000475770.5	ENSG00000001631.15	2411	2229.86	2851.20	33.55	22.65	24.28
ENST00000486261.5	ENSG00000001631.15	4057	3875.86	1100.50	7.45	5.03	5.39
ENST00000487168.1	ENSG00000001631.15	600	418.96	101.68	6.37	4.30	4.61
ENST00000489087.1	ENSG00000001631.15	512	331.03	0.00	0.00	0.00	0.00
ENST00000228345.9	ENSG00000002016.17	2826	2644.86	0.00	0.00	0.00	0.00
ENST00000358495.7	ENSG00000002016.17	2710	2528.86	16.27	0.17	0.11	0.34
ENST00000397230.6	ENSG00000002016.17	530	349.01	0.00	0.00	0.00	0.00
ENST00000430095.6	ENSG00000002016.17	2366	2184.86	14.06	0.17	0.11	0.34
ENST00000461568.5	ENSG00000002016.17	1531	1349.86	0.00	0.00	0.00	0.00
ENST00000463750.5	ENSG00000002016.17	1510	1328.86	184.31	3.64	2.46	7.37
ENST00000468231.5	ENSG00000002016.17	2499	2317.86	0.00	0.00	0.00	0.00
ENST00000481052.5	ENSG00000002016.17	2464	2282.86	100.56	1.16	0.78	2.34
ENST00000488642.6	ENSG00000002016.17	2413	2231.86	201.31	2.37	1.60	4.79
ENST00000535376.5	ENSG00000002016.17	808	626.88	108.57	4.54	3.07	9.20
ENST00000536177.5	ENSG00000002016.17	1139	957.86	51.83	1.42	0.96	2.88
ENST00000541619.1	ENSG00000002016.17	560	378.99	0.00	0.00	0.00	0.00
ENST00000542297.1	ENSG00000002016.17	399	218.32	269.11	32.34	21.84	65.51
ENST00000542584.5	ENSG00000002016.17	541	360.00	0.00	0.00	0.00	0.00
ENST00000542785.5	ENSG00000002016.17	633	451.94	0.00	0.00	0.00	0.00
ENST00000543912.5	ENSG00000002016.17	1243	1061.86	132.50	3.27	2.21	6.63
ENST00000544742.5	ENSG00000002016.17	463	282.11	0.00	0.00	0.00	0.00
ENST00000545564.5	ENSG00000002016.17	681	499.92	0.00	0.00	0.00	0.00
ENST00000545967.1	ENSG00000002016.17	577	395.98	4.43	0.29	0.20	0.59
ENST00000413734.1	ENSG00000002079.12	535	354.01	0.48	0.04	0.02	25.86
ENST00000425880.1	ENSG00000002079.12	460	279.11	0.00	0.00	0.00	0.00
ENST00000429079.1	ENSG00000002079.12	416	235.24	0.62	0.07	0.05	49.70
ENST00000439784.5	ENSG00000002079.12	6294	6112.86	7.90	0.03	0.02	24.44
ENST00000452010.1	ENSG00000002079.12	481	300.07	0.00	0.00	0.00	0.00
ENST00000453194.1	ENSG00000002079.12	1024	842.86	0.00	0.00	0.00	0.00
ENST00000453378.1	ENSG00000002079.12	355	174.68	0.00	0.00	0.00	0.00
ENST00000309032.7	ENSG00000002330.13	929	747.86	276.20	9.69	6.54	58.41
ENST00000394531.3	ENSG00000002330.13	631	449.94	0.00	0.00	0.00	0.00
ENST00000394532.7	ENSG00000002330.13	1157	975.86	40.04	1.08	0.73	6.49
ENST00000492141.1	ENSG00000002330.13	359	178.63	1.20	0.18	0.12	1.06
ENST00000493798.1	ENSG00000002330.13	325	145.19	7.07	1.28	0.86	7.71
ENST00000544271.1	ENSG00000002330.13	552	370.99	61.78	4.37	2.95	26.34
ENST00000544785.1	ENSG00000002330.13	525	344.02	0.00	0.00	0.00	0.00
ENST00000226299.8	ENSG00000002549.12	2213	2031.86	0.00	0.00	0.00	0.00
ENST00000503467.1	ENSG00000002549.12	1709	1527.86	117.75	2.02	1.37	1.16
ENST00000504614.5	ENSG00000002549.12	813	631.88	1241.64	51.56	34.81	29.48
ENST00000507960.1	ENSG00000002549.12	435	254.17	0.00	0.00	0.00	0.00
ENST00000508014.5	ENSG00000002549.12	494	313.05	46.99	3.94	2.66	2.25
ENST00000508497.5	ENSG00000002549.12	651	469.94	68.66	3.83	2.59	2.19
ENST00000509583.1	ENSG00000002549.12	887	705.87	29.88	1.11	0.75	0.64
ENST00000512397.1	ENSG00000002549.12	689	507.92	93.88	4.85	3.27	2.77
ENST00000513105.1	ENSG00000002549.12	626	444.95	12.40	0.73	0.49	0.42
ENST00000606142.5	ENSG00000002549.12	1876	1694.86	6726.32	104.13	70.31	59.54
ENST00000618908.4	ENSG00000002549.12	2100	1918.86	198.48	2.71	1.83	1.55
ENST00000381177.6	ENSG00000002586.18	756	574.89	1499.58	68.44	46.21	22.73
ENST00000381180.8	ENSG00000002586.18	530	349.01	1.00	0.08	0.05	0.02
ENST00000381184.6	ENSG00000002586.18	918	736.86	43.56	1.55	1.05	0.52
ENST00000381187.8	ENSG00000002586.18	892	710.87	1559.93	57.58	38.88	19.12
ENST00000381192.8	ENSG00000002586.18	1245	1063.86	4589.42	113.19	76.43	37.59
ENST00000449611.6	ENSG00000002586.18	604	422.96	107.68	6.68	4.51	2.22
ENST00000482293.6	ENSG00000002586.18	466	285.10	0.00	0.00	0.00	0.00
ENST00000482405.7	ENSG00000002586.18	842	660.87	574.29	22.80	15.40	7.57
ENST00000497752.6	ENSG00000002586.18	806	624.88	216.59	9.09	6.14	3.02
ENST00000611428.5	ENSG00000002586.18	1243	1061.86	0.00	0.00	0.00	0.00
ENST00000623253.4	ENSG00000002586.18	573	391.98	0.00	0.00	0.00	0.00
ENST00000624481.4	ENSG00000002586.18	1089	907.86	749.95	21.67	14.64	7.20
ENST00000002596.5	ENSG00000002587.9	8031	7849.86	726.23	2.43	1.64	91.18
ENST00000510712.1	ENSG00000002587.9	496	315.05	0.00	0.00	0.00	0.00
ENST00000514690.5	ENSG00000002587.9	491	310.06	2.77	0.23	0.16	8.82
ENST00000360937.8	ENSG00000002726.20	2649	2467.86	25.17	0.27	0.18	79.91
ENST00000416793.6	ENSG00000002726.20	2453	2271.86	5.83	0.07	0.05	20.09
ENST00000460213.1	ENSG00000002726.20	945	763.86	0.00	0.00	0.00	0.00
ENST00000467291.5	ENSG00000002726.20	2857	2675.86	0.00	0.00	0.00	0.00
ENST00000480582.1	ENSG00000002726.20	943	761.86	0.00	0.00	0.00	0.00
ENST00000483043.1	ENSG00000002726.20	1314	1132.86	0.00	0.00	0.00	0.00
ENST00000493429.5	ENSG00000002726.20	3135	2953.86	0.00	0.00	0.00	0.00
ENST00000222462.2	ENSG00000002745.12	3147	2965.86	4.65	0.04	0.03	3.83
ENST00000361301.6	ENSG00000002745.12	1230	1048.86	41.35	1.03	0.70	96.17
ENST00000395891.6	ENSG00000002746.14	9501	9319.86	124.74	0.35	0.24	11.77
ENST00000429529.1	ENSG00000002746.14	415	234.24	0.00	0.00	0.00	0.00
ENST00000453890.5	ENSG00000002746.14	5169	4987.86	408.97	2.15	1.45	72.13
ENST00000461842.1	ENSG00000002746.14	609	427.96	0.00	0.00	0.00	0.00
ENST00000464944.1	ENSG00000002746.14	574	392.98	5.47	0.37	0.25	12.25
ENST00000471043.1	ENSG00000002746.14	2888	2706.86	0.00	0.00	0.00	0.00
ENST00000471527.1	ENSG00000002746.14	497	316.05	0.00	0.00	0.00	0.00
ENST00000481031.5	ENSG00000002746.14	412	231.26	0.00	0.00	0.00	0.00
ENST00000490954.2	ENSG00000002746.14	531	350.01	0.00	0.00	0.00	0.00
ENST00000492310.5	ENSG00000002746.14	2186	2004.86	8.76	0.11	0.08	3.84
ENST00000493057.1	ENSG00000002746.14	750	568.90	0.00	0.00	0.00	0.00
ENST00000265854.11	ENSG00000002822.15	2718	2536.86	188.49	1.95	1.32	3.39
ENST00000399654.6	ENSG00000002822.15	2762	2580.86	671.77	6.83	4.61	11.87
ENST00000402746.5	ENSG00000002822.15	2355	2173.86	0.00	0.00	0.00	0.00
ENST00000406869.5	ENSG00000002822.15	2991	2809.86	0.00	0.00	0.00	0.00
ENST00000421113.5	ENSG00000002822.15	564	382.99	0.00	0.00	0.00	0.00
ENST00000429625.5	ENSG00000002822.15	750	568.90	0.00	0.00	0.00	0.00
ENST00000429779.1	ENSG00000002822.15	555	373.99	0.00	0.00	0.00	0.00
ENST00000437877.1	ENSG00000002822.15	864	682.87	50.43	1.94	1.31	3.37
ENST00000438959.5	ENSG00000002822.15	839	657.87	0.00	0.00	0.00	0.00
ENST00000444373.6	ENSG00000002822.15	535	354.01	0.00	0.00	0.00	0.00
ENST00000445959.5	ENSG00000002822.15	831	649.88	0.00	0.00	0.00	0.00
ENST00000450235.5	ENSG00000002822.15	850	668.87	157.21	6.17	4.16	10.72
ENST00000455998.5	ENSG00000002822.15	557	375.99	0.00	0.00	0.00	0.00
ENST00000459731.1	ENSG00000002822.15	371	190.51	0.00	0.00	0.00	0.00
ENST00000464742.5	ENSG00000002822.15	449	268.14	0.00	0.00	0.00	0.00
ENST00000468372.5	ENSG00000002822.15	533	352.01	31.35	2.34	1.58	4.06
ENST00000469871.1	ENSG00000002822.15	477	296.08	0.00	0.00	0.00	0.00
ENST00000477172.1	ENSG00000002822.15	454	273.12	349.47	33.57	22.67	58.34
ENST00000481633.1	ENSG00000002822.15	548	367.00	65.01	4.65	3.14	8.08
ENST00000483165.5	ENSG00000002822.15	603	421.96	0.00	0.00	0.00	0.00
ENST00000486340.5	ENSG00000002822.15	646	464.94	0.00	0.00	0.00	0.00
ENST00000491858.5	ENSG00000002822.15	494	313.05	1.27	0.11	0.07	0.18
ENST00000496548.1	ENSG00000002822.15	639	457.94	0.00	0.00	0.00	0.00
ENST00000318008.10	ENSG00000002834.17	4109	3927.86	5136.34	34.31	23.17	41.48
ENST00000419929.1	ENSG00000002834.17	762	580.89	0.00	0.00	0.00	0.00
ENST00000433206.6	ENSG00000002834.17	4023	3841.86	0.00	0.00	0.00	0.00
ENST00000435347.7	ENSG00000002834.17	3492	3310.86	5546.85	43.96	29.68	53.14
ENST00000443937.7	ENSG00000002834.17	1482	1300.86	0.00	0.00	0.00	0.00
ENST00000579123.1	ENSG00000002834.17	1874	1692.86	50.22	0.78	0.53	0.94
ENST00000581485.1	ENSG00000002834.17	617	435.95	17.99	1.08	0.73	1.31
ENST00000584106.1	ENSG00000002834.17	1167	985.86	34.83	0.93	0.63	1.12
ENST00000585841.5	ENSG00000002834.17	1408	1226.86	77.76	1.66	1.12	2.01
ENST00000359238.6	ENSG00000002919.14	2315	2133.86	267.48	3.29	2.22	21.45
ENST00000393405.6	ENSG00000002919.14	2733	2551.86	35.79	0.37	0.25	2.40
ENST00000452859.6	ENSG00000002919.14	1601	1419.86	150.12	2.77	1.87	18.09
ENST00000577310.1	ENSG00000002919.14	358	177.65	5.57	0.82	0.56	5.37
ENST00000578861.5	ENSG00000002919.14	571	389.98	0.00	0.00	0.00	0.00
ENST00000580219.5	ENSG00000002919.14	1200	1018.86	174.30	4.49	3.03	29.27
ENST00000580875.1	ENSG00000002919.14	704	522.91	3.00	0.15	0.10	0.98
ENST00000581298.5	ENSG00000002919.14	563	381.99	40.10	2.75	1.86	17.97
ENST00000581705.5	ENSG00000002919.14	1426	1244.86	0.00	0.00	0.00	0.00
ENST00000582104.5	ENSG00000002919.14	1282	1100.86	0.00	0.00	0.00	0.00
ENST00000582481.1	ENSG00000002919.14	627	445.95	11.64	0.68	0.46	4.47
ENST00000583320.5	ENSG00000002919.14	965	783.86	0.00	0.00	0.00	0.00
ENST00000584335.5	ENSG00000002919.14	922	740.86	0.00	0.00	0.00	0.00
ENST00000004103.7	ENSG00000002933.7	1261	1079.86	2262.51	54.97	37.12	24.11
ENST00000461345.5	ENSG00000002933.7	635	453.94	1883.94	108.89	73.53	47.76
ENST00000462826.1	ENSG00000002933.7	2065	1883.86	113.42	1.58	1.07	0.69
ENST00000468689.1	ENSG00000002933.7	469	288.09	3.26	0.30	0.20	0.13
ENST00000474166.1	ENSG00000002933.7	534	353.01	128.55	9.56	6.45	4.19
ENST00000475007.5	ENSG00000002933.7	862	680.87	439.77	16.95	11.44	7.43
ENST00000475536.5	ENSG00000002933.7	827	645.88	437.20	17.76	11.99	7.79
ENST00000475710.1	ENSG00000002933.7	925	743.86	7.79	0.27	0.19	0.12
ENST00000481305.1	ENSG00000002933.7	652	470.93	96.56	5.38	3.63	2.36
ENST00000484928.5	ENSG00000002933.7	1530	1348.86	349.21	6.79	4.59	2.98
ENST00000494349.5	ENSG00000002933.7	1504	1322.86	280.79	5.57	3.76	2.44
ENST00000000412.7	ENSG00000003056.7	2756	2574.86	2865.16	29.20	19.71	22.51
ENST00000536844.5	ENSG00000003056.7	2305	2123.86	0.00	0.00	0.00	0.00
ENST00000537621.1	ENSG00000003056.7	581	399.97	212.59	13.95	9.42	10.75
ENST00000539143.5	ENSG00000003056.7	650	468.94	105.41	5.90	3.98	4.55
ENST00000540837.1	ENSG00000003056.7	648	466.94	110.95	6.23	4.21	4.81
ENST00000541507.5	ENSG00000003056.7	2198	2016.86	3375.43	43.91	29.65	33.86
ENST00000543159.1	ENSG00000003056.7	720	538.91	67.93	3.31	2.23	2.55
ENST00000543258.1	ENSG00000003056.7	561	379.99	70.90	4.90	3.31	3.77
ENST00000543704.5	ENSG00000003056.7	616	434.95	259.52	15.66	10.57	12.07
ENST00000543834.1	ENSG00000003056.7	412	231.26	40.10	4.55	3.07	3.51
ENST00000543845.1	ENSG00000003056.7	596	414.96	0.00	0.00	0.00	0.00
ENST00000544193.1	ENSG00000003056.7	255	78.72	3.94	1.31	0.89	1.01
ENST00000544245.1	ENSG00000003056.7	660	478.93	14.11	0.77	0.52	0.60
ENST00000262820.7	ENSG00000003096.13	3972	3790.86	0.00	0.00	0.00	0.00
ENST00000371876.5	ENSG00000003096.13	5331	5149.86	2.28	0.01	0.01	0.48
ENST00000371878.5	ENSG00000003096.13	3234	3052.86	0.00	0.00	0.00	0.00
ENST00000371882.5	ENSG00000003096.13	3256	3074.86	0.00	0.00	0.00	0.00
ENST00000447671.6	ENSG00000003096.13	3972	3790.86	0.00	0.00	0.00	0.00
ENST00000453826.1	ENSG00000003096.13	306	126.71	0.00	0.00	0.00	0.00
ENST00000469946.5	ENSG00000003096.13	2353	2171.86	0.00	0.00	0.00	0.00
ENST00000539496.5	ENSG00000003096.13	3071	2889.86	266.72	2.42	1.64	99.52
ENST00000540167.5	ENSG00000003096.13	3396	3214.86	0.00	0.00	0.00	0.00
ENST00000541812.5	ENSG00000003096.13	3102	2920.86	0.00	0.00	0.00	0.00
ENST00000545703.5	ENSG00000003096.13	3322	3140.86	0.00	0.00	0.00	0.00
ENST00000001146.6	ENSG00000003137.8	4732	4550.86	0.00	0.00	0.00	0.00
ENST00000412253.1	ENSG00000003137.8	4025	3843.86	0.00	0.00	0.00	0.00
ENST00000461519.1	ENSG00000003137.8	567	385.98	24.00	1.63	1.10	26.06
ENST00000474509.1	ENSG00000003137.8	574	392.98	0.00	0.00	0.00	0.00
ENST00000546307.5	ENSG00000003137.8	4331	4149.86	732.00	4.63	3.13	73.94
ENST00000265577.11	ENSG00000003147.17	2309	2127.86	32.04	0.40	0.27	0.79
ENST00000317367.9	ENSG00000003147.17	946	764.86	0.00	0.00	0.00	0.00
ENST00000339809.10	ENSG00000003147.17	1415	1233.86	338.09	7.19	4.85	14.38
ENST00000396675.7	ENSG00000003147.17	2133	1951.86	589.33	7.92	5.35	15.84
ENST00000401396.5	ENSG00000003147.17	1742	1560.86	718.54	12.08	8.16	24.15
ENST00000402384.7	ENSG00000003147.17	2458	2276.86	0.00	0.00	0.00	0.00
ENST00000406470.6	ENSG00000003147.17	2440	2258.86	0.00	0.00	0.00	0.00
ENST00000407906.5	ENSG00000003147.17	1615	1433.86	154.85	2.83	1.91	5.67
ENST00000422063.6	ENSG00000003147.17	1539	1357.86	0.00	0.00	0.00	0.00
ENST00000430867.5	ENSG00000003147.17	551	370.00	31.66	2.25	1.52	4.49
ENST00000446305.1	ENSG00000003147.17	539	358.01	0.00	0.00	0.00	0.00
ENST00000447326.5	ENSG00000003147.17	604	422.96	0.00	0.00	0.00	0.00
ENST00000455539.5	ENSG00000003147.17	1956	1774.86	117.37	1.74	1.17	3.47
ENST00000457755.5	ENSG00000003147.17	530	349.01	0.00	0.00	0.00	0.00
ENST00000470696.1	ENSG00000003147.17	800	618.88	61.87	2.62	1.77	5.24
ENST00000476942.1	ENSG00000003147.17	411	230.26	0.00	0.00	0.00	0.00
ENST00000486677.1	ENSG00000003147.17	322	142.25	9.55	1.76	1.19	3.52
ENST00000490041.1	ENSG00000003147.17	477	296.08	126.70	11.23	7.58	22.45
ENST00000002501.10	ENSG00000003249.13	2079	1897.86	2423.54	33.51	22.62	34.92
ENST00000304733.7	ENSG00000003249.13	2081	1899.86	279.97	3.87	2.61	4.03
ENST00000392973.7	ENSG00000003249.13	2689	2507.86	69.30	0.73	0.49	0.76
ENST00000568330.2	ENSG00000003249.13	567	385.98	0.00	0.00	0.00	0.00
ENST00000568662.1	ENSG00000003249.13	563	381.99	805.40	55.32	37.36	57.66
ENST00000568838.1	ENSG00000003249.13	993	811.86	3.02	0.10	0.07	0.10
ENST00000623401.1	ENSG00000003249.13	2889	2707.86	251.09	2.43	1.64	2.54
ENST00000264276.10	ENSG00000003393.14	6644	6462.86	3574.81	14.51	9.80	49.95
ENST00000409632.6	ENSG00000003393.14	571	389.98	0.00	0.00	0.00	0.00
ENST00000410052.1	ENSG00000003393.14	559	377.99	0.00	0.00	0.00	0.00
ENST00000439495.5	ENSG00000003393.14	3242	3060.86	47.80	0.41	0.28	1.41
ENST00000462747.1	ENSG00000003393.14	491	310.06	1.17	0.10	0.07	0.34
ENST00000467448.5	ENSG00000003393.14	2677	2495.86	233.68	2.46	1.66	8.45
ENST00000482789.5	ENSG00000003393.14	2981	2799.86	206.95	1.94	1.31	6.67
ENST00000482891.5	ENSG00000003393.14	4895	4713.86	301.22	1.68	1.13	5.77
ENST00000483703.1	ENSG00000003393.14	505	324.04	5.41	0.44	0.30	1.51
ENST00000489440.5	ENSG00000003393.14	727	545.90	151.57	7.29	4.92	25.07
ENST00000494017.5	ENSG00000003393.14	537	356.01	1.46	0.11	0.07	0.37
ENST00000496244.5	ENSG00000003393.14	768	586.89	2.91	0.13	0.09	0.45
ENST00000272879.9	ENSG00000003400.14	2073	1891.86	38.87	0.54	0.36	5.14
ENST00000286186.10	ENSG00000003400.14	5928	5746.86	19.76	0.09	0.06	0.86
ENST00000313728.11	ENSG00000003400.14	1521	1339.86	175.01	3.43	2.31	32.64
ENST00000346817.9	ENSG00000003400.14	3926	3744.86	41.68	0.29	0.20	2.78
ENST00000360132.7	ENSG00000003400.14	5814	5632.86	0.00	0.00	0.00	0.00
ENST00000374650.7	ENSG00000003400.14	1126	944.86	46.53	1.29	0.87	12.31
ENST00000438843.5	ENSG00000003400.14	888	706.87	0.00	0.00	0.00	0.00
ENST00000448480.1	ENSG00000003400.14	1603	1421.86	4.32	0.08	0.05	0.76
ENST00000460140.5	ENSG00000003400.14	1294	1112.86	14.09	0.33	0.22	3.16
ENST00000471191.1	ENSG00000003400.14	430	249.19	7.02	0.74	0.50	7.04
ENST00000484926.1	ENSG00000003400.14	703	521.91	41.74	2.10	1.42	19.99
ENST00000485408.1	ENSG00000003400.14	474	293.09	1.01	0.09	0.06	0.86
ENST00000492363.5	ENSG00000003400.14	1477	1295.86	74.98	1.52	1.03	14.46
ENST00000309955.7	ENSG00000003402.19	14672	14490.86	73.83	0.13	0.09	0.08
ENST00000340870.6	ENSG00000003402.19	963	781.86	240.49	8.07	5.45	4.61
ENST00000341222.10	ENSG00000003402.19	1283	1101.86	203.54	4.85	3.27	2.77
ENST00000341582.10	ENSG00000003402.19	2056	1874.86	201.69	2.82	1.91	1.61
ENST00000342795.9	ENSG00000003402.19	1613	1431.86	0.00	0.00	0.00	0.00
ENST00000395148.6	ENSG00000003402.19	4415	4233.86	505.94	3.14	2.12	1.79
ENST00000417748.1	ENSG00000003402.19	684	502.92	0.00	0.00	0.00	0.00
ENST00000423241.6	ENSG00000003402.19	2128	1946.86	315.93	4.26	2.88	2.43
ENST00000425030.1	ENSG00000003402.19	596	414.96	0.00	0.00	0.00	0.00
ENST00000433445.1	ENSG00000003402.19	435	254.17	0.00	0.00	0.00	0.00
ENST00000439154.6	ENSG00000003402.19	1310	1128.86	0.00	0.00	0.00	0.00
ENST00000440180.5	ENSG00000003402.19	1198	1016.86	374.00	9.65	6.52	5.51
ENST00000441224.5	ENSG00000003402.19	655	473.93	443.87	24.57	16.59	14.03
ENST00000443227.5	ENSG00000003402.19	1679	1497.86	45.31	0.79	0.54	0.45
ENST00000457277.5	ENSG00000003402.19	1868	1686.86	804.60	12.52	8.45	7.14
ENST00000460961.1	ENSG00000003402.19	548	367.00	243.94	17.44	11.78	9.96
ENST00000461422.1	ENSG00000003402.19	717	535.91	105.57	5.17	3.49	2.95
ENST00000461820.5	ENSG00000003402.19	830	648.88	911.98	36.88	24.90	21.05
ENST00000462763.5	ENSG00000003402.19	588	406.97	0.00	0.00	0.00	0.00
ENST00000470178.6	ENSG00000003402.19	516	335.03	151.36	11.85	8.00	6.77
ENST00000470664.1	ENSG00000003402.19	704	522.91	5.00	0.25	0.17	0.14
ENST00000474842.1	ENSG00000003402.19	1091	909.86	945.90	27.28	18.42	15.57
ENST00000479953.6	ENSG00000003402.19	1230	1048.86	219.67	5.50	3.71	3.14
ENST00000490965.1	ENSG00000003402.19	529	348.01	0.00	0.00	0.00	0.00
ENST00000494258.5	ENSG00000003402.19	693	511.92	0.00	0.00	0.00	0.00
ENST00000233156.7	ENSG00000003436.14	3913	3731.86	0.00	0.00	0.00	0.00
ENST00000339091.8	ENSG00000003436.14	1088	906.86	82.17	2.38	1.61	9.82
ENST00000392365.5	ENSG00000003436.14	3649	3467.86	645.90	4.89	3.30	20.20
ENST00000409676.5	ENSG00000003436.14	1119	937.86	39.87	1.12	0.75	4.61
ENST00000417013.5	ENSG00000003436.14	554	372.99	0.00	0.00	0.00	0.00
ENST00000420747.1	ENSG00000003436.14	685	503.92	0.00	0.00	0.00	0.00
ENST00000421427.5	ENSG00000003436.14	804	622.88	0.00	0.00	0.00	0.00
ENST00000426055.5	ENSG00000003436.14	1161	979.86	477.06	12.77	8.63	52.79
ENST00000435414.5	ENSG00000003436.14	687	505.92	10.64	0.55	0.37	2.28
ENST00000437725.5	ENSG00000003436.14	545	364.00	4.52	0.33	0.22	1.35
ENST00000453013.5	ENSG00000003436.14	733	551.90	33.91	1.61	1.09	6.66
ENST00000481132.5	ENSG00000003436.14	7690	7508.86	41.41	0.14	0.10	0.60
ENST00000481389.1	ENSG00000003436.14	599	417.96	6.52	0.41	0.28	1.69
ENST00000002125.8	ENSG00000003509.15	2176	1994.86	510.57	6.72	4.53	10.08
ENST00000336237.10	ENSG00000003509.15	1869	1687.86	122.04	1.90	1.28	2.85
ENST00000416653.5	ENSG00000003509.15	473	292.09	0.00	0.00	0.00	0.00
ENST00000419278.2	ENSG00000003509.15	680	498.92	188.92	9.94	6.71	14.92
ENST00000431821.5	ENSG00000003509.15	783	601.89	171.30	7.47	5.04	11.21
ENST00000432075.1	ENSG00000003509.15	663	481.93	0.00	0.00	0.00	0.00
ENST00000439218.5	ENSG00000003509.15	934	752.86	0.00	0.00	0.00	0.00
ENST00000441905.1	ENSG00000003509.15	661	479.93	201.24	11.00	7.43	16.52
ENST00000455230.5	ENSG00000003509.15	946	764.86	37.10	1.27	0.86	1.91
ENST00000469831.1	ENSG00000003509.15	845	663.87	170.57	6.74	4.55	10.12
ENST00000474154.5	ENSG00000003509.15	2974	2792.86	16.93	0.16	0.11	0.24
ENST00000474257.5	ENSG00000003509.15	1470	1288.86	1021.78	20.80	14.05	31.23
ENST00000483999.5	ENSG00000003509.15	711	529.91	12.37	0.61	0.41	0.92
ENST00000347869.7	ENSG00000003756.16	3188	3006.86	6703.42	58.50	39.50	37.97
ENST00000395174.6	ENSG00000003756.16	938	756.86	217.34	7.53	5.09	4.89
ENST00000404526.6	ENSG00000003756.16	580	398.97	0.00	0.00	0.00	0.00
ENST00000417905.1	ENSG00000003756.16	427	246.20	22.34	2.38	1.61	1.55
ENST00000433556.6	ENSG00000003756.16	567	385.98	2.33	0.16	0.11	0.10
ENST00000437500.5	ENSG00000003756.16	582	400.97	0.00	0.00	0.00	0.00
ENST00000438369.5	ENSG00000003756.16	560	378.99	1.16	0.08	0.05	0.05
ENST00000441305.5	ENSG00000003756.16	569	387.98	1.93	0.13	0.09	0.08
ENST00000441812.6	ENSG00000003756.16	583	401.97	0.00	0.00	0.00	0.00
ENST00000461242.1	ENSG00000003756.16	275	97.15	0.00	0.00	0.00	0.00
ENST00000462025.1	ENSG00000003756.16	573	391.98	39.67	2.66	1.79	1.72
ENST00000464087.6	ENSG00000003756.16	5616	5434.86	122.71	0.59	0.40	0.38
ENST00000464988.1	ENSG00000003756.16	877	695.87	487.86	18.40	12.42	11.94
ENST00000469838.5	ENSG00000003756.16	2716	2534.86	701.45	7.26	4.90	4.71
ENST00000471995.5	ENSG00000003756.16	762	580.89	93.56	4.23	2.85	2.74
ENST00000474470.1	ENSG00000003756.16	434	253.18	19.43	2.01	1.36	1.31
ENST00000474818.5	ENSG00000003756.16	832	650.88	134.17	5.41	3.65	3.51
ENST00000475128.5	ENSG00000003756.16	1371	1189.86	21.84	0.48	0.33	0.31
ENST00000475590.5	ENSG00000003756.16	704	522.91	2.73	0.14	0.09	0.09
ENST00000479275.1	ENSG00000003756.16	1683	1501.86	17.62	0.31	0.21	0.20
ENST00000489437.1	ENSG00000003756.16	625	443.95	210.08	12.42	8.38	8.06
ENST00000492430.1	ENSG00000003756.16	580	398.97	26.54	1.75	1.18	1.13
ENST00000492472.1	ENSG00000003756.16	902	720.87	178.27	6.49	4.38	4.21
ENST00000493993.1	ENSG00000003756.16	476	295.08	31.20	2.77	1.87	1.80
ENST00000494360.5	ENSG00000003756.16	585	403.97	120.54	7.83	5.29	5.08
ENST00000496179.5	ENSG00000003756.16	1406	1224.86	584.76	12.53	8.46	8.13
ENST00000180173.9	ENSG00000003987.13	3850	3668.86	451.78	3.23	2.18	89.64
ENST00000517317.5	ENSG00000003987.13	739	557.90	0.00	0.00	0.00	0.00
ENST00000518272.5	ENSG00000003987.13	562	380.99	0.00	0.00	0.00	0.00
ENST00000519122.5	ENSG00000003987.13	570	388.98	0.00	0.00	0.00	0.00
ENST00000519590.5	ENSG00000003987.13	584	402.97	0.00	0.00	0.00	0.00
ENST00000519763.1	ENSG00000003987.13	569	387.98	0.00	0.00	0.00	0.00
ENST00000521177.1	ENSG00000003987.13	506	325.04	0.00	0.00	0.00	0.00
ENST00000521857.5	ENSG00000003987.13	2158	1976.86	28.13	0.37	0.25	10.36
ENST00000523571.1	ENSG00000003987.13	719	537.91	0.00	0.00	0.00	0.00
ENST00000004531.14	ENSG00000003989.16	7560	7378.86	1708.62	6.08	4.10	31.91
ENST00000398090.3	ENSG00000003989.16	7557	7375.86	51.51	0.18	0.12	0.96
ENST00000470360.5	ENSG00000003989.16	7638	7456.86	0.00	0.00	0.00	0.00
ENST00000494857.5	ENSG00000003989.16	7622	7440.86	119.98	0.42	0.29	2.22
ENST00000522656.5	ENSG00000003989.16	2274	2092.86	985.89	12.36	8.35	64.91
ENST00000000233.9	ENSG00000004059.10	1103	921.86	491.91	14.00	9.45	71.79
ENST00000415666.1	ENSG00000004059.10	546	365.00	0.00	0.00	0.00	0.00
ENST00000459680.1	ENSG00000004059.10	466	285.10	9.11	0.84	0.57	4.30
ENST00000463733.5	ENSG00000004059.10	1509	1327.86	79.18	1.56	1.06	8.02
ENST00000467281.5	ENSG00000004059.10	567	385.98	13.46	0.92	0.62	4.69
ENST00000489673.1	ENSG00000004059.10	566	384.98	32.02	2.18	1.47	11.19
ENST00000379061.8	ENSG00000004139.13	1921	1739.86	0.00	0.00	0.00	0.00
ENST00000577870.2	ENSG00000004139.13	566	384.98	11.72	0.80	0.54	14.09
ENST00000578128.5	ENSG00000004139.13	897	715.87	39.14	1.43	0.97	25.31
ENST00000579593.1	ENSG00000004139.13	1113	931.86	52.16	1.47	0.99	25.91
ENST00000580711.1	ENSG00000004139.13	533	352.01	17.08	1.27	0.86	22.46
ENST00000582323.1	ENSG00000004139.13	563	381.99	2.68	0.18	0.12	3.25
ENST00000585453.5	ENSG00000004139.13	2919	2737.86	0.00	0.00	0.00	0.00
ENST00000585482.5	ENSG00000004139.13	10309	10127.86	196.74	0.51	0.34	8.99
ENST00000540200.5	ENSG00000004142.11	2121	1939.86	1532.45	20.73	14.00	50.70
ENST00000618887.2	ENSG00000004142.11	1524	1342.86	1031.55	20.16	13.61	49.30
ENST00000324093.8	ENSG00000004399.12	7094	6912.86	6896.09	26.17	17.67	10.96
ENST00000501038.6	ENSG00000004399.12	1633	1451.86	641.36	11.59	7.83	4.85
ENST00000503166.1	ENSG00000004399.12	626	444.95	21.40	1.26	0.85	0.53
ENST00000504524.5	ENSG00000004399.12	1701	1519.86	1087.36	18.77	12.68	7.86
ENST00000504689.1	ENSG00000004399.12	546	365.00	813.34	58.47	39.48	24.49
ENST00000504767.5	ENSG00000004399.12	654	472.93	97.92	5.43	3.67	2.28
ENST00000504979.1	ENSG00000004399.12	591	409.97	23.19	1.48	1.00	0.62
ENST00000505237.2	ENSG00000004399.12	507	326.04	34.93	2.81	1.90	1.18
ENST00000505505.1	ENSG00000004399.12	559	377.99	6.17	0.43	0.29	0.18
ENST00000505665.5	ENSG00000004399.12	477	296.08	0.00	0.00	0.00	0.00
ENST00000506979.1	ENSG00000004399.12	691	509.92	0.00	0.00	0.00	0.00
ENST00000508630.1	ENSG00000004399.12	563	381.99	103.47	7.11	4.80	2.98
ENST00000511018.1	ENSG00000004399.12	601	419.96	456.99	28.55	19.28	11.96
ENST00000512744.5	ENSG00000004399.12	2662	2480.86	1117.90	11.82	7.98	4.95
ENST00000512807.1	ENSG00000004399.12	704	522.91	141.12	7.08	4.78	2.97
ENST00000514990.1	ENSG00000004399.12	1084	902.86	94.34	2.74	1.85	1.15
ENST00000515191.1	ENSG00000004399.12	602	420.96	883.32	55.06	37.18	23.06
ENST00000354858.10	ENSG00000004455.16	1021	839.86	4838.14	151.15	102.06	45.14
ENST00000373449.6	ENSG00000004455.16	3586	3404.86	1487.37	11.46	7.74	3.42
ENST00000466029.1	ENSG00000004455.16	223	51.04	1.85	0.95	0.64	0.28
ENST00000467905.5	ENSG00000004455.16	880	698.87	534.58	20.07	13.55	5.99
ENST00000469238.1	ENSG00000004455.16	423	242.21	589.22	63.83	43.10	19.06
ENST00000480134.5	ENSG00000004455.16	811	629.88	156.92	6.54	4.41	1.95
ENST00000482191.1	ENSG00000004455.16	599	417.96	45.36	2.85	1.92	0.85
ENST00000487289.1	ENSG00000004455.16	920	738.86	1.95	0.07	0.05	0.02
ENST00000491241.1	ENSG00000004455.16	596	414.96	2.40	0.15	0.10	0.05
ENST00000548033.5	ENSG00000004455.16	936	754.86	1031.91	35.87	24.22	10.71
ENST00000548559.1	ENSG00000004455.16	530	349.01	0.00	0.00	0.00	0.00
ENST00000550338.5	ENSG00000004455.16	886	704.87	758.50	28.23	19.07	8.43
ENST00000551979.1	ENSG00000004455.16	581	399.97	117.21	7.69	5.19	2.30
ENST00000626911.1	ENSG00000004455.16	160	10.12	2.27	5.87	3.96	1.75
ENST00000629371.2	ENSG00000004455.16	3576	3394.86	19.22	0.15	0.10	0.04
ENST00000226279.7	ENSG00000004468.12	5668	5486.86	26.92	0.13	0.09	1.31
ENST00000502843.5	ENSG00000004468.12	1560	1378.86	195.07	3.71	2.51	37.64
ENST00000506191.1	ENSG00000004468.12	594	412.97	80.88	5.14	3.47	52.11
ENST00000510674.1	ENSG00000004468.12	455	274.12	0.00	0.00	0.00	0.00
ENST00000511430.1	ENSG00000004468.12	1672	1490.86	50.14	0.88	0.60	8.95
ENST00000001008.5	ENSG00000004478.7	3732	3550.86	8131.00	60.08	40.57	75.85
ENST00000538622.1	ENSG00000004478.7	572	390.98	0.00	0.00	0.00	0.00
ENST00000539181.1	ENSG00000004478.7	370	189.52	0.00	0.00	0.00	0.00
ENST00000540260.1	ENSG00000004478.7	777	595.89	0.00	0.00	0.00	0.00
ENST00000543037.1	ENSG00000004478.7	727	545.90	398.00	19.13	12.92	24.15
ENST00000543769.1	ENSG00000004478.7	425	244.21	0.00	0.00	0.00	0.00
ENST00000544366.1	ENSG00000004478.7	287	108.48	0.00	0.00	0.00	0.00
ENST00000630279.1	ENSG00000004478.7	156	8.51	0.00	0.00	0.00	0.00
ENST00000356634.7	ENSG00000004487.15	3033	2851.86	3707.65	34.11	23.03	38.73
ENST00000400181.8	ENSG00000004487.15	3059	2877.86	1192.49	10.87	7.34	12.34
ENST00000465864.1	ENSG00000004487.15	568	386.98	71.84	4.87	3.29	5.53
ENST00000481879.1	ENSG00000004487.15	525	344.02	28.18	2.15	1.45	2.44
ENST00000494920.1	ENSG00000004487.15	905	723.87	785.38	28.47	19.22	32.32
ENST00000602503.1	ENSG00000004487.15	2810	2628.86	762.63	7.61	5.14	8.64
ENST00000266022.8	ENSG00000004534.14	3750	3568.86	1127.52	8.29	5.60	7.53
ENST00000419610.5	ENSG00000004534.14	2128	1946.86	0.00	0.00	0.00	0.00
ENST00000421682.1	ENSG00000004534.14	684	502.92	904.80	47.21	31.87	42.89
ENST00000422955.5	ENSG00000004534.14	2324	2142.86	189.79	2.32	1.57	2.11
ENST00000425608.5	ENSG00000004534.14	1886	1704.86	632.53	9.73	6.57	8.84
ENST00000433811.1	ENSG00000004534.14	582	400.97	3.61	0.24	0.16	0.21
ENST00000434592.5	ENSG00000004534.14	2342	2160.86	25.52	0.31	0.21	0.28
ENST00000438912.1	ENSG00000004534.14	473	292.09	68.55	6.16	4.16	5.59
ENST00000441115.5	ENSG00000004534.14	1876	1694.86	15.31	0.24	0.16	0.22
ENST00000442092.5	ENSG00000004534.14	2260	2078.86	126.65	1.60	1.08	1.45
ENST00000443081.5	ENSG00000004534.14	4010	3828.86	0.00	0.00	0.00	0.00
ENST00000446471.1	ENSG00000004534.14	695	513.92	32.51	1.66	1.12	1.51
ENST00000454079.5	ENSG00000004534.14	4324	4142.86	3316.25	21.00	14.18	19.08
ENST00000464013.5	ENSG00000004534.14	397	216.33	0.00	0.00	0.00	0.00
ENST00000466247.1	ENSG00000004534.14	500	319.05	11.19	0.92	0.62	0.84
ENST00000478026.1	ENSG00000004534.14	480	299.08	109.06	9.57	6.46	8.69
ENST00000483350.1	ENSG00000004534.14	988	806.86	19.34	0.63	0.42	0.57
ENST00000488807.2	ENSG00000004534.14	675	493.92	0.00	0.00	0.00	0.00
ENST00000491874.5	ENSG00000004534.14	480	299.08	0.00	0.00	0.00	0.00
ENST00000493652.1	ENSG00000004534.14	581	399.97	3.03	0.20	0.13	0.18
ENST00000158166.5	ENSG00000004660.14	2459	2277.86	42.91	0.49	0.33	19.18
ENST00000348335.6	ENSG00000004660.14	3563	3381.86	182.63	1.42	0.96	54.99
ENST00000381769.6	ENSG00000004660.14	3508	3326.86	58.26	0.46	0.31	17.83
ENST00000573483.1	ENSG00000004660.14	3898	3716.86	29.20	0.21	0.14	8.00
ENST00000314748.10	ENSG00000004700.15	1054	872.86	10.67	0.32	0.22	0.49
ENST00000396093.7	ENSG00000004700.15	932	750.86	25.83	0.90	0.61	1.38
ENST00000421138.6	ENSG00000004700.15	2572	2390.86	5384.02	59.09	39.90	90.09
ENST00000444129.6	ENSG00000004700.15	3702	3520.86	60.73	0.45	0.31	0.69
ENST00000536240.5	ENSG00000004700.15	565	383.98	5.31	0.36	0.24	0.55
ENST00000536964.5	ENSG00000004700.15	578	396.98	8.00	0.53	0.36	0.81
ENST00000539672.1	ENSG00000004700.15	579	397.98	59.68	3.93	2.66	6.00
ENST00000542432.5	ENSG00000004700.15	600	418.96	0.00	0.00	0.00	0.00
ENST00000251739.9	ENSG00000004766.15	1193	1011.86	20.05	0.52	0.35	1.25
ENST00000305866.9	ENSG00000004766.15	3613	3431.86	2825.99	21.61	14.59	51.93
ENST00000436177.5	ENSG00000004766.15	603	421.96	0.00	0.00	0.00	0.00
ENST00000438395.5	ENSG00000004766.15	538	357.01	0.00	0.00	0.00	0.00
ENST00000441602.5	ENSG00000004766.15	3474	3292.86	60.85	0.48	0.33	1.17
ENST00000443443.1	ENSG00000004766.15	554	372.99	146.76	10.32	6.97	24.81
ENST00000458530.1	ENSG00000004766.15	667	485.93	0.00	0.00	0.00	0.00
ENST00000458707.1	ENSG00000004766.15	1898	1716.86	0.00	0.00	0.00	0.00
ENST00000467326.5	ENSG00000004766.15	574	392.98	1.16	0.08	0.05	0.19
ENST00000471188.5	ENSG00000004766.15	3254	3072.86	144.98	1.24	0.84	2.98
ENST00000474412.1	ENSG00000004766.15	819	637.88	0.00	0.00	0.00	0.00
ENST00000476413.1	ENSG00000004766.15	381	200.43	10.15	1.33	0.90	3.19
ENST00000477572.1	ENSG00000004766.15	504	323.04	0.00	0.00	0.00	0.00
ENST00000477935.1	ENSG00000004766.15	760	578.89	17.25	0.78	0.53	1.88
ENST00000480943.5	ENSG00000004766.15	801	619.88	34.57	1.46	0.99	3.52
ENST00000484954.1	ENSG00000004766.15	594	412.97	18.85	1.20	0.81	2.88
ENST00000485140.1	ENSG00000004766.15	558	376.99	26.53	1.85	1.25	4.44
ENST00000485994.5	ENSG00000004766.15	573	391.98	3.47	0.23	0.16	0.56
ENST00000495039.1	ENSG00000004766.15	1115	933.86	16.67	0.47	0.32	1.13
ENST00000544910.5	ENSG00000004766.15	5736	5554.86	7.72	0.04	0.02	0.09
ENST00000004982.4	ENSG00000004776.11	1458	1276.86	330.14	6.78	4.58	74.52
ENST00000587965.1	ENSG00000004776.11	711	529.91	46.86	2.32	1.57	25.48
ENST00000592984.5	ENSG00000004776.11	1634	1452.86	0.00	0.00	0.00	0.00
ENST00000007510.8	ENSG00000004777.18	2545	2363.86	0.00	0.00	0.00	0.00
ENST00000221905.1	ENSG00000004777.18	741	559.90	0.00	0.00	0.00	0.00
ENST00000314737.9	ENSG00000004777.18	3858	3676.86	60.33	0.43	0.29	3.66
ENST00000378944.9	ENSG00000004777.18	4219	4037.86	191.25	1.24	0.84	10.57
ENST00000586918.1	ENSG00000004777.18	206	37.73	5.17	3.59	2.43	30.56
ENST00000587447.3	ENSG00000004777.18	2983	2801.86	38.52	0.36	0.24	3.07
ENST00000587984.1	ENSG00000004777.18	613	431.95	20.08	1.22	0.82	10.37
ENST00000588248.6	ENSG00000004777.18	2004	1822.86	0.00	0.00	0.00	0.00
ENST00000589133.5	ENSG00000004777.18	635	453.94	0.00	0.00	0.00	0.00
ENST00000590893.5	ENSG00000004777.18	528	347.02	0.00	0.00	0.00	0.00
ENST00000591438.1	ENSG00000004777.18	425	244.21	35.82	3.85	2.60	32.73
ENST00000593034.5	ENSG00000004777.18	682	500.92	0.00	0.00	0.00	0.00
ENST00000601474.5	ENSG00000004777.18	641	459.94	18.64	1.06	0.72	9.04
ENST00000007516.7	ENSG00000004779.9	717	535.91	903.63	44.24	29.87	92.16
ENST00000484769.1	ENSG00000004779.9	843	661.87	5.79	0.23	0.16	0.48
ENST00000562133.5	ENSG00000004779.9	503	322.04	0.00	0.00	0.00	0.00
ENST00000567761.1	ENSG00000004779.9	520	339.02	3.00	0.23	0.16	0.48
ENST00000570319.5	ENSG00000004779.9	885	703.87	88.58	3.30	2.23	6.88
ENST00000005178.5	ENSG00000004799.7	3576	3394.86	860.47	6.65	4.49	53.11
ENST00000468445.1	ENSG00000004799.7	572	390.98	7.25	0.49	0.33	3.88
ENST00000473301.1	ENSG00000004799.7	691	509.92	45.72	2.35	1.59	18.79
ENST00000473796.1	ENSG00000004799.7	2136	1954.86	157.14	2.11	1.42	16.84
ENST00000498190.1	ENSG00000004799.7	420	239.22	8.43	0.92	0.62	7.38
ENST00000330550.8	ENSG00000004809.13	2033	1851.86	0.00	0.00	0.00	0.00
ENST00000368919.7	ENSG00000004809.13	1987	1805.86	14.26	0.21	0.14	8.58
ENST00000424139.1	ENSG00000004809.13	737	555.90	0.00	0.00	0.00	0.00
ENST00000434949.5	ENSG00000004809.13	1021	839.86	9.74	0.30	0.21	12.61
ENST00000437378.5	ENSG00000004809.13	1213	1031.86	0.00	0.00	0.00	0.00
ENST00000451557.5	ENSG00000004809.13	1968	1786.86	9.90	0.15	0.10	6.02
ENST00000460159.1	ENSG00000004809.13	466	285.10	19.09	1.76	1.19	72.78
ENST00000461487.1	ENSG00000004809.13	1709	1527.86	0.00	0.00	0.00	0.00
ENST00000231749.7	ENSG00000004838.13	2896	2714.86	0.00	0.00	0.00	0.00
ENST00000360165.7	ENSG00000004838.13	1757	1575.86	0.00	0.00	0.00	0.00
ENST00000431869.1	ENSG00000004838.13	562	380.99	0.00	0.00	0.00	0.00
ENST00000442887.1	ENSG00000004838.13	1072	890.86	12.00	0.35	0.24	25.73
ENST00000443080.5	ENSG00000004838.13	707	525.91	0.00	0.00	0.00	0.00
ENST00000468182.1	ENSG00000004838.13	423	242.21	0.00	0.00	0.00	0.00
ENST00000475688.1	ENSG00000004838.13	1773	1591.86	14.44	0.24	0.16	17.33
ENST00000478269.5	ENSG00000004838.13	633	451.94	2.00	0.12	0.08	8.45
ENST00000490675.5	ENSG00000004838.13	676	494.92	12.56	0.67	0.45	48.49
ENST00000258738.10	ENSG00000004846.16	2906	2724.86	1.66	0.02	0.01	3.05
ENST00000404938.6	ENSG00000004846.16	5811	5629.86	0.00	0.00	0.00	0.00
ENST00000406935.5	ENSG00000004846.16	1483	1301.86	6.46	0.13	0.09	24.88
ENST00000441315.1	ENSG00000004846.16	2204	2022.86	0.00	0.00	0.00	0.00
ENST00000443026.6	ENSG00000004846.16	2247	2065.86	6.32	0.08	0.05	15.34
ENST00000477094.5	ENSG00000004846.16	673	491.93	5.57	0.30	0.20	56.73
ENST00000379044.4	ENSG00000004848.7	2876	2694.86	1.00	0.01	0.01	100.00
ENST00000636609.1	ENSG00000004848.7	100	0.00	0.00	0.00	0.00	0.00
ENST00000636885.1	ENSG00000004848.7	87	0.00	0.00	0.00	0.00	0.00
ENST00000637394.1	ENSG00000004848.7	100	0.00	0.00	0.00	0.00	0.00
ENST00000637993.1	ENSG00000004848.7	144	4.58	0.00	0.00	0.00	0.00
ENST00000265631.9	ENSG00000004864.13	3136	2954.86	6541.28	58.09	39.22	64.69
ENST00000416240.6	ENSG00000004864.13	3192	3010.86	231.71	2.02	1.36	2.25
ENST00000472162.2	ENSG00000004864.13	568	386.98	22.08	1.50	1.01	1.67
ENST00000484495.5	ENSG00000004864.13	540	359.00	0.00	0.00	0.00	0.00
ENST00000487710.1	ENSG00000004864.13	201	34.06	0.00	0.00	0.00	0.00
ENST00000490072.5	ENSG00000004864.13	578	396.98	12.18	0.80	0.54	0.90
ENST00000492869.1	ENSG00000004864.13	433	252.18	68.00	7.08	4.78	7.88
ENST00000494085.1	ENSG00000004864.13	766	584.89	452.75	20.31	13.71	22.62
ENST00000265437.9	ENSG00000004866.19	2899	2717.86	81.17	0.78	0.53	0.94
ENST00000323984.7	ENSG00000004866.19	2142	1960.86	1951.63	26.11	17.63	31.22
ENST00000393443.5	ENSG00000004866.19	2360	2178.86	19.29	0.23	0.16	0.28
ENST00000393444.7	ENSG00000004866.19	2113	1931.86	0.00	0.00	0.00	0.00
ENST00000393446.6	ENSG00000004866.19	2114	1932.86	0.00	0.00	0.00	0.00
ENST00000393447.8	ENSG00000004866.19	2182	2000.86	0.00	0.00	0.00	0.00
ENST00000393449.5	ENSG00000004866.19	2127	1945.86	6.44	0.09	0.06	0.10
ENST00000393451.7	ENSG00000004866.19	2110	1928.86	0.00	0.00	0.00	0.00
ENST00000417919.5	ENSG00000004866.19	577	395.98	8.32	0.55	0.37	0.66
ENST00000420755.5	ENSG00000004866.19	549	368.00	0.00	0.00	0.00	0.00
ENST00000421345.5	ENSG00000004866.19	531	350.01	0.00	0.00	0.00	0.00
ENST00000422922.5	ENSG00000004866.19	1887	1705.86	218.57	3.36	2.27	4.02
ENST00000432298.5	ENSG00000004866.19	1956	1774.86	614.65	9.09	6.14	10.86
ENST00000434836.5	ENSG00000004866.19	579	397.98	0.00	0.00	0.00	0.00
ENST00000438863.5	ENSG00000004866.19	1005	823.86	9.94	0.32	0.21	0.38
ENST00000443979.5	ENSG00000004866.19	805	623.88	0.00	0.00	0.00	0.00
ENST00000446490.5	ENSG00000004866.19	1694	1512.86	7.92	0.14	0.09	0.16
ENST00000449366.5	ENSG00000004866.19	542	361.00	5.98	0.43	0.29	0.52
ENST00000462544.1	ENSG00000004866.19	550	369.00	0.00	0.00	0.00	0.00
ENST00000464020.1	ENSG00000004866.19	565	383.98	576.56	39.40	26.60	47.10
ENST00000465133.5	ENSG00000004866.19	2155	1973.86	25.33	0.34	0.23	0.40
ENST00000465641.5	ENSG00000004866.19	764	582.89	3.20	0.14	0.10	0.17
ENST00000467538.5	ENSG00000004866.19	565	383.98	0.00	0.00	0.00	0.00
ENST00000477742.5	ENSG00000004866.19	780	598.89	0.00	0.00	0.00	0.00
ENST00000485394.6	ENSG00000004866.19	485	304.07	0.00	0.00	0.00	0.00
ENST00000487459.5	ENSG00000004866.19	1681	1499.86	96.99	1.70	1.15	2.03
ENST00000489293.5	ENSG00000004866.19	904	722.87	10.29	0.37	0.25	0.45
ENST00000490039.1	ENSG00000004866.19	1689	1507.86	34.29	0.60	0.40	0.71
ENST00000543837.5	ENSG00000004866.19	1031	849.86	0.00	0.00	0.00	0.00
ENST00000619382.1	ENSG00000004866.19	73	0.00	0.00	0.00	0.00	0.00
ENST00000622083.1	ENSG00000004866.19	109	0.00	0.00	0.00	0.00	0.00
ENST00000066544.7	ENSG00000004897.11	5801	5619.86	566.55	2.65	1.79	5.57
ENST00000525495.6	ENSG00000004897.11	1459	1277.86	56.59	1.16	0.78	2.44
ENST00000526866.5	ENSG00000004897.11	1420	1238.86	0.00	0.00	0.00	0.00
ENST00000527547.5	ENSG00000004897.11	2579	2397.86	1178.01	12.89	8.70	27.12
ENST00000528147.1	ENSG00000004897.11	463	282.11	10.40	0.97	0.65	2.04
ENST00000528748.5	ENSG00000004897.11	859	677.87	40.89	1.58	1.07	3.33
ENST00000531206.5	ENSG00000004897.11	3177	2995.86	1284.36	11.25	7.60	23.67
ENST00000532575.1	ENSG00000004897.11	765	583.89	8.56	0.38	0.26	0.81
ENST00000532893.5	ENSG00000004897.11	515	334.03	16.52	1.30	0.88	2.73
ENST00000533415.5	ENSG00000004897.11	2570	2388.86	65.79	0.72	0.49	1.52
ENST00000570740.1	ENSG00000004897.11	594	412.97	25.51	1.62	1.09	3.41
ENST00000570818.5	ENSG00000004897.11	656	474.93	6.66	0.37	0.25	0.77
ENST00000571643.5	ENSG00000004897.11	716	534.91	4.66	0.23	0.15	0.48
ENST00000573502.1	ENSG00000004897.11	888	706.87	0.00	0.00	0.00	0.00
ENST00000573550.5	ENSG00000004897.11	583	401.97	0.00	0.00	0.00	0.00
ENST00000574304.5	ENSG00000004897.11	514	333.03	0.00	0.00	0.00	0.00
ENST00000575483.5	ENSG00000004897.11	781	599.89	112.61	4.93	3.33	10.36
ENST00000575830.2	ENSG00000004897.11	397	216.33	0.00	0.00	0.00	0.00
ENST00000576484.1	ENSG00000004897.11	548	367.00	104.73	7.49	5.06	15.75
ENST00000262418.10	ENSG00000004939.13	4965	4783.86	4.69	0.03	0.02	17.03
ENST00000399246.3	ENSG00000004939.13	3855	3673.86	0.00	0.00	0.00	0.00
ENST00000471005.5	ENSG00000004939.13	419	238.23	0.00	0.00	0.00	0.00
ENST00000497360.5	ENSG00000004939.13	1922	1740.86	8.31	0.13	0.08	82.97
ENST00000498270.1	ENSG00000004939.13	460	279.11	0.00	0.00	0.00	0.00
ENST00000631130.1	ENSG00000004939.13	1433	1251.86	0.00	0.00	0.00	0.00
ENST00000359558.6	ENSG00000004948.13	3696	3514.86	0.00	0.00	0.00	0.00
ENST00000360249.8	ENSG00000004948.13	1502	1320.86	0.00	0.00	0.00	0.00
ENST00000394441.5	ENSG00000004948.13	1774	1592.86	7.38	0.12	0.08	8.22
ENST00000415529.2	ENSG00000004948.13	1475	1293.86	0.00	0.00	0.00	0.00
ENST00000421592.5	ENSG00000004948.13	3626	3444.86	160.81	1.22	0.83	82.88
ENST00000423724.5	ENSG00000004948.13	1523	1341.86	0.00	0.00	0.00	0.00
ENST00000426151.5	ENSG00000004948.13	1741	1559.86	7.82	0.13	0.09	8.90
ENST00000321143.8	ENSG00000004961.14	2277	2095.86	999.22	12.51	8.45	18.39
ENST00000380762.4	ENSG00000004961.14	1072	890.86	1704.56	50.20	33.90	73.82
ENST00000380763.7	ENSG00000004961.14	1000	818.86	165.22	5.29	3.57	7.78
ENST00000005340.9	ENSG00000004975.11	3018	2836.86	1132.34	10.47	7.07	51.36
ENST00000571745.1	ENSG00000004975.11	560	378.99	30.04	2.08	1.40	10.20
ENST00000572285.5	ENSG00000004975.11	1240	1058.86	60.21	1.49	1.01	7.32
ENST00000573354.1	ENSG00000004975.11	392	211.36	7.87	0.98	0.66	4.79
ENST00000574143.1	ENSG00000004975.11	992	810.86	0.00	0.00	0.00	0.00
ENST00000574591.1	ENSG00000004975.11	615	433.95	0.00	0.00	0.00	0.00
ENST00000574642.5	ENSG00000004975.11	664	482.93	1.79	0.10	0.07	0.48
ENST00000575086.1	ENSG00000004975.11	900	718.87	0.00	0.00	0.00	0.00
ENST00000575458.5	ENSG00000004975.11	2659	2477.86	0.00	0.00	0.00	0.00
ENST00000575756.5	ENSG00000004975.11	1136	954.86	58.29	1.60	1.08	7.86
ENST00000576285.1	ENSG00000004975.11	701	519.91	17.87	0.90	0.61	4.42
ENST00000576439.1	ENSG00000004975.11	579	397.98	0.00	0.00	0.00	0.00
ENST00000576840.5	ENSG00000004975.11	941	759.86	17.07	0.59	0.40	2.89
ENST00000576949.1	ENSG00000004975.11	995	813.86	42.39	1.37	0.92	6.70
ENST00000577154.1	ENSG00000004975.11	541	360.00	11.12	0.81	0.55	3.98
ENST00000161006.7	ENSG00000005001.9	1386	1204.86	0.00	0.00	0.00	0.00
ENST00000570950.1	ENSG00000005001.9	785	603.89	0.00	0.00	0.00	0.00
ENST00000571228.1	ENSG00000005001.9	1037	855.86	0.00	0.00	0.00	0.00
ENST00000572061.1	ENSG00000005001.9	553	371.99	0.00	0.00	0.00	0.00
ENST00000574768.5	ENSG00000005001.9	509	328.04	0.00	0.00	0.00	0.00
ENST00000575164.1	ENSG00000005001.9	1157	975.86	0.00	0.00	0.00	0.00
ENST00000576381.1	ENSG00000005001.9	850	668.87	0.00	0.00	0.00	0.00
ENST00000577177.1	ENSG00000005001.9	405	224.29	0.00	0.00	0.00	0.00
ENST00000262803.9	ENSG00000005007.12	5348	5166.86	1300.44	6.60	4.46	39.52
ENST00000594243.1	ENSG00000005007.12	683	501.92	3.12	0.16	0.11	0.98
ENST00000594504.5	ENSG00000005007.12	559	377.99	0.00	0.00	0.00	0.00
ENST00000596842.5	ENSG00000005007.12	3825	3643.86	62.69	0.45	0.30	2.70
ENST00000598209.5	ENSG00000005007.12	551	370.00	0.00	0.00	0.00	0.00
ENST00000598471.1	ENSG00000005007.12	582	400.97	0.00	0.00	0.00	0.00
ENST00000599848.5	ENSG00000005007.12	5311	5129.86	424.59	2.17	1.47	12.99
ENST00000600012.5	ENSG00000005007.12	501	320.05	3.77	0.31	0.21	1.85
ENST00000600310.5	ENSG00000005007.12	750	568.90	0.00	0.00	0.00	0.00
ENST00000600689.1	ENSG00000005007.12	3084	2902.86	73.99	0.67	0.45	4.00
ENST00000600868.5	ENSG00000005007.12	580	398.97	74.15	4.88	3.29	29.18
ENST00000601689.1	ENSG00000005007.12	561	379.99	21.25	1.47	0.99	8.78
ENST00000601981.5	ENSG00000005007.12	556	374.99	0.00	0.00	0.00	0.00
ENST00000345317.6	ENSG00000005020.12	3998	3816.86	3721.68	25.58	17.28	56.37
ENST00000432747.1	ENSG00000005020.12	577	395.98	0.00	0.00	0.00	0.00
ENST00000468712.5	ENSG00000005020.12	955	773.86	70.16	2.38	1.61	5.24
ENST00000481204.5	ENSG00000005020.12	513	332.03	1.18	0.09	0.06	0.21
ENST00000487720.1	ENSG00000005020.12	536	355.01	0.00	0.00	0.00	0.00
ENST00000489977.5	ENSG00000005020.12	679	497.92	148.32	7.82	5.28	17.22
ENST00000490456.6	ENSG00000005020.12	558	376.99	2.97	0.21	0.14	0.46
ENST00000495802.5	ENSG00000005020.12	554	372.99	103.22	7.26	4.90	16.00
ENST00000497511.5	ENSG00000005020.12	585	403.97	31.45	2.04	1.38	4.50
ENST00000317881.8	ENSG00000005022.5	1274	1092.86	11767.57	282.53	190.77	84.59
ENST00000460013.1	ENSG00000005022.5	775	593.89	0.00	0.00	0.00	0.00
ENST00000463551.1	ENSG00000005022.5	433	252.18	349.86	36.40	24.58	10.90
ENST00000475354.1	ENSG00000005022.5	483	302.07	173.39	15.06	10.17	4.51
ENST00000394650.6	ENSG00000005059.15	2278	2096.86	705.95	8.83	5.96	77.44
ENST00000452915.3	ENSG00000005059.15	581	399.97	0.00	0.00	0.00	0.00
ENST00000472310.5	ENSG00000005059.15	1193	1011.86	16.06	0.42	0.28	3.65
ENST00000494604.1	ENSG00000005059.15	1130	948.86	77.99	2.16	1.46	18.91
ENST00000515114.3	ENSG00000005059.15	453	272.13	0.00	0.00	0.00	0.00
ENST00000006015.3	ENSG00000005073.5	2295	2113.86	218.73	2.72	1.83	60.69
ENST00000517402.1	ENSG00000005073.5	2137	1955.86	131.08	1.76	1.19	39.31
ENST00000292614.9	ENSG00000005075.15	932	750.86	2319.20	81.04	54.72	90.15
ENST00000393794.4	ENSG00000005075.15	784	602.89	203.43	8.85	5.98	9.85
ENST00000225296.7	ENSG00000005100.12	5618	5436.86	361.97	1.75	1.18	7.31
ENST00000433302.7	ENSG00000005100.12	2225	2043.86	6.89	0.09	0.06	0.37
ENST00000572490.1	ENSG00000005100.12	2564	2382.86	0.00	0.00	0.00	0.00
ENST00000574023.1	ENSG00000005100.12	2040	1858.86	1420.59	20.05	13.54	83.94
ENST00000575153.5	ENSG00000005100.12	2416	2234.86	170.54	2.00	1.35	8.38
ENST00000318579.8	ENSG00000005102.12	2707	2525.86	0.00	0.00	0.00	0.00
ENST00000329168.3	ENSG00000005102.12	2129	1947.86	0.00	0.00	0.00	0.00
ENST00000393661.2	ENSG00000005102.12	1206	1024.86	7.91	0.20	0.14	78.20
ENST00000549132.1	ENSG00000005102.12	1152	970.86	2.09	0.06	0.04	21.80
ENST00000408005.2	ENSG00000005108.15	1684	1502.86	142.35	2.49	1.68	59.33
ENST00000423059.8	ENSG00000005108.15	10663	10481.86	477.65	1.20	0.81	28.54
ENST00000480061.1	ENSG00000005108.15	567	385.98	0.00	0.00	0.00	0.00
ENST00000497575.1	ENSG00000005108.15	529	348.01	0.00	0.00	0.00	0.00
ENST00000617773.1	ENSG00000005108.15	10583	10401.86	201.53	0.51	0.34	12.13
ENST00000262327.9	ENSG00000005156.11	3055	2873.86	38.27	0.35	0.24	1.22
ENST00000378526.8	ENSG00000005156.11	8400	8218.86	1211.12	3.87	2.61	13.46
ENST00000585370.1	ENSG00000005156.11	235	61.09	0.00	0.00	0.00	0.00
ENST00000585740.5	ENSG00000005156.11	887	705.87	0.00	0.00	0.00	0.00
ENST00000585941.5	ENSG00000005156.11	1699	1517.86	82.86	1.43	0.97	4.99
ENST00000586058.1	ENSG00000005156.11	581	399.97	18.34	1.20	0.81	4.19
ENST00000586119.1	ENSG00000005156.11	565	383.98	95.33	6.51	4.40	22.68
ENST00000586407.1	ENSG00000005156.11	815	633.88	0.00	0.00	0.00	0.00
ENST00000586435.1	ENSG00000005156.11	588	406.97	15.30	0.99	0.67	3.43
ENST00000588109.5	ENSG00000005156.11	592	410.97	17.87	1.14	0.77	3.97
ENST00000588713.1	ENSG00000005156.11	467	286.10	13.96	1.28	0.86	4.46
ENST00000590181.5	ENSG00000005156.11	1156	974.86	236.35	6.36	4.30	22.14
ENST00000590630.5	ENSG00000005156.11	904	722.87	11.90	0.43	0.29	1.50
ENST00000592244.1	ENSG00000005156.11	440	259.16	0.00	0.00	0.00	0.00
ENST00000592690.1	ENSG00000005156.11	722	540.91	63.22	3.07	2.07	10.68
ENST00000593099.5	ENSG00000005156.11	4664	4482.86	357.63	2.09	1.41	7.29
ENST00000005386.7	ENSG00000005175.9	4370	4188.86	69.27	0.43	0.29	0.69
ENST00000380650.4	ENSG00000005175.9	2149	1967.86	1069.17	14.26	9.63	22.72
ENST00000432584.7	ENSG00000005175.9	2133	1951.86	2653.56	35.67	24.09	56.85
ENST00000547706.1	ENSG00000005175.9	420	239.22	36.45	4.00	2.70	6.37
ENST00000548211.1	ENSG00000005175.9	555	373.99	8.66	0.61	0.41	0.97
ENST00000548296.1	ENSG00000005175.9	567	385.98	53.64	3.65	2.46	5.81
ENST00000551293.1	ENSG00000005175.9	621	439.95	69.24	4.13	2.79	6.58
ENST00000289416.9	ENSG00000005187.11	2845	2663.86	0.00	0.00	0.00	0.00
ENST00000440284.6	ENSG00000005187.11	1517	1335.86	14.66	0.29	0.19	9.03
ENST00000501740.6	ENSG00000005187.11	839	657.87	0.00	0.00	0.00	0.00
ENST00000561499.1	ENSG00000005187.11	527	346.02	1.07	0.08	0.05	2.55
ENST00000561584.5	ENSG00000005187.11	561	379.99	0.00	0.00	0.00	0.00
ENST00000561795.5	ENSG00000005187.11	580	398.97	0.00	0.00	0.00	0.00
ENST00000562251.5	ENSG00000005187.11	1931	1749.86	7.20	0.11	0.07	3.38
ENST00000563914.1	ENSG00000005187.11	771	589.89	16.75	0.75	0.50	23.36
ENST00000564701.1	ENSG00000005187.11	756	574.89	0.00	0.00	0.00	0.00
ENST00000567006.1	ENSG00000005187.11	520	339.02	6.77	0.52	0.35	16.42
ENST00000567387.5	ENSG00000005187.11	843	661.87	22.19	0.88	0.59	27.58
ENST00000567711.1	ENSG00000005187.11	438	257.16	5.52	0.56	0.38	17.67
ENST00000568235.5	ENSG00000005187.11	558	376.99	0.00	0.00	0.00	0.00
ENST00000569141.1	ENSG00000005187.11	405	224.29	0.00	0.00	0.00	0.00
ENST00000614721.1	ENSG00000005187.11	3311	3129.86	0.00	0.00	0.00	0.00
ENST00000261377.10	ENSG00000005189.19	2722	2540.86	239.78	2.48	1.67	26.17
ENST00000348433.10	ENSG00000005189.19	2604	2422.86	167.72	1.82	1.23	19.19
ENST00000561474.1	ENSG00000005189.19	617	435.95	0.00	0.00	0.00	0.00
ENST00000563045.1	ENSG00000005189.19	516	335.03	11.63	0.91	0.61	9.62
ENST00000563068.1	ENSG00000005189.19	563	381.99	16.03	1.10	0.74	11.64
ENST00000563617.1	ENSG00000005189.19	813	631.88	0.00	0.00	0.00	0.00
ENST00000564200.1	ENSG00000005189.19	715	533.91	0.00	0.00	0.00	0.00
ENST00000564274.5	ENSG00000005189.19	2447	2265.86	0.00	0.00	0.00	0.00
ENST00000565340.5	ENSG00000005189.19	720	538.91	0.00	0.00	0.00	0.00
ENST00000566276.5	ENSG00000005189.19	924	742.86	3.01	0.11	0.07	1.12
ENST00000566518.5	ENSG00000005189.19	993	811.86	4.39	0.14	0.10	1.50
ENST00000566993.5	ENSG00000005189.19	2549	2367.86	106.17	1.18	0.79	12.43
ENST00000567297.5	ENSG00000005189.19	753	571.90	0.00	0.00	0.00	0.00
ENST00000568046.5	ENSG00000005189.19	586	404.97	1.38	0.09	0.06	0.95
ENST00000568334.1	ENSG00000005189.19	743	561.90	6.52	0.30	0.21	3.22
ENST00000568476.5	ENSG00000005189.19	574	392.98	0.00	0.00	0.00	0.00
ENST00000568501.5	ENSG00000005189.19	624	442.95	0.00	0.00	0.00	0.00
ENST00000568647.5	ENSG00000005189.19	566	384.98	0.00	0.00	0.00	0.00
ENST00000568894.5	ENSG00000005189.19	580	398.97	20.37	1.34	0.90	14.16
ENST00000394391.8	ENSG00000005194.14	2182	2000.86	39.93	0.52	0.35	0.87
ENST00000563341.1	ENSG00000005194.14	505	324.04	106.16	8.60	5.80	14.31
ENST00000563561.1	ENSG00000005194.14	597	415.96	30.38	1.92	1.29	3.19
ENST00000564885.1	ENSG00000005194.14	493	312.06	35.70	3.00	2.03	5.00
ENST00000565368.5	ENSG00000005194.14	851	669.87	0.00	0.00	0.00	0.00
ENST00000565786.5	ENSG00000005194.14	641	459.94	12.91	0.74	0.50	1.23
ENST00000565961.5	ENSG00000005194.14	1814	1632.86	0.00	0.00	0.00	0.00
ENST00000566284.1	ENSG00000005194.14	1165	983.86	48.51	1.29	0.87	2.15
ENST00000567518.5	ENSG00000005194.14	2016	1834.86	668.81	9.56	6.46	15.93
ENST00000567751.5	ENSG00000005194.14	328	148.12	32.11	5.69	3.84	9.47
ENST00000568940.5	ENSG00000005194.14	1137	955.86	615.18	16.89	11.40	28.12
ENST00000569246.5	ENSG00000005194.14	910	728.87	41.28	1.49	1.00	2.47
ENST00000569370.5	ENSG00000005194.14	1559	1377.86	109.11	2.08	1.40	3.46
ENST00000569979.5	ENSG00000005194.14	896	714.87	5.14	0.19	0.13	0.31
ENST00000570000.5	ENSG00000005194.14	994	812.86	250.79	8.10	5.47	13.48
ENST00000585725.2	ENSG00000005206.16	583	401.97	0.00	0.00	0.00	0.00
ENST00000586111.3	ENSG00000005206.16	390	209.37	0.00	0.00	0.00	0.00
ENST00000586332.5	ENSG00000005206.16	496	315.05	0.00	0.00	0.00	0.00
ENST00000587851.1	ENSG00000005206.16	586	404.97	6.73	0.44	0.29	1.24
ENST00000589515.2	ENSG00000005206.16	1733	1551.86	734.14	12.41	8.38	35.18
ENST00000593243.5	ENSG00000005206.16	551	370.00	25.62	1.82	1.23	5.15
ENST00000610743.4	ENSG00000005206.16	2583	2401.86	434.64	4.75	3.21	13.46
ENST00000612623.1	ENSG00000005206.16	495	314.05	32.21	2.69	1.82	7.63
ENST00000613503.4	ENSG00000005206.16	3456	3274.86	175.73	1.41	0.95	3.99
ENST00000614784.1	ENSG00000005206.16	1411	1229.86	346.38	7.39	4.99	20.94
ENST00000614794.4	ENSG00000005206.16	1559	1377.86	116.86	2.23	1.50	6.31
ENST00000618220.4	ENSG00000005206.16	2459	2277.86	31.55	0.36	0.25	1.03
ENST00000621568.4	ENSG00000005206.16	1017	835.86	27.18	0.85	0.58	2.42
ENST00000622308.4	ENSG00000005206.16	749	567.90	20.30	0.94	0.63	2.66
ENST00000322813.9	ENSG00000005238.19	3028	2846.86	98.18	0.90	0.61	3.46
ENST00000378557.1	ENSG00000005238.19	3070	2888.86	29.78	0.27	0.18	1.03
ENST00000378561.5	ENSG00000005238.19	5771	5589.86	10.08	0.05	0.03	0.18
ENST00000378566.5	ENSG00000005238.19	2566	2384.86	192.61	2.12	1.43	8.10
ENST00000488109.6	ENSG00000005238.19	2999	2817.86	2378.33	22.15	14.95	84.65
ENST00000603301.5	ENSG00000005238.19	3256	3074.86	0.00	0.00	0.00	0.00
ENST00000605104.1	ENSG00000005238.19	561	379.99	5.56	0.38	0.26	1.47
ENST00000605244.5	ENSG00000005238.19	3016	2834.86	0.00	0.00	0.00	0.00
ENST00000605392.1	ENSG00000005238.19	585	403.97	4.47	0.29	0.20	1.11
ENST00000579263.1	ENSG00000005243.9	746	564.90	98.38	4.57	3.09	4.65
ENST00000580174.1	ENSG00000005243.9	157	8.90	0.00	0.00	0.00	0.00
ENST00000580409.5	ENSG00000005243.9	763	581.89	23.35	1.05	0.71	1.07
ENST00000581637.5	ENSG00000005243.9	590	408.97	18.54	1.19	0.80	1.21
ENST00000581756.5	ENSG00000005243.9	686	504.92	31.74	1.65	1.11	1.68
ENST00000583414.5	ENSG00000005243.9	520	339.02	371.59	28.76	19.42	29.23
ENST00000584955.5	ENSG00000005243.9	713	531.91	89.35	4.41	2.98	4.48
ENST00000585182.1	ENSG00000005243.9	394	213.35	343.42	42.24	28.52	42.93
ENST00000612370.4	ENSG00000005243.9	528	347.02	4.91	0.37	0.25	0.38
ENST00000621465.4	ENSG00000005243.9	895	713.87	384.73	14.14	9.55	14.37
ENST00000265717.4	ENSG00000005249.12	3745	3563.86	3946.51	29.06	19.62	98.04
ENST00000393613.6	ENSG00000005249.12	642	460.94	0.00	0.00	0.00	0.00
ENST00000488792.1	ENSG00000005249.12	609	427.96	9.49	0.58	0.39	1.96
ENST00000312196.8	ENSG00000005302.17	2345	2163.86	61.23	0.74	0.50	0.81
ENST00000337339.6	ENSG00000005302.17	3446	3264.86	321.72	2.59	1.75	2.84
ENST00000361672.6	ENSG00000005302.17	2256	2074.86	0.00	0.00	0.00	0.00
ENST00000380691.2	ENSG00000005302.17	589	407.97	4.00	0.26	0.17	0.28
ENST00000380692.6	ENSG00000005302.17	1071	889.86	180.91	5.33	3.60	5.86
ENST00000380693.7	ENSG00000005302.17	2377	2195.86	671.30	8.02	5.42	8.80
ENST00000398527.6	ENSG00000005302.17	2324	2142.86	0.61	0.01	0.01	0.01
ENST00000421368.2	ENSG00000005302.17	795	613.88	41.24	1.76	1.19	1.93
ENST00000467141.1	ENSG00000005302.17	599	417.96	38.69	2.43	1.64	2.67
ENST00000468149.5	ENSG00000005302.17	1646	1464.86	1379.22	24.70	16.68	27.12
ENST00000473380.1	ENSG00000005302.17	433	252.18	95.10	9.89	6.68	10.86
ENST00000473806.5	ENSG00000005302.17	452	271.13	0.00	0.00	0.00	0.00
ENST00000476743.5	ENSG00000005302.17	560	378.99	0.00	0.00	0.00	0.00
ENST00000478462.5	ENSG00000005302.17	549	368.00	321.83	22.95	15.49	25.19
ENST00000482871.5	ENSG00000005302.17	834	652.88	47.48	1.91	1.29	2.09
ENST00000483645.5	ENSG00000005302.17	549	368.00	0.00	0.00	0.00	0.00
ENST00000494268.1	ENSG00000005302.17	1124	942.86	377.68	10.51	7.10	11.54
ENST00000262367.9	ENSG00000005339.14	10803	10621.86	7811.25	19.30	13.03	8.57
ENST00000382070.7	ENSG00000005339.14	7598	7416.86	9406.84	33.28	22.47	14.78
ENST00000570939.2	ENSG00000005339.14	3316	3134.86	4142.36	34.67	23.41	15.40
ENST00000571763.5	ENSG00000005339.14	548	367.00	504.46	36.07	24.35	16.02
ENST00000571826.5	ENSG00000005339.14	627	445.95	22.38	1.32	0.89	0.58
ENST00000572134.1	ENSG00000005339.14	846	664.87	321.75	12.70	8.57	5.64
ENST00000572569.1	ENSG00000005339.14	553	371.99	82.31	5.81	3.92	2.58
ENST00000573517.6	ENSG00000005339.14	718	536.91	114.66	5.60	3.78	2.49
ENST00000573672.1	ENSG00000005339.14	922	740.86	253.53	8.98	6.06	3.99
ENST00000574740.1	ENSG00000005339.14	523	342.02	123.58	9.48	6.40	4.21
ENST00000575237.2	ENSG00000005339.14	403	222.30	388.68	45.88	30.98	20.38
ENST00000576720.1	ENSG00000005339.14	3578	3396.86	103.90	0.80	0.54	0.36
ENST00000634839.1	ENSG00000005339.14	339	158.91	68.32	11.28	7.62	5.01
ENST00000635753.1	ENSG00000005339.14	100	0.00	0.00	0.00	0.00	0.00
ENST00000635899.1	ENSG00000005339.14	100	0.00	0.00	0.00	0.00	0.00
ENST00000635919.1	ENSG00000005339.14	100	0.00	0.00	0.00	0.00	0.00
ENST00000636002.1	ENSG00000005339.14	84	0.00	0.00	0.00	0.00	0.00
ENST00000636895.1	ENSG00000005339.14	100	0.00	0.00	0.00	0.00	0.00
ENST00000637492.1	ENSG00000005339.14	100	0.00	0.00	0.00	0.00	0.00
ENST00000638158.1	ENSG00000005339.14	97	0.00	0.00	0.00	0.00	0.00
ENST00000268893.10	ENSG00000005379.15	7483	7301.86	0.00	0.00	0.00	0.00
ENST00000343736.8	ENSG00000005379.15	5947	5765.86	452.67	2.06	1.39	18.85
ENST00000577871.1	ENSG00000005379.15	746	564.90	3.43	0.16	0.11	1.46
ENST00000578486.1	ENSG00000005379.15	471	290.09	4.73	0.43	0.29	3.92
ENST00000578511.5	ENSG00000005379.15	1504	1322.86	22.05	0.44	0.30	4.00
ENST00000580669.5	ENSG00000005379.15	809	627.88	7.13	0.30	0.20	2.73
ENST00000581675.5	ENSG00000005379.15	1553	1371.86	190.98	3.65	2.47	33.43
ENST00000581692.2	ENSG00000005379.15	4161	3979.86	5.88	0.04	0.03	0.35
ENST00000582679.1	ENSG00000005379.15	887	705.87	0.00	0.00	0.00	0.00
ENST00000583624.1	ENSG00000005379.15	409	228.27	30.00	3.45	2.33	31.56
ENST00000585149.1	ENSG00000005379.15	381	200.43	3.09	0.40	0.27	3.70
ENST00000225275.3	ENSG00000005381.7	3215	3033.86	12.95	0.11	0.08	24.11
ENST00000577220.1	ENSG00000005381.7	260	83.27	0.00	0.00	0.00	0.00
ENST00000578493.1	ENSG00000005381.7	483	302.07	3.42	0.30	0.20	63.93
ENST00000580005.1	ENSG00000005381.7	398	217.32	0.00	0.00	0.00	0.00
ENST00000581022.1	ENSG00000005381.7	481	300.07	0.64	0.06	0.04	11.96
ENST00000222381.7	ENSG00000005421.8	2568	2386.86	12.39	0.14	0.09	2.85
ENST00000433729.1	ENSG00000005421.8	1058	876.86	23.17	0.69	0.47	14.53
ENST00000462594.1	ENSG00000005421.8	553	371.99	47.69	3.36	2.27	70.49
ENST00000470502.1	ENSG00000005421.8	578	396.98	8.75	0.58	0.39	12.13
ENST00000321027.7	ENSG00000005436.13	4440	4258.86	0.00	0.00	0.00	0.00
ENST00000409857.7	ENSG00000005436.13	2516	2334.86	383.87	4.31	2.91	5.82
ENST00000427862.1	ENSG00000005436.13	632	450.94	435.97	25.37	17.13	34.21
ENST00000442309.5	ENSG00000005436.13	642	460.94	6.90	0.39	0.27	0.53
ENST00000470197.5	ENSG00000005436.13	3648	3466.86	251.18	1.90	1.28	2.56
ENST00000470285.1	ENSG00000005436.13	423	242.21	1.53	0.17	0.11	0.22
ENST00000470503.1	ENSG00000005436.13	1066	884.86	145.99	4.33	2.92	5.84
ENST00000472230.5	ENSG00000005436.13	2265	2083.86	1183.91	14.91	10.07	20.10
ENST00000486016.1	ENSG00000005436.13	595	413.96	18.94	1.20	0.81	1.62
ENST00000492826.1	ENSG00000005436.13	443	262.15	215.64	21.58	14.57	29.10
ENST00000541687.5	ENSG00000005436.13	4318	4136.86	0.00	0.00	0.00	0.00
ENST00000348227.4	ENSG00000005448.16	1147	965.86	204.36	5.55	3.75	23.30
ENST00000409791.5	ENSG00000005448.16	854	672.87	67.34	2.63	1.77	11.02
ENST00000426787.5	ENSG00000005448.16	576	394.98	0.00	0.00	0.00	0.00
ENST00000461531.5	ENSG00000005448.16	901	719.87	11.01	0.40	0.27	1.68
ENST00000465134.5	ENSG00000005448.16	1862	1680.86	44.88	0.70	0.47	2.94
ENST00000468778.5	ENSG00000005448.16	2356	2174.86	110.27	1.33	0.90	5.58
ENST00000469321.5	ENSG00000005448.16	864	682.87	2.44	0.09	0.06	0.39
ENST00000469932.5	ENSG00000005448.16	552	370.99	0.00	0.00	0.00	0.00
ENST00000475328.5	ENSG00000005448.16	545	364.00	3.79	0.27	0.18	1.15
ENST00000480089.5	ENSG00000005448.16	1046	864.86	0.00	0.00	0.00	0.00
ENST00000482605.1	ENSG00000005448.16	626	444.95	217.91	12.85	8.68	53.93
ENST00000482880.5	ENSG00000005448.16	1026	844.86	0.00	0.00	0.00	0.00
ENST00000493982.5	ENSG00000005448.16	563	381.99	0.00	0.00	0.00	0.00
ENST00000331536.7	ENSG00000005469.11	3175	2993.86	561.56	4.92	3.32	13.25
ENST00000412227.6	ENSG00000005469.11	1213	1031.86	61.82	1.57	1.06	4.23
ENST00000419147.6	ENSG00000005469.11	2959	2777.86	756.79	7.15	4.83	19.25
ENST00000442291.1	ENSG00000005469.11	1993	1811.86	81.46	1.18	0.80	3.18
ENST00000469785.1	ENSG00000005469.11	553	371.99	38.46	2.71	1.83	7.31
ENST00000479014.1	ENSG00000005469.11	523	342.02	21.96	1.69	1.14	4.54
ENST00000488850.1	ENSG00000005469.11	575	393.98	268.95	17.91	12.09	48.24
ENST00000265723.8	ENSG00000005471.15	4020	3838.86	342.86	2.34	1.58	2.02
ENST00000358400.7	ENSG00000005471.15	3826	3644.86	971.84	7.00	4.72	6.04
ENST00000359206.7	ENSG00000005471.15	3923	3741.86	3979.80	27.91	18.84	24.11
ENST00000417608.1	ENSG00000005471.15	2007	1825.86	0.00	0.00	0.00	0.00
ENST00000440025.1	ENSG00000005471.15	523	342.02	121.20	9.30	6.28	8.03
ENST00000453593.5	ENSG00000005471.15	3699	3517.86	0.00	0.00	0.00	0.00
ENST00000467079.1	ENSG00000005471.15	794	612.88	236.09	10.11	6.82	8.73
ENST00000467983.1	ENSG00000005471.15	414	233.25	505.61	56.88	38.41	49.14
ENST00000469770.1	ENSG00000005471.15	746	564.90	37.31	1.73	1.17	1.50
ENST00000473795.1	ENSG00000005471.15	1115	933.86	16.84	0.47	0.32	0.41
ENST00000257745.8	ENSG00000005483.20	6714	6532.86	6385.67	25.65	17.32	25.43
ENST00000311117.7	ENSG00000005483.20	6874	6692.86	1849.68	7.25	4.90	7.19
ENST00000334884.9	ENSG00000005483.20	6840	6658.86	4663.66	18.38	12.41	18.22
ENST00000468607.1	ENSG00000005483.20	558	376.99	141.78	9.87	6.66	9.78
ENST00000473063.1	ENSG00000005483.20	375	194.48	40.28	5.43	3.67	5.39
ENST00000474203.5	ENSG00000005483.20	617	435.95	2.89	0.17	0.12	0.17
ENST00000476671.5	ENSG00000005483.20	2523	2341.86	971.49	10.88	7.35	10.79
ENST00000478079.1	ENSG00000005483.20	597	415.96	100.36	6.33	4.27	6.28
ENST00000478990.5	ENSG00000005483.20	1500	1318.86	0.00	0.00	0.00	0.00
ENST00000479838.2	ENSG00000005483.20	883	701.87	73.11	2.73	1.85	2.71
ENST00000480368.5	ENSG00000005483.20	679	497.92	0.00	0.00	0.00	0.00
ENST00000482560.6	ENSG00000005483.20	1759	1577.86	28.59	0.48	0.32	0.47
ENST00000485619.1	ENSG00000005483.20	397	216.33	14.15	1.72	1.16	1.70
ENST00000495267.5	ENSG00000005483.20	1133	951.86	395.93	10.91	7.37	10.82
ENST00000496191.1	ENSG00000005483.20	584	402.97	16.14	1.05	0.71	1.04
ENST00000622386.1	ENSG00000005483.20	1588	1406.86	0.00	0.00	0.00	0.00
ENST00000006777.10	ENSG00000005486.16	1802	1620.86	6713.64	108.68	73.38	60.61
ENST00000318622.8	ENSG00000005486.16	1878	1696.86	885.96	13.70	9.25	7.64
ENST00000428119.1	ENSG00000005486.16	1274	1092.86	0.00	0.00	0.00	0.00
ENST00000454791.1	ENSG00000005486.16	1831	1649.86	1208.50	19.22	12.98	10.72
ENST00000466232.5	ENSG00000005486.16	566	384.98	0.00	0.00	0.00	0.00
ENST00000467406.2	ENSG00000005486.16	636	454.94	605.09	34.90	23.56	19.46
ENST00000468304.1	ENSG00000005486.16	803	621.88	36.81	1.55	1.05	0.87
ENST00000468644.5	ENSG00000005486.16	555	373.99	0.00	0.00	0.00	0.00
ENST00000476218.1	ENSG00000005486.16	181	20.86	1.01	1.27	0.86	0.71
ENST00000293894.3	ENSG00000005513.9	3049	2867.86	829.47	7.59	5.12	87.87
ENST00000566034.1	ENSG00000005513.9	4153	3971.86	158.53	1.05	0.71	12.13
ENST00000306270.11	ENSG00000005700.14	6054	5872.86	0.00	0.00	0.00	0.00
ENST00000369751.2	ENSG00000005700.14	4437	4255.86	867.90	5.35	3.61	7.74
ENST00000445419.6	ENSG00000005700.14	3663	3481.86	201.50	1.52	1.03	2.20
ENST00000471036.1	ENSG00000005700.14	721	539.91	0.00	0.00	0.00	0.00
ENST00000503400.5	ENSG00000005700.14	5239	5057.86	3833.37	19.89	13.43	28.76
ENST00000503631.5	ENSG00000005700.14	3560	3378.86	1441.79	11.20	7.56	16.19
ENST00000505222.5	ENSG00000005700.14	5547	5365.86	512.09	2.50	1.69	3.62
ENST00000508381.1	ENSG00000005700.14	2520	2338.86	100.12	1.12	0.76	1.62
ENST00000510291.5	ENSG00000005700.14	4109	3927.86	4125.23	27.56	18.61	39.86
ENST00000610980.4	ENSG00000005700.14	5195	5013.86	0.00	0.00	0.00	0.00
ENST00000005082.13	ENSG00000005801.16	2021	1839.86	1501.39	21.41	14.46	67.03
ENST00000330692.11	ENSG00000005801.16	486	305.07	0.00	0.00	0.00	0.00
ENST00000343338.11	ENSG00000005801.16	3145	2963.86	0.00	0.00	0.00	0.00
ENST00000354599.10	ENSG00000005801.16	2970	2788.86	49.62	0.47	0.32	1.46
ENST00000399602.8	ENSG00000005801.16	2369	2187.86	254.58	3.05	2.06	9.56
ENST00000427810.6	ENSG00000005801.16	560	378.99	1.45	0.10	0.07	0.32
ENST00000429541.6	ENSG00000005801.16	2389	2207.86	258.52	3.07	2.07	9.62
ENST00000438262.6	ENSG00000005801.16	1018	836.86	6.66	0.21	0.14	0.65
ENST00000524857.5	ENSG00000005801.16	542	361.00	0.00	0.00	0.00	0.00
ENST00000525313.6	ENSG00000005801.16	720	538.91	12.45	0.61	0.41	1.90
ENST00000525502.5	ENSG00000005801.16	546	365.00	0.00	0.00	0.00	0.00
ENST00000526501.5	ENSG00000005801.16	610	428.96	0.00	0.00	0.00	0.00
ENST00000526540.5	ENSG00000005801.16	585	403.97	1.47	0.10	0.06	0.30
ENST00000526598.1	ENSG00000005801.16	583	401.97	1.12	0.07	0.05	0.23
ENST00000526601.5	ENSG00000005801.16	2008	1826.86	99.18	1.42	0.96	4.46
ENST00000527386.1	ENSG00000005801.16	581	399.97	0.00	0.00	0.00	0.00
ENST00000528218.5	ENSG00000005801.16	891	709.87	0.00	0.00	0.00	0.00
ENST00000528410.5	ENSG00000005801.16	1001	819.86	0.00	0.00	0.00	0.00
ENST00000528636.1	ENSG00000005801.16	542	361.00	0.00	0.00	0.00	0.00
ENST00000528796.5	ENSG00000005801.16	881	699.87	0.00	0.00	0.00	0.00
ENST00000529085.5	ENSG00000005801.16	582	400.97	8.23	0.54	0.36	1.69
ENST00000529228.5	ENSG00000005801.16	558	376.99	1.41	0.10	0.07	0.31
ENST00000529678.5	ENSG00000005801.16	579	397.98	0.00	0.00	0.00	0.00
ENST00000529789.5	ENSG00000005801.16	570	388.98	5.04	0.34	0.23	1.06
ENST00000530643.5	ENSG00000005801.16	575	393.98	0.00	0.00	0.00	0.00
ENST00000532539.1	ENSG00000005801.16	519	338.02	5.88	0.46	0.31	1.43
ENST00000533036.5	ENSG00000005801.16	764	582.89	0.00	0.00	0.00	0.00
ENST00000534569.5	ENSG00000005801.16	682	500.92	0.00	0.00	0.00	0.00
ENST00000618467.4	ENSG00000005801.16	440	259.16	0.00	0.00	0.00	0.00
ENST00000620374.4	ENSG00000005801.16	3342	3160.86	0.00	0.00	0.00	0.00
ENST00000357337.10	ENSG00000005810.17	14736	14554.86	0.00	0.00	0.00	0.00
ENST00000429715.1	ENSG00000005810.17	3660	3478.86	6464.22	48.75	32.92	33.79
ENST00000462987.2	ENSG00000005810.17	463	282.11	11.24	1.05	0.71	0.72
ENST00000466564.2	ENSG00000005810.17	364	183.58	24.59	3.52	2.37	2.44
ENST00000474882.2	ENSG00000005810.17	393	212.35	0.00	0.00	0.00	0.00
ENST00000482517.5	ENSG00000005810.17	1581	1399.86	1987.40	37.25	25.15	25.82
ENST00000485061.2	ENSG00000005810.17	566	384.98	195.32	13.31	8.99	9.23
ENST00000486679.2	ENSG00000005810.17	545	364.00	5.07	0.37	0.25	0.25
ENST00000491491.1	ENSG00000005810.17	649	467.94	10.35	0.58	0.39	0.40
ENST00000498073.2	ENSG00000005810.17	1041	859.86	106.26	3.24	2.19	2.25
ENST00000544440.6	ENSG00000005810.17	14664	14482.86	15774.97	28.58	19.30	19.81
ENST00000612956.4	ENSG00000005810.17	1542	1360.86	395.73	7.63	5.15	5.29
ENST00000355619.9	ENSG00000005812.10	3503	3321.86	5478.99	43.28	29.22	81.73
ENST00000417323.1	ENSG00000005812.10	1093	911.86	2.00	0.06	0.04	0.11
ENST00000470210.1	ENSG00000005812.10	561	379.99	98.60	6.81	4.60	12.86
ENST00000472949.1	ENSG00000005812.10	329	149.10	0.00	0.00	0.00	0.00
ENST00000477982.2	ENSG00000005812.10	3172	2990.86	302.00	2.65	1.79	5.00
ENST00000485797.2	ENSG00000005812.10	527	346.02	2.09	0.16	0.11	0.30
ENST00000356798.10	ENSG00000005844.17	5213	5031.86	312.00	1.63	1.10	13.02
ENST00000358164.9	ENSG00000005844.17	4673	4491.86	367.39	2.15	1.45	17.17
ENST00000433423.2	ENSG00000005844.17	1416	1234.86	0.00	0.00	0.00	0.00
ENST00000562020.1	ENSG00000005844.17	561	379.99	0.00	0.00	0.00	0.00
ENST00000562652.1	ENSG00000005844.17	561	379.99	0.00	0.00	0.00	0.00
ENST00000562857.5	ENSG00000005844.17	821	639.88	0.00	0.00	0.00	0.00
ENST00000563615.5	ENSG00000005844.17	575	393.98	59.25	3.95	2.66	31.58
ENST00000564118.1	ENSG00000005844.17	699	517.91	1.33	0.07	0.05	0.54
ENST00000564632.1	ENSG00000005844.17	964	782.86	10.83	0.36	0.25	2.91
ENST00000564935.1	ENSG00000005844.17	585	403.97	4.11	0.27	0.18	2.14
ENST00000565348.5	ENSG00000005844.17	557	375.99	0.00	0.00	0.00	0.00
ENST00000565864.5	ENSG00000005844.17	536	355.01	0.00	0.00	0.00	0.00
ENST00000566149.1	ENSG00000005844.17	443	262.15	13.43	1.34	0.91	10.76
ENST00000566267.1	ENSG00000005844.17	537	356.01	27.77	2.05	1.38	16.38
ENST00000568012.5	ENSG00000005844.17	575	393.98	0.00	0.00	0.00	0.00
ENST00000568926.5	ENSG00000005844.17	559	377.99	0.00	0.00	0.00	0.00
ENST00000568987.1	ENSG00000005844.17	549	368.00	7.04	0.50	0.34	4.02
ENST00000569570.5	ENSG00000005844.17	496	315.05	0.00	0.00	0.00	0.00
ENST00000569725.1	ENSG00000005844.17	545	364.00	2.60	0.19	0.13	1.50
ENST00000007708.7	ENSG00000005882.11	2384	2202.86	76.60	0.91	0.62	2.82
ENST00000503076.1	ENSG00000005882.11	560	378.99	1.06	0.07	0.05	0.23
ENST00000503176.5	ENSG00000005882.11	3440	3258.86	118.39	0.95	0.64	2.95
ENST00000503614.5	ENSG00000005882.11	947	765.86	124.95	4.28	2.89	13.23
ENST00000505440.5	ENSG00000005882.11	615	433.95	4.91	0.30	0.20	0.92
ENST00000505897.5	ENSG00000005882.11	865	683.87	260.31	9.99	6.74	30.87
ENST00000506242.5	ENSG00000005882.11	517	336.03	24.57	1.92	1.30	5.93
ENST00000506647.1	ENSG00000005882.11	660	478.93	12.12	0.66	0.45	2.05
ENST00000508030.5	ENSG00000005882.11	578	396.98	0.00	0.00	0.00	0.00
ENST00000508960.1	ENSG00000005882.11	553	371.99	76.32	5.38	3.64	16.64
ENST00000510219.2	ENSG00000005882.11	576	394.98	0.00	0.00	0.00	0.00
ENST00000511026.1	ENSG00000005882.11	577	395.98	0.00	0.00	0.00	0.00
ENST00000512204.5	ENSG00000005882.11	806	624.88	148.61	6.24	4.21	19.29
ENST00000512238.1	ENSG00000005882.11	590	408.97	0.00	0.00	0.00	0.00
ENST00000515040.5	ENSG00000005882.11	567	385.98	24.18	1.64	1.11	5.08
ENST00000614357.4	ENSG00000005882.11	2493	2311.86	0.00	0.00	0.00	0.00
ENST00000007722.11	ENSG00000005884.17	3665	3483.86	0.00	0.00	0.00	0.00
ENST00000320031.12	ENSG00000005884.17	4888	4706.86	2061.50	11.49	7.76	23.89
ENST00000504417.1	ENSG00000005884.17	227	54.34	0.00	0.00	0.00	0.00
ENST00000505306.5	ENSG00000005884.17	5479	5297.86	177.83	0.88	0.59	1.83
ENST00000505552.1	ENSG00000005884.17	600	418.96	6.92	0.43	0.29	0.90
ENST00000505612.1	ENSG00000005884.17	576	394.98	0.00	0.00	0.00	0.00
ENST00000506401.6	ENSG00000005884.17	1817	1635.86	49.97	0.80	0.54	1.67
ENST00000506437.1	ENSG00000005884.17	3055	2873.86	98.16	0.90	0.61	1.86
ENST00000506827.1	ENSG00000005884.17	827	645.88	6.83	0.28	0.19	0.58
ENST00000507771.5	ENSG00000005884.17	399	218.32	43.71	5.25	3.55	10.92
ENST00000508100.1	ENSG00000005884.17	549	368.00	4.92	0.35	0.24	0.73
ENST00000510809.1	ENSG00000005884.17	518	337.03	87.58	6.82	4.60	14.17
ENST00000512553.5	ENSG00000005884.17	351	170.73	107.38	16.50	11.14	34.30
ENST00000514834.1	ENSG00000005884.17	860	678.87	29.78	1.15	0.78	2.39
ENST00000515147.1	ENSG00000005884.17	535	354.01	43.42	3.22	2.17	6.69
ENST00000570989.1	ENSG00000005884.17	2495	2313.86	3.00	0.03	0.02	0.07
ENST00000304543.9	ENSG00000005889.15	2996	2814.86	3069.33	28.61	19.32	40.61
ENST00000338565.3	ENSG00000005889.15	2906	2724.86	0.00	0.00	0.00	0.00
ENST00000379177.5	ENSG00000005889.15	7558	7376.86	4272.65	15.20	10.26	21.57
ENST00000379188.7	ENSG00000005889.15	7513	7331.86	7002.07	25.06	16.92	35.57
ENST00000419690.5	ENSG00000005889.15	300	120.92	0.00	0.00	0.00	0.00
ENST00000428571.5	ENSG00000005889.15	600	418.96	3.30	0.21	0.14	0.29
ENST00000459724.1	ENSG00000005889.15	673	491.93	0.00	0.00	0.00	0.00
ENST00000474385.1	ENSG00000005889.15	651	469.94	1.50	0.08	0.06	0.12
ENST00000480195.1	ENSG00000005889.15	367	186.55	9.15	1.29	0.87	1.83
ENST00000497813.1	ENSG00000005889.15	475	294.08	0.00	0.00	0.00	0.00
ENST00000539115.5	ENSG00000005889.15	6801	6619.86	0.00	0.00	0.00	0.00
ENST00000200639.8	ENSG00000005893.15	1867	1685.86	12715.29	197.90	133.63	52.15
ENST00000371335.4	ENSG00000005893.15	4030	3848.86	24674.41	168.21	113.58	44.33
ENST00000434600.6	ENSG00000005893.15	2089	1907.86	294.25	4.05	2.73	1.07
ENST00000486593.5	ENSG00000005893.15	1069	887.86	315.93	9.34	6.30	2.46
ENST00000262407.5	ENSG00000005961.17	3333	3151.86	61.44	0.51	0.35	15.62
ENST00000587295.5	ENSG00000005961.17	496	315.05	0.00	0.00	0.00	0.00
ENST00000588098.1	ENSG00000005961.17	281	102.80	6.65	1.70	1.15	51.86
ENST00000589645.5	ENSG00000005961.17	579	397.98	2.59	0.17	0.12	5.22
ENST00000591990.5	ENSG00000005961.17	565	383.98	0.00	0.00	0.00	0.00
ENST00000592075.5	ENSG00000005961.17	461	280.11	0.00	0.00	0.00	0.00
ENST00000592226.5	ENSG00000005961.17	1170	988.86	25.31	0.67	0.45	20.51
ENST00000592253.5	ENSG00000005961.17	462	281.11	0.00	0.00	0.00	0.00
ENST00000592462.5	ENSG00000005961.17	3189	3007.86	16.91	0.15	0.10	4.51
ENST00000592944.1	ENSG00000005961.17	563	381.99	1.09	0.07	0.05	2.28
ENST00000257621.4	ENSG00000005981.12	582	400.97	6.12	0.40	0.27	77.98
ENST00000325885.5	ENSG00000005981.12	3825	3643.86	0.00	0.00	0.00	0.00
ENST00000428113.5	ENSG00000005981.12	1547	1365.86	5.88	0.11	0.08	22.02
ENST00000353258.7	ENSG00000006007.11	2958	2776.86	2340.51	22.12	14.93	20.75
ENST00000563645.1	ENSG00000006007.11	769	587.89	1496.44	66.79	45.10	62.67
ENST00000564172.1	ENSG00000006007.11	2238	2056.86	1216.01	15.51	10.47	14.56
ENST00000569773.1	ENSG00000006007.11	739	557.90	0.00	0.00	0.00	0.00
ENST00000569899.5	ENSG00000006007.11	1618	1436.86	118.05	2.16	1.46	2.02
ENST00000358607.10	ENSG00000006015.17	839	657.87	26.42	1.05	0.71	2.50
ENST00000450195.6	ENSG00000006015.17	702	520.91	14.75	0.74	0.50	1.76
ENST00000595077.1	ENSG00000006015.17	2465	2283.86	107.29	1.23	0.83	2.92
ENST00000595490.1	ENSG00000006015.17	410	229.26	34.51	3.95	2.67	9.37
ENST00000597371.1	ENSG00000006015.17	1081	899.86	1151.00	33.56	22.66	79.62
ENST00000598375.5	ENSG00000006015.17	1792	1610.86	41.30	0.67	0.45	1.60
ENST00000600997.5	ENSG00000006015.17	2275	2093.86	59.43	0.74	0.50	1.77
ENST00000601736.1	ENSG00000006015.17	491	310.06	2.30	0.19	0.13	0.46
ENST00000392386.7	ENSG00000006016.10	1792	1610.86	24.54	0.40	0.27	70.68
ENST00000593286.1	ENSG00000006016.10	514	333.03	0.00	0.00	0.00	0.00
ENST00000594325.1	ENSG00000006016.10	1020	838.86	0.00	0.00	0.00	0.00
ENST00000596360.1	ENSG00000006016.10	413	232.25	1.47	0.17	0.11	29.32
ENST00000597131.1	ENSG00000006016.10	520	339.02	0.00	0.00	0.00	0.00
ENST00000007414.7	ENSG00000006025.11	3640	3458.86	170.30	1.29	0.87	46.20
ENST00000392507.7	ENSG00000006025.11	3349	3167.86	36.88	0.31	0.21	10.93
ENST00000578461.1	ENSG00000006025.11	430	249.19	0.00	0.00	0.00	0.00
ENST00000579728.5	ENSG00000006025.11	4104	3922.86	7.06	0.05	0.03	1.69
ENST00000580140.5	ENSG00000006025.11	1594	1412.86	0.00	0.00	0.00	0.00
ENST00000580226.5	ENSG00000006025.11	854	672.87	3.93	0.15	0.10	5.48
ENST00000580808.1	ENSG00000006025.11	495	314.05	0.00	0.00	0.00	0.00
ENST00000583167.5	ENSG00000006025.11	4497	4315.86	76.53	0.47	0.31	16.64
ENST00000584698.1	ENSG00000006025.11	688	506.92	10.30	0.53	0.36	19.07
ENST00000585051.1	ENSG00000006025.11	614	432.95	0.00	0.00	0.00	0.00
ENST00000613735.4	ENSG00000006025.11	2836	2654.86	0.00	0.00	0.00	0.00
ENST00000261713.8	ENSG00000006042.11	826	644.88	0.00	0.00	0.00	0.00
ENST00000394642.7	ENSG00000006042.11	1683	1501.86	1489.59	26.02	17.57	35.60
ENST00000395149.6	ENSG00000006042.11	808	626.88	36.28	1.52	1.03	2.08
ENST00000439138.5	ENSG00000006042.11	896	714.87	632.35	23.21	15.67	31.75
ENST00000578289.5	ENSG00000006042.11	806	624.88	9.19	0.39	0.26	0.53
ENST00000579849.5	ENSG00000006042.11	4434	4252.86	23.89	0.15	0.10	0.20
ENST00000582227.5	ENSG00000006042.11	424	243.21	65.76	7.10	4.79	9.70
ENST00000583120.1	ENSG00000006042.11	504	323.04	179.43	14.57	9.84	19.93
ENST00000583437.2	ENSG00000006042.11	776	594.89	3.50	0.15	0.10	0.21
ENST00000007699.9	ENSG00000006047.12	1590	1408.86	5.11	0.10	0.06	45.72
ENST00000570627.1	ENSG00000006047.12	653	471.93	0.00	0.00	0.00	0.00
ENST00000570720.1	ENSG00000006047.12	606	424.96	0.00	0.00	0.00	0.00
ENST00000571127.1	ENSG00000006047.12	791	609.88	1.61	0.07	0.05	33.32
ENST00000571464.1	ENSG00000006047.12	640	458.94	0.00	0.00	0.00	0.00
ENST00000571485.5	ENSG00000006047.12	4553	4371.86	7.27	0.04	0.03	20.96
ENST00000571834.5	ENSG00000006047.12	2195	2013.86	0.00	0.00	0.00	0.00
ENST00000007735.3	ENSG00000006059.3	1287	1105.86	0.00	0.00	0.00	0.00
ENST00000344686.6	ENSG00000006062.13	4460	4278.86	778.85	4.78	3.22	55.55
ENST00000376926.8	ENSG00000006062.13	4583	4401.86	278.11	1.66	1.12	19.28
ENST00000586644.1	ENSG00000006062.13	570	388.98	16.76	1.13	0.76	13.15
ENST00000592267.1	ENSG00000006062.13	3152	2970.86	54.10	0.48	0.32	5.56
ENST00000617331.1	ENSG00000006062.13	1049	867.86	18.40	0.56	0.38	6.47
ENST00000302539.8	ENSG00000006071.12	4923	4741.86	0.43	0.00	0.00	0.55
ENST00000389817.7	ENSG00000006071.12	4921	4739.86	4.91	0.03	0.02	6.33
ENST00000524561.1	ENSG00000006071.12	708	526.91	1.37	0.07	0.05	15.89
ENST00000525022.1	ENSG00000006071.12	675	493.92	0.00	0.00	0.00	0.00
ENST00000526002.1	ENSG00000006071.12	598	416.96	0.00	0.00	0.00	0.00
ENST00000526037.5	ENSG00000006071.12	612	430.95	3.53	0.21	0.15	50.08
ENST00000526168.5	ENSG00000006071.12	537	356.01	0.00	0.00	0.00	0.00
ENST00000526921.5	ENSG00000006071.12	958	776.86	0.00	0.00	0.00	0.00
ENST00000527905.5	ENSG00000006071.12	4283	4101.86	0.00	0.00	0.00	0.00
ENST00000528202.5	ENSG00000006071.12	549	368.00	0.00	0.00	0.00	0.00
ENST00000528374.1	ENSG00000006071.12	611	429.96	0.00	0.00	0.00	0.00
ENST00000529967.5	ENSG00000006071.12	836	654.87	2.37	0.09	0.06	22.13
ENST00000530147.5	ENSG00000006071.12	547	366.00	0.00	0.00	0.00	0.00
ENST00000531137.1	ENSG00000006071.12	665	483.93	0.40	0.02	0.01	5.03
ENST00000531642.5	ENSG00000006071.12	883	701.87	0.00	0.00	0.00	0.00
ENST00000531891.1	ENSG00000006071.12	440	259.16	0.00	0.00	0.00	0.00
ENST00000531911.1	ENSG00000006071.12	727	545.90	0.00	0.00	0.00	0.00
ENST00000532220.1	ENSG00000006071.12	611	429.96	0.00	0.00	0.00	0.00
ENST00000532728.5	ENSG00000006071.12	2098	1916.86	0.00	0.00	0.00	0.00
ENST00000612903.1	ENSG00000006071.12	183	22.06	0.00	0.00	0.00	0.00
ENST00000635881.1	ENSG00000006071.12	2011	1829.86	0.00	0.00	0.00	0.00
ENST00000005284.3	ENSG00000006116.3	3088	2906.86	1.00	0.01	0.01	100.00
ENST00000005286.8	ENSG00000006118.14	3480	3298.86	762.69	6.07	4.10	12.83
ENST00000453848.6	ENSG00000006118.14	3346	3164.86	0.00	0.00	0.00	0.00
ENST00000534983.5	ENSG00000006118.14	2477	2295.86	72.82	0.83	0.56	1.76
ENST00000535480.1	ENSG00000006118.14	692	510.92	580.95	29.83	20.15	63.08
ENST00000536409.1	ENSG00000006118.14	454	273.12	0.00	0.00	0.00	0.00
ENST00000536928.1	ENSG00000006118.14	582	400.97	0.00	0.00	0.00	0.00
ENST00000537065.1	ENSG00000006118.14	324	144.21	0.00	0.00	0.00	0.00
ENST00000537110.1	ENSG00000006118.14	446	265.14	0.00	0.00	0.00	0.00
ENST00000538090.1	ENSG00000006118.14	591	409.97	0.00	0.00	0.00	0.00
ENST00000540112.1	ENSG00000006118.14	2013	1831.86	446.76	6.40	4.32	13.53
ENST00000540276.1	ENSG00000006118.14	514	333.03	0.00	0.00	0.00	0.00
ENST00000543732.1	ENSG00000006118.14	742	560.90	0.00	0.00	0.00	0.00
ENST00000544065.5	ENSG00000006118.14	990	808.86	110.55	3.59	2.42	7.58
ENST00000544098.1	ENSG00000006118.14	3981	3799.86	83.25	0.57	0.39	1.22
ENST00000587805.1	ENSG00000006125.16	690	508.92	25.84	1.33	0.90	1.37
ENST00000588093.1	ENSG00000006125.16	334	154.00	0.00	0.00	0.00	0.00
ENST00000588116.1	ENSG00000006125.16	779	597.89	0.00	0.00	0.00	0.00
ENST00000589774.5	ENSG00000006125.16	552	370.99	0.00	0.00	0.00	0.00
ENST00000590432.5	ENSG00000006125.16	554	372.99	0.00	0.00	0.00	0.00
ENST00000590538.5	ENSG00000006125.16	568	386.98	0.00	0.00	0.00	0.00
ENST00000591561.5	ENSG00000006125.16	756	574.89	0.00	0.00	0.00	0.00
ENST00000591610.5	ENSG00000006125.16	559	377.99	0.00	0.00	0.00	0.00
ENST00000592167.5	ENSG00000006125.16	461	280.11	0.00	0.00	0.00	0.00
ENST00000593014.3	ENSG00000006125.16	577	395.98	0.00	0.00	0.00	0.00
ENST00000610402.4	ENSG00000006125.16	3204	3022.86	0.00	0.00	0.00	0.00
ENST00000612035.4	ENSG00000006125.16	2161	1979.86	0.00	0.00	0.00	0.00
ENST00000612116.4	ENSG00000006125.16	2266	2084.86	0.00	0.00	0.00	0.00
ENST00000614600.4	ENSG00000006125.16	2285	2103.86	11.62	0.14	0.10	0.15
ENST00000616681.4	ENSG00000006125.16	3267	3085.86	0.00	0.00	0.00	0.00
ENST00000616784.4	ENSG00000006125.16	2542	2360.86	0.00	0.00	0.00	0.00
ENST00000618940.4	ENSG00000006125.16	3415	3233.86	6642.72	53.90	36.39	55.24
ENST00000619183.1	ENSG00000006125.16	1595	1413.86	0.00	0.00	0.00	0.00
ENST00000620039.4	ENSG00000006125.16	3428	3246.86	2153.61	17.40	11.75	17.84
ENST00000621668.4	ENSG00000006125.16	2055	1873.86	0.00	0.00	0.00	0.00
ENST00000621914.4	ENSG00000006125.16	5702	5520.86	5217.21	24.80	16.74	25.41
ENST00000628168.1	ENSG00000006125.16	192	27.81	0.00	0.00	0.00	0.00
ENST00000319273.9	ENSG00000006128.11	1239	1057.86	0.00	0.00	0.00	0.00
ENST00000346867.4	ENSG00000006128.11	1011	829.86	0.00	0.00	0.00	0.00
ENST00000350485.8	ENSG00000006128.11	975	793.86	0.00	0.00	0.00	0.00
ENST00000491437.1	ENSG00000006128.11	607	425.96	0.00	0.00	0.00	0.00
ENST00000495916.1	ENSG00000006128.11	522	341.02	0.00	0.00	0.00	0.00
ENST00000219069.5	ENSG00000006194.9	3830	3648.86	816.27	5.87	3.96	11.77
ENST00000538765.2	ENSG00000006194.9	1721	1539.86	802.96	13.68	9.24	27.45
ENST00000572748.1	ENSG00000006194.9	759	577.89	2.84	0.13	0.09	0.26
ENST00000573578.1	ENSG00000006194.9	1636	1454.86	121.50	2.19	1.48	4.40
ENST00000574253.1	ENSG00000006194.9	1139	957.86	106.47	2.92	1.97	5.85
ENST00000574674.1	ENSG00000006194.9	691	509.92	84.30	4.34	2.93	8.70
ENST00000575332.1	ENSG00000006194.9	2637	2455.86	1261.66	13.48	9.10	27.04
ENST00000575823.1	ENSG00000006194.9	851	669.87	184.97	7.24	4.89	14.53
ENST00000006053.6	ENSG00000006210.6	3321	3139.86	356.72	2.98	2.01	86.69
ENST00000563383.1	ENSG00000006210.6	3313	3131.86	43.98	0.37	0.25	10.71
ENST00000564948.1	ENSG00000006210.6	563	381.99	1.30	0.09	0.06	2.60
ENST00000565912.1	ENSG00000006210.6	5796	5614.86	0.00	0.00	0.00	0.00
ENST00000006658.10	ENSG00000006282.20	2719	2537.86	0.00	0.00	0.00	0.00
ENST00000356488.8	ENSG00000006282.20	2634	2452.86	49.98	0.53	0.36	0.55
ENST00000502911.5	ENSG00000006282.20	879	697.87	1.14	0.04	0.03	0.04
ENST00000503063.5	ENSG00000006282.20	3232	3050.86	1338.87	11.51	7.78	11.95
ENST00000503127.5	ENSG00000006282.20	2734	2552.86	827.35	8.50	5.74	8.83
ENST00000504265.5	ENSG00000006282.20	877	695.87	0.00	0.00	0.00	0.00
ENST00000504271.1	ENSG00000006282.20	806	624.88	16.27	0.68	0.46	0.71
ENST00000504334.5	ENSG00000006282.20	3539	3357.86	52.15	0.41	0.28	0.42
ENST00000505085.5	ENSG00000006282.20	628	446.95	0.00	0.00	0.00	0.00
ENST00000505336.1	ENSG00000006282.20	534	353.01	10.22	0.76	0.51	0.79
ENST00000505456.6	ENSG00000006282.20	878	696.87	3.48	0.13	0.09	0.14
ENST00000505559.5	ENSG00000006282.20	1590	1408.86	42.41	0.79	0.53	0.82
ENST00000505656.5	ENSG00000006282.20	975	793.86	11.35	0.38	0.25	0.39
ENST00000508528.1	ENSG00000006282.20	512	331.03	0.00	0.00	0.00	0.00
ENST00000508598.5	ENSG00000006282.20	570	388.98	0.00	0.00	0.00	0.00
ENST00000510917.5	ENSG00000006282.20	453	272.13	0.00	0.00	0.00	0.00
ENST00000511347.5	ENSG00000006282.20	1035	853.86	0.00	0.00	0.00	0.00
ENST00000511605.1	ENSG00000006282.20	559	377.99	2.00	0.14	0.09	0.14
ENST00000511845.5	ENSG00000006282.20	554	372.99	4.78	0.34	0.23	0.35
ENST00000511937.5	ENSG00000006282.20	2669	2487.86	96.92	1.02	0.69	1.06
ENST00000512181.5	ENSG00000006282.20	1456	1274.86	58.53	1.20	0.81	1.25
ENST00000512416.5	ENSG00000006282.20	845	663.87	6.23	0.25	0.17	0.26
ENST00000513618.1	ENSG00000006282.20	629	447.95	18.87	1.11	0.75	1.15
ENST00000515526.5	ENSG00000006282.20	498	317.05	2.16	0.18	0.12	0.19
ENST00000515619.1	ENSG00000006282.20	818	636.88	77.48	3.19	2.16	3.31
ENST00000619622.4	ENSG00000006282.20	2769	2587.86	69.69	0.71	0.48	0.73
ENST00000634597.1	ENSG00000006282.20	2587	2405.86	5910.42	64.46	43.52	66.91
ENST00000635113.1	ENSG00000006282.20	1706	1524.86	0.00	0.00	0.00	0.00
ENST00000352832.9	ENSG00000006283.17	7848	7666.86	0.00	0.00	0.00	0.00
ENST00000354983.8	ENSG00000006283.17	8138	7956.86	0.00	0.00	0.00	0.00
ENST00000358244.9	ENSG00000006283.17	7030	6848.86	0.00	0.00	0.00	0.00
ENST00000359106.9	ENSG00000006283.17	7648	7466.86	0.00	0.00	0.00	0.00
ENST00000360761.8	ENSG00000006283.17	7497	7315.86	0.00	0.00	0.00	0.00
ENST00000416767.8	ENSG00000006283.17	4899	4717.86	0.00	0.00	0.00	0.00
ENST00000429973.6	ENSG00000006283.17	7120	6938.86	0.00	0.00	0.00	0.00
ENST00000442258.6	ENSG00000006283.17	7226	7044.86	0.00	0.00	0.00	0.00
ENST00000502264.5	ENSG00000006283.17	6921	6739.86	0.00	0.00	0.00	0.00
ENST00000503436.5	ENSG00000006283.17	6752	6570.86	0.00	0.00	0.00	0.00
ENST00000503485.5	ENSG00000006283.17	6768	6586.86	0.00	0.00	0.00	0.00
ENST00000503607.5	ENSG00000006283.17	6698	6516.86	0.00	0.00	0.00	0.00
ENST00000504076.5	ENSG00000006283.17	6788	6606.86	0.00	0.00	0.00	0.00
ENST00000505165.5	ENSG00000006283.17	6633	6451.86	0.00	0.00	0.00	0.00
ENST00000506406.5	ENSG00000006283.17	6821	6639.86	0.00	0.00	0.00	0.00
ENST00000506520.1	ENSG00000006283.17	1478	1296.86	0.00	0.00	0.00	0.00
ENST00000507336.5	ENSG00000006283.17	7116	6934.86	0.00	0.00	0.00	0.00
ENST00000507510.6	ENSG00000006283.17	7014	6832.86	0.00	0.00	0.00	0.00
ENST00000507609.5	ENSG00000006283.17	6849	6667.86	0.00	0.00	0.00	0.00
ENST00000507896.5	ENSG00000006283.17	6600	6418.86	7.00	0.03	0.02	100.00
ENST00000510115.5	ENSG00000006283.17	6912	6730.86	0.00	0.00	0.00	0.00
ENST00000510366.5	ENSG00000006283.17	6714	6532.86	0.00	0.00	0.00	0.00
ENST00000511765.5	ENSG00000006283.17	6767	6585.86	0.00	0.00	0.00	0.00
ENST00000511768.5	ENSG00000006283.17	6731	6549.86	0.00	0.00	0.00	0.00
ENST00000512389.5	ENSG00000006283.17	6837	6655.86	0.00	0.00	0.00	0.00
ENST00000513689.6	ENSG00000006283.17	6879	6697.86	0.00	0.00	0.00	0.00
ENST00000513964.5	ENSG00000006283.17	6735	6553.86	0.00	0.00	0.00	0.00
ENST00000514079.5	ENSG00000006283.17	6891	6709.86	0.00	0.00	0.00	0.00
ENST00000514181.5	ENSG00000006283.17	6795	6613.86	0.00	0.00	0.00	0.00
ENST00000514717.5	ENSG00000006283.17	6699	6517.86	0.00	0.00	0.00	0.00
ENST00000515165.5	ENSG00000006283.17	6870	6688.86	0.00	0.00	0.00	0.00
ENST00000515411.5	ENSG00000006283.17	6960	6778.86	0.00	0.00	0.00	0.00
ENST00000515765.5	ENSG00000006283.17	6981	6799.86	0.00	0.00	0.00	0.00
ENST00000570567.1	ENSG00000006283.17	1255	1073.86	0.00	0.00	0.00	0.00
ENST00000326577.8	ENSG00000006327.13	1033	851.86	708.44	21.82	14.73	49.19
ENST00000341627.5	ENSG00000006327.13	881	699.87	205.85	7.72	5.21	17.40
ENST00000571351.1	ENSG00000006327.13	1678	1496.86	4.48	0.08	0.05	0.18
ENST00000573001.5	ENSG00000006327.13	648	466.94	211.66	11.89	8.03	26.81
ENST00000574699.1	ENSG00000006327.13	583	401.97	40.18	2.62	1.77	5.91
ENST00000575124.1	ENSG00000006327.13	1133	951.86	8.39	0.23	0.16	0.52
ENST00000575836.1	ENSG00000006327.13	161	10.55	0.00	0.00	0.00	0.00
ENST00000493273.2	ENSG00000006377.10	1612	1430.86	0.00	0.00	0.00	0.00
ENST00000518156.2	ENSG00000006377.10	2304	2122.86	2.00	0.02	0.02	100.00
ENST00000555308.1	ENSG00000006377.10	666	484.93	0.00	0.00	0.00	0.00
ENST00000381250.8	ENSG00000006432.15	4025	3843.86	41.18	0.28	0.19	86.75
ENST00000553414.5	ENSG00000006432.15	3544	3362.86	4.34	0.03	0.02	10.46
ENST00000554024.1	ENSG00000006432.15	548	367.00	0.00	0.00	0.00	0.00
ENST00000554146.1	ENSG00000006432.15	2982	2800.86	0.00	0.00	0.00	0.00
ENST00000554752.6	ENSG00000006432.15	11169	10987.86	0.00	0.00	0.00	0.00
ENST00000555993.6	ENSG00000006432.15	4449	4267.86	1.47	0.01	0.01	2.79
ENST00000611979.4	ENSG00000006432.15	10497	10315.86	0.00	0.00	0.00	0.00
ENST00000005257.6	ENSG00000006451.7	2880	2698.86	4894.51	47.58	32.13	99.11
ENST00000434466.1	ENSG00000006451.7	768	586.89	0.00	0.00	0.00	0.00
ENST00000436179.1	ENSG00000006451.7	882	700.87	8.37	0.31	0.21	0.65
ENST00000466491.1	ENSG00000006451.7	320	140.30	0.00	0.00	0.00	0.00
ENST00000468201.1	ENSG00000006451.7	705	523.91	2.29	0.11	0.08	0.24
ENST00000005260.8	ENSG00000006453.13	3622	3440.86	147.65	1.13	0.76	35.31
ENST00000462558.5	ENSG00000006453.13	1250	1068.86	0.00	0.00	0.00	0.00
ENST00000473569.1	ENSG00000006453.13	639	457.94	0.00	0.00	0.00	0.00
ENST00000479789.1	ENSG00000006453.13	521	340.02	0.00	0.00	0.00	0.00
ENST00000480580.1	ENSG00000006453.13	689	507.92	39.93	2.06	1.39	64.69
ENST00000397560.6	ENSG00000006459.10	9272	9090.86	2162.19	6.24	4.21	23.41
ENST00000472616.1	ENSG00000006459.10	7943	7761.86	4.29	0.01	0.01	0.05
ENST00000478996.1	ENSG00000006459.10	624	442.95	344.51	20.41	13.78	76.54
ENST00000242066.9	ENSG00000006468.13	6348	6166.86	0.00	0.00	0.00	0.00
ENST00000399357.7	ENSG00000006468.13	6096	5914.86	0.00	0.00	0.00	0.00
ENST00000403527.5	ENSG00000006468.13	3363	3181.86	3798.94	31.33	21.15	12.13
ENST00000403685.5	ENSG00000006468.13	1603	1421.86	45.46	0.84	0.57	0.32
ENST00000405192.6	ENSG00000006468.13	4402	4220.86	1949.47	12.12	8.18	4.69
ENST00000405218.6	ENSG00000006468.13	3391	3209.86	674.64	5.51	3.72	2.14
ENST00000405358.8	ENSG00000006468.13	4181	3999.86	902.80	5.92	4.00	2.29
ENST00000420159.6	ENSG00000006468.13	6231	6049.86	0.00	0.00	0.00	0.00
ENST00000421381.5	ENSG00000006468.13	554	372.99	2296.48	161.55	109.08	62.57
ENST00000430479.5	ENSG00000006468.13	6740	6558.86	74.43	0.30	0.20	0.12
ENST00000431887.5	ENSG00000006468.13	580	398.97	19.55	1.29	0.87	0.50
ENST00000433547.1	ENSG00000006468.13	546	365.00	59.77	4.30	2.90	1.66
ENST00000438956.5	ENSG00000006468.13	1141	959.86	0.00	0.00	0.00	0.00
ENST00000443137.5	ENSG00000006468.13	2050	1868.86	272.87	3.83	2.59	1.48
ENST00000443608.5	ENSG00000006468.13	784	602.89	0.00	0.00	0.00	0.00
ENST00000460438.5	ENSG00000006468.13	570	388.98	0.00	0.00	0.00	0.00
ENST00000472931.6	ENSG00000006468.13	1296	1114.86	105.97	2.49	1.68	0.97
ENST00000476355.5	ENSG00000006468.13	846	664.87	300.09	11.84	8.00	4.59
ENST00000476720.6	ENSG00000006468.13	848	666.87	0.00	0.00	0.00	0.00
ENST00000483075.1	ENSG00000006468.13	622	440.95	144.84	8.62	5.82	3.34
ENST00000485475.1	ENSG00000006468.13	550	369.00	5.08	0.36	0.24	0.14
ENST00000493831.1	ENSG00000006468.13	536	355.01	106.62	7.88	5.32	3.05
ENST00000497115.5	ENSG00000006468.13	584	402.97	0.00	0.00	0.00	0.00
ENST00000355413.8	ENSG00000006530.15	3849	3667.86	51.62	0.37	0.25	0.48
ENST00000465241.5	ENSG00000006530.15	988	806.86	225.53	7.33	4.95	9.62
ENST00000473247.5	ENSG00000006530.15	1550	1368.86	3119.10	59.79	40.37	78.42
ENST00000473884.5	ENSG00000006530.15	568	386.98	0.00	0.00	0.00	0.00
ENST00000492693.5	ENSG00000006530.15	1046	864.86	2.03	0.06	0.04	0.08
ENST00000494053.1	ENSG00000006530.15	567	385.98	31.58	2.15	1.45	2.82
ENST00000494688.1	ENSG00000006530.15	951	769.86	82.64	2.82	1.90	3.69
ENST00000495028.5	ENSG00000006530.15	567	385.98	0.00	0.00	0.00	0.00
ENST00000496273.1	ENSG00000006530.15	491	310.06	0.00	0.00	0.00	0.00
ENST00000496784.1	ENSG00000006530.15	921	739.86	32.05	1.14	0.77	1.49
ENST00000629555.2	ENSG00000006530.15	2765	2583.86	254.43	2.58	1.74	3.39
ENST00000342456.10	ENSG00000006534.15	2786	2604.86	71.63	0.72	0.49	4.26
ENST00000527514.1	ENSG00000006534.15	603	421.96	0.00	0.00	0.00	0.00
ENST00000612297.4	ENSG00000006534.15	1231	1049.86	110.47	2.76	1.86	16.32
ENST00000614849.4	ENSG00000006534.15	2280	2098.86	0.00	0.00	0.00	0.00
ENST00000615368.4	ENSG00000006534.15	5884	5702.86	66.39	0.31	0.21	1.80
ENST00000615463.4	ENSG00000006534.15	1300	1118.86	0.00	0.00	0.00	0.00
ENST00000616697.1	ENSG00000006534.15	818	636.88	5.16	0.21	0.14	1.26
ENST00000617288.4	ENSG00000006534.15	2078	1896.86	460.43	6.37	4.30	37.64
ENST00000617449.4	ENSG00000006534.15	709	527.91	0.00	0.00	0.00	0.00
ENST00000619675.4	ENSG00000006534.15	1594	1412.86	352.85	6.55	4.42	38.72
ENST00000371274.8	ENSG00000006555.10	2149	1967.86	0.00	0.00	0.00	0.00
ENST00000371276.8	ENSG00000006555.10	3345	3163.86	0.00	0.00	0.00	0.00
ENST00000448308.2	ENSG00000006555.10	686	504.92	0.00	0.00	0.00	0.00
ENST00000474654.1	ENSG00000006555.10	628	446.95	5.90	0.35	0.23	77.93
ENST00000488771.1	ENSG00000006555.10	2350	2168.86	8.10	0.10	0.07	22.07
ENST00000248550.7	ENSG00000006576.16	4778	4596.86	0.00	0.00	0.00	0.00
ENST00000275575.11	ENSG00000006576.16	4541	4359.86	0.00	0.00	0.00	0.00
ENST00000307305.12	ENSG00000006576.16	4793	4611.86	1747.88	9.94	6.71	60.74
ENST00000415251.6	ENSG00000006576.16	1738	1556.86	10.77	0.18	0.12	1.11
ENST00000416283.6	ENSG00000006576.16	5198	5016.86	10.64	0.06	0.04	0.34
ENST00000422959.6	ENSG00000006576.16	3525	3343.86	0.00	0.00	0.00	0.00
ENST00000424760.5	ENSG00000006576.16	1977	1795.86	149.74	2.19	1.48	13.36
ENST00000450574.5	ENSG00000006576.16	2516	2334.86	5.48	0.06	0.04	0.38
ENST00000454592.5	ENSG00000006576.16	1563	1381.86	47.43	0.90	0.61	5.50
ENST00000468351.1	ENSG00000006576.16	305	125.74	8.69	1.81	1.22	11.08
ENST00000470215.1	ENSG00000006576.16	606	424.96	17.24	1.06	0.72	6.50
ENST00000479515.1	ENSG00000006576.16	2467	2285.86	14.12	0.16	0.11	0.99
ENST00000005180.8	ENSG00000006606.8	526	345.02	110.00	8.37	5.65	100.00
ENST00000394905.2	ENSG00000006606.8	703	521.91	0.00	0.00	0.00	0.00
ENST00000264042.7	ENSG00000006607.13	4051	3869.86	1678.90	11.38	7.69	9.66
ENST00000373287.8	ENSG00000006607.13	2580	2398.86	1319.76	14.44	9.75	12.25
ENST00000412332.1	ENSG00000006607.13	550	369.00	1.09	0.08	0.05	0.07
ENST00000413432.2	ENSG00000006607.13	6065	5883.86	2799.34	12.48	8.43	10.59
ENST00000418082.1	ENSG00000006607.13	456	275.12	0.00	0.00	0.00	0.00
ENST00000422951.1	ENSG00000006607.13	578	396.98	59.32	3.92	2.65	3.33
ENST00000444371.1	ENSG00000006607.13	587	405.97	217.56	14.06	9.49	11.93
ENST00000445489.1	ENSG00000006607.13	538	357.01	32.62	2.40	1.62	2.03
ENST00000464142.5	ENSG00000006607.13	442	261.15	0.00	0.00	0.00	0.00
ENST00000467260.1	ENSG00000006607.13	471	290.09	0.00	0.00	0.00	0.00
ENST00000470617.1	ENSG00000006607.13	3273	3091.86	669.00	5.68	3.83	4.82
ENST00000471447.5	ENSG00000006607.13	580	398.97	0.00	0.00	0.00	0.00
ENST00000473082.5	ENSG00000006607.13	397	216.33	0.00	0.00	0.00	0.00
ENST00000473510.1	ENSG00000006607.13	272	94.35	20.84	5.80	3.91	4.92
ENST00000476799.1	ENSG00000006607.13	702	520.91	34.36	1.73	1.17	1.47
ENST00000478489.5	ENSG00000006607.13	617	435.95	1.25	0.08	0.05	0.06
ENST00000479427.5	ENSG00000006607.13	839	657.87	0.00	0.00	0.00	0.00
ENST00000485051.1	ENSG00000006607.13	575	393.98	386.49	25.74	17.38	21.84
ENST00000486736.5	ENSG00000006607.13	578	396.98	84.13	5.56	3.75	4.72
ENST00000491425.1	ENSG00000006607.13	484	303.07	2.58	0.22	0.15	0.19
ENST00000492868.1	ENSG00000006607.13	556	374.99	9.41	0.66	0.44	0.56
ENST00000496470.1	ENSG00000006607.13	582	400.97	74.12	4.85	3.28	4.12
ENST00000627550.2	ENSG00000006607.13	2122	1940.86	648.97	8.77	5.92	7.44
ENST00000005226.11	ENSG00000006611.15	2700	2518.86	0.00	0.00	0.00	0.00
ENST00000318024.8	ENSG00000006611.15	2237	2055.86	0.00	0.00	0.00	0.00
ENST00000526181.1	ENSG00000006611.15	1040	858.86	0.00	0.00	0.00	0.00
ENST00000526313.5	ENSG00000006611.15	2149	1967.86	0.00	0.00	0.00	0.00
ENST00000527020.5	ENSG00000006611.15	2159	1977.86	0.00	0.00	0.00	0.00
ENST00000527551.1	ENSG00000006611.15	371	190.51	1.00	0.14	0.09	100.00
ENST00000527720.5	ENSG00000006611.15	2278	2096.86	0.00	0.00	0.00	0.00
ENST00000529563.5	ENSG00000006611.15	942	760.86	0.00	0.00	0.00	0.00
ENST00000530700.1	ENSG00000006611.15	403	222.30	0.00	0.00	0.00	0.00
ENST00000534556.1	ENSG00000006611.15	244	68.90	0.00	0.00	0.00	0.00
ENST00000624811.1	ENSG00000006611.15	1194	1012.86	0.00	0.00	0.00	0.00
ENST00000005374.10	ENSG00000006625.17	1032	850.86	7.84	0.24	0.16	0.13
ENST00000275428.8	ENSG00000006625.17	1173	991.86	3831.69	101.36	68.44	53.82
ENST00000409144.5	ENSG00000006625.17	836	654.87	60.42	2.42	1.63	1.29
ENST00000409390.5	ENSG00000006625.17	767	585.89	8.41	0.38	0.25	0.20
ENST00000409436.2	ENSG00000006625.17	954	772.86	466.05	15.82	10.68	8.40
ENST00000426081.5	ENSG00000006625.17	889	707.87	1.95	0.07	0.05	0.04
ENST00000440082.5	ENSG00000006625.17	1012	830.86	1676.92	52.96	35.76	28.12
ENST00000447901.1	ENSG00000006625.17	784	602.89	346.68	15.09	10.19	8.01
ENST00000265728.5	ENSG00000006634.7	3907	3725.86	14.29	0.10	0.07	0.41
ENST00000413643.5	ENSG00000006634.7	2694	2512.86	134.87	1.41	0.95	5.70
ENST00000430279.5	ENSG00000006634.7	1274	1092.86	37.43	0.90	0.61	3.64
ENST00000431138.5	ENSG00000006634.7	2342	2160.86	962.52	11.69	7.89	47.31
ENST00000486925.1	ENSG00000006634.7	574	392.98	114.74	7.66	5.17	31.01
ENST00000495067.1	ENSG00000006634.7	797	615.88	10.23	0.44	0.29	1.76
ENST00000498144.5	ENSG00000006634.7	576	394.98	31.70	2.11	1.42	8.52
ENST00000498726.1	ENSG00000006634.7	552	370.99	5.77	0.41	0.28	1.65
ENST00000375190.8	ENSG00000006638.11	2608	2426.86	377.90	4.09	2.76	88.29
ENST00000411851.3	ENSG00000006638.11	1494	1312.86	27.10	0.54	0.37	11.71
ENST00000587717.1	ENSG00000006638.11	470	289.09	0.00	0.00	0.00	0.00
ENST00000589966.1	ENSG00000006638.11	1814	1632.86	0.00	0.00	0.00	0.00
ENST00000005558.8	ENSG00000006652.13	1834	1652.86	1721.77	27.33	18.46	31.92
ENST00000403825.7	ENSG00000006652.13	2290	2108.86	2039.34	25.37	17.13	29.63
ENST00000417662.1	ENSG00000006652.13	429	248.19	0.00	0.00	0.00	0.00
ENST00000421296.1	ENSG00000006652.13	1034	852.86	51.54	1.59	1.07	1.85
ENST00000429071.5	ENSG00000006652.13	1938	1756.86	50.09	0.75	0.51	0.87
ENST00000432734.1	ENSG00000006652.13	574	392.98	0.00	0.00	0.00	0.00
ENST00000440625.5	ENSG00000006652.13	891	709.87	16.27	0.60	0.41	0.70
ENST00000443101.6	ENSG00000006652.13	440	259.16	0.00	0.00	0.00	0.00
ENST00000445335.1	ENSG00000006652.13	570	388.98	0.00	0.00	0.00	0.00
ENST00000462155.2	ENSG00000006652.13	437	256.17	0.00	0.00	0.00	0.00
ENST00000466459.5	ENSG00000006652.13	555	373.99	3.35	0.24	0.16	0.27
ENST00000470441.1	ENSG00000006652.13	664	482.93	538.12	29.24	19.74	34.14
ENST00000476927.5	ENSG00000006652.13	486	305.07	2.24	0.19	0.13	0.23
ENST00000486688.1	ENSG00000006652.13	567	385.98	0.00	0.00	0.00	0.00
ENST00000489994.5	ENSG00000006652.13	1721	1539.86	14.09	0.24	0.16	0.28
ENST00000535603.5	ENSG00000006652.13	3397	3215.86	10.18	0.08	0.06	0.10
ENST00000621379.4	ENSG00000006652.13	3232	3050.86	0.00	0.00	0.00	0.00
ENST00000360675.7	ENSG00000006659.12	773	591.89	0.00	0.00	0.00	0.00
ENST00000392052.7	ENSG00000006659.12	774	592.89	0.00	0.00	0.00	0.00
ENST00000601802.1	ENSG00000006659.12	469	288.09	0.00	0.00	0.00	0.00
ENST00000261643.7	ENSG00000006695.10	2873	2691.86	145.42	1.42	0.96	10.39
ENST00000429152.6	ENSG00000006695.10	875	693.87	142.18	5.38	3.63	39.40
ENST00000580561.1	ENSG00000006695.10	1384	1202.86	150.99	3.29	2.22	24.14
ENST00000581931.5	ENSG00000006695.10	1509	1327.86	180.09	3.56	2.40	26.08
ENST00000265755.7	ENSG00000006704.10	3430	3248.86	227.48	1.84	1.24	11.82
ENST00000424337.6	ENSG00000006704.10	3077	2895.86	551.05	4.99	3.37	32.13
ENST00000455841.6	ENSG00000006704.10	3315	3133.86	22.24	0.19	0.13	1.20
ENST00000470715.1	ENSG00000006704.10	824	642.88	21.41	0.87	0.59	5.62
ENST00000476977.5	ENSG00000006704.10	5868	5686.86	146.36	0.68	0.46	4.35
ENST00000486086.1	ENSG00000006704.10	440	259.16	67.94	6.88	4.64	44.27
ENST00000489094.1	ENSG00000006704.10	2274	2092.86	7.52	0.09	0.06	0.61
ENST00000221265.7	ENSG00000006712.14	2066	1884.86	2479.92	34.52	23.31	88.52
ENST00000416728.3	ENSG00000006712.14	1383	1201.86	0.00	0.00	0.00	0.00
ENST00000595379.1	ENSG00000006712.14	281	102.80	4.19	1.07	0.72	2.75
ENST00000595564.5	ENSG00000006712.14	1810	1628.86	0.00	0.00	0.00	0.00
ENST00000595797.5	ENSG00000006712.14	760	578.89	20.43	0.93	0.63	2.37
ENST00000597365.1	ENSG00000006712.14	606	424.96	2.67	0.16	0.11	0.42
ENST00000598127.1	ENSG00000006712.14	558	376.99	17.55	1.22	0.82	3.13
ENST00000598594.1	ENSG00000006712.14	280	101.85	4.24	1.09	0.74	2.80
ENST00000265745.13	ENSG00000006715.15	769	587.89	29.98	1.34	0.90	0.86
ENST00000310301.8	ENSG00000006715.15	5903	5721.86	132.46	0.61	0.41	0.39
ENST00000395969.6	ENSG00000006715.15	3181	2999.86	4681.63	40.95	27.65	26.33
ENST00000413141.5	ENSG00000006715.15	575	393.98	5.52	0.37	0.25	0.24
ENST00000414632.5	ENSG00000006715.15	548	367.00	149.84	10.71	7.23	6.89
ENST00000418457.6	ENSG00000006715.15	532	351.01	25.38	1.90	1.28	1.22
ENST00000439468.1	ENSG00000006715.15	354	173.69	30.77	4.65	3.14	2.99
ENST00000448833.5	ENSG00000006715.15	711	529.91	43.01	2.13	1.44	1.37
ENST00000457055.1	ENSG00000006715.15	465	284.10	0.00	0.00	0.00	0.00
ENST00000462429.1	ENSG00000006715.15	347	166.79	45.17	7.11	4.80	4.57
ENST00000466017.1	ENSG00000006715.15	591	409.97	953.75	61.04	41.22	39.25
ENST00000482217.1	ENSG00000006715.15	951	769.86	172.43	5.88	3.97	3.78
ENST00000485955.1	ENSG00000006715.15	571	389.98	0.00	0.00	0.00	0.00
ENST00000490924.1	ENSG00000006715.15	496	315.05	226.05	18.83	12.71	12.11
ENST00000262444.13	ENSG00000006740.16	3001	2819.86	0.00	0.00	0.00	0.00
ENST00000340825.7	ENSG00000006740.16	4211	4029.86	168.57	1.10	0.74	65.20
ENST00000379672.9	ENSG00000006740.16	4228	4046.86	0.00	0.00	0.00	0.00
ENST00000538915.2	ENSG00000006740.16	666	484.93	0.00	0.00	0.00	0.00
ENST00000544416.6	ENSG00000006740.16	2533	2351.86	0.00	0.00	0.00	0.00
ENST00000578087.1	ENSG00000006740.16	559	377.99	0.00	0.00	0.00	0.00
ENST00000578442.1	ENSG00000006740.16	1119	937.86	5.72	0.16	0.11	9.51
ENST00000580768.5	ENSG00000006740.16	4143	3961.86	55.60	0.37	0.25	21.88
ENST00000581437.1	ENSG00000006740.16	629	447.95	0.00	0.00	0.00	0.00
ENST00000583608.1	ENSG00000006740.16	730	548.90	1.07	0.05	0.03	3.03
ENST00000584974.1	ENSG00000006740.16	4428	4246.86	1.04	0.01	0.00	0.38
ENST00000616670.4	ENSG00000006740.16	884	702.87	0.00	0.00	0.00	0.00
ENST00000338034.8	ENSG00000006744.18	3148	2966.86	625.34	5.53	3.73	19.78
ENST00000395962.6	ENSG00000006744.18	2924	2742.86	506.49	4.85	3.27	17.33
ENST00000426905.7	ENSG00000006744.18	2671	2489.86	59.01	0.62	0.42	2.22
ENST00000446899.5	ENSG00000006744.18	858	676.87	49.10	1.90	1.29	6.81
ENST00000465825.5	ENSG00000006744.18	2793	2611.86	21.59	0.22	0.15	0.78
ENST00000476042.1	ENSG00000006744.18	428	247.19	0.00	0.00	0.00	0.00
ENST00000480891.5	ENSG00000006744.18	2737	2555.86	64.62	0.66	0.45	2.37
ENST00000484122.5	ENSG00000006744.18	3738	3556.86	44.99	0.33	0.22	1.19
ENST00000487229.6	ENSG00000006744.18	2452	2270.86	7.61	0.09	0.06	0.31
ENST00000491478.5	ENSG00000006744.18	758	576.89	40.06	1.82	1.23	6.52
ENST00000492559.5	ENSG00000006744.18	615	433.95	0.00	0.00	0.00	0.00
ENST00000578071.1	ENSG00000006744.18	579	397.98	0.00	0.00	0.00	0.00
ENST00000578104.1	ENSG00000006744.18	664	482.93	40.29	2.19	1.48	7.83
ENST00000578991.5	ENSG00000006744.18	550	369.00	11.87	0.84	0.57	3.02
ENST00000580504.5	ENSG00000006744.18	579	397.98	1.27	0.08	0.06	0.30
ENST00000581499.6	ENSG00000006744.18	581	399.97	0.00	0.00	0.00	0.00
ENST00000583371.5	ENSG00000006744.18	479	298.08	0.00	0.00	0.00	0.00
ENST00000584650.5	ENSG00000006744.18	2087	1905.86	63.59	0.88	0.59	3.13
ENST00000609101.5	ENSG00000006744.18	866	684.87	0.00	0.00	0.00	0.00
ENST00000609345.1	ENSG00000006744.18	849	667.87	202.15	7.94	5.36	28.41
ENST00000609757.5	ENSG00000006744.18	588	406.97	0.00	0.00	0.00	0.00
ENST00000297029.9	ENSG00000006747.14	9713	9531.86	0.00	0.00	0.00	0.00
ENST00000341757.9	ENSG00000006747.14	2569	2387.86	133.21	1.46	0.99	49.37
ENST00000417018.1	ENSG00000006747.14	549	368.00	0.00	0.00	0.00	0.00
ENST00000436854.1	ENSG00000006747.14	570	388.98	0.00	0.00	0.00	0.00
ENST00000473722.5	ENSG00000006747.14	656	474.93	0.00	0.00	0.00	0.00
ENST00000476649.1	ENSG00000006747.14	969	787.86	0.00	0.00	0.00	0.00
ENST00000486980.5	ENSG00000006747.14	558	376.99	0.00	0.00	0.00	0.00
ENST00000518849.1	ENSG00000006747.14	536	355.01	0.00	0.00	0.00	0.00
ENST00000519209.5	ENSG00000006747.14	2660	2478.86	141.79	1.50	1.01	50.63
ENST00000523729.5	ENSG00000006747.14	585	403.97	0.00	0.00	0.00	0.00
ENST00000217890.10	ENSG00000006756.15	2160	1978.86	44.40	0.59	0.40	2.24
ENST00000381154.5	ENSG00000006756.15	5159	4977.86	1535.35	8.09	5.46	30.86
ENST00000458014.1	ENSG00000006756.15	580	398.97	6.58	0.43	0.29	1.65
ENST00000481340.1	ENSG00000006756.15	352	171.72	16.04	2.45	1.66	9.35
ENST00000494870.5	ENSG00000006756.15	663	481.93	260.18	14.17	9.56	54.01
ENST00000495294.1	ENSG00000006756.15	2032	1850.86	16.85	0.24	0.16	0.91
ENST00000559324.1	ENSG00000006756.15	567	385.98	3.78	0.26	0.17	0.98
ENST00000381042.8	ENSG00000006757.11	3372	3190.86	545.54	4.49	3.03	8.94
ENST00000442940.1	ENSG00000006757.11	652	470.93	789.33	43.98	29.70	87.60
ENST00000444736.5	ENSG00000006757.11	2752	2570.86	170.13	1.74	1.17	3.46
ENST00000537427.5	ENSG00000006757.11	2559	2377.86	0.00	0.00	0.00	0.00
ENST00000252172.8	ENSG00000006788.12	5992	5810.86	0.00	0.00	0.00	0.00
ENST00000418404.7	ENSG00000006788.12	6296	6114.86	0.00	0.00	0.00	0.00
ENST00000621918.1	ENSG00000006788.12	5916	5734.86	27.00	0.12	0.08	100.00
ENST00000357103.4	ENSG00000006831.9	4018	3836.86	4819.21	32.96	22.25	85.31
ENST00000535774.1	ENSG00000006831.9	488	307.06	42.06	3.59	2.43	9.30
ENST00000537190.1	ENSG00000006831.9	569	387.98	23.85	1.61	1.09	4.17
ENST00000537545.1	ENSG00000006831.9	484	303.07	0.00	0.00	0.00	0.00
ENST00000540974.1	ENSG00000006831.9	480	299.08	0.00	0.00	0.00	0.00
ENST00000543456.1	ENSG00000006831.9	434	253.18	0.00	0.00	0.00	0.00
ENST00000544470.1	ENSG00000006831.9	793	611.88	10.89	0.47	0.32	1.21
ENST00000265334.8	ENSG00000006837.11	2130	1948.86	58.17	0.78	0.53	13.59
ENST00000518990.5	ENSG00000006837.11	466	285.10	0.00	0.00	0.00	0.00
ENST00000519312.5	ENSG00000006837.11	1198	1016.86	33.21	0.86	0.58	14.86
ENST00000520592.1	ENSG00000006837.11	652	470.93	23.13	1.29	0.87	22.35
ENST00000520693.5	ENSG00000006837.11	1417	1235.86	30.93	0.66	0.44	11.39
ENST00000521118.5	ENSG00000006837.11	2160	1978.86	0.00	0.00	0.00	0.00
ENST00000521755.1	ENSG00000006837.11	586	404.97	19.61	1.27	0.86	22.04
ENST00000522501.1	ENSG00000006837.11	432	251.18	0.00	0.00	0.00	0.00
ENST00000523054.5	ENSG00000006837.11	1775	1593.86	0.00	0.00	0.00	0.00
ENST00000523832.1	ENSG00000006837.11	1501	1319.86	45.73	0.91	0.61	15.77
ENST00000005756.4	ENSG00000007001.12	2224	2042.86	4.57	0.06	0.04	14.60
ENST00000460456.1	ENSG00000007001.12	1003	821.86	0.07	0.00	0.00	0.53
ENST00000489438.1	ENSG00000007001.12	901	719.87	9.36	0.34	0.23	84.87
ENST00000605860.5	ENSG00000007001.12	2435	2253.86	0.00	0.00	0.00	0.00
ENST00000005995.7	ENSG00000007038.10	1101	919.86	16.03	0.46	0.31	70.81
ENST00000450020.7	ENSG00000007038.10	1106	924.86	0.00	0.00	0.00	0.00
ENST00000570594.5	ENSG00000007038.10	809	627.88	0.00	0.00	0.00	0.00
ENST00000570629.5	ENSG00000007038.10	626	444.95	0.00	0.00	0.00	0.00
ENST00000571141.1	ENSG00000007038.10	484	303.07	0.00	0.00	0.00	0.00
ENST00000574265.1	ENSG00000007038.10	860	678.87	0.00	0.00	0.00	0.00
ENST00000574813.5	ENSG00000007038.10	873	691.87	4.97	0.19	0.13	29.19
ENST00000575199.1	ENSG00000007038.10	679	497.92	0.00	0.00	0.00	0.00
ENST00000575739.1	ENSG00000007038.10	378	197.45	0.00	0.00	0.00	0.00
ENST00000577043.1	ENSG00000007038.10	814	632.88	0.00	0.00	0.00	0.00
ENST00000262891.8	ENSG00000007047.14	3573	3391.86	1579.54	12.22	8.25	33.44
ENST00000300843.8	ENSG00000007047.14	5209	5027.86	5.75	0.03	0.02	0.08
ENST00000587566.5	ENSG00000007047.14	553	371.99	0.00	0.00	0.00	0.00
ENST00000588533.5	ENSG00000007047.14	625	443.95	33.00	1.95	1.32	5.34
ENST00000588621.5	ENSG00000007047.14	2024	1842.86	145.02	2.06	1.39	5.65
ENST00000590897.1	ENSG00000007047.14	717	535.91	62.85	3.08	2.08	8.42
ENST00000590909.1	ENSG00000007047.14	594	412.97	55.56	3.53	2.38	9.66
ENST00000592207.5	ENSG00000007047.14	789	607.89	144.19	6.22	4.20	17.03
ENST00000592762.5	ENSG00000007047.14	683	501.92	0.00	0.00	0.00	0.00
ENST00000620044.4	ENSG00000007047.14	2105	1923.86	0.00	0.00	0.00	0.00
ENST00000622871.1	ENSG00000007047.14	1147	965.86	274.07	7.45	5.03	20.38
ENST00000447510.6	ENSG00000007062.11	3977	3795.86	0.00	0.00	0.00	0.00
ENST00000502501.1	ENSG00000007062.11	568	386.98	0.00	0.00	0.00	0.00
ENST00000502943.1	ENSG00000007062.11	760	578.89	3.05	0.14	0.09	48.71
ENST00000503884.5	ENSG00000007062.11	622	440.95	0.00	0.00	0.00	0.00
ENST00000504842.5	ENSG00000007062.11	507	326.04	0.00	0.00	0.00	0.00
ENST00000505450.5	ENSG00000007062.11	4349	4167.86	0.00	0.00	0.00	0.00
ENST00000508167.5	ENSG00000007062.11	4014	3832.86	15.38	0.11	0.07	37.12
ENST00000508322.1	ENSG00000007062.11	551	370.00	0.00	0.00	0.00	0.00
ENST00000508940.1	ENSG00000007062.11	567	385.98	0.00	0.00	0.00	0.00
ENST00000510224.5	ENSG00000007062.11	4006	3824.86	0.00	0.00	0.00	0.00
ENST00000511153.5	ENSG00000007062.11	1595	1413.86	1.33	0.02	0.02	8.73
ENST00000511270.1	ENSG00000007062.11	291	112.29	0.00	0.00	0.00	0.00
ENST00000512304.2	ENSG00000007062.11	540	359.00	0.00	0.00	0.00	0.00
ENST00000513108.1	ENSG00000007062.11	565	383.98	0.00	0.00	0.00	0.00
ENST00000513448.5	ENSG00000007062.11	2042	1860.86	0.00	0.00	0.00	0.00
ENST00000513946.1	ENSG00000007062.11	581	399.97	0.23	0.02	0.01	5.43
ENST00000514693.5	ENSG00000007062.11	530	349.01	0.00	0.00	0.00	0.00
ENST00000514967.5	ENSG00000007062.11	568	386.98	0.00	0.00	0.00	0.00
ENST00000539194.5	ENSG00000007062.11	3884	3702.86	0.00	0.00	0.00	0.00
ENST00000540805.5	ENSG00000007062.11	3908	3726.86	0.00	0.00	0.00	0.00
ENST00000445755.6	ENSG00000007080.10	938	756.86	688.34	23.86	16.11	90.11
ENST00000596123.1	ENSG00000007080.10	580	398.97	6.39	0.42	0.28	1.59
ENST00000597436.5	ENSG00000007080.10	1055	873.86	73.27	2.20	1.49	8.31
ENST00000602080.1	ENSG00000007080.10	609	427.96	0.00	0.00	0.00	0.00
ENST00000187608.13	ENSG00000007129.17	1300	1118.86	0.00	0.00	0.00	0.00
ENST00000401445.3	ENSG00000007129.17	1008	826.86	54.94	1.74	1.18	40.23
ENST00000407170.6	ENSG00000007129.17	1691	1509.86	0.00	0.00	0.00	0.00
ENST00000457737.5	ENSG00000007129.17	1435	1253.86	81.09	1.70	1.15	39.16
ENST00000482870.6	ENSG00000007129.17	1534	1352.86	36.06	0.70	0.47	16.14
ENST00000618577.4	ENSG00000007129.17	451	270.13	0.00	0.00	0.00	0.00
ENST00000632983.1	ENSG00000007129.17	710	528.91	3.90	0.19	0.13	4.47
ENST00000397193.7	ENSG00000007168.12	1277	1095.86	1814.90	43.45	29.34	23.47
ENST00000397195.9	ENSG00000007168.12	5497	5315.86	10437.16	51.52	34.79	27.82
ENST00000570400.1	ENSG00000007168.12	661	479.93	13.26	0.73	0.49	0.39
ENST00000571289.1	ENSG00000007168.12	589	407.97	26.28	1.69	1.14	0.91
ENST00000571495.1	ENSG00000007168.12	1503	1321.86	617.45	12.26	8.28	6.62
ENST00000572915.6	ENSG00000007168.12	1361	1179.86	3.19	0.07	0.05	0.04
ENST00000574213.1	ENSG00000007168.12	634	452.94	37.03	2.15	1.45	1.16
ENST00000574468.1	ENSG00000007168.12	1021	839.86	11.70	0.37	0.25	0.20
ENST00000574816.5	ENSG00000007168.12	662	480.93	120.14	6.55	4.43	3.54
ENST00000575477.5	ENSG00000007168.12	694	512.92	0.00	0.00	0.00	0.00
ENST00000576586.5	ENSG00000007168.12	557	375.99	0.00	0.00	0.00	0.00
ENST00000609078.1	ENSG00000007168.12	570	388.98	833.62	56.23	37.97	30.37
ENST00000610190.1	ENSG00000007168.12	650	468.94	181.25	10.14	6.85	5.48
ENST00000313735.10	ENSG00000007171.16	4176	3994.86	235.10	1.54	1.04	94.47
ENST00000621962.1	ENSG00000007171.16	3345	3163.86	10.90	0.09	0.06	5.53
ENST00000262442.8	ENSG00000007174.17	13750	13568.86	294.81	0.57	0.38	1.86
ENST00000396001.6	ENSG00000007174.17	3145	2963.86	1809.72	16.02	10.82	52.39
ENST00000454412.6	ENSG00000007174.17	13452	13270.86	42.75	0.08	0.06	0.28
ENST00000578834.1	ENSG00000007174.17	542	361.00	11.05	0.80	0.54	2.63
ENST00000579406.1	ENSG00000007174.17	1906	1724.86	3.00	0.05	0.03	0.15
ENST00000579602.1	ENSG00000007174.17	429	248.19	1.11	0.12	0.08	0.38
ENST00000579703.1	ENSG00000007174.17	854	672.87	88.25	3.44	2.32	11.25
ENST00000579813.1	ENSG00000007174.17	313	133.49	0.00	0.00	0.00	0.00
ENST00000579828.5	ENSG00000007174.17	1986	1804.86	142.33	2.07	1.40	6.77
ENST00000580255.1	ENSG00000007174.17	546	365.00	95.97	6.90	4.66	22.56
ENST00000581682.1	ENSG00000007174.17	1460	1278.86	10.19	0.21	0.14	0.68
ENST00000583192.1	ENSG00000007174.17	712	530.91	0.00	0.00	0.00	0.00
ENST00000584663.1	ENSG00000007174.17	541	360.00	0.00	0.00	0.00	0.00
ENST00000585197.1	ENSG00000007174.17	610	428.96	0.00	0.00	0.00	0.00
ENST00000608377.5	ENSG00000007174.17	3147	2965.86	36.20	0.32	0.22	1.05
ENST00000389003.7	ENSG00000007202.14	6852	6670.86	445.51	1.75	1.18	1.56
ENST00000528896.6	ENSG00000007202.14	7407	7225.86	3113.98	11.31	7.64	10.05
ENST00000544884.5	ENSG00000007202.14	6856	6674.86	6365.30	25.02	16.90	22.23
ENST00000577261.1	ENSG00000007202.14	862	680.87	490.27	18.89	12.76	16.79
ENST00000577417.5	ENSG00000007202.14	1839	1657.86	274.44	4.34	2.93	3.86
ENST00000577580.1	ENSG00000007202.14	581	399.97	14.95	0.98	0.66	0.87
ENST00000579253.1	ENSG00000007202.14	446	265.14	45.80	4.53	3.06	4.03
ENST00000579924.6	ENSG00000007202.14	477	296.08	0.00	0.00	0.00	0.00
ENST00000580395.1	ENSG00000007202.14	577	395.98	50.52	3.35	2.26	2.97
ENST00000580882.5	ENSG00000007202.14	1582	1400.86	58.78	1.10	0.74	0.98
ENST00000581064.1	ENSG00000007202.14	555	373.99	39.93	2.80	1.89	2.49
ENST00000581267.1	ENSG00000007202.14	449	268.14	109.95	10.76	7.27	9.56
ENST00000582417.1	ENSG00000007202.14	574	392.98	362.56	24.21	16.35	21.51
ENST00000582901.1	ENSG00000007202.14	509	328.04	9.91	0.79	0.54	0.70
ENST00000583403.5	ENSG00000007202.14	1271	1089.86	0.00	0.00	0.00	0.00
ENST00000583860.1	ENSG00000007202.14	432	251.18	25.99	2.72	1.83	2.41
ENST00000314669.9	ENSG00000007216.14	2711	2529.86	0.00	0.00	0.00	0.00
ENST00000444914.7	ENSG00000007216.14	2855	2673.86	0.00	0.00	0.00	0.00
ENST00000459818.2	ENSG00000007216.14	2466	2284.86	0.00	0.00	0.00	0.00
ENST00000541739.6	ENSG00000007216.14	1230	1048.86	0.00	0.00	0.00	0.00
ENST00000545060.2	ENSG00000007216.14	1276	1094.86	0.00	0.00	0.00	0.00
ENST00000577903.5	ENSG00000007216.14	2217	2035.86	0.00	0.00	0.00	0.00
ENST00000579281.5	ENSG00000007216.14	2320	2138.86	0.00	0.00	0.00	0.00
ENST00000323816.8	ENSG00000007237.18	8033	7851.86	0.00	0.00	0.00	0.00
ENST00000396115.6	ENSG00000007237.18	929	747.86	0.00	0.00	0.00	0.00
ENST00000432992.6	ENSG00000007237.18	4970	4788.86	26.82	0.15	0.10	0.20
ENST00000437099.6	ENSG00000007237.18	8003	7821.86	7685.04	25.78	17.41	35.96
ENST00000542249.5	ENSG00000007237.18	1799	1617.86	0.00	0.00	0.00	0.00
ENST00000578456.1	ENSG00000007237.18	831	649.88	36.72	1.48	1.00	2.07
ENST00000578599.5	ENSG00000007237.18	556	374.99	13.07	0.91	0.62	1.28
ENST00000578655.1	ENSG00000007237.18	603	421.96	438.11	27.24	18.40	38.00
ENST00000579140.5	ENSG00000007237.18	474	293.09	0.00	0.00	0.00	0.00
ENST00000579158.5	ENSG00000007237.18	1528	1346.86	224.26	4.37	2.95	6.09
ENST00000580043.1	ENSG00000007237.18	544	363.00	31.72	2.29	1.55	3.20
ENST00000580811.5	ENSG00000007237.18	567	385.98	0.00	0.00	0.00	0.00
ENST00000580865.5	ENSG00000007237.18	2417	2235.86	93.03	1.09	0.74	1.52
ENST00000581112.5	ENSG00000007237.18	554	372.99	0.00	0.00	0.00	0.00
ENST00000581871.5	ENSG00000007237.18	538	357.01	0.00	0.00	0.00	0.00
ENST00000583882.5	ENSG00000007237.18	553	371.99	4.83	0.34	0.23	0.48
ENST00000584146.6	ENSG00000007237.18	732	550.90	0.00	0.00	0.00	0.00
ENST00000584389.5	ENSG00000007237.18	554	372.99	0.00	0.00	0.00	0.00
ENST00000585266.5	ENSG00000007237.18	3535	3353.86	1027.39	8.04	5.43	11.21
ENST00000006275.8	ENSG00000007255.10	805	623.88	323.48	13.60	9.19	31.88
ENST00000585934.1	ENSG00000007255.10	758	576.89	499.36	22.71	15.34	53.23
ENST00000587818.1	ENSG00000007255.10	433	252.18	34.95	3.64	2.46	8.52
ENST00000588062.5	ENSG00000007255.10	695	513.92	44.63	2.28	1.54	5.34
ENST00000592647.1	ENSG00000007255.10	514	333.03	5.58	0.44	0.30	1.03
ENST00000310132.10	ENSG00000007264.14	2133	1951.86	0.00	0.00	0.00	0.00
ENST00000395040.6	ENSG00000007264.14	1907	1725.86	0.00	0.00	0.00	0.00
ENST00000395045.6	ENSG00000007264.14	2073	1891.86	0.00	0.00	0.00	0.00
ENST00000585778.5	ENSG00000007264.14	1994	1812.86	0.00	0.00	0.00	0.00
ENST00000587180.1	ENSG00000007264.14	741	559.90	1.09	0.05	0.03	9.20
ENST00000588983.5	ENSG00000007264.14	711	529.91	0.00	0.00	0.00	0.00
ENST00000590028.5	ENSG00000007264.14	724	542.91	0.00	0.00	0.00	0.00
ENST00000590493.5	ENSG00000007264.14	801	619.88	0.00	0.00	0.00	0.00
ENST00000590821.1	ENSG00000007264.14	659	477.93	0.00	0.00	0.00	0.00
ENST00000590849.1	ENSG00000007264.14	571	389.98	0.00	0.00	0.00	0.00
ENST00000590980.1	ENSG00000007264.14	562	380.99	0.00	0.00	0.00	0.00
ENST00000591059.1	ENSG00000007264.14	594	412.97	0.00	0.00	0.00	0.00
ENST00000592300.1	ENSG00000007264.14	544	363.00	0.00	0.00	0.00	0.00
ENST00000592612.1	ENSG00000007264.14	575	393.98	0.00	0.00	0.00	0.00
ENST00000619596.4	ENSG00000007264.14	1740	1558.86	29.91	0.50	0.34	90.80
ENST00000006724.7	ENSG00000007306.14	2489	2307.86	0.00	0.00	0.00	0.00
ENST00000401731.5	ENSG00000007306.14	1236	1054.86	0.00	0.00	0.00	0.00
ENST00000599715.1	ENSG00000007306.14	542	361.00	0.00	0.00	0.00	0.00
ENST00000602225.1	ENSG00000007306.14	524	343.02	0.00	0.00	0.00	0.00
ENST00000006750.7	ENSG00000007312.12	1269	1087.86	0.00	0.00	0.00	0.00
ENST00000349817.2	ENSG00000007312.12	378	197.45	0.00	0.00	0.00	0.00
ENST00000392795.7	ENSG00000007312.12	1254	1072.86	22.04	0.54	0.36	37.86
ENST00000558969.1	ENSG00000007312.12	563	381.99	0.00	0.00	0.00	0.00
ENST00000559358.1	ENSG00000007312.12	1159	977.86	32.96	0.88	0.60	62.14
ENST00000583260.1	ENSG00000007312.12	433	252.18	0.00	0.00	0.00	0.00
ENST00000435607.3	ENSG00000007314.11	7805	7623.86	267.93	0.92	0.62	57.40
ENST00000578147.5	ENSG00000007314.11	7805	7623.86	0.00	0.00	0.00	0.00
ENST00000581514.1	ENSG00000007314.11	567	385.98	10.07	0.68	0.46	42.60
ENST00000584310.1	ENSG00000007314.11	577	395.98	0.00	0.00	0.00	0.00
ENST00000343210.11	ENSG00000007341.18	1866	1684.86	1097.06	17.08	11.54	28.59
ENST00000358039.8	ENSG00000007341.18	4528	4346.86	0.00	0.00	0.00	0.00
ENST00000360743.8	ENSG00000007341.18	4206	4024.86	255.27	1.66	1.12	2.78
ENST00000361846.7	ENSG00000007341.18	4348	4166.86	0.00	0.00	0.00	0.00
ENST00000369664.1	ENSG00000007341.18	862	680.87	19.51	0.75	0.51	1.26
ENST00000369666.5	ENSG00000007341.18	1815	1633.86	0.00	0.00	0.00	0.00
ENST00000369669.5	ENSG00000007341.18	1743	1561.86	171.03	2.87	1.94	4.81
ENST00000418497.5	ENSG00000007341.18	860	678.87	7.38	0.29	0.19	0.48
ENST00000459630.5	ENSG00000007341.18	765	583.89	10.31	0.46	0.31	0.78
ENST00000463235.5	ENSG00000007341.18	2574	2392.86	0.00	0.00	0.00	0.00
ENST00000466360.5	ENSG00000007341.18	329	149.10	1.19	0.21	0.14	0.35
ENST00000467335.5	ENSG00000007341.18	990	808.86	239.22	7.76	5.24	12.99
ENST00000470519.5	ENSG00000007341.18	834	652.88	0.00	0.00	0.00	0.00
ENST00000470683.1	ENSG00000007341.18	752	570.90	71.88	3.30	2.23	5.53
ENST00000473206.5	ENSG00000007341.18	821	639.88	47.48	1.95	1.31	3.26
ENST00000477332.5	ENSG00000007341.18	848	666.87	0.00	0.00	0.00	0.00
ENST00000477682.1	ENSG00000007341.18	300	120.92	7.99	1.73	1.17	2.90
ENST00000479436.5	ENSG00000007341.18	572	390.98	86.49	5.80	3.92	9.71
ENST00000480988.5	ENSG00000007341.18	1857	1675.86	5.79	0.09	0.06	0.15
ENST00000485753.5	ENSG00000007341.18	1023	841.86	111.24	3.47	2.34	5.80
ENST00000490067.5	ENSG00000007341.18	1780	1598.86	182.23	2.99	2.02	5.00
ENST00000490715.5	ENSG00000007341.18	4483	4301.86	0.00	0.00	0.00	0.00
ENST00000492274.1	ENSG00000007341.18	582	400.97	133.74	8.75	5.91	14.64
ENST00000495109.2	ENSG00000007341.18	591	409.97	0.00	0.00	0.00	0.00
ENST00000497235.5	ENSG00000007341.18	859	677.87	9.01	0.35	0.24	0.58
ENST00000497457.5	ENSG00000007341.18	1582	1400.86	12.24	0.23	0.15	0.38
ENST00000498197.1	ENSG00000007341.18	472	291.09	0.00	0.00	0.00	0.00
ENST00000498383.5	ENSG00000007341.18	685	503.92	0.00	0.00	0.00	0.00
ENST00000369912.2	ENSG00000007350.16	2566	2384.86	628.95	6.92	4.67	98.01
ENST00000369915.7	ENSG00000007350.16	2642	2460.86	0.00	0.00	0.00	0.00
ENST00000426203.5	ENSG00000007350.16	525	344.02	0.00	0.00	0.00	0.00
ENST00000426989.5	ENSG00000007350.16	622	440.95	0.00	0.00	0.00	0.00
ENST00000439635.5	ENSG00000007350.16	560	378.99	0.00	0.00	0.00	0.00
ENST00000463884.1	ENSG00000007350.16	441	260.16	0.00	0.00	0.00	0.00
ENST00000465168.1	ENSG00000007350.16	555	373.99	0.00	0.00	0.00	0.00
ENST00000482044.1	ENSG00000007350.16	565	383.98	2.05	0.14	0.09	1.99
ENST00000241001.12	ENSG00000007372.20	1631	1449.86	0.00	0.00	0.00	0.00
ENST00000379107.6	ENSG00000007372.20	2591	2409.86	0.00	0.00	0.00	0.00
ENST00000379109.6	ENSG00000007372.20	2157	1975.86	0.00	0.00	0.00	0.00
ENST00000379111.6	ENSG00000007372.20	1627	1445.86	0.00	0.00	0.00	0.00
ENST00000379115.8	ENSG00000007372.20	1763	1581.86	0.00	0.00	0.00	0.00
ENST00000379123.9	ENSG00000007372.20	2160	1978.86	0.00	0.00	0.00	0.00
ENST00000379129.6	ENSG00000007372.20	2616	2434.86	0.00	0.00	0.00	0.00
ENST00000379132.7	ENSG00000007372.20	2574	2392.86	0.00	0.00	0.00	0.00
ENST00000419022.5	ENSG00000007372.20	6922	6740.86	0.00	0.00	0.00	0.00
ENST00000423822.6	ENSG00000007372.20	567	385.98	0.00	0.00	0.00	0.00
ENST00000438681.5	ENSG00000007372.20	455	274.12	0.00	0.00	0.00	0.00
ENST00000455099.5	ENSG00000007372.20	497	316.05	0.00	0.00	0.00	0.00
ENST00000464174.5	ENSG00000007372.20	979	797.86	0.00	0.00	0.00	0.00
ENST00000470027.6	ENSG00000007372.20	2842	2660.86	0.00	0.00	0.00	0.00
ENST00000471303.5	ENSG00000007372.20	782	600.89	0.00	0.00	0.00	0.00
ENST00000474783.1	ENSG00000007372.20	702	520.91	0.00	0.00	0.00	0.00
ENST00000481563.5	ENSG00000007372.20	613	431.95	0.00	0.00	0.00	0.00
ENST00000494377.6	ENSG00000007372.20	2460	2278.86	0.00	0.00	0.00	0.00
ENST00000524853.5	ENSG00000007372.20	574	392.98	0.00	0.00	0.00	0.00
ENST00000525535.1	ENSG00000007372.20	677	495.92	0.00	0.00	0.00	0.00
ENST00000527769.5	ENSG00000007372.20	487	306.06	0.00	0.00	0.00	0.00
ENST00000530373.5	ENSG00000007372.20	572	390.98	0.00	0.00	0.00	0.00
ENST00000530714.5	ENSG00000007372.20	567	385.98	0.00	0.00	0.00	0.00
ENST00000531910.5	ENSG00000007372.20	643	461.94	0.00	0.00	0.00	0.00
ENST00000532175.5	ENSG00000007372.20	524	343.02	0.00	0.00	0.00	0.00
ENST00000532916.5	ENSG00000007372.20	627	445.95	0.00	0.00	0.00	0.00
ENST00000533156.1	ENSG00000007372.20	847	665.87	0.00	0.00	0.00	0.00
ENST00000533333.5	ENSG00000007372.20	6173	5991.86	1.00	0.00	0.00	1.46
ENST00000534353.5	ENSG00000007372.20	540	359.00	0.00	0.00	0.00	0.00
ENST00000534390.1	ENSG00000007372.20	578	396.98	0.00	0.00	0.00	0.00
ENST00000606377.5	ENSG00000007372.20	6860	6678.86	75.00	0.29	0.20	98.54
ENST00000007264.6	ENSG00000007376.7	2050	1868.86	61.64	0.87	0.58	35.06
ENST00000561734.5	ENSG00000007376.7	2159	1977.86	10.62	0.14	0.10	5.71
ENST00000562070.1	ENSG00000007376.7	954	772.86	6.40	0.22	0.15	8.80
ENST00000563560.1	ENSG00000007376.7	587	405.97	0.00	0.00	0.00	0.00
ENST00000565377.1	ENSG00000007376.7	940	758.86	14.21	0.49	0.33	19.91
ENST00000565503.5	ENSG00000007376.7	561	379.99	2.14	0.15	0.10	5.98
ENST00000565809.5	ENSG00000007376.7	1918	1736.86	0.00	0.00	0.00	0.00
ENST00000567114.5	ENSG00000007376.7	1835	1653.86	0.00	0.00	0.00	0.00
ENST00000567283.5	ENSG00000007376.7	835	653.88	0.00	0.00	0.00	0.00
ENST00000569601.5	ENSG00000007376.7	917	735.86	16.98	0.61	0.41	24.54
ENST00000262316.10	ENSG00000007384.15	2992	2810.86	642.55	6.00	4.05	11.01
ENST00000417043.5	ENSG00000007384.15	816	634.88	0.00	0.00	0.00	0.00
ENST00000419764.1	ENSG00000007384.15	435	254.17	0.00	0.00	0.00	0.00
ENST00000428730.5	ENSG00000007384.15	2751	2569.86	974.06	9.95	6.72	18.26
ENST00000448893.1	ENSG00000007384.15	901	719.87	649.53	23.67	15.99	43.46
ENST00000450643.5	ENSG00000007384.15	615	433.95	0.00	0.00	0.00	0.00
ENST00000472390.1	ENSG00000007384.15	577	395.98	29.41	1.95	1.32	3.58
ENST00000482904.1	ENSG00000007384.15	556	374.99	31.69	2.22	1.50	4.07
ENST00000486045.1	ENSG00000007384.15	914	732.86	135.75	4.86	3.28	8.92
ENST00000487201.1	ENSG00000007384.15	1708	1526.86	123.23	2.12	1.43	3.89
ENST00000493647.1	ENSG00000007384.15	935	753.86	106.78	3.72	2.51	6.82
ENST00000293872.12	ENSG00000007392.16	1456	1274.86	0.00	0.00	0.00	0.00
ENST00000337351.8	ENSG00000007392.16	2097	1915.86	1283.02	17.57	11.86	4.75
ENST00000397780.5	ENSG00000007392.16	1335	1153.86	153.92	3.50	2.36	0.95
ENST00000397783.5	ENSG00000007392.16	1504	1322.86	1816.08	36.02	24.32	9.74
ENST00000418978.5	ENSG00000007392.16	989	807.86	10.03	0.33	0.22	0.09
ENST00000419516.5	ENSG00000007392.16	1211	1029.86	23.64	0.60	0.41	0.16
ENST00000426094.5	ENSG00000007392.16	2737	2555.86	978.10	10.04	6.78	2.72
ENST00000428363.1	ENSG00000007392.16	498	317.05	0.00	0.00	0.00	0.00
ENST00000429378.5	ENSG00000007392.16	721	539.91	159.04	7.73	5.22	2.09
ENST00000430864.5	ENSG00000007392.16	695	513.92	2.24	0.11	0.08	0.03
ENST00000442701.1	ENSG00000007392.16	423	242.21	59.43	6.44	4.35	1.74
ENST00000443357.5	ENSG00000007392.16	833	651.88	266.08	10.71	7.23	2.90
ENST00000464711.5	ENSG00000007392.16	2134	1952.86	19.85	0.27	0.18	0.07
ENST00000467552.1	ENSG00000007392.16	569	387.98	109.54	7.41	5.00	2.00
ENST00000468732.5	ENSG00000007392.16	573	391.98	3211.20	214.95	145.14	58.15
ENST00000469109.1	ENSG00000007392.16	950	768.86	822.28	28.06	18.95	7.59
ENST00000490762.5	ENSG00000007392.16	2643	2461.86	1557.32	16.60	11.21	4.49
ENST00000494366.5	ENSG00000007392.16	668	486.93	86.96	4.69	3.16	1.27
ENST00000494545.1	ENSG00000007392.16	725	543.91	0.00	0.00	0.00	0.00
ENST00000495349.5	ENSG00000007392.16	1006	824.86	146.28	4.65	3.14	1.26
ENST00000629543.2	ENSG00000007392.16	1520	1338.86	0.00	0.00	0.00	0.00
ENST00000266039.7	ENSG00000007402.11	5476	5294.86	0.00	0.00	0.00	0.00
ENST00000360963.7	ENSG00000007402.11	5272	5090.86	23.40	0.12	0.08	11.37
ENST00000423994.6	ENSG00000007402.11	5329	5147.86	20.93	0.11	0.07	10.05
ENST00000424201.6	ENSG00000007402.11	5206	5024.86	0.00	0.00	0.00	0.00
ENST00000429770.5	ENSG00000007402.11	5304	5122.86	0.00	0.00	0.00	0.00
ENST00000479441.1	ENSG00000007402.11	3453	3271.86	0.00	0.00	0.00	0.00
ENST00000483620.1	ENSG00000007402.11	2526	2344.86	74.49	0.83	0.56	78.58
ENST00000487413.1	ENSG00000007402.11	1030	848.86	0.00	0.00	0.00	0.00
ENST00000324385.9	ENSG00000007516.13	4678	4496.86	255.78	1.49	1.01	8.14
ENST00000397488.6	ENSG00000007516.13	4583	4401.86	825.63	4.92	3.32	26.83
ENST00000421665.6	ENSG00000007516.13	3875	3693.86	3.90	0.03	0.02	0.15
ENST00000426824.7	ENSG00000007516.13	3930	3748.86	746.96	5.23	3.53	28.50
ENST00000561602.1	ENSG00000007516.13	622	440.95	1.06	0.06	0.04	0.34
ENST00000561793.1	ENSG00000007516.13	571	389.98	0.00	0.00	0.00	0.00
ENST00000562208.5	ENSG00000007516.13	3663	3481.86	0.00	0.00	0.00	0.00
ENST00000564213.1	ENSG00000007516.13	334	154.00	0.00	0.00	0.00	0.00
ENST00000565665.5	ENSG00000007516.13	564	382.99	3.63	0.25	0.17	1.35
ENST00000566162.1	ENSG00000007516.13	699	517.91	0.00	0.00	0.00	0.00
ENST00000566389.1	ENSG00000007516.13	841	659.87	45.51	1.81	1.22	9.86
ENST00000567203.1	ENSG00000007516.13	539	358.01	15.78	1.16	0.78	6.30
ENST00000567825.3	ENSG00000007516.13	1409	1227.86	74.47	1.59	1.07	8.67
ENST00000568198.1	ENSG00000007516.13	804	622.88	34.88	1.47	0.99	8.01
ENST00000568887.5	ENSG00000007516.13	3763	3581.86	0.00	0.00	0.00	0.00
ENST00000628027.2	ENSG00000007516.13	4732	4550.86	58.45	0.34	0.23	1.84
ENST00000007390.2	ENSG00000007520.3	1243	1061.86	1184.41	29.27	19.76	97.65
ENST00000566296.1	ENSG00000007520.3	649	467.94	12.54	0.70	0.47	2.35
ENST00000026218.9	ENSG00000007541.16	2846	2664.86	111.40	1.10	0.74	1.78
ENST00000293874.2	ENSG00000007541.16	603	421.96	0.00	0.00	0.00	0.00
ENST00000321878.9	ENSG00000007541.16	3006	2824.86	67.70	0.63	0.42	1.02
ENST00000409527.6	ENSG00000007541.16	1915	1733.86	1391.35	21.06	14.22	34.24
ENST00000420990.6	ENSG00000007541.16	932	750.86	0.00	0.00	0.00	0.00
ENST00000422307.6	ENSG00000007541.16	2052	1870.86	74.41	1.04	0.70	1.70
ENST00000439574.1	ENSG00000007541.16	586	404.97	0.00	0.00	0.00	0.00
ENST00000443147.5	ENSG00000007541.16	2054	1872.86	72.76	1.02	0.69	1.66
ENST00000470411.2	ENSG00000007541.16	2112	1930.86	145.73	1.98	1.34	3.22
ENST00000476438.1	ENSG00000007541.16	1775	1593.86	17.61	0.29	0.20	0.47
ENST00000480424.6	ENSG00000007541.16	2202	2020.86	43.35	0.56	0.38	0.92
ENST00000537901.1	ENSG00000007541.16	464	283.10	60.62	5.62	3.79	9.14
ENST00000540241.1	ENSG00000007541.16	608	426.96	0.00	0.00	0.00	0.00
ENST00000540548.1	ENSG00000007541.16	187	24.55	0.00	0.00	0.00	0.00
ENST00000544860.1	ENSG00000007541.16	577	395.98	30.90	2.05	1.38	3.33
ENST00000634341.1	ENSG00000007541.16	1046	864.86	29.11	0.88	0.60	1.44
ENST00000635205.1	ENSG00000007541.16	936	754.86	0.00	0.00	0.00	0.00
ENST00000635909.1	ENSG00000007541.16	2212	2030.86	557.96	7.21	4.87	11.72
ENST00000635935.1	ENSG00000007541.16	2000	1818.86	109.20	1.58	1.06	2.56
ENST00000636005.1	ENSG00000007541.16	1355	1173.86	692.03	15.47	10.44	25.15
ENST00000636657.1	ENSG00000007541.16	2841	2659.86	0.00	0.00	0.00	0.00
ENST00000637468.1	ENSG00000007541.16	650	468.94	0.00	0.00	0.00	0.00
ENST00000637701.1	ENSG00000007541.16	100	0.00	0.00	0.00	0.00	0.00
ENST00000638143.1	ENSG00000007541.16	563	381.99	14.86	1.02	0.69	1.66
ENST00000638152.1	ENSG00000007541.16	100	0.00	0.00	0.00	0.00	0.00
ENST00000293925.9	ENSG00000007545.15	7671	7489.86	254.39	0.89	0.60	3.57
ENST00000397412.7	ENSG00000007545.15	7772	7590.86	1427.64	4.93	3.33	19.79
ENST00000415022.1	ENSG00000007545.15	550	369.00	20.42	1.45	0.98	5.82
ENST00000466562.5	ENSG00000007545.15	534	353.01	41.50	3.08	2.08	12.37
ENST00000467286.1	ENSG00000007545.15	664	482.93	36.62	1.99	1.34	7.98
ENST00000468839.1	ENSG00000007545.15	451	270.13	32.74	3.18	2.15	12.76
ENST00000492778.5	ENSG00000007545.15	573	391.98	0.00	0.00	0.00	0.00
ENST00000498594.5	ENSG00000007545.15	559	377.99	135.37	9.40	6.34	37.69
ENST00000338863.11	ENSG00000007866.18	2983	2801.86	1049.06	9.82	6.63	62.68
ENST00000402886.7	ENSG00000007866.18	2729	2547.86	567.94	5.85	3.95	37.32
ENST00000433586.1	ENSG00000007866.18	657	475.93	0.00	0.00	0.00	0.00
ENST00000333360.11	ENSG00000007908.15	3857	3675.86	86.92	0.62	0.42	32.02
ENST00000367774.1	ENSG00000007908.15	1518	1336.86	63.04	1.24	0.84	63.85
ENST00000367775.5	ENSG00000007908.15	3389	3207.86	0.00	0.00	0.00	0.00
ENST00000367776.5	ENSG00000007908.15	3576	3394.86	0.00	0.00	0.00	0.00
ENST00000367777.5	ENSG00000007908.15	3576	3394.86	1.01	0.01	0.01	0.40
ENST00000461085.1	ENSG00000007908.15	556	374.99	1.03	0.07	0.05	3.73
ENST00000609271.1	ENSG00000007908.15	560	378.99	0.00	0.00	0.00	0.00
ENST00000294401.11	ENSG00000007923.15	2210	2028.86	32.03	0.41	0.28	0.57
ENST00000377577.9	ENSG00000007923.15	3311	3129.86	6972.33	58.45	39.47	79.91
ENST00000426784.1	ENSG00000007923.15	975	793.86	6.06	0.20	0.14	0.27
ENST00000451196.5	ENSG00000007923.15	1357	1175.86	0.00	0.00	0.00	0.00
ENST00000460594.5	ENSG00000007923.15	581	399.97	4.43	0.29	0.20	0.40
ENST00000465508.5	ENSG00000007923.15	3014	2832.86	258.54	2.39	1.62	3.27
ENST00000465911.1	ENSG00000007923.15	745	563.90	1.16	0.05	0.04	0.07
ENST00000469318.5	ENSG00000007923.15	355	174.68	0.00	0.00	0.00	0.00
ENST00000472414.1	ENSG00000007923.15	725	543.91	0.00	0.00	0.00	0.00
ENST00000473993.5	ENSG00000007923.15	755	573.90	28.91	1.32	0.89	1.81
ENST00000485073.5	ENSG00000007923.15	613	431.95	164.88	10.02	6.76	13.69
ENST00000367755.8	ENSG00000007933.12	2087	1905.86	254.86	3.51	2.37	95.10
ENST00000472784.5	ENSG00000007933.12	582	400.97	2.14	0.14	0.09	3.80
ENST00000478457.1	ENSG00000007933.12	713	531.91	0.00	0.00	0.00	0.00
ENST00000479749.1	ENSG00000007933.12	723	541.91	0.00	0.00	0.00	0.00
ENST00000530212.5	ENSG00000007933.12	828	646.88	1.00	0.04	0.03	1.10
ENST00000534514.1	ENSG00000007933.12	1142	960.86	0.00	0.00	0.00	0.00
ENST00000349606.4	ENSG00000007944.14	2796	2614.86	3263.10	32.74	22.11	53.79
ENST00000356840.7	ENSG00000007944.14	1666	1484.86	1591.90	28.13	18.99	46.21
ENST00000217885.5	ENSG00000007952.17	1734	1552.86	0.00	0.00	0.00	0.00
ENST00000372960.8	ENSG00000007952.17	2418	2236.86	128.00	1.50	1.01	100.00
ENST00000372964.5	ENSG00000007952.17	661	479.93	0.00	0.00	0.00	0.00
ENST00000372966.7	ENSG00000007952.17	2529	2347.86	0.00	0.00	0.00	0.00
ENST00000427768.5	ENSG00000007952.17	695	513.92	0.00	0.00	0.00	0.00
ENST00000361729.2	ENSG00000007968.6	5191	5009.86	43.11	0.23	0.15	52.36
ENST00000487237.1	ENSG00000007968.6	550	369.00	2.89	0.21	0.14	47.64
ENST00000262193.6	ENSG00000008018.8	928	746.86	1362.48	47.87	32.32	99.00
ENST00000462957.1	ENSG00000008018.8	1939	1757.86	32.52	0.49	0.33	1.00
ENST00000295987.11	ENSG00000008056.12	3209	3027.86	45.02	0.39	0.26	53.88
ENST00000340666.4	ENSG00000008056.12	3165	2983.86	37.98	0.33	0.23	46.12
ENST00000341776.6	ENSG00000008083.13	5755	5573.86	3291.61	15.49	10.46	99.06
ENST00000397311.4	ENSG00000008083.13	5595	5413.86	30.39	0.15	0.10	0.94
ENST00000474854.1	ENSG00000008083.13	520	339.02	0.00	0.00	0.00	0.00
ENST00000379989.6	ENSG00000008086.11	3463	3281.86	0.00	0.00	0.00	0.00
ENST00000379996.7	ENSG00000008086.11	3449	3267.86	335.87	2.70	1.82	18.19
ENST00000463994.4	ENSG00000008086.11	2632	2450.86	1101.31	11.79	7.96	79.53
ENST00000623364.3	ENSG00000008086.11	483	302.07	0.00	0.00	0.00	0.00
ENST00000623535.1	ENSG00000008086.11	12533	12351.86	29.43	0.06	0.04	0.42
ENST00000623610.1	ENSG00000008086.11	2130	1948.86	20.39	0.27	0.19	1.85
ENST00000624700.3	ENSG00000008086.11	564	382.99	0.00	0.00	0.00	0.00
ENST00000624953.1	ENSG00000008086.11	567	385.98	0.00	0.00	0.00	0.00
ENST00000635828.1	ENSG00000008086.11	3823	3641.86	0.00	0.00	0.00	0.00
ENST00000636046.1	ENSG00000008086.11	100	0.00	0.00	0.00	0.00	0.00
ENST00000637881.1	ENSG00000008086.11	1782	1600.86	0.00	0.00	0.00	0.00
ENST00000009105.5	ENSG00000008118.9	2612	2430.86	0.00	0.00	0.00	0.00
ENST00000361322.2	ENSG00000008118.9	2440	2258.86	101.82	1.18	0.80	68.36
ENST00000423146.5	ENSG00000008118.9	808	626.88	0.00	0.00	0.00	0.00
ENST00000494990.1	ENSG00000008118.9	573	391.98	8.18	0.55	0.37	31.64
ENST00000356200.7	ENSG00000008128.22	2653	2471.86	371.64	3.94	2.66	2.72
ENST00000356937.7	ENSG00000008128.22	2275	2093.86	285.60	3.58	2.42	2.47
ENST00000357760.6	ENSG00000008128.22	2446	2264.86	0.00	0.00	0.00	0.00
ENST00000358779.9	ENSG00000008128.22	2419	2237.86	902.45	10.58	7.14	7.29
ENST00000378633.5	ENSG00000008128.22	2458	2276.86	113.69	1.31	0.88	0.90
ENST00000378638.6	ENSG00000008128.22	2429	2247.86	0.00	0.00	0.00	0.00
ENST00000401096.2	ENSG00000008128.22	450	269.13	16.10	1.57	1.06	1.08
ENST00000404249.7	ENSG00000008128.22	2449	2267.86	504.79	5.84	3.94	4.02
ENST00000460465.5	ENSG00000008128.22	2333	2151.86	226.49	2.76	1.86	1.90
ENST00000463652.5	ENSG00000008128.22	1028	846.86	199.37	6.18	4.17	4.26
ENST00000464748.1	ENSG00000008128.22	381	200.43	118.24	15.48	10.45	10.67
ENST00000468397.1	ENSG00000008128.22	836	654.87	344.44	13.80	9.32	9.51
ENST00000468800.5	ENSG00000008128.22	897	715.87	364.79	13.37	9.03	9.21
ENST00000474916.1	ENSG00000008128.22	752	570.90	291.04	13.38	9.03	9.22
ENST00000478901.1	ENSG00000008128.22	931	749.86	262.32	9.18	6.20	6.33
ENST00000479362.1	ENSG00000008128.22	700	518.91	106.93	5.41	3.65	3.73
[truncated: 195,936 more rows]
