# Supplementary material for: ProTECT—Prediction of T-Cell Epitopes for Cancer Therapy
Source: Front Immunol. 2020 Nov 10;11:483296. doi: 10.3389/fimmu.2020.483296 (PMC7683782; doi:10.3389/fimmu.2020.483296)
Supplement: Supplementary file 3 [file DataSheet_3.zip › pvac_analysis/Mel-218-LN/rsem.isoforms.results]

transcript_id	gene_id	length	effective_length	expected_count	TPM	FPKM	IsoPct
ENST00000373020.8	ENSG00000000003.14	2206	1985.75	486.22	6.39	4.59	44.60
ENST00000494424.1	ENSG00000000003.14	820	599.78	0.00	0.00	0.00	0.00
ENST00000496771.5	ENSG00000000003.14	1025	804.75	31.04	1.01	0.72	7.03
ENST00000612152.4	ENSG00000000003.14	3796	3575.75	3.95	0.03	0.02	0.20
ENST00000614008.4	ENSG00000000003.14	900	679.76	179.79	6.90	4.96	48.17
ENST00000373031.4	ENSG00000000005.5	1339	1118.75	0.00	0.00	0.00	0.00
ENST00000485971.1	ENSG00000000005.5	542	322.51	0.00	0.00	0.00	0.00
ENST00000371582.8	ENSG00000000419.12	1161	940.75	10.57	0.29	0.21	1.58
ENST00000371584.8	ENSG00000000419.12	1073	852.75	18.93	0.58	0.42	3.12
ENST00000371588.9	ENSG00000000419.12	1075	854.75	506.37	15.47	11.11	83.34
ENST00000413082.1	ENSG00000000419.12	672	451.94	0.00	0.00	0.00	0.00
ENST00000466152.5	ENSG00000000419.12	1097	876.75	62.09	1.85	1.33	9.96
ENST00000494752.1	ENSG00000000419.12	789	568.80	8.04	0.37	0.27	1.99
ENST00000367770.5	ENSG00000000457.13	2916	2695.75	1224.97	11.86	8.52	73.92
ENST00000367771.10	ENSG00000000457.13	6364	6143.75	717.56	3.05	2.19	19.00
ENST00000367772.8	ENSG00000000457.13	3090	2869.75	42.14	0.38	0.28	2.39
ENST00000423670.1	ENSG00000000457.13	2077	1856.75	0.00	0.00	0.00	0.00
ENST00000470238.1	ENSG00000000457.13	1538	1317.75	38.06	0.75	0.54	4.70
ENST00000286031.10	ENSG00000000460.16	4355	4134.75	149.69	0.95	0.68	7.75
ENST00000359326.8	ENSG00000000460.16	4002	3781.75	908.78	6.27	4.51	51.44
ENST00000413811.3	ENSG00000000460.16	2661	2440.75	53.94	0.58	0.41	4.73
ENST00000459772.5	ENSG00000000460.16	3727	3506.75	102.12	0.76	0.55	6.23
ENST00000466580.6	ENSG00000000460.16	815	594.78	0.00	0.00	0.00	0.00
ENST00000472795.5	ENSG00000000460.16	925	704.75	14.86	0.55	0.40	4.51
ENST00000481744.5	ENSG00000000460.16	755	534.82	10.17	0.50	0.36	4.07
ENST00000496973.5	ENSG00000000460.16	782	561.80	55.08	2.56	1.84	20.99
ENST00000498289.5	ENSG00000000460.16	3849	3628.75	4.64	0.03	0.02	0.27
ENST00000374003.7	ENSG00000000938.12	2021	1800.75	2100.47	30.45	21.87	65.13
ENST00000374004.5	ENSG00000000938.12	2350	2129.75	799.14	9.80	7.04	20.95
ENST00000374005.7	ENSG00000000938.12	2729	2508.75	19.74	0.21	0.15	0.44
ENST00000399173.5	ENSG00000000938.12	2483	2262.75	99.20	1.14	0.82	2.45
ENST00000457296.5	ENSG00000000938.12	1104	883.75	0.00	0.00	0.00	0.00
ENST00000468038.1	ENSG00000000938.12	781	560.80	15.65	0.73	0.52	1.56
ENST00000475472.5	ENSG00000000938.12	679	458.92	77.79	4.43	3.18	9.47
ENST00000359637.2	ENSG00000000971.15	1454	1233.75	40.18	0.85	0.61	2.17
ENST00000367429.8	ENSG00000000971.15	4127	3906.75	4748.90	31.73	22.79	81.12
ENST00000466229.5	ENSG00000000971.15	6985	6764.75	364.39	1.41	1.01	3.59
ENST00000470918.1	ENSG00000000971.15	753	532.83	89.77	4.40	3.16	11.24
ENST00000496761.1	ENSG00000000971.15	550	330.45	9.26	0.73	0.53	1.87
ENST00000630130.2	ENSG00000000971.15	1658	1437.75	0.00	0.00	0.00	0.00
ENST00000002165.10	ENSG00000001036.13	2356	2135.75	1230.01	15.03	10.80	84.70
ENST00000367585.1	ENSG00000001036.13	646	426.00	36.79	2.25	1.62	12.70
ENST00000451668.1	ENSG00000001036.13	737	516.84	9.13	0.46	0.33	2.60
ENST00000229416.10	ENSG00000001084.10	3813	3592.75	1187.34	8.63	6.20	12.63
ENST00000504353.1	ENSG00000001084.10	597	377.17	233.89	16.19	11.63	23.69
ENST00000504525.1	ENSG00000001084.10	1011	790.75	17.13	0.57	0.41	0.83
ENST00000505197.1	ENSG00000001084.10	592	372.19	0.00	0.00	0.00	0.00
ENST00000505294.5	ENSG00000001084.10	847	626.77	65.14	2.71	1.95	3.97
ENST00000509541.5	ENSG00000001084.10	3774	3553.75	117.56	0.86	0.62	1.26
ENST00000510837.5	ENSG00000001084.10	776	555.81	205.45	9.65	6.93	14.12
ENST00000513939.5	ENSG00000001084.10	519	299.73	151.66	13.21	9.49	19.33
ENST00000514004.5	ENSG00000001084.10	2356	2135.75	130.08	1.59	1.14	2.33
ENST00000514373.2	ENSG00000001084.10	329	117.47	10.92	2.43	1.74	3.55
ENST00000514933.1	ENSG00000001084.10	542	322.51	135.90	11.00	7.90	16.10
ENST00000515580.1	ENSG00000001084.10	2132	1911.75	108.93	1.49	1.07	2.18
ENST00000616923.4	ENSG00000001084.10	3694	3473.75	0.00	0.00	0.00	0.00
ENST00000341376.10	ENSG00000001167.14	3811	3590.75	3187.62	23.18	16.65	54.15
ENST00000353205.5	ENSG00000001167.14	1660	1439.75	1082.38	19.63	14.10	45.85
ENST00000003583.12	ENSG00000001460.17	2544	2323.75	208.74	2.35	1.68	17.09
ENST00000337248.8	ENSG00000001460.17	2715	2494.75	494.51	5.17	3.72	37.70
ENST00000374409.5	ENSG00000001460.17	2804	2583.75	0.00	0.00	0.00	0.00
ENST00000435187.1	ENSG00000001460.17	772	551.81	26.76	1.27	0.91	9.22
ENST00000438866.1	ENSG00000001460.17	811	590.79	1.72	0.08	0.05	0.55
ENST00000468303.5	ENSG00000001460.17	6016	5795.75	32.67	0.15	0.11	1.07
ENST00000475760.1	ENSG00000001460.17	455	236.78	9.84	1.08	0.78	7.91
ENST00000483261.1	ENSG00000001460.17	625	405.06	17.33	1.12	0.80	8.14
ENST00000483528.1	ENSG00000001460.17	758	537.82	13.12	0.64	0.46	4.64
ENST00000492753.1	ENSG00000001460.17	307	98.03	0.00	0.00	0.00	0.00
ENST00000497384.1	ENSG00000001460.17	1685	1464.75	28.62	0.51	0.37	3.72
ENST00000498488.5	ENSG00000001460.17	711	490.87	25.71	1.37	0.98	9.96
ENST00000003912.7	ENSG00000001461.16	5481	5260.75	348.09	1.73	1.24	11.95
ENST00000339255.2	ENSG00000001461.16	1676	1455.75	260.88	4.68	3.36	32.37
ENST00000358028.8	ENSG00000001461.16	1757	1536.75	15.27	0.26	0.19	1.79
ENST00000374399.8	ENSG00000001461.16	1711	1490.75	214.75	3.76	2.70	26.02
ENST00000432012.1	ENSG00000001461.16	2714	2493.75	237.60	2.49	1.79	17.21
ENST00000475663.2	ENSG00000001461.16	694	473.90	10.94	0.60	0.43	4.17
ENST00000488155.1	ENSG00000001461.16	931	710.75	25.47	0.94	0.67	6.47
ENST00000374804.9	ENSG00000001497.16	2261	2040.75	3.53	0.05	0.03	0.26
ENST00000374807.9	ENSG00000001497.16	2386	2165.75	415.93	5.01	3.60	28.85
ENST00000374811.7	ENSG00000001497.16	2439	2218.75	518.73	6.10	4.38	35.12
ENST00000469091.1	ENSG00000001497.16	447	228.97	9.00	1.03	0.74	5.91
ENST00000484069.1	ENSG00000001497.16	5205	4984.75	990.81	5.19	3.73	29.86
ENST00000321037.4	ENSG00000001561.6	4651	4430.75	364.00	2.14	1.54	100.00
ENST00000002829.7	ENSG00000001617.11	3802	3581.75	27.23	0.20	0.14	5.10
ENST00000413852.5	ENSG00000001617.11	3212	2991.75	176.46	1.54	1.11	39.56
ENST00000414301.5	ENSG00000001617.11	936	715.75	12.66	0.46	0.33	11.86
ENST00000420831.1	ENSG00000001617.11	442	224.10	1.82	0.21	0.15	5.45
ENST00000426511.5	ENSG00000001617.11	757	536.82	0.00	0.00	0.00	0.00
ENST00000434342.5	ENSG00000001617.11	3541	3320.75	0.00	0.00	0.00	0.00
ENST00000450338.5	ENSG00000001617.11	1693	1472.75	0.00	0.00	0.00	0.00
ENST00000470737.1	ENSG00000001617.11	566	346.34	5.93	0.45	0.32	11.48
ENST00000493743.1	ENSG00000001617.11	520	300.72	11.90	1.03	0.74	26.55
ENST00000003084.10	ENSG00000001626.14	6132	5911.75	0.00	0.00	0.00	0.00
ENST00000426809.5	ENSG00000001626.14	4316	4095.75	0.00	0.00	0.00	0.00
ENST00000429014.1	ENSG00000001626.14	423	205.68	1.00	0.13	0.09	100.00
ENST00000446805.1	ENSG00000001626.14	575	355.28	0.00	0.00	0.00	0.00
ENST00000468795.1	ENSG00000001626.14	682	461.92	0.00	0.00	0.00	0.00
ENST00000472848.1	ENSG00000001626.14	148	2.20	0.00	0.00	0.00	0.00
ENST00000546407.1	ENSG00000001626.14	222	32.50	0.00	0.00	0.00	0.00
ENST00000600166.1	ENSG00000001626.14	559	339.38	0.00	0.00	0.00	0.00
ENST00000608965.5	ENSG00000001626.14	896	675.76	0.00	0.00	0.00	0.00
ENST00000610149.1	ENSG00000001626.14	519	299.73	0.00	0.00	0.00	0.00
ENST00000621535.1	ENSG00000001626.14	657	436.97	0.00	0.00	0.00	0.00
ENST00000265742.7	ENSG00000001629.9	6081	5860.75	5552.84	24.73	17.77	42.05
ENST00000413588.1	ENSG00000001629.9	642	422.01	146.50	9.06	6.51	15.41
ENST00000422095.1	ENSG00000001629.9	2036	1815.75	1547.34	22.25	15.98	37.82
ENST00000439883.1	ENSG00000001629.9	774	553.81	14.09	0.66	0.48	1.13
ENST00000442183.1	ENSG00000001629.9	547	327.47	0.00	0.00	0.00	0.00
ENST00000465883.1	ENSG00000001629.9	723	502.86	29.23	1.52	1.09	2.58
ENST00000486698.1	ENSG00000001629.9	438	220.21	5.00	0.59	0.43	1.01
ENST00000003100.12	ENSG00000001630.15	3210	2989.75	2083.74	18.19	13.07	10.08
ENST00000422867.1	ENSG00000001630.15	747	526.83	0.00	0.00	0.00	0.00
ENST00000435873.1	ENSG00000001630.15	556	336.40	1.00	0.08	0.06	0.04
ENST00000450723.5	ENSG00000001630.15	1729	1508.75	8773.92	151.82	109.05	84.13
ENST00000482924.1	ENSG00000001630.15	555	335.41	133.29	10.37	7.45	5.75
ENST00000340022.6	ENSG00000001631.15	4553	4332.75	0.00	0.00	0.00	0.00
ENST00000394503.6	ENSG00000001631.15	2827	2606.75	223.15	2.23	1.61	2.68
ENST00000394505.6	ENSG00000001631.15	3143	2922.75	2229.96	19.92	14.31	23.92
ENST00000394507.5	ENSG00000001631.15	4762	4541.75	269.92	1.55	1.11	1.86
ENST00000412043.6	ENSG00000001631.15	3378	3157.75	150.51	1.24	0.89	1.49
ENST00000413688.5	ENSG00000001631.15	551	331.44	0.00	0.00	0.00	0.00
ENST00000422347.5	ENSG00000001631.15	483	264.22	0.00	0.00	0.00	0.00
ENST00000425073.1	ENSG00000001631.15	546	326.48	0.00	0.00	0.00	0.00
ENST00000425919.5	ENSG00000001631.15	572	352.30	0.00	0.00	0.00	0.00
ENST00000430102.5	ENSG00000001631.15	702	481.88	23.33	1.26	0.91	1.52
ENST00000433016.5	ENSG00000001631.15	855	634.77	48.82	2.01	1.44	2.41
ENST00000440209.5	ENSG00000001631.15	557	337.40	99.33	7.69	5.52	9.23
ENST00000444960.5	ENSG00000001631.15	783	562.80	5.26	0.24	0.18	0.29
ENST00000445516.1	ENSG00000001631.15	561	341.37	201.25	15.39	11.06	18.49
ENST00000452773.5	ENSG00000001631.15	665	444.95	38.84	2.28	1.64	2.74
ENST00000454017.5	ENSG00000001631.15	978	757.75	5.05	0.17	0.12	0.21
ENST00000458177.5	ENSG00000001631.15	1472	1251.75	0.00	0.00	0.00	0.00
ENST00000458493.5	ENSG00000001631.15	507	287.87	40.03	3.63	2.61	4.36
ENST00000466166.1	ENSG00000001631.15	545	325.49	0.00	0.00	0.00	0.00
ENST00000470309.5	ENSG00000001631.15	580	360.25	143.36	10.39	7.46	12.48
ENST00000475770.5	ENSG00000001631.15	2411	2190.75	858.99	10.24	7.35	12.29
ENST00000486261.5	ENSG00000001631.15	4057	3836.75	629.33	4.28	3.08	5.14
ENST00000487168.1	ENSG00000001631.15	600	380.16	10.55	0.72	0.52	0.87
ENST00000489087.1	ENSG00000001631.15	512	292.81	0.00	0.00	0.00	0.00
ENST00000228345.9	ENSG00000002016.17	2826	2605.75	23.10	0.23	0.17	0.98
ENST00000358495.7	ENSG00000002016.17	2710	2489.75	18.16	0.19	0.14	0.80
ENST00000397230.6	ENSG00000002016.17	530	310.62	0.00	0.00	0.00	0.00
ENST00000430095.6	ENSG00000002016.17	2366	2145.75	66.39	0.81	0.58	3.41
ENST00000461568.5	ENSG00000002016.17	1531	1310.75	0.00	0.00	0.00	0.00
ENST00000463750.5	ENSG00000002016.17	1510	1289.75	105.57	2.14	1.53	9.02
ENST00000468231.5	ENSG00000002016.17	2499	2278.75	0.00	0.00	0.00	0.00
ENST00000481052.5	ENSG00000002016.17	2464	2243.75	35.55	0.41	0.30	1.75
ENST00000488642.6	ENSG00000002016.17	2413	2192.75	83.54	0.99	0.71	4.20
ENST00000535376.5	ENSG00000002016.17	808	587.79	39.33	1.75	1.25	7.37
ENST00000536177.5	ENSG00000002016.17	1139	918.75	27.87	0.79	0.57	3.34
ENST00000541619.1	ENSG00000002016.17	560	340.38	0.00	0.00	0.00	0.00
ENST00000542297.1	ENSG00000002016.17	399	182.61	88.44	12.64	9.08	53.37
ENST00000542584.5	ENSG00000002016.17	541	321.52	0.00	0.00	0.00	0.00
ENST00000542785.5	ENSG00000002016.17	633	413.03	0.00	0.00	0.00	0.00
ENST00000543912.5	ENSG00000002016.17	1243	1022.75	139.43	3.56	2.56	15.02
ENST00000544742.5	ENSG00000002016.17	463	244.60	1.62	0.17	0.12	0.73
ENST00000545564.5	ENSG00000002016.17	681	460.92	0.00	0.00	0.00	0.00
ENST00000545967.1	ENSG00000002016.17	577	357.27	0.00	0.00	0.00	0.00
ENST00000413734.1	ENSG00000002079.12	535	315.57	1.00	0.08	0.06	100.00
ENST00000425880.1	ENSG00000002079.12	460	241.66	0.00	0.00	0.00	0.00
ENST00000429079.1	ENSG00000002079.12	416	198.92	0.00	0.00	0.00	0.00
ENST00000439784.5	ENSG00000002079.12	6294	6073.75	0.00	0.00	0.00	0.00
ENST00000452010.1	ENSG00000002079.12	481	262.26	0.00	0.00	0.00	0.00
ENST00000453194.1	ENSG00000002079.12	1024	803.75	0.00	0.00	0.00	0.00
ENST00000453378.1	ENSG00000002079.12	355	141.19	0.00	0.00	0.00	0.00
ENST00000309032.7	ENSG00000002330.13	929	708.75	10.41	0.38	0.28	16.31
ENST00000394531.3	ENSG00000002330.13	631	411.04	0.00	0.00	0.00	0.00
ENST00000394532.7	ENSG00000002330.13	1157	936.75	0.00	0.00	0.00	0.00
ENST00000492141.1	ENSG00000002330.13	359	144.90	0.00	0.00	0.00	0.00
ENST00000493798.1	ENSG00000002330.13	325	113.89	1.45	0.33	0.24	14.10
ENST00000544271.1	ENSG00000002330.13	552	332.43	14.40	1.13	0.81	48.12
ENST00000544785.1	ENSG00000002330.13	525	305.67	5.91	0.50	0.36	21.47
ENST00000226299.8	ENSG00000002549.12	2213	1992.75	0.00	0.00	0.00	0.00
ENST00000503467.1	ENSG00000002549.12	1709	1488.75	22.90	0.40	0.29	0.25
ENST00000504614.5	ENSG00000002549.12	813	592.78	1234.79	54.38	39.06	33.24
ENST00000507960.1	ENSG00000002549.12	435	217.30	0.00	0.00	0.00	0.00
ENST00000508014.5	ENSG00000002549.12	494	275.05	35.82	3.40	2.44	2.08
ENST00000508497.5	ENSG00000002549.12	651	430.98	149.38	9.05	6.50	5.53
ENST00000509583.1	ENSG00000002549.12	887	666.76	61.04	2.39	1.72	1.46
ENST00000512397.1	ENSG00000002549.12	689	468.91	74.10	4.13	2.96	2.52
ENST00000513105.1	ENSG00000002549.12	626	406.06	3.09	0.20	0.14	0.12
ENST00000606142.5	ENSG00000002549.12	1876	1655.75	5623.55	88.67	63.69	54.19
ENST00000618908.4	ENSG00000002549.12	2100	1879.75	72.32	1.00	0.72	0.61
ENST00000381177.6	ENSG00000002586.18	756	535.82	208.99	10.18	7.31	8.93
ENST00000381180.8	ENSG00000002586.18	530	310.62	3.00	0.25	0.18	0.22
ENST00000381184.6	ENSG00000002586.18	918	697.75	10.24	0.38	0.28	0.34
ENST00000381187.8	ENSG00000002586.18	892	671.76	477.10	18.54	13.32	16.26
ENST00000381192.8	ENSG00000002586.18	1245	1024.75	558.65	14.23	10.22	12.48
ENST00000449611.6	ENSG00000002586.18	604	384.14	22.73	1.54	1.11	1.36
ENST00000482293.6	ENSG00000002586.18	466	247.54	0.00	0.00	0.00	0.00
ENST00000482405.7	ENSG00000002586.18	842	621.77	1442.25	60.56	43.50	53.12
ENST00000497752.6	ENSG00000002586.18	806	585.79	127.63	5.69	4.09	4.99
ENST00000611428.5	ENSG00000002586.18	1243	1022.75	0.00	0.00	0.00	0.00
ENST00000623253.4	ENSG00000002586.18	573	353.29	0.00	0.00	0.00	0.00
ENST00000624481.4	ENSG00000002586.18	1089	868.75	87.41	2.63	1.89	2.30
ENST00000002596.5	ENSG00000002587.9	8031	7810.75	181.67	0.61	0.44	54.29
ENST00000510712.1	ENSG00000002587.9	496	277.02	0.00	0.00	0.00	0.00
ENST00000514690.5	ENSG00000002587.9	491	272.10	5.33	0.51	0.37	45.71
ENST00000360937.8	ENSG00000002726.20	2649	2428.75	66.37	0.71	0.51	92.75
ENST00000416793.6	ENSG00000002726.20	2453	2232.75	4.57	0.05	0.04	6.94
ENST00000460213.1	ENSG00000002726.20	945	724.75	0.00	0.00	0.00	0.00
ENST00000467291.5	ENSG00000002726.20	2857	2636.75	0.00	0.00	0.00	0.00
ENST00000480582.1	ENSG00000002726.20	943	722.75	0.07	0.00	0.00	0.31
ENST00000483043.1	ENSG00000002726.20	1314	1093.75	0.00	0.00	0.00	0.00
ENST00000493429.5	ENSG00000002726.20	3135	2914.75	0.00	0.00	0.00	0.00
ENST00000222462.2	ENSG00000002745.12	3147	2926.75	55.34	0.49	0.35	64.17
ENST00000361301.6	ENSG00000002745.12	1230	1009.75	10.66	0.28	0.20	35.83
ENST00000395891.6	ENSG00000002746.14	9501	9280.75	4.26	0.01	0.01	14.46
ENST00000429529.1	ENSG00000002746.14	415	197.96	0.00	0.00	0.00	0.00
ENST00000453890.5	ENSG00000002746.14	5169	4948.75	0.74	0.00	0.00	4.68
ENST00000461842.1	ENSG00000002746.14	609	389.12	1.00	0.07	0.05	80.87
ENST00000464944.1	ENSG00000002746.14	574	354.29	0.00	0.00	0.00	0.00
ENST00000471043.1	ENSG00000002746.14	2888	2667.75	0.00	0.00	0.00	0.00
ENST00000471527.1	ENSG00000002746.14	497	278.01	0.00	0.00	0.00	0.00
ENST00000481031.5	ENSG00000002746.14	412	195.07	0.00	0.00	0.00	0.00
ENST00000490954.2	ENSG00000002746.14	531	311.61	0.00	0.00	0.00	0.00
ENST00000492310.5	ENSG00000002746.14	2186	1965.75	0.00	0.00	0.00	0.00
ENST00000493057.1	ENSG00000002746.14	750	529.83	0.00	0.00	0.00	0.00
ENST00000265854.11	ENSG00000002822.15	2718	2497.75	150.16	1.57	1.13	24.60
ENST00000399654.6	ENSG00000002822.15	2762	2541.75	166.11	1.71	1.23	26.75
ENST00000402746.5	ENSG00000002822.15	2355	2134.75	0.00	0.00	0.00	0.00
ENST00000406869.5	ENSG00000002822.15	2991	2770.75	0.00	0.00	0.00	0.00
ENST00000421113.5	ENSG00000002822.15	564	344.35	0.00	0.00	0.00	0.00
ENST00000429625.5	ENSG00000002822.15	750	529.83	9.55	0.47	0.34	7.38
ENST00000429779.1	ENSG00000002822.15	555	335.41	0.00	0.00	0.00	0.00
ENST00000437877.1	ENSG00000002822.15	864	643.77	39.71	1.61	1.16	25.24
ENST00000438959.5	ENSG00000002822.15	839	618.77	0.00	0.00	0.00	0.00
ENST00000444373.6	ENSG00000002822.15	535	315.57	0.00	0.00	0.00	0.00
ENST00000445959.5	ENSG00000002822.15	831	610.78	0.00	0.00	0.00	0.00
ENST00000450235.5	ENSG00000002822.15	850	629.77	0.00	0.00	0.00	0.00
ENST00000455998.5	ENSG00000002822.15	557	337.40	5.29	0.41	0.29	6.42
ENST00000459731.1	ENSG00000002822.15	371	156.09	3.00	0.50	0.36	7.87
ENST00000464742.5	ENSG00000002822.15	449	230.92	0.00	0.00	0.00	0.00
ENST00000468372.5	ENSG00000002822.15	533	313.59	0.00	0.00	0.00	0.00
ENST00000469871.1	ENSG00000002822.15	477	258.33	0.00	0.00	0.00	0.00
ENST00000477172.1	ENSG00000002822.15	454	235.80	0.00	0.00	0.00	0.00
ENST00000481633.1	ENSG00000002822.15	548	328.46	0.00	0.00	0.00	0.00
ENST00000483165.5	ENSG00000002822.15	603	383.14	0.00	0.00	0.00	0.00
ENST00000486340.5	ENSG00000002822.15	646	426.00	0.00	0.00	0.00	0.00
ENST00000491858.5	ENSG00000002822.15	494	275.05	1.17	0.11	0.08	1.75
ENST00000496548.1	ENSG00000002822.15	639	419.02	0.00	0.00	0.00	0.00
ENST00000318008.10	ENSG00000002834.17	4109	3888.75	9842.01	66.07	47.46	93.91
ENST00000419929.1	ENSG00000002834.17	762	541.82	0.00	0.00	0.00	0.00
ENST00000433206.6	ENSG00000002834.17	4023	3802.75	35.41	0.24	0.17	0.35
ENST00000435347.7	ENSG00000002834.17	3492	3271.75	136.76	1.09	0.78	1.55
ENST00000443937.7	ENSG00000002834.17	1482	1261.75	0.00	0.00	0.00	0.00
ENST00000579123.1	ENSG00000002834.17	1874	1653.75	48.29	0.76	0.55	1.08
ENST00000581485.1	ENSG00000002834.17	617	397.09	15.13	1.00	0.71	1.41
ENST00000584106.1	ENSG00000002834.17	1167	946.75	43.40	1.20	0.86	1.70
ENST00000585841.5	ENSG00000002834.17	1408	1187.75	0.00	0.00	0.00	0.00
ENST00000359238.6	ENSG00000002919.14	2315	2094.75	80.30	1.00	0.72	11.50
ENST00000393405.6	ENSG00000002919.14	2733	2512.75	21.14	0.22	0.16	2.52
ENST00000452859.6	ENSG00000002919.14	1601	1380.75	24.25	0.46	0.33	5.27
ENST00000577310.1	ENSG00000002919.14	358	143.97	8.00	1.45	1.04	16.67
ENST00000578861.5	ENSG00000002919.14	571	351.30	0.00	0.00	0.00	0.00
ENST00000580219.5	ENSG00000002919.14	1200	979.75	118.40	3.15	2.27	36.25
ENST00000580875.1	ENSG00000002919.14	704	483.88	1.00	0.05	0.04	0.62
ENST00000581298.5	ENSG00000002919.14	563	343.36	17.09	1.30	0.93	14.93
ENST00000581705.5	ENSG00000002919.14	1426	1205.75	0.00	0.00	0.00	0.00
ENST00000582104.5	ENSG00000002919.14	1282	1061.75	0.00	0.00	0.00	0.00
ENST00000582481.1	ENSG00000002919.14	627	407.05	9.43	0.60	0.43	6.95
ENST00000583320.5	ENSG00000002919.14	965	744.75	0.00	0.00	0.00	0.00
ENST00000584335.5	ENSG00000002919.14	922	701.75	12.40	0.46	0.33	5.30
ENST00000004103.7	ENSG00000002933.7	1261	1040.75	1457.29	36.55	26.26	21.23
ENST00000461345.5	ENSG00000002933.7	635	415.03	1428.36	89.85	64.54	52.18
ENST00000462826.1	ENSG00000002933.7	2065	1844.75	93.06	1.32	0.95	0.76
ENST00000468689.1	ENSG00000002933.7	469	250.48	0.00	0.00	0.00	0.00
ENST00000474166.1	ENSG00000002933.7	534	314.58	57.44	4.77	3.42	2.77
ENST00000475007.5	ENSG00000002933.7	862	641.77	246.58	10.03	7.20	5.83
ENST00000475536.5	ENSG00000002933.7	827	606.78	387.42	16.67	11.97	9.68
ENST00000475710.1	ENSG00000002933.7	925	704.75	8.18	0.30	0.22	0.18
ENST00000481305.1	ENSG00000002933.7	652	431.98	25.08	1.52	1.09	0.88
ENST00000484928.5	ENSG00000002933.7	1530	1309.75	341.36	6.80	4.89	3.95
ENST00000494349.5	ENSG00000002933.7	1504	1283.75	215.24	4.38	3.14	2.54
ENST00000000412.7	ENSG00000003056.7	2756	2535.75	4984.61	51.32	36.86	25.11
ENST00000536844.5	ENSG00000003056.7	2305	2084.75	13.96	0.17	0.13	0.09
ENST00000537621.1	ENSG00000003056.7	581	361.25	666.11	48.14	34.58	23.56
ENST00000539143.5	ENSG00000003056.7	650	429.99	7.92	0.48	0.35	0.24
ENST00000540837.1	ENSG00000003056.7	648	427.99	300.25	18.31	13.16	8.96
ENST00000541507.5	ENSG00000003056.7	2198	1977.75	0.00	0.00	0.00	0.00
ENST00000543159.1	ENSG00000003056.7	720	499.86	158.06	8.25	5.93	4.04
ENST00000543258.1	ENSG00000003056.7	561	341.37	119.86	9.17	6.58	4.49
ENST00000543704.5	ENSG00000003056.7	616	396.09	880.19	58.01	41.67	28.39
ENST00000543834.1	ENSG00000003056.7	412	195.07	64.67	8.65	6.22	4.24
ENST00000543845.1	ENSG00000003056.7	596	376.17	0.00	0.00	0.00	0.00
ENST00000544193.1	ENSG00000003056.7	255	55.53	2.08	0.98	0.70	0.48
ENST00000544245.1	ENSG00000003056.7	660	439.96	14.45	0.86	0.62	0.42
ENST00000262820.7	ENSG00000003096.13	3972	3751.75	0.00	0.00	0.00	0.00
ENST00000371876.5	ENSG00000003096.13	5331	5110.75	0.00	0.00	0.00	0.00
ENST00000371878.5	ENSG00000003096.13	3234	3013.75	0.00	0.00	0.00	0.00
ENST00000371882.5	ENSG00000003096.13	3256	3035.75	0.00	0.00	0.00	0.00
ENST00000447671.6	ENSG00000003096.13	3972	3751.75	0.00	0.00	0.00	0.00
ENST00000453826.1	ENSG00000003096.13	306	97.16	0.00	0.00	0.00	0.00
ENST00000469946.5	ENSG00000003096.13	2353	2132.75	97.94	1.20	0.86	92.36
ENST00000539496.5	ENSG00000003096.13	3071	2850.75	0.00	0.00	0.00	0.00
ENST00000540167.5	ENSG00000003096.13	3396	3175.75	12.06	0.10	0.07	7.64
ENST00000541812.5	ENSG00000003096.13	3102	2881.75	0.00	0.00	0.00	0.00
ENST00000545703.5	ENSG00000003096.13	3322	3101.75	0.00	0.00	0.00	0.00
ENST00000001146.6	ENSG00000003137.8	4732	4511.75	34.78	0.20	0.14	22.94
ENST00000412253.1	ENSG00000003137.8	4025	3804.75	59.67	0.41	0.29	46.67
ENST00000461519.1	ENSG00000003137.8	567	347.33	3.55	0.27	0.19	30.40
ENST00000474509.1	ENSG00000003137.8	574	354.29	0.00	0.00	0.00	0.00
ENST00000546307.5	ENSG00000003137.8	4331	4110.75	0.00	0.00	0.00	0.00
ENST00000265577.11	ENSG00000003147.17	2309	2088.75	53.70	0.67	0.48	0.88
ENST00000317367.9	ENSG00000003147.17	946	725.75	0.00	0.00	0.00	0.00
ENST00000339809.10	ENSG00000003147.17	1415	1194.75	0.00	0.00	0.00	0.00
ENST00000396675.7	ENSG00000003147.17	2133	1912.75	46.09	0.63	0.45	0.82
ENST00000401396.5	ENSG00000003147.17	1742	1521.75	653.70	11.21	8.06	14.70
ENST00000402384.7	ENSG00000003147.17	2458	2237.75	0.00	0.00	0.00	0.00
ENST00000406470.6	ENSG00000003147.17	2440	2219.75	0.00	0.00	0.00	0.00
ENST00000407906.5	ENSG00000003147.17	1615	1394.75	395.72	7.41	5.32	9.71
ENST00000422063.6	ENSG00000003147.17	1539	1318.75	363.58	7.20	5.17	9.44
ENST00000430867.5	ENSG00000003147.17	551	331.44	119.09	9.38	6.74	12.30
ENST00000446305.1	ENSG00000003147.17	539	319.54	0.00	0.00	0.00	0.00
ENST00000447326.5	ENSG00000003147.17	604	384.14	187.85	12.77	9.17	16.74
ENST00000455539.5	ENSG00000003147.17	1956	1735.75	91.11	1.37	0.98	1.80
ENST00000457755.5	ENSG00000003147.17	530	310.62	103.59	8.71	6.25	11.41
ENST00000470696.1	ENSG00000003147.17	800	579.79	142.63	6.42	4.61	8.42
ENST00000476942.1	ENSG00000003147.17	411	194.11	0.00	0.00	0.00	0.00
ENST00000486677.1	ENSG00000003147.17	322	111.21	0.00	0.00	0.00	0.00
ENST00000490041.1	ENSG00000003147.17	477	258.33	103.94	10.50	7.55	13.77
ENST00000002501.10	ENSG00000003249.13	2079	1858.75	481.63	6.76	4.86	72.47
ENST00000304733.7	ENSG00000003249.13	2081	1860.75	2.81	0.04	0.03	0.42
ENST00000392973.7	ENSG00000003249.13	2689	2468.75	4.00	0.04	0.03	0.45
ENST00000568330.2	ENSG00000003249.13	567	347.33	0.00	0.00	0.00	0.00
ENST00000568662.1	ENSG00000003249.13	563	343.36	29.80	2.27	1.63	24.27
ENST00000568838.1	ENSG00000003249.13	993	772.75	0.00	0.00	0.00	0.00
ENST00000623401.1	ENSG00000003249.13	2889	2668.75	22.76	0.22	0.16	2.39
ENST00000264276.10	ENSG00000003393.14	6644	6423.75	3331.92	13.54	9.73	28.98
ENST00000409632.6	ENSG00000003393.14	571	351.30	0.00	0.00	0.00	0.00
ENST00000410052.1	ENSG00000003393.14	559	339.38	0.00	0.00	0.00	0.00
ENST00000439495.5	ENSG00000003393.14	3242	3021.75	361.05	3.12	2.24	6.68
ENST00000462747.1	ENSG00000003393.14	491	272.10	1.09	0.10	0.07	0.22
ENST00000467448.5	ENSG00000003393.14	2677	2456.75	460.53	4.89	3.52	10.47
ENST00000482789.5	ENSG00000003393.14	2981	2760.75	1001.09	9.47	6.80	20.26
ENST00000482891.5	ENSG00000003393.14	4895	4674.75	497.25	2.78	1.99	5.94
ENST00000483703.1	ENSG00000003393.14	505	285.90	0.00	0.00	0.00	0.00
ENST00000489440.5	ENSG00000003393.14	727	506.85	220.11	11.34	8.14	24.27
ENST00000494017.5	ENSG00000003393.14	537	317.56	16.80	1.38	0.99	2.96
ENST00000496244.5	ENSG00000003393.14	768	547.81	2.15	0.10	0.07	0.22
ENST00000272879.9	ENSG00000003400.14	2073	1852.75	177.05	2.49	1.79	5.95
ENST00000286186.10	ENSG00000003400.14	5928	5707.75	415.59	1.90	1.37	4.53
ENST00000313728.11	ENSG00000003400.14	1521	1300.75	395.76	7.94	5.71	18.94
ENST00000346817.9	ENSG00000003400.14	3926	3705.75	0.00	0.00	0.00	0.00
ENST00000360132.7	ENSG00000003400.14	5814	5593.75	0.00	0.00	0.00	0.00
ENST00000374650.7	ENSG00000003400.14	1126	905.75	127.32	3.67	2.64	8.75
ENST00000438843.5	ENSG00000003400.14	888	667.76	37.74	1.48	1.06	3.52
ENST00000448480.1	ENSG00000003400.14	1603	1382.75	112.55	2.12	1.53	5.07
ENST00000460140.5	ENSG00000003400.14	1294	1073.75	124.42	3.03	2.17	7.21
ENST00000471191.1	ENSG00000003400.14	430	212.45	8.08	0.99	0.71	2.37
ENST00000484926.1	ENSG00000003400.14	703	482.88	300.19	16.23	11.66	38.70
ENST00000485408.1	ENSG00000003400.14	474	255.38	7.08	0.72	0.52	1.72
ENST00000492363.5	ENSG00000003400.14	1477	1256.75	65.23	1.35	0.97	3.23
ENST00000309955.7	ENSG00000003402.19	14672	14451.75	3555.65	6.42	4.61	3.75
ENST00000340870.6	ENSG00000003402.19	963	742.75	244.61	8.60	6.18	5.01
ENST00000341222.10	ENSG00000003402.19	1283	1062.75	0.00	0.00	0.00	0.00
ENST00000341582.10	ENSG00000003402.19	2056	1835.75	9.68	0.14	0.10	0.08
ENST00000342795.9	ENSG00000003402.19	1613	1392.75	20.36	0.38	0.27	0.22
ENST00000395148.6	ENSG00000003402.19	4415	4194.75	2426.67	15.10	10.85	8.81
ENST00000417748.1	ENSG00000003402.19	684	463.91	16.79	0.94	0.68	0.55
ENST00000423241.6	ENSG00000003402.19	2128	1907.75	321.01	4.39	3.16	2.56
ENST00000425030.1	ENSG00000003402.19	596	376.17	0.00	0.00	0.00	0.00
ENST00000433445.1	ENSG00000003402.19	435	217.30	0.00	0.00	0.00	0.00
ENST00000439154.6	ENSG00000003402.19	1310	1089.75	8.72	0.21	0.15	0.12
ENST00000440180.5	ENSG00000003402.19	1198	977.75	151.38	4.04	2.90	2.36
ENST00000441224.5	ENSG00000003402.19	655	434.97	0.00	0.00	0.00	0.00
ENST00000443227.5	ENSG00000003402.19	1679	1458.75	5.19	0.09	0.07	0.05
ENST00000457277.5	ENSG00000003402.19	1868	1647.75	752.01	11.91	8.56	6.95
ENST00000460961.1	ENSG00000003402.19	548	328.46	354.18	28.15	20.22	16.42
ENST00000461422.1	ENSG00000003402.19	717	496.86	65.83	3.46	2.48	2.02
ENST00000461820.5	ENSG00000003402.19	830	609.78	908.23	38.88	27.93	22.68
ENST00000462763.5	ENSG00000003402.19	588	368.21	13.42	0.95	0.68	0.56
ENST00000470178.6	ENSG00000003402.19	516	296.77	69.45	6.11	4.39	3.56
ENST00000470664.1	ENSG00000003402.19	704	483.88	5.00	0.27	0.19	0.16
ENST00000474842.1	ENSG00000003402.19	1091	870.75	992.34	29.75	21.37	17.35
ENST00000479953.6	ENSG00000003402.19	1230	1009.75	409.03	10.58	7.60	6.17
ENST00000490965.1	ENSG00000003402.19	529	309.63	0.00	0.00	0.00	0.00
ENST00000494258.5	ENSG00000003402.19	693	472.90	19.45	1.07	0.77	0.63
ENST00000233156.7	ENSG00000003436.14	3913	3692.75	0.00	0.00	0.00	0.00
ENST00000339091.8	ENSG00000003436.14	1088	867.75	0.00	0.00	0.00	0.00
ENST00000392365.5	ENSG00000003436.14	3649	3428.75	1213.87	9.24	6.64	39.87
ENST00000409676.5	ENSG00000003436.14	1119	898.75	30.26	0.88	0.63	3.79
ENST00000417013.5	ENSG00000003436.14	554	334.42	4.52	0.35	0.25	1.52
ENST00000420747.1	ENSG00000003436.14	685	464.91	6.67	0.37	0.27	1.61
ENST00000421427.5	ENSG00000003436.14	804	583.79	5.89	0.26	0.19	1.14
ENST00000426055.5	ENSG00000003436.14	1161	940.75	351.25	9.75	7.00	42.05
ENST00000435414.5	ENSG00000003436.14	687	466.91	3.72	0.21	0.15	0.90
ENST00000437725.5	ENSG00000003436.14	545	325.49	1.95	0.16	0.11	0.68
ENST00000453013.5	ENSG00000003436.14	733	512.84	27.17	1.38	0.99	5.97
ENST00000481132.5	ENSG00000003436.14	7690	7469.75	89.97	0.31	0.23	1.36
ENST00000481389.1	ENSG00000003436.14	599	379.16	3.73	0.26	0.18	1.11
ENST00000002125.8	ENSG00000003509.15	2176	1955.75	409.21	5.46	3.92	24.18
ENST00000336237.10	ENSG00000003509.15	1869	1648.75	61.08	0.97	0.69	4.28
ENST00000416653.5	ENSG00000003509.15	473	254.40	0.00	0.00	0.00	0.00
ENST00000419278.2	ENSG00000003509.15	680	459.92	0.00	0.00	0.00	0.00
ENST00000431821.5	ENSG00000003509.15	783	562.80	80.78	3.75	2.69	16.59
ENST00000432075.1	ENSG00000003509.15	663	442.96	0.00	0.00	0.00	0.00
ENST00000439218.5	ENSG00000003509.15	934	713.75	0.00	0.00	0.00	0.00
ENST00000441905.1	ENSG00000003509.15	661	440.96	100.03	5.92	4.25	26.22
ENST00000455230.5	ENSG00000003509.15	946	725.75	8.11	0.29	0.21	1.29
ENST00000469831.1	ENSG00000003509.15	845	624.77	49.26	2.06	1.48	9.11
ENST00000474154.5	ENSG00000003509.15	2974	2753.75	20.19	0.19	0.14	0.85
ENST00000474257.5	ENSG00000003509.15	1470	1249.75	174.37	3.64	2.62	16.13
ENST00000483999.5	ENSG00000003509.15	711	490.87	5.72	0.30	0.22	1.35
ENST00000347869.7	ENSG00000003756.16	3188	2967.75	1841.08	16.20	11.63	11.39
ENST00000395174.6	ENSG00000003756.16	938	717.75	780.64	28.39	20.40	19.97
ENST00000404526.6	ENSG00000003756.16	580	360.25	0.00	0.00	0.00	0.00
ENST00000417905.1	ENSG00000003756.16	427	209.54	43.28	5.39	3.87	3.79
ENST00000433556.6	ENSG00000003756.16	567	347.33	0.00	0.00	0.00	0.00
ENST00000437500.5	ENSG00000003756.16	582	362.24	0.00	0.00	0.00	0.00
ENST00000438369.5	ENSG00000003756.16	560	340.38	0.00	0.00	0.00	0.00
ENST00000441305.5	ENSG00000003756.16	569	349.32	5.72	0.43	0.31	0.30
ENST00000441812.6	ENSG00000003756.16	583	363.24	0.00	0.00	0.00	0.00
ENST00000461242.1	ENSG00000003756.16	275	71.17	0.00	0.00	0.00	0.00
ENST00000462025.1	ENSG00000003756.16	573	353.29	25.27	1.87	1.34	1.31
ENST00000464087.6	ENSG00000003756.16	5616	5395.75	229.72	1.11	0.80	0.78
ENST00000464988.1	ENSG00000003756.16	877	656.76	121.05	4.81	3.46	3.38
ENST00000469838.5	ENSG00000003756.16	2716	2495.75	925.58	9.68	6.95	6.81
ENST00000471995.5	ENSG00000003756.16	762	541.82	89.50	4.31	3.10	3.03
ENST00000474470.1	ENSG00000003756.16	434	216.33	3.33	0.40	0.29	0.28
ENST00000474818.5	ENSG00000003756.16	832	611.78	285.81	12.20	8.76	8.58
ENST00000475128.5	ENSG00000003756.16	1371	1150.75	41.68	0.95	0.68	0.67
ENST00000475590.5	ENSG00000003756.16	704	483.88	0.00	0.00	0.00	0.00
ENST00000479275.1	ENSG00000003756.16	1683	1462.75	48.37	0.86	0.62	0.61
ENST00000489437.1	ENSG00000003756.16	625	405.06	342.44	22.07	15.85	15.52
ENST00000492430.1	ENSG00000003756.16	580	360.25	0.00	0.00	0.00	0.00
ENST00000492472.1	ENSG00000003756.16	902	681.76	109.17	4.18	3.00	2.94
ENST00000493993.1	ENSG00000003756.16	476	257.34	11.53	1.17	0.84	0.82
ENST00000494360.5	ENSG00000003756.16	585	365.23	151.38	10.82	7.77	7.61
ENST00000496179.5	ENSG00000003756.16	1406	1185.75	786.63	17.32	12.44	12.18
ENST00000180173.9	ENSG00000003987.13	3850	3629.75	215.65	1.55	1.11	81.40
ENST00000517317.5	ENSG00000003987.13	739	518.84	0.00	0.00	0.00	0.00
ENST00000518272.5	ENSG00000003987.13	562	342.36	0.00	0.00	0.00	0.00
ENST00000519122.5	ENSG00000003987.13	570	350.31	0.00	0.00	0.00	0.00
ENST00000519590.5	ENSG00000003987.13	584	364.23	1.11	0.08	0.06	4.16
ENST00000519763.1	ENSG00000003987.13	569	349.32	0.00	0.00	0.00	0.00
ENST00000521177.1	ENSG00000003987.13	506	286.89	0.00	0.00	0.00	0.00
ENST00000521857.5	ENSG00000003987.13	2158	1937.75	20.43	0.28	0.20	14.44
ENST00000523571.1	ENSG00000003987.13	719	498.86	0.00	0.00	0.00	0.00
ENST00000004531.14	ENSG00000003989.16	7560	7339.75	786.75	2.80	2.01	32.45
ENST00000398090.3	ENSG00000003989.16	7557	7336.75	22.01	0.08	0.06	0.91
ENST00000470360.5	ENSG00000003989.16	7638	7417.75	0.00	0.00	0.00	0.00
ENST00000494857.5	ENSG00000003989.16	7622	7401.75	119.34	0.42	0.30	4.88
ENST00000522656.5	ENSG00000003989.16	2274	2053.75	418.89	5.32	3.82	61.76
ENST00000000233.9	ENSG00000004059.10	1103	882.75	42.35	1.25	0.90	34.74
ENST00000415666.1	ENSG00000004059.10	546	326.48	0.00	0.00	0.00	0.00
ENST00000459680.1	ENSG00000004059.10	466	247.54	4.07	0.43	0.31	11.89
ENST00000463733.5	ENSG00000004059.10	1509	1288.75	20.58	0.42	0.30	11.56
ENST00000467281.5	ENSG00000004059.10	567	347.33	0.00	0.00	0.00	0.00
ENST00000489673.1	ENSG00000004059.10	566	346.34	20.00	1.51	1.08	41.81
ENST00000379061.8	ENSG00000004139.13	1921	1700.75	7.95	0.12	0.09	6.36
ENST00000577870.2	ENSG00000004139.13	566	346.34	9.57	0.72	0.52	37.59
ENST00000578128.5	ENSG00000004139.13	897	676.76	15.60	0.60	0.43	31.37
ENST00000579593.1	ENSG00000004139.13	1113	892.75	1.78	0.05	0.04	2.72
ENST00000580711.1	ENSG00000004139.13	533	313.59	1.23	0.10	0.07	5.35
ENST00000582323.1	ENSG00000004139.13	563	343.36	0.00	0.00	0.00	0.00
ENST00000585453.5	ENSG00000004139.13	2919	2698.75	17.93	0.17	0.12	9.04
ENST00000585482.5	ENSG00000004139.13	10309	10088.75	56.11	0.15	0.10	7.57
ENST00000540200.5	ENSG00000004142.11	2121	1900.75	1135.80	15.60	11.21	57.32
ENST00000618887.2	ENSG00000004142.11	1524	1303.75	580.20	11.62	8.35	42.68
ENST00000324093.8	ENSG00000004399.12	7094	6873.75	4329.35	16.44	11.81	21.34
ENST00000501038.6	ENSG00000004399.12	1633	1412.75	84.90	1.57	1.13	2.04
ENST00000503166.1	ENSG00000004399.12	626	406.06	10.23	0.66	0.47	0.85
ENST00000504524.5	ENSG00000004399.12	1701	1480.75	30.37	0.54	0.38	0.69
ENST00000504689.1	ENSG00000004399.12	546	326.48	1.41	0.11	0.08	0.15
ENST00000504767.5	ENSG00000004399.12	654	433.98	137.16	8.25	5.93	10.71
ENST00000504979.1	ENSG00000004399.12	591	371.20	4.48	0.31	0.23	0.41
ENST00000505237.2	ENSG00000004399.12	507	287.87	4.19	0.38	0.27	0.49
ENST00000505505.1	ENSG00000004399.12	559	339.38	1.21	0.09	0.07	0.12
ENST00000505665.5	ENSG00000004399.12	477	258.33	0.00	0.00	0.00	0.00
ENST00000506979.1	ENSG00000004399.12	691	470.90	20.17	1.12	0.80	1.45
ENST00000508630.1	ENSG00000004399.12	563	343.36	11.93	0.91	0.65	1.18
ENST00000511018.1	ENSG00000004399.12	601	381.15	317.70	21.76	15.63	28.24
ENST00000512744.5	ENSG00000004399.12	2662	2441.75	189.40	2.02	1.45	2.63
ENST00000512807.1	ENSG00000004399.12	704	483.88	18.99	1.02	0.74	1.33
ENST00000514990.1	ENSG00000004399.12	1084	863.75	210.86	6.37	4.58	8.27
ENST00000515191.1	ENSG00000004399.12	602	382.15	226.64	15.48	11.12	20.10
ENST00000354858.10	ENSG00000004455.16	1021	800.75	1150.52	37.51	26.94	22.14
ENST00000373449.6	ENSG00000004455.16	3586	3365.75	1825.00	14.16	10.17	8.35
ENST00000466029.1	ENSG00000004455.16	223	33.14	0.00	0.00	0.00	0.00
ENST00000467905.5	ENSG00000004455.16	880	659.76	1331.81	52.70	37.85	31.10
ENST00000469238.1	ENSG00000004455.16	423	205.68	213.72	27.13	19.49	16.01
ENST00000480134.5	ENSG00000004455.16	811	590.79	32.13	1.42	1.02	0.84
ENST00000482191.1	ENSG00000004455.16	599	379.16	92.02	6.34	4.55	3.74
ENST00000487289.1	ENSG00000004455.16	920	699.75	58.67	2.19	1.57	1.29
ENST00000491241.1	ENSG00000004455.16	596	376.17	10.38	0.72	0.52	0.43
ENST00000548033.5	ENSG00000004455.16	936	715.75	143.83	5.25	3.77	3.10
ENST00000548559.1	ENSG00000004455.16	530	310.62	0.00	0.00	0.00	0.00
ENST00000550338.5	ENSG00000004455.16	886	665.76	473.14	18.55	13.33	10.95
ENST00000551979.1	ENSG00000004455.16	581	361.25	48.17	3.48	2.50	2.05
ENST00000626911.1	ENSG00000004455.16	160	4.49	0.00	0.00	0.00	0.00
ENST00000629371.2	ENSG00000004455.16	3576	3355.75	0.00	0.00	0.00	0.00
ENST00000226279.7	ENSG00000004468.12	5668	5447.75	1455.95	6.98	5.01	18.21
ENST00000502843.5	ENSG00000004468.12	1560	1339.75	177.92	3.47	2.49	9.05
ENST00000506191.1	ENSG00000004468.12	594	374.18	373.11	26.03	18.70	67.95
ENST00000510674.1	ENSG00000004468.12	455	236.78	0.00	0.00	0.00	0.00
ENST00000511430.1	ENSG00000004468.12	1672	1451.75	102.03	1.83	1.32	4.79
ENST00000001008.5	ENSG00000004478.7	3732	3511.75	2082.72	15.48	11.12	39.90
ENST00000538622.1	ENSG00000004478.7	572	352.30	3.79	0.28	0.20	0.72
ENST00000539181.1	ENSG00000004478.7	370	155.16	1.07	0.18	0.13	0.47
ENST00000540260.1	ENSG00000004478.7	777	556.81	7.00	0.33	0.24	0.85
ENST00000543037.1	ENSG00000004478.7	727	506.85	437.42	22.53	16.18	58.06
ENST00000543769.1	ENSG00000004478.7	425	207.61	0.00	0.00	0.00	0.00
ENST00000544366.1	ENSG00000004478.7	287	81.01	0.00	0.00	0.00	0.00
ENST00000630279.1	ENSG00000004478.7	156	3.60	0.00	0.00	0.00	0.00
ENST00000356634.7	ENSG00000004487.15	3033	2812.75	4247.52	39.42	28.32	62.13
ENST00000400181.8	ENSG00000004487.15	3059	2838.75	901.73	8.29	5.96	13.07
ENST00000465864.1	ENSG00000004487.15	568	348.32	52.63	3.94	2.83	6.22
ENST00000481879.1	ENSG00000004487.15	525	305.67	28.93	2.47	1.77	3.89
ENST00000494920.1	ENSG00000004487.15	905	684.76	68.47	2.61	1.88	4.11
ENST00000602503.1	ENSG00000004487.15	2810	2589.75	665.72	6.71	4.82	10.58
ENST00000266022.8	ENSG00000004534.14	3750	3529.75	741.05	5.48	3.94	7.58
ENST00000419610.5	ENSG00000004534.14	2128	1907.75	0.00	0.00	0.00	0.00
ENST00000421682.1	ENSG00000004534.14	684	463.91	0.00	0.00	0.00	0.00
ENST00000422955.5	ENSG00000004534.14	2324	2103.75	0.00	0.00	0.00	0.00
ENST00000425608.5	ENSG00000004534.14	1886	1665.75	1554.63	24.36	17.50	33.68
ENST00000433811.1	ENSG00000004534.14	582	362.24	1.16	0.08	0.06	0.12
ENST00000434592.5	ENSG00000004534.14	2342	2121.75	76.46	0.94	0.68	1.30
ENST00000438912.1	ENSG00000004534.14	473	254.40	160.21	16.44	11.81	22.72
ENST00000441115.5	ENSG00000004534.14	1876	1655.75	108.39	1.71	1.23	2.36
ENST00000442092.5	ENSG00000004534.14	2260	2039.75	54.75	0.70	0.50	0.97
ENST00000443081.5	ENSG00000004534.14	4010	3789.75	158.30	1.09	0.78	1.51
ENST00000446471.1	ENSG00000004534.14	695	474.90	61.84	3.40	2.44	4.70
ENST00000454079.5	ENSG00000004534.14	4324	4103.75	1533.82	9.76	7.01	13.49
ENST00000464013.5	ENSG00000004534.14	397	180.70	0.00	0.00	0.00	0.00
ENST00000466247.1	ENSG00000004534.14	500	280.97	15.14	1.41	1.01	1.94
ENST00000478026.1	ENSG00000004534.14	480	261.27	54.42	5.44	3.91	7.52
ENST00000483350.1	ENSG00000004534.14	988	767.75	40.97	1.39	1.00	1.93
ENST00000488807.2	ENSG00000004534.14	675	454.93	0.00	0.00	0.00	0.00
ENST00000491874.5	ENSG00000004534.14	480	261.27	0.00	0.00	0.00	0.00
ENST00000493652.1	ENSG00000004534.14	581	361.25	2.00	0.14	0.10	0.20
ENST00000158166.5	ENSG00000004660.14	2459	2238.75	31.34	0.37	0.26	40.28
ENST00000348335.6	ENSG00000004660.14	3563	3342.75	0.00	0.00	0.00	0.00
ENST00000381769.6	ENSG00000004660.14	3508	3287.75	47.94	0.38	0.27	41.95
ENST00000573483.1	ENSG00000004660.14	3898	3677.75	22.72	0.16	0.12	17.77
ENST00000314748.10	ENSG00000004700.15	1054	833.75	201.79	6.32	4.54	14.13
ENST00000396093.7	ENSG00000004700.15	932	711.75	340.95	12.51	8.98	27.97
ENST00000421138.6	ENSG00000004700.15	2572	2351.75	2263.11	25.12	18.05	56.19
ENST00000444129.6	ENSG00000004700.15	3702	3481.75	83.47	0.63	0.45	1.40
ENST00000536240.5	ENSG00000004700.15	565	345.34	0.00	0.00	0.00	0.00
ENST00000536964.5	ENSG00000004700.15	578	358.26	1.85	0.13	0.10	0.30
ENST00000539672.1	ENSG00000004700.15	579	359.26	0.00	0.00	0.00	0.00
ENST00000542432.5	ENSG00000004700.15	600	380.16	0.00	0.00	0.00	0.00
ENST00000251739.9	ENSG00000004766.15	1193	972.75	7.40	0.20	0.14	0.91
ENST00000305866.9	ENSG00000004766.15	3613	3392.75	1386.54	10.67	7.66	48.87
ENST00000436177.5	ENSG00000004766.15	603	383.14	4.43	0.30	0.22	1.38
ENST00000438395.5	ENSG00000004766.15	538	318.55	0.00	0.00	0.00	0.00
ENST00000441602.5	ENSG00000004766.15	3474	3253.75	0.00	0.00	0.00	0.00
ENST00000443443.1	ENSG00000004766.15	554	334.42	34.87	2.72	1.96	12.47
ENST00000458530.1	ENSG00000004766.15	667	446.95	3.12	0.18	0.13	0.83
ENST00000458707.1	ENSG00000004766.15	1898	1677.75	87.51	1.36	0.98	6.24
ENST00000467326.5	ENSG00000004766.15	574	354.29	13.76	1.01	0.73	4.64
ENST00000471188.5	ENSG00000004766.15	3254	3033.75	20.03	0.17	0.12	0.79
ENST00000474412.1	ENSG00000004766.15	819	598.78	30.80	1.34	0.96	6.15
ENST00000476413.1	ENSG00000004766.15	381	165.51	2.78	0.44	0.31	2.01
ENST00000477572.1	ENSG00000004766.15	504	284.91	1.18	0.11	0.08	0.50
ENST00000477935.1	ENSG00000004766.15	760	539.82	5.63	0.27	0.20	1.25
ENST00000480943.5	ENSG00000004766.15	801	580.79	22.29	1.00	0.72	4.59
ENST00000484954.1	ENSG00000004766.15	594	374.18	13.55	0.95	0.68	4.33
ENST00000485140.1	ENSG00000004766.15	558	338.39	7.57	0.58	0.42	2.68
ENST00000485994.5	ENSG00000004766.15	573	353.29	0.00	0.00	0.00	0.00
ENST00000495039.1	ENSG00000004766.15	1115	894.75	7.16	0.21	0.15	0.96
ENST00000544910.5	ENSG00000004766.15	5736	5515.75	65.38	0.31	0.22	1.42
ENST00000004982.4	ENSG00000004776.11	1458	1237.75	199.18	4.20	3.02	90.93
ENST00000587965.1	ENSG00000004776.11	711	490.87	7.88	0.42	0.30	9.07
ENST00000592984.5	ENSG00000004776.11	1634	1413.75	0.00	0.00	0.00	0.00
ENST00000007510.8	ENSG00000004777.18	2545	2324.75	0.00	0.00	0.00	0.00
ENST00000221905.1	ENSG00000004777.18	741	520.84	0.00	0.00	0.00	0.00
ENST00000314737.9	ENSG00000004777.18	3858	3637.75	34.02	0.24	0.18	19.18
ENST00000378944.9	ENSG00000004777.18	4219	3998.75	5.56	0.04	0.03	2.85
ENST00000586918.1	ENSG00000004777.18	206	23.00	0.00	0.00	0.00	0.00
ENST00000587447.3	ENSG00000004777.18	2983	2762.75	10.66	0.10	0.07	7.91
ENST00000587984.1	ENSG00000004777.18	613	393.10	3.77	0.25	0.18	19.67
ENST00000588248.6	ENSG00000004777.18	2004	1783.75	0.00	0.00	0.00	0.00
ENST00000589133.5	ENSG00000004777.18	635	415.03	0.00	0.00	0.00	0.00
ENST00000590893.5	ENSG00000004777.18	528	308.64	0.00	0.00	0.00	0.00
ENST00000591438.1	ENSG00000004777.18	425	207.61	3.30	0.42	0.30	32.61
ENST00000593034.5	ENSG00000004777.18	682	461.92	0.00	0.00	0.00	0.00
ENST00000601474.5	ENSG00000004777.18	641	421.01	3.65	0.23	0.16	17.78
ENST00000007516.7	ENSG00000004779.9	717	496.86	103.26	5.43	3.90	88.05
ENST00000484769.1	ENSG00000004779.9	843	622.77	0.00	0.00	0.00	0.00
ENST00000562133.5	ENSG00000004779.9	503	283.93	0.00	0.00	0.00	0.00
ENST00000567761.1	ENSG00000004779.9	520	300.72	0.00	0.00	0.00	0.00
ENST00000570319.5	ENSG00000004779.9	885	664.76	18.74	0.74	0.53	11.95
ENST00000005178.5	ENSG00000004799.7	3576	3355.75	13225.01	102.88	73.90	58.28
ENST00000468445.1	ENSG00000004799.7	572	352.30	140.14	10.38	7.46	5.88
ENST00000473301.1	ENSG00000004799.7	691	470.90	401.72	22.27	16.00	12.62
ENST00000473796.1	ENSG00000004799.7	2136	1915.75	1867.43	25.45	18.28	14.42
ENST00000498190.1	ENSG00000004799.7	420	202.78	120.70	15.54	11.16	8.80
ENST00000330550.8	ENSG00000004809.13	2033	1812.75	0.00	0.00	0.00	0.00
ENST00000368919.7	ENSG00000004809.13	1987	1766.75	0.00	0.00	0.00	0.00
ENST00000424139.1	ENSG00000004809.13	737	516.84	0.00	0.00	0.00	0.00
ENST00000434949.5	ENSG00000004809.13	1021	800.75	0.00	0.00	0.00	0.00
ENST00000437378.5	ENSG00000004809.13	1213	992.75	2.13	0.06	0.04	22.54
ENST00000451557.5	ENSG00000004809.13	1968	1747.75	12.87	0.19	0.14	77.46
ENST00000460159.1	ENSG00000004809.13	466	247.54	0.00	0.00	0.00	0.00
ENST00000461487.1	ENSG00000004809.13	1709	1488.75	0.00	0.00	0.00	0.00
ENST00000231749.7	ENSG00000004838.13	2896	2675.75	6.77	0.07	0.05	12.81
ENST00000360165.7	ENSG00000004838.13	1757	1536.75	7.13	0.12	0.09	23.50
ENST00000431869.1	ENSG00000004838.13	562	342.36	0.00	0.00	0.00	0.00
ENST00000442887.1	ENSG00000004838.13	1072	851.75	2.61	0.08	0.06	15.51
ENST00000443080.5	ENSG00000004838.13	707	486.88	0.00	0.00	0.00	0.00
ENST00000468182.1	ENSG00000004838.13	423	205.68	0.00	0.00	0.00	0.00
ENST00000475688.1	ENSG00000004838.13	1773	1552.75	3.49	0.06	0.04	11.40
ENST00000478269.5	ENSG00000004838.13	633	413.03	3.00	0.19	0.14	36.79
ENST00000490675.5	ENSG00000004838.13	676	455.93	0.00	0.00	0.00	0.00
ENST00000258738.10	ENSG00000004846.16	2906	2685.75	0.00	0.00	0.00	0.00
ENST00000404938.6	ENSG00000004846.16	5811	5590.75	0.00	0.00	0.00	0.00
ENST00000406935.5	ENSG00000004846.16	1483	1262.75	5.18	0.11	0.08	14.80
ENST00000441315.1	ENSG00000004846.16	2204	1983.75	0.00	0.00	0.00	0.00
ENST00000443026.6	ENSG00000004846.16	2247	2026.75	7.88	0.10	0.07	14.03
ENST00000477094.5	ENSG00000004846.16	673	452.93	8.94	0.52	0.37	71.17
ENST00000379044.4	ENSG00000004848.7	2876	2655.75	7.00	0.07	0.05	100.00
ENST00000636609.1	ENSG00000004848.7	100	0.00	0.00	0.00	0.00	0.00
ENST00000636885.1	ENSG00000004848.7	87	0.00	0.00	0.00	0.00	0.00
ENST00000637394.1	ENSG00000004848.7	100	0.00	0.00	0.00	0.00	0.00
ENST00000637993.1	ENSG00000004848.7	144	1.66	0.00	0.00	0.00	0.00
ENST00000265631.9	ENSG00000004864.13	3136	2915.75	3479.98	31.16	22.38	58.40
ENST00000416240.6	ENSG00000004864.13	3192	2971.75	183.12	1.61	1.16	3.02
ENST00000472162.2	ENSG00000004864.13	568	348.32	80.31	6.02	4.32	11.28
ENST00000484495.5	ENSG00000004864.13	540	320.53	1.73	0.14	0.10	0.26
ENST00000487710.1	ENSG00000004864.13	201	20.31	0.00	0.00	0.00	0.00
ENST00000490072.5	ENSG00000004864.13	578	358.26	3.12	0.23	0.16	0.43
ENST00000492869.1	ENSG00000004864.13	433	215.36	26.86	3.26	2.34	6.10
ENST00000494085.1	ENSG00000004864.13	766	545.81	228.89	10.95	7.86	20.52
ENST00000265437.9	ENSG00000004866.19	2899	2678.75	1567.86	15.28	10.98	13.67
ENST00000323984.7	ENSG00000004866.19	2142	1921.75	536.62	7.29	5.24	6.52
ENST00000393443.5	ENSG00000004866.19	2360	2139.75	28.63	0.35	0.25	0.31
ENST00000393444.7	ENSG00000004866.19	2113	1892.75	0.00	0.00	0.00	0.00
ENST00000393446.6	ENSG00000004866.19	2114	1893.75	0.00	0.00	0.00	0.00
ENST00000393447.8	ENSG00000004866.19	2182	1961.75	0.00	0.00	0.00	0.00
ENST00000393449.5	ENSG00000004866.19	2127	1906.75	0.00	0.00	0.00	0.00
ENST00000393451.7	ENSG00000004866.19	2110	1889.75	86.02	1.19	0.85	1.06
ENST00000417919.5	ENSG00000004866.19	577	357.27	6.28	0.46	0.33	0.41
ENST00000420755.5	ENSG00000004866.19	549	329.46	0.00	0.00	0.00	0.00
ENST00000421345.5	ENSG00000004866.19	531	311.61	2.96	0.25	0.18	0.22
ENST00000422922.5	ENSG00000004866.19	1887	1666.75	1422.71	22.28	16.01	19.93
ENST00000432298.5	ENSG00000004866.19	1956	1735.75	6.80	0.10	0.07	0.09
ENST00000434836.5	ENSG00000004866.19	579	359.26	0.00	0.00	0.00	0.00
ENST00000438863.5	ENSG00000004866.19	1005	784.75	27.10	0.90	0.65	0.81
ENST00000443979.5	ENSG00000004866.19	805	584.79	0.00	0.00	0.00	0.00
ENST00000446490.5	ENSG00000004866.19	1694	1473.75	0.00	0.00	0.00	0.00
ENST00000449366.5	ENSG00000004866.19	542	322.51	30.74	2.49	1.79	2.23
ENST00000462544.1	ENSG00000004866.19	550	330.45	0.00	0.00	0.00	0.00
ENST00000464020.1	ENSG00000004866.19	565	345.34	274.06	20.72	14.88	18.53
ENST00000465133.5	ENSG00000004866.19	2155	1934.75	162.45	2.19	1.57	1.96
ENST00000465641.5	ENSG00000004866.19	764	543.82	0.00	0.00	0.00	0.00
ENST00000467538.5	ENSG00000004866.19	565	345.34	0.00	0.00	0.00	0.00
ENST00000477742.5	ENSG00000004866.19	780	559.80	0.00	0.00	0.00	0.00
ENST00000485394.6	ENSG00000004866.19	485	266.19	0.00	0.00	0.00	0.00
ENST00000487459.5	ENSG00000004866.19	1681	1460.75	184.18	3.29	2.36	2.94
ENST00000489293.5	ENSG00000004866.19	904	683.76	898.65	34.31	24.65	30.69
ENST00000490039.1	ENSG00000004866.19	1689	1468.75	18.96	0.34	0.24	0.30
ENST00000543837.5	ENSG00000004866.19	1031	810.75	11.23	0.36	0.26	0.32
ENST00000619382.1	ENSG00000004866.19	73	0.00	0.00	0.00	0.00	0.00
ENST00000622083.1	ENSG00000004866.19	109	0.00	0.00	0.00	0.00	0.00
ENST00000066544.7	ENSG00000004897.11	5801	5580.75	465.24	2.18	1.56	2.16
ENST00000525495.6	ENSG00000004897.11	1459	1238.75	913.84	19.26	13.83	19.09
ENST00000526866.5	ENSG00000004897.11	1420	1199.75	315.13	6.86	4.93	6.80
ENST00000527547.5	ENSG00000004897.11	2579	2358.75	935.99	10.36	7.44	10.27
ENST00000528147.1	ENSG00000004897.11	463	244.60	8.13	0.87	0.62	0.86
ENST00000528748.5	ENSG00000004897.11	859	638.77	108.93	4.45	3.20	4.41
ENST00000531206.5	ENSG00000004897.11	3177	2956.75	518.53	4.58	3.29	4.54
ENST00000532575.1	ENSG00000004897.11	765	544.82	11.07	0.53	0.38	0.53
ENST00000532893.5	ENSG00000004897.11	515	295.78	20.64	1.82	1.31	1.81
ENST00000533415.5	ENSG00000004897.11	2570	2349.75	465.38	5.17	3.71	5.13
ENST00000570740.1	ENSG00000004897.11	594	374.18	45.80	3.20	2.30	3.17
ENST00000570818.5	ENSG00000004897.11	656	435.97	194.01	11.62	8.34	11.52
ENST00000571643.5	ENSG00000004897.11	716	495.87	1.72	0.09	0.06	0.09
ENST00000573502.1	ENSG00000004897.11	888	667.76	4.89	0.19	0.14	0.19
ENST00000573550.5	ENSG00000004897.11	583	363.24	31.60	2.27	1.63	2.25
ENST00000574304.5	ENSG00000004897.11	514	294.79	0.00	0.00	0.00	0.00
ENST00000575483.5	ENSG00000004897.11	781	560.80	368.86	17.17	12.33	17.02
ENST00000575830.2	ENSG00000004897.11	397	180.70	0.00	0.00	0.00	0.00
ENST00000576484.1	ENSG00000004897.11	548	328.46	129.19	10.27	7.38	10.18
ENST00000262418.10	ENSG00000004939.13	4965	4744.75	0.00	0.00	0.00	0.00
ENST00000399246.3	ENSG00000004939.13	3855	3634.75	0.00	0.00	0.00	0.00
ENST00000471005.5	ENSG00000004939.13	419	201.81	0.00	0.00	0.00	0.00
ENST00000497360.5	ENSG00000004939.13	1922	1701.75	4.00	0.06	0.04	100.00
ENST00000498270.1	ENSG00000004939.13	460	241.66	0.00	0.00	0.00	0.00
ENST00000631130.1	ENSG00000004939.13	1433	1212.75	0.00	0.00	0.00	0.00
ENST00000359558.6	ENSG00000004948.13	3696	3475.75	0.00	0.00	0.00	0.00
ENST00000360249.8	ENSG00000004948.13	1502	1281.75	0.00	0.00	0.00	0.00
ENST00000394441.5	ENSG00000004948.13	1774	1553.75	0.00	0.00	0.00	0.00
ENST00000415529.2	ENSG00000004948.13	1475	1254.75	0.00	0.00	0.00	0.00
ENST00000421592.5	ENSG00000004948.13	3626	3405.75	9.00	0.07	0.05	100.00
ENST00000423724.5	ENSG00000004948.13	1523	1302.75	0.00	0.00	0.00	0.00
ENST00000426151.5	ENSG00000004948.13	1741	1520.75	0.00	0.00	0.00	0.00
ENST00000321143.8	ENSG00000004961.14	2277	2056.75	1859.54	23.60	16.95	61.50
ENST00000380762.4	ENSG00000004961.14	1072	851.75	414.70	12.71	9.13	33.12
ENST00000380763.7	ENSG00000004961.14	1000	779.75	61.76	2.07	1.49	5.39
ENST00000005340.9	ENSG00000004975.11	3018	2797.75	312.47	2.92	2.09	23.74
ENST00000571745.1	ENSG00000004975.11	560	340.38	22.26	1.71	1.23	13.90
ENST00000572285.5	ENSG00000004975.11	1240	1019.75	42.53	1.09	0.78	8.87
ENST00000573354.1	ENSG00000004975.11	392	175.94	1.27	0.19	0.14	1.53
ENST00000574143.1	ENSG00000004975.11	992	771.75	23.13	0.78	0.56	6.37
ENST00000574591.1	ENSG00000004975.11	615	395.09	8.46	0.56	0.40	4.55
ENST00000574642.5	ENSG00000004975.11	664	443.95	1.89	0.11	0.08	0.90
ENST00000575086.1	ENSG00000004975.11	900	679.76	0.00	0.00	0.00	0.00
ENST00000575458.5	ENSG00000004975.11	2659	2438.75	326.48	3.49	2.51	28.46
ENST00000575756.5	ENSG00000004975.11	1136	915.75	0.00	0.00	0.00	0.00
ENST00000576285.1	ENSG00000004975.11	701	480.89	5.84	0.32	0.23	2.58
ENST00000576439.1	ENSG00000004975.11	579	359.26	0.00	0.00	0.00	0.00
ENST00000576840.5	ENSG00000004975.11	941	720.75	19.44	0.70	0.51	5.73
ENST00000576949.1	ENSG00000004975.11	995	774.75	12.22	0.41	0.30	3.35
ENST00000577154.1	ENSG00000004975.11	541	321.52	0.00	0.00	0.00	0.00
ENST00000161006.7	ENSG00000005001.9	1386	1165.75	0.00	0.00	0.00	0.00
ENST00000570950.1	ENSG00000005001.9	785	564.80	0.00	0.00	0.00	0.00
ENST00000571228.1	ENSG00000005001.9	1037	816.75	2.00	0.06	0.05	100.00
ENST00000572061.1	ENSG00000005001.9	553	333.43	0.00	0.00	0.00	0.00
ENST00000574768.5	ENSG00000005001.9	509	289.85	0.00	0.00	0.00	0.00
ENST00000575164.1	ENSG00000005001.9	1157	936.75	0.00	0.00	0.00	0.00
ENST00000576381.1	ENSG00000005001.9	850	629.77	0.00	0.00	0.00	0.00
ENST00000577177.1	ENSG00000005001.9	405	188.35	0.00	0.00	0.00	0.00
ENST00000262803.9	ENSG00000005007.12	5348	5127.75	402.92	2.05	1.47	39.64
ENST00000594243.1	ENSG00000005007.12	683	462.92	2.08	0.12	0.08	2.27
ENST00000594504.5	ENSG00000005007.12	559	339.38	0.00	0.00	0.00	0.00
ENST00000596842.5	ENSG00000005007.12	3825	3604.75	21.43	0.16	0.11	3.00
ENST00000598209.5	ENSG00000005007.12	551	331.44	0.00	0.00	0.00	0.00
ENST00000598471.1	ENSG00000005007.12	582	362.24	0.00	0.00	0.00	0.00
ENST00000599848.5	ENSG00000005007.12	5311	5090.75	318.70	1.63	1.17	31.59
ENST00000600012.5	ENSG00000005007.12	501	281.95	0.00	0.00	0.00	0.00
ENST00000600310.5	ENSG00000005007.12	750	529.83	0.00	0.00	0.00	0.00
ENST00000600689.1	ENSG00000005007.12	3084	2863.75	23.60	0.22	0.15	4.16
ENST00000600868.5	ENSG00000005007.12	580	360.25	3.51	0.25	0.18	4.92
ENST00000601689.1	ENSG00000005007.12	561	341.37	9.76	0.75	0.54	14.43
ENST00000601981.5	ENSG00000005007.12	556	336.40	0.00	0.00	0.00	0.00
ENST00000345317.6	ENSG00000005020.12	3998	3777.75	2807.47	19.40	13.94	63.23
ENST00000432747.1	ENSG00000005020.12	577	357.27	0.00	0.00	0.00	0.00
ENST00000468712.5	ENSG00000005020.12	955	734.75	53.51	1.90	1.37	6.20
ENST00000481204.5	ENSG00000005020.12	513	293.80	1.08	0.10	0.07	0.31
ENST00000487720.1	ENSG00000005020.12	536	316.56	0.00	0.00	0.00	0.00
ENST00000489977.5	ENSG00000005020.12	679	458.92	10.94	0.62	0.45	2.03
ENST00000490456.6	ENSG00000005020.12	558	338.39	2.91	0.22	0.16	0.73
ENST00000495802.5	ENSG00000005020.12	554	334.42	108.09	8.44	6.06	27.50
ENST00000497511.5	ENSG00000005020.12	585	365.23	0.00	0.00	0.00	0.00
ENST00000317881.8	ENSG00000005022.5	1274	1053.75	5012.36	124.18	89.20	79.53
ENST00000460013.1	ENSG00000005022.5	775	554.81	0.00	0.00	0.00	0.00
ENST00000463551.1	ENSG00000005022.5	433	215.36	105.45	12.78	9.18	8.19
ENST00000475354.1	ENSG00000005022.5	483	264.22	194.15	19.18	13.78	12.29
ENST00000394650.6	ENSG00000005059.15	2278	2057.75	481.59	6.11	4.39	79.07
ENST00000452915.3	ENSG00000005059.15	581	361.25	0.00	0.00	0.00	0.00
ENST00000472310.5	ENSG00000005059.15	1193	972.75	16.06	0.43	0.31	5.58
ENST00000494604.1	ENSG00000005059.15	1130	909.75	41.35	1.19	0.85	15.36
ENST00000515114.3	ENSG00000005059.15	453	234.82	0.00	0.00	0.00	0.00
ENST00000006015.3	ENSG00000005073.5	2295	2074.75	6.28	0.08	0.06	23.62
ENST00000517402.1	ENSG00000005073.5	2137	1916.75	18.77	0.26	0.18	76.38
ENST00000292614.9	ENSG00000005075.15	932	711.75	490.58	17.99	12.93	90.48
ENST00000393794.4	ENSG00000005075.15	784	563.80	40.89	1.89	1.36	9.52
ENST00000225296.7	ENSG00000005100.12	5618	5397.75	2612.94	12.64	9.08	14.64
ENST00000433302.7	ENSG00000005100.12	2225	2004.75	26.09	0.34	0.24	0.39
ENST00000572490.1	ENSG00000005100.12	2564	2343.75	0.00	0.00	0.00	0.00
ENST00000574023.1	ENSG00000005100.12	2040	1819.75	4663.46	66.90	48.06	77.53
ENST00000575153.5	ENSG00000005100.12	2416	2195.75	539.52	6.41	4.61	7.43
ENST00000318579.8	ENSG00000005102.12	2707	2486.75	34.62	0.36	0.26	90.86
ENST00000329168.3	ENSG00000005102.12	2129	1908.75	0.00	0.00	0.00	0.00
ENST00000393661.2	ENSG00000005102.12	1206	985.75	1.38	0.04	0.03	9.14
ENST00000549132.1	ENSG00000005102.12	1152	931.75	0.00	0.00	0.00	0.00
ENST00000408005.2	ENSG00000005108.15	1684	1463.75	77.62	1.38	0.99	37.99
ENST00000423059.8	ENSG00000005108.15	10663	10442.75	903.97	2.26	1.62	62.01
ENST00000480061.1	ENSG00000005108.15	567	347.33	0.00	0.00	0.00	0.00
ENST00000497575.1	ENSG00000005108.15	529	309.63	0.00	0.00	0.00	0.00
ENST00000617773.1	ENSG00000005108.15	10583	10362.75	0.00	0.00	0.00	0.00
ENST00000262327.9	ENSG00000005156.11	3055	2834.75	22.14	0.20	0.15	1.64
ENST00000378526.8	ENSG00000005156.11	8400	8179.75	846.33	2.70	1.94	21.73
ENST00000585370.1	ENSG00000005156.11	235	41.09	1.00	0.64	0.46	5.11
ENST00000585740.5	ENSG00000005156.11	887	666.76	0.00	0.00	0.00	0.00
ENST00000585941.5	ENSG00000005156.11	1699	1478.75	74.28	1.31	0.94	10.55
ENST00000586058.1	ENSG00000005156.11	581	361.25	3.42	0.25	0.18	1.99
ENST00000586119.1	ENSG00000005156.11	565	345.34	0.00	0.00	0.00	0.00
ENST00000586407.1	ENSG00000005156.11	815	594.78	1.05	0.05	0.03	0.37
ENST00000586435.1	ENSG00000005156.11	588	368.21	10.86	0.77	0.55	6.19
ENST00000588109.5	ENSG00000005156.11	592	372.19	6.89	0.48	0.35	3.89
ENST00000588713.1	ENSG00000005156.11	467	248.52	5.85	0.61	0.44	4.94
ENST00000590181.5	ENSG00000005156.11	1156	935.75	116.41	3.25	2.33	26.13
ENST00000590630.5	ENSG00000005156.11	904	683.76	4.86	0.19	0.13	1.49
ENST00000592244.1	ENSG00000005156.11	440	222.16	0.00	0.00	0.00	0.00
ENST00000592690.1	ENSG00000005156.11	722	501.86	15.83	0.82	0.59	6.62
ENST00000593099.5	ENSG00000005156.11	4664	4443.75	197.54	1.16	0.83	9.34
ENST00000005386.7	ENSG00000005175.9	4370	4149.75	327.38	2.06	1.48	12.36
ENST00000380650.4	ENSG00000005175.9	2149	1928.75	368.61	4.99	3.58	29.94
ENST00000432584.7	ENSG00000005175.9	2133	1912.75	348.96	4.76	3.42	28.58
ENST00000547706.1	ENSG00000005175.9	420	202.78	1.75	0.23	0.16	1.35
ENST00000548211.1	ENSG00000005175.9	555	335.41	8.36	0.65	0.47	3.90
ENST00000548296.1	ENSG00000005175.9	567	347.33	20.57	1.55	1.11	9.27
ENST00000551293.1	ENSG00000005175.9	621	401.07	37.37	2.43	1.75	14.60
ENST00000289416.9	ENSG00000005187.11	2845	2624.75	0.00	0.00	0.00	0.00
ENST00000440284.6	ENSG00000005187.11	1517	1296.75	21.76	0.44	0.31	17.77
ENST00000501740.6	ENSG00000005187.11	839	618.77	0.00	0.00	0.00	0.00
ENST00000561499.1	ENSG00000005187.11	527	307.65	0.00	0.00	0.00	0.00
ENST00000561584.5	ENSG00000005187.11	561	341.37	0.00	0.00	0.00	0.00
ENST00000561795.5	ENSG00000005187.11	580	360.25	0.17	0.01	0.01	0.51
ENST00000562251.5	ENSG00000005187.11	1931	1710.75	9.10	0.14	0.10	5.63
ENST00000563914.1	ENSG00000005187.11	771	550.81	0.00	0.00	0.00	0.00
ENST00000564701.1	ENSG00000005187.11	756	535.82	2.00	0.10	0.07	3.95
ENST00000567006.1	ENSG00000005187.11	520	300.72	3.39	0.29	0.21	11.93
ENST00000567387.5	ENSG00000005187.11	843	622.77	24.18	1.01	0.73	41.11
ENST00000567711.1	ENSG00000005187.11	438	220.21	1.38	0.16	0.12	6.61
ENST00000568235.5	ENSG00000005187.11	558	338.39	0.00	0.00	0.00	0.00
ENST00000569141.1	ENSG00000005187.11	405	188.35	0.70	0.10	0.07	3.93
ENST00000614721.1	ENSG00000005187.11	3311	3090.75	25.00	0.21	0.15	8.56
ENST00000261377.10	ENSG00000005189.19	2722	2501.75	162.25	1.69	1.22	8.93
ENST00000348433.10	ENSG00000005189.19	2604	2383.75	15.34	0.17	0.12	0.89
ENST00000561474.1	ENSG00000005189.19	617	397.09	0.00	0.00	0.00	0.00
ENST00000563045.1	ENSG00000005189.19	516	296.77	14.00	1.23	0.88	6.50
ENST00000563068.1	ENSG00000005189.19	563	343.36	2.49	0.19	0.14	1.00
ENST00000563617.1	ENSG00000005189.19	813	592.78	0.00	0.00	0.00	0.00
ENST00000564200.1	ENSG00000005189.19	715	494.87	3.40	0.18	0.13	0.95
ENST00000564274.5	ENSG00000005189.19	2447	2226.75	217.71	2.55	1.83	13.47
ENST00000565340.5	ENSG00000005189.19	720	499.86	7.68	0.40	0.29	2.12
ENST00000566276.5	ENSG00000005189.19	924	703.75	4.52	0.17	0.12	0.88
ENST00000566518.5	ENSG00000005189.19	993	772.75	4.46	0.15	0.11	0.80
ENST00000566993.5	ENSG00000005189.19	2549	2328.75	6.72	0.08	0.05	0.40
ENST00000567297.5	ENSG00000005189.19	753	532.83	117.92	5.78	4.15	30.49
ENST00000568046.5	ENSG00000005189.19	586	366.22	0.00	0.00	0.00	0.00
ENST00000568334.1	ENSG00000005189.19	743	522.83	2.21	0.11	0.08	0.58
ENST00000568476.5	ENSG00000005189.19	574	354.29	0.00	0.00	0.00	0.00
ENST00000568501.5	ENSG00000005189.19	624	404.06	0.00	0.00	0.00	0.00
ENST00000568647.5	ENSG00000005189.19	566	346.34	0.00	0.00	0.00	0.00
ENST00000568894.5	ENSG00000005189.19	580	360.25	86.30	6.25	4.49	33.00
ENST00000394391.8	ENSG00000005194.14	2182	1961.75	188.25	2.51	1.80	12.76
ENST00000563341.1	ENSG00000005194.14	505	285.90	2.20	0.20	0.14	1.02
ENST00000563561.1	ENSG00000005194.14	597	377.17	30.72	2.13	1.53	10.83
ENST00000564885.1	ENSG00000005194.14	493	274.07	12.61	1.20	0.86	6.12
ENST00000565368.5	ENSG00000005194.14	851	630.77	0.00	0.00	0.00	0.00
ENST00000565786.5	ENSG00000005194.14	641	421.01	0.00	0.00	0.00	0.00
ENST00000565961.5	ENSG00000005194.14	1814	1593.75	0.00	0.00	0.00	0.00
ENST00000566284.1	ENSG00000005194.14	1165	944.75	61.09	1.69	1.21	8.60
ENST00000567518.5	ENSG00000005194.14	2016	1795.75	350.23	5.09	3.66	25.93
ENST00000567751.5	ENSG00000005194.14	328	116.57	0.00	0.00	0.00	0.00
ENST00000568940.5	ENSG00000005194.14	1137	916.75	152.91	4.35	3.13	22.17
ENST00000569246.5	ENSG00000005194.14	910	689.76	12.41	0.47	0.34	2.39
ENST00000569370.5	ENSG00000005194.14	1559	1338.75	102.57	2.00	1.44	10.19
ENST00000569979.5	ENSG00000005194.14	896	675.76	0.00	0.00	0.00	0.00
ENST00000570000.5	ENSG00000005194.14	994	773.75	0.00	0.00	0.00	0.00
ENST00000585725.2	ENSG00000005206.16	583	363.24	1.00	0.07	0.05	2.50
ENST00000586111.3	ENSG00000005206.16	390	174.04	0.00	0.00	0.00	0.00
ENST00000586332.5	ENSG00000005206.16	496	277.02	0.00	0.00	0.00	0.00
ENST00000587851.1	ENSG00000005206.16	586	366.22	1.24	0.09	0.06	3.08
ENST00000589515.2	ENSG00000005206.16	1733	1512.75	98.63	1.70	1.22	59.20
ENST00000593243.5	ENSG00000005206.16	551	331.44	0.00	0.00	0.00	0.00
ENST00000610743.4	ENSG00000005206.16	2583	2362.75	31.32	0.35	0.25	12.04
ENST00000612623.1	ENSG00000005206.16	495	276.04	0.00	0.00	0.00	0.00
ENST00000613503.4	ENSG00000005206.16	3456	3235.75	15.74	0.13	0.09	4.42
ENST00000614784.1	ENSG00000005206.16	1411	1190.75	11.15	0.24	0.18	8.50
ENST00000614794.4	ENSG00000005206.16	1559	1338.75	0.00	0.00	0.00	0.00
ENST00000618220.4	ENSG00000005206.16	2459	2238.75	11.71	0.14	0.10	4.75
ENST00000621568.4	ENSG00000005206.16	1017	796.75	0.00	0.00	0.00	0.00
ENST00000622308.4	ENSG00000005206.16	749	528.83	3.21	0.16	0.11	5.51
ENST00000322813.9	ENSG00000005238.19	3028	2807.75	0.00	0.00	0.00	0.00
ENST00000378557.1	ENSG00000005238.19	3070	2849.75	40.03	0.37	0.26	3.79
ENST00000378561.5	ENSG00000005238.19	5771	5550.75	8.00	0.04	0.03	0.39
ENST00000378566.5	ENSG00000005238.19	2566	2345.75	355.46	3.96	2.84	40.90
ENST00000488109.6	ENSG00000005238.19	2999	2778.75	565.51	5.31	3.82	54.92
ENST00000603301.5	ENSG00000005238.19	3256	3035.75	0.00	0.00	0.00	0.00
ENST00000605104.1	ENSG00000005238.19	561	341.37	0.00	0.00	0.00	0.00
ENST00000605244.5	ENSG00000005238.19	3016	2795.75	0.00	0.00	0.00	0.00
ENST00000605392.1	ENSG00000005238.19	585	365.23	0.00	0.00	0.00	0.00
ENST00000579263.1	ENSG00000005243.9	746	525.83	23.00	1.14	0.82	33.56
ENST00000580174.1	ENSG00000005243.9	157	3.81	0.00	0.00	0.00	0.00
ENST00000580409.5	ENSG00000005243.9	763	542.82	2.26	0.11	0.08	3.19
ENST00000581637.5	ENSG00000005243.9	590	370.20	0.00	0.00	0.00	0.00
ENST00000581756.5	ENSG00000005243.9	686	465.91	3.34	0.19	0.13	5.51
ENST00000583414.5	ENSG00000005243.9	520	300.72	0.00	0.00	0.00	0.00
ENST00000584955.5	ENSG00000005243.9	713	492.87	3.83	0.20	0.15	5.97
ENST00000585182.1	ENSG00000005243.9	394	177.84	5.00	0.73	0.53	21.56
ENST00000612370.4	ENSG00000005243.9	528	308.64	0.00	0.00	0.00	0.00
ENST00000621465.4	ENSG00000005243.9	895	674.76	26.57	1.03	0.74	30.21
ENST00000265717.4	ENSG00000005249.12	3745	3524.75	344.00	2.55	1.83	100.00
ENST00000393613.6	ENSG00000005249.12	642	422.01	0.00	0.00	0.00	0.00
ENST00000488792.1	ENSG00000005249.12	609	389.12	0.00	0.00	0.00	0.00
ENST00000312196.8	ENSG00000005302.17	2345	2124.75	16.58	0.20	0.15	0.48
ENST00000337339.6	ENSG00000005302.17	3446	3225.75	744.98	6.03	4.33	14.06
ENST00000361672.6	ENSG00000005302.17	2256	2035.75	0.00	0.00	0.00	0.00
ENST00000380691.2	ENSG00000005302.17	589	369.21	7.35	0.52	0.37	1.21
ENST00000380692.6	ENSG00000005302.17	1071	850.75	51.84	1.59	1.14	3.71
ENST00000380693.7	ENSG00000005302.17	2377	2156.75	503.01	6.09	4.37	14.20
ENST00000398527.6	ENSG00000005302.17	2324	2103.75	23.72	0.29	0.21	0.69
ENST00000421368.2	ENSG00000005302.17	795	574.79	0.00	0.00	0.00	0.00
ENST00000467141.1	ENSG00000005302.17	599	379.16	14.45	1.00	0.71	2.32
ENST00000468149.5	ENSG00000005302.17	1646	1425.75	411.25	7.53	5.41	17.56
ENST00000473380.1	ENSG00000005302.17	433	215.36	22.41	2.72	1.95	6.34
ENST00000473806.5	ENSG00000005302.17	452	233.85	0.00	0.00	0.00	0.00
ENST00000476743.5	ENSG00000005302.17	560	340.38	0.00	0.00	0.00	0.00
ENST00000478462.5	ENSG00000005302.17	549	329.46	100.26	7.94	5.71	18.52
ENST00000482871.5	ENSG00000005302.17	834	613.78	21.29	0.91	0.65	2.11
ENST00000483645.5	ENSG00000005302.17	549	329.46	4.26	0.34	0.24	0.79
ENST00000494268.1	ENSG00000005302.17	1124	903.75	267.59	7.73	5.55	18.02
ENST00000262367.9	ENSG00000005339.14	10803	10582.75	4646.24	11.46	8.23	7.04
ENST00000382070.7	ENSG00000005339.14	7598	7377.75	7952.27	28.14	20.21	17.27
ENST00000570939.2	ENSG00000005339.14	3316	3095.75	3568.03	30.09	21.61	18.47
ENST00000571763.5	ENSG00000005339.14	548	328.46	433.96	34.49	24.78	21.17
ENST00000571826.5	ENSG00000005339.14	627	407.05	11.23	0.72	0.52	0.44
ENST00000572134.1	ENSG00000005339.14	846	625.77	283.16	11.81	8.49	7.25
ENST00000572569.1	ENSG00000005339.14	553	333.43	78.53	6.15	4.42	3.77
ENST00000573517.6	ENSG00000005339.14	718	497.86	136.32	7.15	5.13	4.39
ENST00000573672.1	ENSG00000005339.14	922	701.75	184.55	6.87	4.93	4.21
ENST00000574740.1	ENSG00000005339.14	523	303.69	88.11	7.57	5.44	4.65
ENST00000575237.2	ENSG00000005339.14	403	186.44	97.22	13.61	9.78	8.36
ENST00000576720.1	ENSG00000005339.14	3578	3357.75	112.06	0.87	0.63	0.53
ENST00000634839.1	ENSG00000005339.14	339	126.51	19.31	3.99	2.86	2.45
ENST00000635753.1	ENSG00000005339.14	100	0.00	0.00	0.00	0.00	0.00
ENST00000635899.1	ENSG00000005339.14	100	0.00	0.00	0.00	0.00	0.00
ENST00000635919.1	ENSG00000005339.14	100	0.00	0.00	0.00	0.00	0.00
ENST00000636002.1	ENSG00000005339.14	84	0.00	0.00	0.00	0.00	0.00
ENST00000636895.1	ENSG00000005339.14	100	0.00	0.00	0.00	0.00	0.00
ENST00000637492.1	ENSG00000005339.14	100	0.00	0.00	0.00	0.00	0.00
ENST00000638158.1	ENSG00000005339.14	97	0.00	0.00	0.00	0.00	0.00
ENST00000268893.10	ENSG00000005379.15	7483	7262.75	60.24	0.22	0.16	35.32
ENST00000343736.8	ENSG00000005379.15	5947	5726.75	0.00	0.00	0.00	0.00
ENST00000577871.1	ENSG00000005379.15	746	525.83	0.00	0.00	0.00	0.00
ENST00000578486.1	ENSG00000005379.15	471	252.44	1.35	0.14	0.10	22.80
ENST00000578511.5	ENSG00000005379.15	1504	1283.75	1.38	0.03	0.02	4.57
ENST00000580669.5	ENSG00000005379.15	809	588.79	0.00	0.00	0.00	0.00
ENST00000581675.5	ENSG00000005379.15	1553	1332.75	0.00	0.00	0.00	0.00
ENST00000581692.2	ENSG00000005379.15	4161	3940.75	14.03	0.09	0.07	15.16
ENST00000582679.1	ENSG00000005379.15	887	666.76	0.00	0.00	0.00	0.00
ENST00000583624.1	ENSG00000005379.15	409	192.19	1.00	0.14	0.10	22.15
ENST00000585149.1	ENSG00000005379.15	381	165.51	0.00	0.00	0.00	0.00
ENST00000225275.3	ENSG00000005381.7	3215	2994.75	35.00	0.31	0.22	75.54
ENST00000577220.1	ENSG00000005381.7	260	59.34	0.00	0.00	0.00	0.00
ENST00000578493.1	ENSG00000005381.7	483	264.22	1.00	0.10	0.07	24.46
ENST00000580005.1	ENSG00000005381.7	398	181.66	0.00	0.00	0.00	0.00
ENST00000581022.1	ENSG00000005381.7	481	262.26	0.00	0.00	0.00	0.00
ENST00000222381.7	ENSG00000005421.8	2568	2347.75	5.83	0.06	0.05	27.67
ENST00000433729.1	ENSG00000005421.8	1058	837.75	0.00	0.00	0.00	0.00
ENST00000462594.1	ENSG00000005421.8	553	333.43	2.17	0.17	0.12	72.33
ENST00000470502.1	ENSG00000005421.8	578	358.26	0.00	0.00	0.00	0.00
ENST00000321027.7	ENSG00000005436.13	4440	4219.75	399.68	2.47	1.78	15.59
ENST00000409857.7	ENSG00000005436.13	2516	2295.75	29.23	0.33	0.24	2.10
ENST00000427862.1	ENSG00000005436.13	632	412.04	0.00	0.00	0.00	0.00
ENST00000442309.5	ENSG00000005436.13	642	422.01	1.15	0.07	0.05	0.45
ENST00000470197.5	ENSG00000005436.13	3648	3427.75	84.58	0.64	0.46	4.06
ENST00000470285.1	ENSG00000005436.13	423	205.68	0.00	0.00	0.00	0.00
ENST00000470503.1	ENSG00000005436.13	1066	845.75	51.59	1.59	1.14	10.04
ENST00000472230.5	ENSG00000005436.13	2265	2044.75	266.51	3.40	2.44	21.45
ENST00000486016.1	ENSG00000005436.13	595	375.18	11.13	0.77	0.56	4.88
ENST00000492826.1	ENSG00000005436.13	443	225.07	56.69	6.58	4.72	41.45
ENST00000541687.5	ENSG00000005436.13	4318	4097.75	0.00	0.00	0.00	0.00
ENST00000348227.4	ENSG00000005448.16	1147	926.75	0.00	0.00	0.00	0.00
ENST00000409791.5	ENSG00000005448.16	854	633.77	13.88	0.57	0.41	19.48
ENST00000426787.5	ENSG00000005448.16	576	356.28	0.00	0.00	0.00	0.00
ENST00000461531.5	ENSG00000005448.16	901	680.76	0.00	0.00	0.00	0.00
ENST00000465134.5	ENSG00000005448.16	1862	1641.75	0.00	0.00	0.00	0.00
ENST00000468778.5	ENSG00000005448.16	2356	2135.75	33.65	0.41	0.30	14.01
ENST00000469321.5	ENSG00000005448.16	864	643.77	0.00	0.00	0.00	0.00
ENST00000469932.5	ENSG00000005448.16	552	332.43	0.00	0.00	0.00	0.00
ENST00000475328.5	ENSG00000005448.16	545	325.49	0.00	0.00	0.00	0.00
ENST00000480089.5	ENSG00000005448.16	1046	825.75	8.04	0.25	0.18	8.65
ENST00000482605.1	ENSG00000005448.16	626	406.06	26.43	1.70	1.22	57.86
ENST00000482880.5	ENSG00000005448.16	1026	805.75	0.00	0.00	0.00	0.00
ENST00000493982.5	ENSG00000005448.16	563	343.36	0.00	0.00	0.00	0.00
ENST00000331536.7	ENSG00000005469.11	3175	2954.75	349.05	3.08	2.22	25.94
ENST00000412227.6	ENSG00000005469.11	1213	992.75	13.25	0.35	0.25	2.93
ENST00000419147.6	ENSG00000005469.11	2959	2738.75	400.97	3.82	2.75	32.15
ENST00000442291.1	ENSG00000005469.11	1993	1772.75	0.00	0.00	0.00	0.00
ENST00000469785.1	ENSG00000005469.11	553	333.43	5.00	0.39	0.28	3.29
ENST00000479014.1	ENSG00000005469.11	523	303.69	0.00	0.00	0.00	0.00
ENST00000488850.1	ENSG00000005469.11	575	355.28	57.73	4.24	3.05	35.68
ENST00000265723.8	ENSG00000005471.15	4020	3799.75	35.35	0.24	0.17	5.24
ENST00000358400.7	ENSG00000005471.15	3826	3605.75	0.00	0.00	0.00	0.00
ENST00000359206.7	ENSG00000005471.15	3923	3702.75	0.00	0.00	0.00	0.00
ENST00000417608.1	ENSG00000005471.15	2007	1786.75	0.00	0.00	0.00	0.00
ENST00000440025.1	ENSG00000005471.15	523	303.69	0.00	0.00	0.00	0.00
ENST00000453593.5	ENSG00000005471.15	3699	3478.75	262.99	1.97	1.42	42.55
ENST00000467079.1	ENSG00000005471.15	794	573.80	5.08	0.23	0.17	4.98
ENST00000467983.1	ENSG00000005471.15	414	197.00	0.00	0.00	0.00	0.00
ENST00000469770.1	ENSG00000005471.15	746	525.83	43.50	2.16	1.55	46.56
ENST00000473795.1	ENSG00000005471.15	1115	894.75	1.07	0.03	0.02	0.67
ENST00000257745.8	ENSG00000005483.20	6714	6493.75	4523.54	18.19	13.06	9.16
ENST00000311117.7	ENSG00000005483.20	6874	6653.75	11143.53	43.72	31.41	22.02
ENST00000334884.9	ENSG00000005483.20	6840	6619.75	2188.70	8.63	6.20	4.35
ENST00000468607.1	ENSG00000005483.20	558	338.39	189.96	14.66	10.53	7.38
ENST00000473063.1	ENSG00000005483.20	375	159.85	73.96	12.08	8.68	6.08
ENST00000474203.5	ENSG00000005483.20	617	397.09	14.93	0.98	0.71	0.49
ENST00000476671.5	ENSG00000005483.20	2523	2302.75	400.52	4.54	3.26	2.29
ENST00000478079.1	ENSG00000005483.20	597	377.17	1037.96	71.84	51.61	36.19
ENST00000478990.5	ENSG00000005483.20	1500	1279.75	8.24	0.17	0.12	0.08
ENST00000479838.2	ENSG00000005483.20	883	662.76	95.42	3.76	2.70	1.89
ENST00000480368.5	ENSG00000005483.20	679	458.92	2.73	0.16	0.11	0.08
ENST00000482560.6	ENSG00000005483.20	1759	1538.75	22.98	0.39	0.28	0.20
ENST00000485619.1	ENSG00000005483.20	397	180.70	25.12	3.63	2.61	1.83
ENST00000495267.5	ENSG00000005483.20	1133	912.75	464.28	13.28	9.54	6.69
ENST00000496191.1	ENSG00000005483.20	584	364.23	35.14	2.52	1.81	1.27
ENST00000622386.1	ENSG00000005483.20	1588	1367.75	0.00	0.00	0.00	0.00
ENST00000006777.10	ENSG00000005486.16	1802	1581.75	4245.16	70.06	50.33	58.84
ENST00000318622.8	ENSG00000005486.16	1878	1657.75	0.00	0.00	0.00	0.00
ENST00000428119.1	ENSG00000005486.16	1274	1053.75	0.00	0.00	0.00	0.00
ENST00000454791.1	ENSG00000005486.16	1831	1610.75	1286.75	20.85	14.98	17.51
ENST00000466232.5	ENSG00000005486.16	566	346.34	0.00	0.00	0.00	0.00
ENST00000467406.2	ENSG00000005486.16	636	416.02	447.35	28.07	20.16	23.58
ENST00000468304.1	ENSG00000005486.16	803	582.79	1.75	0.08	0.06	0.07
ENST00000468644.5	ENSG00000005486.16	555	335.41	0.00	0.00	0.00	0.00
ENST00000476218.1	ENSG00000005486.16	181	11.10	0.00	0.00	0.00	0.00
ENST00000293894.3	ENSG00000005513.9	3049	2828.75	16.00	0.15	0.11	100.00
ENST00000566034.1	ENSG00000005513.9	4153	3932.75	0.00	0.00	0.00	0.00
ENST00000306270.11	ENSG00000005700.14	6054	5833.75	0.00	0.00	0.00	0.00
ENST00000369751.2	ENSG00000005700.14	4437	4216.75	709.71	4.39	3.16	15.05
ENST00000445419.6	ENSG00000005700.14	3663	3442.75	86.10	0.65	0.47	2.24
ENST00000471036.1	ENSG00000005700.14	721	500.86	0.00	0.00	0.00	0.00
ENST00000503400.5	ENSG00000005700.14	5239	5018.75	1311.72	6.82	4.90	23.37
ENST00000503631.5	ENSG00000005700.14	3560	3339.75	122.77	0.96	0.69	3.29
ENST00000505222.5	ENSG00000005700.14	5547	5326.75	172.45	0.85	0.61	2.89
ENST00000508381.1	ENSG00000005700.14	2520	2299.75	39.86	0.45	0.32	1.55
ENST00000510291.5	ENSG00000005700.14	4109	3888.75	2244.40	15.07	10.82	51.61
ENST00000610980.4	ENSG00000005700.14	5195	4974.75	0.00	0.00	0.00	0.00
ENST00000005082.13	ENSG00000005801.16	2021	1800.75	322.93	4.68	3.36	35.05
ENST00000330692.11	ENSG00000005801.16	486	267.17	0.00	0.00	0.00	0.00
ENST00000343338.11	ENSG00000005801.16	3145	2924.75	46.12	0.41	0.30	3.08
ENST00000354599.10	ENSG00000005801.16	2970	2749.75	163.06	1.55	1.11	11.59
ENST00000399602.8	ENSG00000005801.16	2369	2148.75	65.28	0.79	0.57	5.94
ENST00000427810.6	ENSG00000005801.16	560	340.38	4.59	0.35	0.25	2.63
ENST00000429541.6	ENSG00000005801.16	2389	2168.75	42.81	0.52	0.37	3.86
ENST00000438262.6	ENSG00000005801.16	1018	797.75	0.00	0.00	0.00	0.00
ENST00000524857.5	ENSG00000005801.16	542	322.51	0.00	0.00	0.00	0.00
ENST00000525313.6	ENSG00000005801.16	720	499.86	6.49	0.34	0.24	2.54
ENST00000525502.5	ENSG00000005801.16	546	326.48	0.00	0.00	0.00	0.00
ENST00000526501.5	ENSG00000005801.16	610	390.11	5.20	0.35	0.25	2.60
ENST00000526540.5	ENSG00000005801.16	585	365.23	2.65	0.19	0.14	1.42
ENST00000526598.1	ENSG00000005801.16	583	363.24	10.46	0.75	0.54	5.63
ENST00000526601.5	ENSG00000005801.16	2008	1787.75	63.84	0.93	0.67	6.98
ENST00000527386.1	ENSG00000005801.16	581	361.25	0.00	0.00	0.00	0.00
ENST00000528218.5	ENSG00000005801.16	891	670.76	2.57	0.10	0.07	0.75
ENST00000528410.5	ENSG00000005801.16	1001	780.75	8.01	0.27	0.19	2.01
ENST00000528636.1	ENSG00000005801.16	542	322.51	2.00	0.16	0.12	1.21
ENST00000528796.5	ENSG00000005801.16	881	660.76	0.00	0.00	0.00	0.00
ENST00000529085.5	ENSG00000005801.16	582	362.24	9.60	0.69	0.50	5.18
ENST00000529228.5	ENSG00000005801.16	558	338.39	0.00	0.00	0.00	0.00
ENST00000529678.5	ENSG00000005801.16	579	359.26	12.84	0.93	0.67	6.99
ENST00000529789.5	ENSG00000005801.16	570	350.31	4.56	0.34	0.24	2.55
ENST00000530643.5	ENSG00000005801.16	575	355.28	0.00	0.00	0.00	0.00
ENST00000532539.1	ENSG00000005801.16	519	299.73	0.00	0.00	0.00	0.00
ENST00000533036.5	ENSG00000005801.16	764	543.82	0.00	0.00	0.00	0.00
ENST00000534569.5	ENSG00000005801.16	682	461.92	0.00	0.00	0.00	0.00
ENST00000618467.4	ENSG00000005801.16	440	222.16	0.00	0.00	0.00	0.00
ENST00000620374.4	ENSG00000005801.16	3342	3121.75	0.00	0.00	0.00	0.00
ENST00000357337.10	ENSG00000005810.17	14736	14515.75	0.00	0.00	0.00	0.00
ENST00000429715.1	ENSG00000005810.17	3660	3439.75	1063.26	8.07	5.80	3.50
ENST00000462987.2	ENSG00000005810.17	463	244.60	55.79	5.95	4.28	2.58
ENST00000466564.2	ENSG00000005810.17	364	149.55	77.68	13.56	9.74	5.88
ENST00000474882.2	ENSG00000005810.17	393	176.89	0.00	0.00	0.00	0.00
ENST00000482517.5	ENSG00000005810.17	1581	1360.75	4651.66	89.24	64.10	38.68
ENST00000485061.2	ENSG00000005810.17	566	346.34	324.79	24.48	17.59	10.61
ENST00000486679.2	ENSG00000005810.17	545	325.49	7.11	0.57	0.41	0.25
ENST00000491491.1	ENSG00000005810.17	649	428.99	10.19	0.62	0.45	0.27
ENST00000498073.2	ENSG00000005810.17	1041	820.75	912.28	29.02	20.84	12.58
ENST00000544440.6	ENSG00000005810.17	14664	14443.75	32745.30	59.18	42.51	25.65
ENST00000612956.4	ENSG00000005810.17	1542	1321.75	0.00	0.00	0.00	0.00
ENST00000355619.9	ENSG00000005812.10	3503	3282.75	2392.55	19.03	13.67	60.97
ENST00000417323.1	ENSG00000005812.10	1093	872.75	12.36	0.37	0.27	1.18
ENST00000470210.1	ENSG00000005812.10	561	341.37	134.37	10.28	7.38	32.93
ENST00000472949.1	ENSG00000005812.10	329	117.47	0.00	0.00	0.00	0.00
ENST00000477982.2	ENSG00000005812.10	3172	2951.75	173.63	1.54	1.10	4.92
ENST00000485797.2	ENSG00000005812.10	527	307.65	0.00	0.00	0.00	0.00
ENST00000356798.10	ENSG00000005844.17	5213	4992.75	1663.63	8.70	6.25	11.06
ENST00000358164.9	ENSG00000005844.17	4673	4452.75	2102.41	12.33	8.85	15.67
ENST00000433423.2	ENSG00000005844.17	1416	1195.75	0.00	0.00	0.00	0.00
ENST00000562020.1	ENSG00000005844.17	561	341.37	10.44	0.80	0.57	1.02
ENST00000562652.1	ENSG00000005844.17	561	341.37	0.00	0.00	0.00	0.00
ENST00000562857.5	ENSG00000005844.17	821	600.78	0.00	0.00	0.00	0.00
ENST00000563615.5	ENSG00000005844.17	575	355.28	467.58	34.36	24.68	43.69
ENST00000564118.1	ENSG00000005844.17	699	478.89	2.21	0.12	0.09	0.15
ENST00000564632.1	ENSG00000005844.17	964	743.75	262.57	9.22	6.62	11.72
ENST00000564935.1	ENSG00000005844.17	585	365.23	4.71	0.34	0.24	0.43
ENST00000565348.5	ENSG00000005844.17	557	337.40	0.00	0.00	0.00	0.00
ENST00000565864.5	ENSG00000005844.17	536	316.56	0.00	0.00	0.00	0.00
ENST00000566149.1	ENSG00000005844.17	443	225.07	1.09	0.13	0.09	0.16
ENST00000566267.1	ENSG00000005844.17	537	317.56	118.14	9.71	6.98	12.35
ENST00000568012.5	ENSG00000005844.17	575	355.28	0.00	0.00	0.00	0.00
ENST00000568926.5	ENSG00000005844.17	559	339.38	0.00	0.00	0.00	0.00
ENST00000568987.1	ENSG00000005844.17	549	329.46	37.22	2.95	2.12	3.75
ENST00000569570.5	ENSG00000005844.17	496	277.02	0.00	0.00	0.00	0.00
ENST00000569725.1	ENSG00000005844.17	545	325.49	0.00	0.00	0.00	0.00
ENST00000007708.7	ENSG00000005882.11	2384	2163.75	208.35	2.51	1.81	8.90
ENST00000503076.1	ENSG00000005882.11	560	340.38	0.00	0.00	0.00	0.00
ENST00000503176.5	ENSG00000005882.11	3440	3219.75	132.61	1.08	0.77	3.81
ENST00000503614.5	ENSG00000005882.11	947	726.75	117.78	4.23	3.04	14.97
ENST00000505440.5	ENSG00000005882.11	615	395.09	0.00	0.00	0.00	0.00
ENST00000505897.5	ENSG00000005882.11	865	644.77	194.83	7.89	5.67	27.92
ENST00000506242.5	ENSG00000005882.11	517	297.76	33.54	2.94	2.11	10.41
ENST00000506647.1	ENSG00000005882.11	660	439.96	7.16	0.42	0.31	1.50
ENST00000508030.5	ENSG00000005882.11	578	358.26	0.00	0.00	0.00	0.00
ENST00000508960.1	ENSG00000005882.11	553	333.43	21.91	1.72	1.23	6.07
ENST00000510219.2	ENSG00000005882.11	576	356.28	0.00	0.00	0.00	0.00
ENST00000511026.1	ENSG00000005882.11	577	357.27	0.00	0.00	0.00	0.00
ENST00000512204.5	ENSG00000005882.11	806	585.79	42.73	1.90	1.37	6.74
ENST00000512238.1	ENSG00000005882.11	590	370.20	0.00	0.00	0.00	0.00
ENST00000515040.5	ENSG00000005882.11	567	347.33	74.02	5.56	4.00	19.69
ENST00000614357.4	ENSG00000005882.11	2493	2272.75	0.00	0.00	0.00	0.00
ENST00000007722.11	ENSG00000005884.17	3665	3444.75	587.76	4.45	3.20	7.12
ENST00000320031.12	ENSG00000005884.17	4888	4667.75	1887.35	10.56	7.58	16.86
ENST00000504417.1	ENSG00000005884.17	227	35.72	0.00	0.00	0.00	0.00
ENST00000505306.5	ENSG00000005884.17	5479	5258.75	286.68	1.42	1.02	2.27
ENST00000505552.1	ENSG00000005884.17	600	380.16	31.68	2.18	1.56	3.48
ENST00000505612.1	ENSG00000005884.17	576	356.28	0.00	0.00	0.00	0.00
ENST00000506401.6	ENSG00000005884.17	1817	1596.75	126.21	2.06	1.48	3.30
ENST00000506437.1	ENSG00000005884.17	3055	2834.75	47.87	0.44	0.32	0.70
ENST00000506827.1	ENSG00000005884.17	827	606.78	0.00	0.00	0.00	0.00
ENST00000507771.5	ENSG00000005884.17	399	182.61	34.03	4.87	3.49	7.77
ENST00000508100.1	ENSG00000005884.17	549	329.46	12.88	1.02	0.73	1.63
ENST00000510809.1	ENSG00000005884.17	518	298.74	83.33	7.28	5.23	11.63
ENST00000512553.5	ENSG00000005884.17	351	137.50	95.63	18.16	13.04	29.01
ENST00000514834.1	ENSG00000005884.17	860	639.77	84.38	3.44	2.47	5.50
ENST00000515147.1	ENSG00000005884.17	535	315.57	75.62	6.26	4.49	9.99
ENST00000570989.1	ENSG00000005884.17	2495	2274.75	39.59	0.45	0.33	0.73
ENST00000304543.9	ENSG00000005889.15	2996	2775.75	3924.22	36.91	26.51	79.30
ENST00000338565.3	ENSG00000005889.15	2906	2685.75	0.00	0.00	0.00	0.00
ENST00000379177.5	ENSG00000005889.15	7558	7337.75	684.60	2.44	1.75	5.23
ENST00000379188.7	ENSG00000005889.15	7513	7292.75	1557.48	5.58	4.00	11.98
ENST00000419690.5	ENSG00000005889.15	300	91.99	0.00	0.00	0.00	0.00
ENST00000428571.5	ENSG00000005889.15	600	380.16	1.43	0.10	0.07	0.21
ENST00000459724.1	ENSG00000005889.15	673	452.93	0.00	0.00	0.00	0.00
ENST00000474385.1	ENSG00000005889.15	651	430.98	5.26	0.32	0.23	0.68
ENST00000480195.1	ENSG00000005889.15	367	152.35	7.02	1.20	0.86	2.59
ENST00000497813.1	ENSG00000005889.15	475	256.36	0.00	0.00	0.00	0.00
ENST00000539115.5	ENSG00000005889.15	6801	6580.75	0.00	0.00	0.00	0.00
ENST00000200639.8	ENSG00000005893.15	1867	1646.75	3625.71	57.48	41.29	26.83
ENST00000371335.4	ENSG00000005893.15	4030	3809.75	17036.81	116.74	83.86	54.49
ENST00000434600.6	ENSG00000005893.15	2089	1868.75	170.54	2.38	1.71	1.11
ENST00000486593.5	ENSG00000005893.15	1069	848.75	1224.00	37.65	27.04	17.57
ENST00000262407.5	ENSG00000005961.17	3333	3112.75	0.00	0.00	0.00	0.00
ENST00000587295.5	ENSG00000005961.17	496	277.02	0.00	0.00	0.00	0.00
ENST00000588098.1	ENSG00000005961.17	281	76.05	0.00	0.00	0.00	0.00
ENST00000589645.5	ENSG00000005961.17	579	359.26	0.00	0.00	0.00	0.00
ENST00000591990.5	ENSG00000005961.17	565	345.34	0.00	0.00	0.00	0.00
ENST00000592075.5	ENSG00000005961.17	461	242.64	0.00	0.00	0.00	0.00
ENST00000592226.5	ENSG00000005961.17	1170	949.75	0.00	0.00	0.00	0.00
ENST00000592253.5	ENSG00000005961.17	462	243.62	0.00	0.00	0.00	0.00
ENST00000592462.5	ENSG00000005961.17	3189	2968.75	3.00	0.03	0.02	100.00
ENST00000592944.1	ENSG00000005961.17	563	343.36	0.00	0.00	0.00	0.00
ENST00000257621.4	ENSG00000005981.12	582	362.24	0.00	0.00	0.00	0.00
ENST00000325885.5	ENSG00000005981.12	3825	3604.75	1342.35	9.72	6.98	98.67
ENST00000428113.5	ENSG00000005981.12	1547	1326.75	6.65	0.13	0.09	1.33
ENST00000353258.7	ENSG00000006007.11	2958	2737.75	1330.90	12.69	9.12	16.56
ENST00000563645.1	ENSG00000006007.11	769	548.81	1058.10	50.33	36.15	65.67
ENST00000564172.1	ENSG00000006007.11	2238	2017.75	926.08	11.98	8.61	15.63
ENST00000569773.1	ENSG00000006007.11	739	518.84	0.00	0.00	0.00	0.00
ENST00000569899.5	ENSG00000006007.11	1618	1397.75	87.92	1.64	1.18	2.14
ENST00000358607.10	ENSG00000006015.17	839	618.77	0.00	0.00	0.00	0.00
ENST00000450195.6	ENSG00000006015.17	702	481.88	0.00	0.00	0.00	0.00
ENST00000595077.1	ENSG00000006015.17	2465	2244.75	17.29	0.20	0.14	9.85
ENST00000595490.1	ENSG00000006015.17	410	193.15	0.00	0.00	0.00	0.00
ENST00000597371.1	ENSG00000006015.17	1081	860.75	41.61	1.26	0.91	61.83
ENST00000598375.5	ENSG00000006015.17	1792	1571.75	1.24	0.02	0.01	1.01
ENST00000600997.5	ENSG00000006015.17	2275	2054.75	43.86	0.56	0.40	27.31
ENST00000601736.1	ENSG00000006015.17	491	272.10	0.00	0.00	0.00	0.00
ENST00000392386.7	ENSG00000006016.10	1792	1571.75	45.00	0.75	0.54	89.43
ENST00000593286.1	ENSG00000006016.10	514	294.79	0.00	0.00	0.00	0.00
ENST00000594325.1	ENSG00000006016.10	1020	799.75	2.71	0.09	0.06	10.57
ENST00000596360.1	ENSG00000006016.10	413	196.03	0.00	0.00	0.00	0.00
ENST00000597131.1	ENSG00000006016.10	520	300.72	0.00	0.00	0.00	0.00
ENST00000007414.7	ENSG00000006025.11	3640	3419.75	56.88	0.43	0.31	24.16
ENST00000392507.7	ENSG00000006025.11	3349	3128.75	0.00	0.00	0.00	0.00
ENST00000578461.1	ENSG00000006025.11	430	212.45	0.00	0.00	0.00	0.00
ENST00000579728.5	ENSG00000006025.11	4104	3883.75	12.52	0.08	0.06	4.68
ENST00000580140.5	ENSG00000006025.11	1594	1373.75	1.47	0.03	0.02	1.55
ENST00000580226.5	ENSG00000006025.11	854	633.77	22.27	0.92	0.66	51.05
ENST00000580808.1	ENSG00000006025.11	495	276.04	0.00	0.00	0.00	0.00
ENST00000583167.5	ENSG00000006025.11	4497	4276.75	27.28	0.17	0.12	9.26
ENST00000584698.1	ENSG00000006025.11	688	467.91	0.41	0.02	0.02	1.27
ENST00000585051.1	ENSG00000006025.11	614	394.10	2.18	0.14	0.10	8.02
ENST00000613735.4	ENSG00000006025.11	2836	2615.75	0.00	0.00	0.00	0.00
ENST00000261713.8	ENSG00000006042.11	826	605.78	0.00	0.00	0.00	0.00
ENST00000394642.7	ENSG00000006042.11	1683	1462.75	196.92	3.51	2.52	30.38
ENST00000395149.6	ENSG00000006042.11	808	587.79	14.19	0.63	0.45	5.45
ENST00000439138.5	ENSG00000006042.11	896	675.76	107.15	4.14	2.97	35.79
ENST00000578289.5	ENSG00000006042.11	806	585.79	0.00	0.00	0.00	0.00
ENST00000579849.5	ENSG00000006042.11	4434	4213.75	27.41	0.17	0.12	1.47
ENST00000582227.5	ENSG00000006042.11	424	206.64	4.33	0.55	0.39	4.73
ENST00000583120.1	ENSG00000006042.11	504	284.91	28.00	2.57	1.84	22.18
ENST00000583437.2	ENSG00000006042.11	776	555.81	0.00	0.00	0.00	0.00
ENST00000007699.9	ENSG00000006047.12	1590	1369.75	0.00	0.00	0.00	0.00
ENST00000570627.1	ENSG00000006047.12	653	432.98	0.00	0.00	0.00	0.00
ENST00000570720.1	ENSG00000006047.12	606	386.13	1.00	0.07	0.05	59.65
ENST00000571127.1	ENSG00000006047.12	791	570.80	1.00	0.05	0.03	40.35
ENST00000571464.1	ENSG00000006047.12	640	420.01	0.00	0.00	0.00	0.00
ENST00000571485.5	ENSG00000006047.12	4553	4332.75	0.00	0.00	0.00	0.00
ENST00000571834.5	ENSG00000006047.12	2195	1974.75	0.00	0.00	0.00	0.00
ENST00000007735.3	ENSG00000006059.3	1287	1066.75	0.00	0.00	0.00	0.00
ENST00000344686.6	ENSG00000006062.13	4460	4239.75	137.60	0.85	0.61	18.02
ENST00000376926.8	ENSG00000006062.13	4583	4362.75	332.24	1.99	1.43	42.28
ENST00000586644.1	ENSG00000006062.13	570	350.31	8.13	0.61	0.44	12.89
ENST00000592267.1	ENSG00000006062.13	3152	2931.75	52.93	0.47	0.34	10.02
ENST00000617331.1	ENSG00000006062.13	1049	828.75	25.04	0.79	0.57	16.78
ENST00000302539.8	ENSG00000006071.12	4923	4702.75	0.00	0.00	0.00	0.00
ENST00000389817.7	ENSG00000006071.12	4921	4700.75	0.00	0.00	0.00	0.00
ENST00000524561.1	ENSG00000006071.12	708	487.88	0.00	0.00	0.00	0.00
ENST00000525022.1	ENSG00000006071.12	675	454.93	0.00	0.00	0.00	0.00
ENST00000526002.1	ENSG00000006071.12	598	378.16	0.00	0.00	0.00	0.00
ENST00000526037.5	ENSG00000006071.12	612	392.11	0.00	0.00	0.00	0.00
ENST00000526168.5	ENSG00000006071.12	537	317.56	0.00	0.00	0.00	0.00
ENST00000526921.5	ENSG00000006071.12	958	737.75	0.00	0.00	0.00	0.00
ENST00000527905.5	ENSG00000006071.12	4283	4062.75	0.00	0.00	0.00	0.00
ENST00000528202.5	ENSG00000006071.12	549	329.46	0.00	0.00	0.00	0.00
ENST00000528374.1	ENSG00000006071.12	611	391.11	0.00	0.00	0.00	0.00
ENST00000529967.5	ENSG00000006071.12	836	615.77	0.00	0.00	0.00	0.00
ENST00000530147.5	ENSG00000006071.12	547	327.47	0.00	0.00	0.00	0.00
ENST00000531137.1	ENSG00000006071.12	665	444.95	0.00	0.00	0.00	0.00
ENST00000531642.5	ENSG00000006071.12	883	662.76	0.00	0.00	0.00	0.00
ENST00000531891.1	ENSG00000006071.12	440	222.16	0.00	0.00	0.00	0.00
ENST00000531911.1	ENSG00000006071.12	727	506.85	0.00	0.00	0.00	0.00
ENST00000532220.1	ENSG00000006071.12	611	391.11	0.00	0.00	0.00	0.00
ENST00000532728.5	ENSG00000006071.12	2098	1877.75	0.00	0.00	0.00	0.00
ENST00000612903.1	ENSG00000006071.12	183	11.90	0.00	0.00	0.00	0.00
ENST00000635881.1	ENSG00000006071.12	2011	1790.75	0.00	0.00	0.00	0.00
ENST00000005284.3	ENSG00000006116.3	3088	2867.75	1.00	0.01	0.01	100.00
ENST00000005286.8	ENSG00000006118.14	3480	3259.75	2.29	0.02	0.01	2.57
ENST00000453848.6	ENSG00000006118.14	3346	3125.75	1.59	0.01	0.01	1.86
ENST00000534983.5	ENSG00000006118.14	2477	2256.75	1.56	0.02	0.01	2.53
ENST00000535480.1	ENSG00000006118.14	692	471.90	0.00	0.00	0.00	0.00
ENST00000536409.1	ENSG00000006118.14	454	235.80	0.00	0.00	0.00	0.00
ENST00000536928.1	ENSG00000006118.14	582	362.24	0.00	0.00	0.00	0.00
ENST00000537065.1	ENSG00000006118.14	324	113.00	0.00	0.00	0.00	0.00
ENST00000537110.1	ENSG00000006118.14	446	228.00	2.00	0.23	0.16	32.08
ENST00000538090.1	ENSG00000006118.14	591	371.20	0.00	0.00	0.00	0.00
ENST00000540112.1	ENSG00000006118.14	2013	1792.75	21.98	0.32	0.23	44.83
ENST00000540276.1	ENSG00000006118.14	514	294.79	0.00	0.00	0.00	0.00
ENST00000543732.1	ENSG00000006118.14	742	521.84	0.00	0.00	0.00	0.00
ENST00000544065.5	ENSG00000006118.14	990	769.75	0.00	0.00	0.00	0.00
ENST00000544098.1	ENSG00000006118.14	3981	3760.75	16.58	0.12	0.08	16.12
ENST00000587805.1	ENSG00000006125.16	690	469.90	29.85	1.66	1.19	1.48
ENST00000588093.1	ENSG00000006125.16	334	121.98	0.00	0.00	0.00	0.00
ENST00000588116.1	ENSG00000006125.16	779	558.80	0.00	0.00	0.00	0.00
ENST00000589774.5	ENSG00000006125.16	552	332.43	0.00	0.00	0.00	0.00
ENST00000590432.5	ENSG00000006125.16	554	334.42	0.00	0.00	0.00	0.00
ENST00000590538.5	ENSG00000006125.16	568	348.32	1.26	0.09	0.07	0.08
ENST00000591561.5	ENSG00000006125.16	756	535.82	0.00	0.00	0.00	0.00
ENST00000591610.5	ENSG00000006125.16	559	339.38	1.04	0.08	0.06	0.07
ENST00000592167.5	ENSG00000006125.16	461	242.64	0.00	0.00	0.00	0.00
ENST00000593014.3	ENSG00000006125.16	577	357.27	0.00	0.00	0.00	0.00
ENST00000610402.4	ENSG00000006125.16	3204	2983.75	769.26	6.73	4.83	6.01
ENST00000612035.4	ENSG00000006125.16	2161	1940.75	0.00	0.00	0.00	0.00
ENST00000612116.4	ENSG00000006125.16	2266	2045.75	0.00	0.00	0.00	0.00
ENST00000614600.4	ENSG00000006125.16	2285	2064.75	17.17	0.22	0.16	0.19
ENST00000616681.4	ENSG00000006125.16	3267	3046.75	0.00	0.00	0.00	0.00
ENST00000616784.4	ENSG00000006125.16	2542	2321.75	3.48	0.04	0.03	0.03
ENST00000618940.4	ENSG00000006125.16	3415	3194.75	5958.80	48.69	34.98	43.45
ENST00000619183.1	ENSG00000006125.16	1595	1374.75	0.00	0.00	0.00	0.00
ENST00000620039.4	ENSG00000006125.16	3428	3207.75	84.05	0.68	0.49	0.61
ENST00000621668.4	ENSG00000006125.16	2055	1834.75	0.00	0.00	0.00	0.00
ENST00000621914.4	ENSG00000006125.16	5702	5481.75	11311.96	53.87	38.70	48.07
ENST00000628168.1	ENSG00000006125.16	192	15.84	0.00	0.00	0.00	0.00
ENST00000319273.9	ENSG00000006128.11	1239	1018.75	0.00	0.00	0.00	0.00
ENST00000346867.4	ENSG00000006128.11	1011	790.75	2.00	0.07	0.05	100.00
ENST00000350485.8	ENSG00000006128.11	975	754.75	0.00	0.00	0.00	0.00
ENST00000491437.1	ENSG00000006128.11	607	387.13	0.00	0.00	0.00	0.00
ENST00000495916.1	ENSG00000006128.11	522	302.70	0.00	0.00	0.00	0.00
ENST00000219069.5	ENSG00000006194.9	3830	3609.75	175.71	1.27	0.91	7.86
ENST00000538765.2	ENSG00000006194.9	1721	1500.75	225.32	3.92	2.82	24.24
ENST00000572748.1	ENSG00000006194.9	759	538.82	0.00	0.00	0.00	0.00
ENST00000573578.1	ENSG00000006194.9	1636	1415.75	64.95	1.20	0.86	7.41
ENST00000574253.1	ENSG00000006194.9	1139	918.75	15.86	0.45	0.32	2.79
ENST00000574674.1	ENSG00000006194.9	691	470.90	0.00	0.00	0.00	0.00
ENST00000575332.1	ENSG00000006194.9	2637	2416.75	758.23	8.19	5.88	50.66
ENST00000575823.1	ENSG00000006194.9	851	630.77	27.48	1.14	0.82	7.03
ENST00000006053.6	ENSG00000006210.6	3321	3100.75	306.15	2.58	1.85	61.65
ENST00000563383.1	ENSG00000006210.6	3313	3092.75	182.60	1.54	1.11	36.87
ENST00000564948.1	ENSG00000006210.6	563	343.36	0.00	0.00	0.00	0.00
ENST00000565912.1	ENSG00000006210.6	5796	5575.75	13.25	0.06	0.04	1.48
ENST00000006658.10	ENSG00000006282.20	2719	2498.75	18.78	0.20	0.14	1.89
ENST00000356488.8	ENSG00000006282.20	2634	2413.75	0.00	0.00	0.00	0.00
ENST00000502911.5	ENSG00000006282.20	879	658.76	0.00	0.00	0.00	0.00
ENST00000503063.5	ENSG00000006282.20	3232	3011.75	90.31	0.78	0.56	7.56
ENST00000503127.5	ENSG00000006282.20	2734	2513.75	0.00	0.00	0.00	0.00
ENST00000504265.5	ENSG00000006282.20	877	656.76	0.00	0.00	0.00	0.00
ENST00000504271.1	ENSG00000006282.20	806	585.79	2.63	0.12	0.08	1.13
ENST00000504334.5	ENSG00000006282.20	3539	3318.75	0.00	0.00	0.00	0.00
ENST00000505085.5	ENSG00000006282.20	628	408.05	0.00	0.00	0.00	0.00
ENST00000505336.1	ENSG00000006282.20	534	314.58	2.04	0.17	0.12	1.64
ENST00000505456.6	ENSG00000006282.20	878	657.76	0.00	0.00	0.00	0.00
ENST00000505559.5	ENSG00000006282.20	1590	1369.75	0.00	0.00	0.00	0.00
ENST00000505656.5	ENSG00000006282.20	975	754.75	1.46	0.05	0.04	0.49
ENST00000508528.1	ENSG00000006282.20	512	292.81	0.00	0.00	0.00	0.00
ENST00000508598.5	ENSG00000006282.20	570	350.31	2.03	0.15	0.11	1.46
ENST00000510917.5	ENSG00000006282.20	453	234.82	0.00	0.00	0.00	0.00
ENST00000511347.5	ENSG00000006282.20	1035	814.75	0.00	0.00	0.00	0.00
ENST00000511605.1	ENSG00000006282.20	559	339.38	0.00	0.00	0.00	0.00
ENST00000511845.5	ENSG00000006282.20	554	334.42	0.00	0.00	0.00	0.00
ENST00000511937.5	ENSG00000006282.20	2669	2448.75	27.97	0.30	0.21	2.88
ENST00000512181.5	ENSG00000006282.20	1456	1235.75	5.04	0.11	0.08	1.03
ENST00000512416.5	ENSG00000006282.20	845	624.77	0.00	0.00	0.00	0.00
ENST00000513618.1	ENSG00000006282.20	629	409.05	2.03	0.13	0.09	1.25
ENST00000515526.5	ENSG00000006282.20	498	278.99	0.00	0.00	0.00	0.00
ENST00000515619.1	ENSG00000006282.20	818	597.78	3.35	0.15	0.10	1.41
ENST00000619622.4	ENSG00000006282.20	2769	2548.75	27.80	0.28	0.20	2.75
ENST00000634597.1	ENSG00000006282.20	2587	2366.75	718.55	7.93	5.69	76.52
ENST00000635113.1	ENSG00000006282.20	1706	1485.75	0.00	0.00	0.00	0.00
ENST00000352832.9	ENSG00000006283.17	7848	7627.75	0.00	0.00	0.00	0.00
ENST00000354983.8	ENSG00000006283.17	8138	7917.75	0.00	0.00	0.00	0.00
ENST00000358244.9	ENSG00000006283.17	7030	6809.75	0.00	0.00	0.00	0.00
ENST00000359106.9	ENSG00000006283.17	7648	7427.75	0.00	0.00	0.00	0.00
ENST00000360761.8	ENSG00000006283.17	7497	7276.75	0.00	0.00	0.00	0.00
ENST00000416767.8	ENSG00000006283.17	4899	4678.75	0.00	0.00	0.00	0.00
ENST00000429973.6	ENSG00000006283.17	7120	6899.75	0.00	0.00	0.00	0.00
ENST00000442258.6	ENSG00000006283.17	7226	7005.75	0.00	0.00	0.00	0.00
ENST00000502264.5	ENSG00000006283.17	6921	6700.75	0.00	0.00	0.00	0.00
ENST00000503436.5	ENSG00000006283.17	6752	6531.75	0.00	0.00	0.00	0.00
ENST00000503485.5	ENSG00000006283.17	6768	6547.75	0.00	0.00	0.00	0.00
ENST00000503607.5	ENSG00000006283.17	6698	6477.75	0.00	0.00	0.00	0.00
ENST00000504076.5	ENSG00000006283.17	6788	6567.75	0.00	0.00	0.00	0.00
ENST00000505165.5	ENSG00000006283.17	6633	6412.75	0.00	0.00	0.00	0.00
ENST00000506406.5	ENSG00000006283.17	6821	6600.75	0.00	0.00	0.00	0.00
ENST00000506520.1	ENSG00000006283.17	1478	1257.75	0.00	0.00	0.00	0.00
ENST00000507336.5	ENSG00000006283.17	7116	6895.75	0.00	0.00	0.00	0.00
ENST00000507510.6	ENSG00000006283.17	7014	6793.75	0.00	0.00	0.00	0.00
ENST00000507609.5	ENSG00000006283.17	6849	6628.75	0.00	0.00	0.00	0.00
ENST00000507896.5	ENSG00000006283.17	6600	6379.75	0.00	0.00	0.00	0.00
ENST00000510115.5	ENSG00000006283.17	6912	6691.75	0.00	0.00	0.00	0.00
ENST00000510366.5	ENSG00000006283.17	6714	6493.75	0.00	0.00	0.00	0.00
ENST00000511765.5	ENSG00000006283.17	6767	6546.75	0.00	0.00	0.00	0.00
ENST00000511768.5	ENSG00000006283.17	6731	6510.75	20.00	0.08	0.06	100.00
ENST00000512389.5	ENSG00000006283.17	6837	6616.75	0.00	0.00	0.00	0.00
ENST00000513689.6	ENSG00000006283.17	6879	6658.75	0.00	0.00	0.00	0.00
ENST00000513964.5	ENSG00000006283.17	6735	6514.75	0.00	0.00	0.00	0.00
ENST00000514079.5	ENSG00000006283.17	6891	6670.75	0.00	0.00	0.00	0.00
ENST00000514181.5	ENSG00000006283.17	6795	6574.75	0.00	0.00	0.00	0.00
ENST00000514717.5	ENSG00000006283.17	6699	6478.75	0.00	0.00	0.00	0.00
ENST00000515165.5	ENSG00000006283.17	6870	6649.75	0.00	0.00	0.00	0.00
ENST00000515411.5	ENSG00000006283.17	6960	6739.75	0.00	0.00	0.00	0.00
ENST00000515765.5	ENSG00000006283.17	6981	6760.75	0.00	0.00	0.00	0.00
ENST00000570567.1	ENSG00000006283.17	1255	1034.75	0.00	0.00	0.00	0.00
ENST00000326577.8	ENSG00000006327.13	1033	812.75	175.49	5.64	4.05	40.15
ENST00000341627.5	ENSG00000006327.13	881	660.76	25.33	1.00	0.72	7.13
ENST00000571351.1	ENSG00000006327.13	1678	1457.75	23.30	0.42	0.30	2.97
ENST00000573001.5	ENSG00000006327.13	648	427.99	97.12	5.92	4.26	42.20
ENST00000574699.1	ENSG00000006327.13	583	363.24	14.76	1.06	0.76	7.55
ENST00000575124.1	ENSG00000006327.13	1133	912.75	0.00	0.00	0.00	0.00
ENST00000575836.1	ENSG00000006327.13	161	4.73	0.00	0.00	0.00	0.00
ENST00000493273.2	ENSG00000006377.10	1612	1391.75	0.00	0.00	0.00	0.00
ENST00000518156.2	ENSG00000006377.10	2304	2083.75	2.53	0.03	0.02	53.74
ENST00000555308.1	ENSG00000006377.10	666	445.95	0.47	0.03	0.02	46.26
ENST00000381250.8	ENSG00000006432.15	4025	3804.75	200.22	1.37	0.99	67.22
ENST00000553414.5	ENSG00000006432.15	3544	3323.75	0.00	0.00	0.00	0.00
ENST00000554024.1	ENSG00000006432.15	548	328.46	4.13	0.33	0.24	16.06
ENST00000554146.1	ENSG00000006432.15	2982	2761.75	0.00	0.00	0.00	0.00
ENST00000554752.6	ENSG00000006432.15	11169	10948.75	99.65	0.24	0.17	11.63
ENST00000555993.6	ENSG00000006432.15	4449	4228.75	0.00	0.00	0.00	0.00
ENST00000611979.4	ENSG00000006432.15	10497	10276.75	41.00	0.10	0.07	5.10
ENST00000005257.6	ENSG00000006451.7	2880	2659.75	1356.79	13.32	9.57	78.96
ENST00000434466.1	ENSG00000006451.7	768	547.81	68.83	3.28	2.36	19.45
ENST00000436179.1	ENSG00000006451.7	882	661.76	0.00	0.00	0.00	0.00
ENST00000466491.1	ENSG00000006451.7	320	109.44	1.05	0.25	0.18	1.49
ENST00000468201.1	ENSG00000006451.7	705	484.88	0.33	0.02	0.01	0.10
ENST00000005260.8	ENSG00000006453.13	3622	3401.75	151.24	1.16	0.83	33.83
ENST00000462558.5	ENSG00000006453.13	1250	1029.75	0.00	0.00	0.00	0.00
ENST00000473569.1	ENSG00000006453.13	639	419.02	0.00	0.00	0.00	0.00
ENST00000479789.1	ENSG00000006453.13	521	301.71	0.00	0.00	0.00	0.00
ENST00000480580.1	ENSG00000006453.13	689	468.91	40.77	2.27	1.63	66.17
ENST00000397560.6	ENSG00000006459.10	9272	9051.75	2532.56	7.30	5.25	37.56
ENST00000472616.1	ENSG00000006459.10	7943	7722.75	23.78	0.08	0.06	0.41
ENST00000478996.1	ENSG00000006459.10	624	404.06	186.66	12.06	8.66	62.02
ENST00000242066.9	ENSG00000006468.13	6348	6127.75	14.91	0.06	0.05	0.02
ENST00000399357.7	ENSG00000006468.13	6096	5875.75	0.00	0.00	0.00	0.00
ENST00000403527.5	ENSG00000006468.13	3363	3142.75	7111.17	59.07	42.43	20.77
ENST00000403685.5	ENSG00000006468.13	1603	1382.75	27.62	0.52	0.37	0.18
ENST00000405192.6	ENSG00000006468.13	4402	4181.75	1562.68	9.76	7.01	3.43
ENST00000405218.6	ENSG00000006468.13	3391	3170.75	196.94	1.62	1.16	0.57
ENST00000405358.8	ENSG00000006468.13	4181	3960.75	745.13	4.91	3.53	1.73
ENST00000420159.6	ENSG00000006468.13	6231	6010.75	0.00	0.00	0.00	0.00
ENST00000421381.5	ENSG00000006468.13	554	334.42	1796.06	140.21	100.71	49.30
ENST00000430479.5	ENSG00000006468.13	6740	6519.75	2829.10	11.33	8.14	3.98
ENST00000431887.5	ENSG00000006468.13	580	360.25	34.41	2.49	1.79	0.88
ENST00000433547.1	ENSG00000006468.13	546	326.48	120.07	9.60	6.90	3.38
ENST00000438956.5	ENSG00000006468.13	1141	920.75	7.61	0.22	0.16	0.08
ENST00000443137.5	ENSG00000006468.13	2050	1829.75	228.61	3.26	2.34	1.15
ENST00000443608.5	ENSG00000006468.13	784	563.80	15.74	0.73	0.52	0.26
ENST00000460438.5	ENSG00000006468.13	570	350.31	0.00	0.00	0.00	0.00
ENST00000472931.6	ENSG00000006468.13	1296	1075.75	111.16	2.70	1.94	0.95
ENST00000476355.5	ENSG00000006468.13	846	625.77	582.58	24.30	17.46	8.54
ENST00000476720.6	ENSG00000006468.13	848	627.77	5.88	0.24	0.18	0.09
ENST00000483075.1	ENSG00000006468.13	622	402.07	98.14	6.37	4.58	2.24
ENST00000485475.1	ENSG00000006468.13	550	330.45	0.00	0.00	0.00	0.00
ENST00000493831.1	ENSG00000006468.13	536	316.56	85.20	7.03	5.05	2.47
ENST00000497115.5	ENSG00000006468.13	584	364.23	0.00	0.00	0.00	0.00
ENST00000355413.8	ENSG00000006530.15	3849	3628.75	513.80	3.70	2.66	5.96
ENST00000465241.5	ENSG00000006530.15	988	767.75	162.47	5.52	3.97	8.91
ENST00000473247.5	ENSG00000006530.15	1550	1329.75	1332.17	26.15	18.79	42.16
ENST00000473884.5	ENSG00000006530.15	568	348.32	214.45	16.07	11.55	25.91
ENST00000492693.5	ENSG00000006530.15	1046	825.75	18.09	0.57	0.41	0.92
ENST00000494053.1	ENSG00000006530.15	567	347.33	2.60	0.20	0.14	0.32
ENST00000494688.1	ENSG00000006530.15	951	730.75	239.17	8.54	6.14	13.77
ENST00000495028.5	ENSG00000006530.15	567	347.33	0.00	0.00	0.00	0.00
ENST00000496273.1	ENSG00000006530.15	491	272.10	0.00	0.00	0.00	0.00
ENST00000496784.1	ENSG00000006530.15	921	700.75	34.24	1.28	0.92	2.06
ENST00000629555.2	ENSG00000006530.15	2765	2544.75	0.00	0.00	0.00	0.00
ENST00000342456.10	ENSG00000006534.15	2786	2565.75	291.33	2.96	2.13	83.93
ENST00000527514.1	ENSG00000006534.15	603	383.14	1.02	0.07	0.05	1.96
ENST00000612297.4	ENSG00000006534.15	1231	1010.75	0.00	0.00	0.00	0.00
ENST00000614849.4	ENSG00000006534.15	2280	2059.75	0.00	0.00	0.00	0.00
ENST00000615368.4	ENSG00000006534.15	5884	5663.75	20.97	0.10	0.07	2.74
ENST00000615463.4	ENSG00000006534.15	1300	1079.75	2.63	0.06	0.05	1.80
ENST00000616697.1	ENSG00000006534.15	818	597.78	0.00	0.00	0.00	0.00
ENST00000617288.4	ENSG00000006534.15	2078	1857.75	24.05	0.34	0.24	9.57
ENST00000617449.4	ENSG00000006534.15	709	488.87	0.00	0.00	0.00	0.00
ENST00000619675.4	ENSG00000006534.15	1594	1373.75	0.00	0.00	0.00	0.00
ENST00000371274.8	ENSG00000006555.10	2149	1928.75	7.48	0.10	0.07	19.51
ENST00000371276.8	ENSG00000006555.10	3345	3124.75	5.55	0.05	0.03	8.94
ENST00000448308.2	ENSG00000006555.10	686	465.91	0.97	0.05	0.04	10.43
ENST00000474654.1	ENSG00000006555.10	628	408.05	4.47	0.29	0.21	55.15
ENST00000488771.1	ENSG00000006555.10	2350	2129.75	2.53	0.03	0.02	5.97
ENST00000248550.7	ENSG00000006576.16	4778	4557.75	0.00	0.00	0.00	0.00
ENST00000275575.11	ENSG00000006576.16	4541	4320.75	38.34	0.23	0.17	1.15
ENST00000307305.12	ENSG00000006576.16	4793	4572.75	991.49	5.66	4.07	28.21
ENST00000415251.6	ENSG00000006576.16	1738	1517.75	48.19	0.83	0.60	4.13
ENST00000416283.6	ENSG00000006576.16	5198	4977.75	0.00	0.00	0.00	0.00
ENST00000422959.6	ENSG00000006576.16	3525	3304.75	315.47	2.49	1.79	12.42
ENST00000424760.5	ENSG00000006576.16	1977	1756.75	533.36	7.93	5.69	39.50
ENST00000450574.5	ENSG00000006576.16	2516	2295.75	69.16	0.79	0.56	3.92
ENST00000454592.5	ENSG00000006576.16	1563	1342.75	39.58	0.77	0.55	3.83
ENST00000468351.1	ENSG00000006576.16	305	96.30	0.00	0.00	0.00	0.00
ENST00000470215.1	ENSG00000006576.16	606	386.13	15.31	1.03	0.74	5.16
ENST00000479515.1	ENSG00000006576.16	2467	2246.75	29.10	0.34	0.24	1.68
ENST00000005180.8	ENSG00000006606.8	526	306.66	1.00	0.09	0.06	100.00
ENST00000394905.2	ENSG00000006606.8	703	482.88	0.00	0.00	0.00	0.00
ENST00000264042.7	ENSG00000006607.13	4051	3830.75	83.16	0.57	0.41	1.48
ENST00000373287.8	ENSG00000006607.13	2580	2359.75	140.20	1.55	1.11	4.06
ENST00000412332.1	ENSG00000006607.13	550	330.45	0.00	0.00	0.00	0.00
ENST00000413432.2	ENSG00000006607.13	6065	5844.75	3114.91	13.91	9.99	36.44
ENST00000418082.1	ENSG00000006607.13	456	237.75	0.00	0.00	0.00	0.00
ENST00000422951.1	ENSG00000006607.13	578	358.26	1.39	0.10	0.07	0.26
ENST00000444371.1	ENSG00000006607.13	587	367.22	0.00	0.00	0.00	0.00
ENST00000445489.1	ENSG00000006607.13	538	318.55	6.95	0.57	0.41	1.49
ENST00000464142.5	ENSG00000006607.13	442	224.10	0.00	0.00	0.00	0.00
ENST00000467260.1	ENSG00000006607.13	471	252.44	0.00	0.00	0.00	0.00
ENST00000470617.1	ENSG00000006607.13	3273	3052.75	36.63	0.31	0.23	0.82
ENST00000471447.5	ENSG00000006607.13	580	360.25	11.25	0.82	0.59	2.14
ENST00000473082.5	ENSG00000006607.13	397	180.70	0.00	0.00	0.00	0.00
ENST00000473510.1	ENSG00000006607.13	272	68.76	0.00	0.00	0.00	0.00
ENST00000476799.1	ENSG00000006607.13	702	481.88	4.26	0.23	0.17	0.61
ENST00000478489.5	ENSG00000006607.13	617	397.09	0.00	0.00	0.00	0.00
ENST00000479427.5	ENSG00000006607.13	839	618.77	52.59	2.22	1.59	5.81
ENST00000485051.1	ENSG00000006607.13	575	355.28	176.92	13.00	9.34	34.05
ENST00000486736.5	ENSG00000006607.13	578	358.26	0.00	0.00	0.00	0.00
ENST00000491425.1	ENSG00000006607.13	484	265.21	0.00	0.00	0.00	0.00
ENST00000492868.1	ENSG00000006607.13	556	336.40	0.00	0.00	0.00	0.00
ENST00000496470.1	ENSG00000006607.13	582	362.24	6.88	0.50	0.36	1.30
ENST00000627550.2	ENSG00000006607.13	2122	1901.75	320.48	4.40	3.16	11.52
ENST00000005226.11	ENSG00000006611.15	2700	2479.75	0.00	0.00	0.00	0.00
ENST00000318024.8	ENSG00000006611.15	2237	2016.75	0.00	0.00	0.00	0.00
ENST00000526181.1	ENSG00000006611.15	1040	819.75	0.00	0.00	0.00	0.00
ENST00000526313.5	ENSG00000006611.15	2149	1928.75	0.00	0.00	0.00	0.00
ENST00000527020.5	ENSG00000006611.15	2159	1938.75	0.00	0.00	0.00	0.00
ENST00000527551.1	ENSG00000006611.15	371	156.09	0.00	0.00	0.00	0.00
ENST00000527720.5	ENSG00000006611.15	2278	2057.75	0.00	0.00	0.00	0.00
ENST00000529563.5	ENSG00000006611.15	942	721.75	0.00	0.00	0.00	0.00
ENST00000530700.1	ENSG00000006611.15	403	186.44	0.00	0.00	0.00	0.00
ENST00000534556.1	ENSG00000006611.15	244	47.42	0.00	0.00	0.00	0.00
ENST00000624811.1	ENSG00000006611.15	1194	973.75	0.00	0.00	0.00	0.00
ENST00000005374.10	ENSG00000006625.17	1032	811.75	0.00	0.00	0.00	0.00
ENST00000275428.8	ENSG00000006625.17	1173	952.75	1626.16	44.56	32.01	62.75
ENST00000409144.5	ENSG00000006625.17	836	615.77	4.56	0.19	0.14	0.27
ENST00000409390.5	ENSG00000006625.17	767	546.81	0.00	0.00	0.00	0.00
ENST00000409436.2	ENSG00000006625.17	954	733.75	163.36	5.81	4.17	8.19
ENST00000426081.5	ENSG00000006625.17	889	668.76	0.00	0.00	0.00	0.00
ENST00000440082.5	ENSG00000006625.17	1012	791.75	597.57	19.70	14.15	27.75
ENST00000447901.1	ENSG00000006625.17	784	563.80	16.03	0.74	0.53	1.05
ENST00000265728.5	ENSG00000006634.7	3907	3686.75	39.12	0.28	0.20	0.81
ENST00000413643.5	ENSG00000006634.7	2694	2473.75	73.35	0.77	0.56	2.27
ENST00000430279.5	ENSG00000006634.7	1274	1053.75	254.79	6.31	4.53	18.51
ENST00000431138.5	ENSG00000006634.7	2342	2121.75	619.87	7.63	5.48	22.36
ENST00000486925.1	ENSG00000006634.7	574	354.29	122.98	9.06	6.51	26.57
ENST00000495067.1	ENSG00000006634.7	797	576.79	41.26	1.87	1.34	5.47
ENST00000498144.5	ENSG00000006634.7	576	356.28	101.27	7.42	5.33	21.75
ENST00000498726.1	ENSG00000006634.7	552	332.43	9.81	0.77	0.55	2.26
ENST00000375190.8	ENSG00000006638.11	2608	2387.75	446.00	4.88	3.50	96.36
ENST00000411851.3	ENSG00000006638.11	1494	1273.75	9.00	0.18	0.13	3.64
ENST00000587717.1	ENSG00000006638.11	470	251.46	0.00	0.00	0.00	0.00
ENST00000589966.1	ENSG00000006638.11	1814	1593.75	0.00	0.00	0.00	0.00
ENST00000005558.8	ENSG00000006652.13	1834	1613.75	858.60	13.89	9.98	15.86
ENST00000403825.7	ENSG00000006652.13	2290	2069.75	733.10	9.25	6.64	10.56
ENST00000417662.1	ENSG00000006652.13	429	211.48	0.00	0.00	0.00	0.00
ENST00000421296.1	ENSG00000006652.13	1034	813.75	452.24	14.51	10.42	16.57
ENST00000429071.5	ENSG00000006652.13	1938	1717.75	248.92	3.78	2.72	4.32
ENST00000432734.1	ENSG00000006652.13	574	354.29	0.00	0.00	0.00	0.00
ENST00000440625.5	ENSG00000006652.13	891	670.76	142.70	5.55	3.99	6.34
ENST00000443101.6	ENSG00000006652.13	440	222.16	0.00	0.00	0.00	0.00
ENST00000445335.1	ENSG00000006652.13	570	350.31	0.00	0.00	0.00	0.00
ENST00000462155.2	ENSG00000006652.13	437	219.24	1.34	0.16	0.11	0.18
ENST00000466459.5	ENSG00000006652.13	555	335.41	28.10	2.19	1.57	2.50
ENST00000470441.1	ENSG00000006652.13	664	443.95	567.07	33.35	23.95	38.08
ENST00000476927.5	ENSG00000006652.13	486	267.17	0.00	0.00	0.00	0.00
ENST00000486688.1	ENSG00000006652.13	567	347.33	0.00	0.00	0.00	0.00
ENST00000489994.5	ENSG00000006652.13	1721	1500.75	244.78	4.26	3.06	4.86
ENST00000535603.5	ENSG00000006652.13	3397	3176.75	77.15	0.63	0.46	0.72
ENST00000621379.4	ENSG00000006652.13	3232	3011.75	0.00	0.00	0.00	0.00
ENST00000360675.7	ENSG00000006659.12	773	552.81	0.00	0.00	0.00	0.00
ENST00000392052.7	ENSG00000006659.12	774	553.81	0.00	0.00	0.00	0.00
ENST00000601802.1	ENSG00000006659.12	469	250.48	0.00	0.00	0.00	0.00
ENST00000261643.7	ENSG00000006695.10	2873	2652.75	190.43	1.87	1.35	41.59
ENST00000429152.6	ENSG00000006695.10	875	654.76	15.41	0.61	0.44	13.64
ENST00000580561.1	ENSG00000006695.10	1384	1163.75	29.76	0.67	0.48	14.82
ENST00000581931.5	ENSG00000006695.10	1509	1288.75	66.63	1.35	0.97	29.96
ENST00000265755.7	ENSG00000006704.10	3430	3209.75	84.15	0.68	0.49	14.44
ENST00000424337.6	ENSG00000006704.10	3077	2856.75	314.35	2.87	2.06	60.61
ENST00000455841.6	ENSG00000006704.10	3315	3094.75	25.89	0.22	0.16	4.61
ENST00000470715.1	ENSG00000006704.10	824	603.78	0.00	0.00	0.00	0.00
ENST00000476977.5	ENSG00000006704.10	5868	5647.75	49.80	0.23	0.17	4.86
ENST00000486086.1	ENSG00000006704.10	440	222.16	2.42	0.28	0.20	6.00
ENST00000489094.1	ENSG00000006704.10	2274	2053.75	35.38	0.45	0.32	9.49
ENST00000221265.7	ENSG00000006712.14	2066	1845.75	842.15	11.91	8.56	79.40
ENST00000416728.3	ENSG00000006712.14	1383	1162.75	0.00	0.00	0.00	0.00
ENST00000595379.1	ENSG00000006712.14	281	76.05	1.06	0.36	0.26	2.42
ENST00000595564.5	ENSG00000006712.14	1810	1589.75	0.00	0.00	0.00	0.00
ENST00000595797.5	ENSG00000006712.14	760	539.82	27.23	1.32	0.95	8.78
ENST00000597365.1	ENSG00000006712.14	606	386.13	0.00	0.00	0.00	0.00
ENST00000598127.1	ENSG00000006712.14	558	338.39	8.36	0.64	0.46	4.30
ENST00000598594.1	ENSG00000006712.14	280	75.23	2.21	0.77	0.55	5.11
ENST00000265745.13	ENSG00000006715.15	769	548.81	28.39	1.35	0.97	1.26
ENST00000310301.8	ENSG00000006715.15	5903	5682.75	873.34	4.01	2.88	3.75
ENST00000395969.6	ENSG00000006715.15	3181	2960.75	3282.28	28.94	20.79	27.06
ENST00000413141.5	ENSG00000006715.15	575	355.28	0.00	0.00	0.00	0.00
ENST00000414632.5	ENSG00000006715.15	548	328.46	83.98	6.68	4.79	6.24
ENST00000418457.6	ENSG00000006715.15	532	312.60	17.21	1.44	1.03	1.34
ENST00000439468.1	ENSG00000006715.15	354	140.26	6.50	1.21	0.87	1.13
ENST00000448833.5	ENSG00000006715.15	711	490.87	17.50	0.93	0.67	0.87
ENST00000457055.1	ENSG00000006715.15	465	246.56	0.00	0.00	0.00	0.00
ENST00000462429.1	ENSG00000006715.15	347	133.82	19.87	3.88	2.78	3.62
ENST00000466017.1	ENSG00000006715.15	591	371.20	747.68	52.58	37.77	49.17
ENST00000482217.1	ENSG00000006715.15	951	730.75	85.92	3.07	2.20	2.87
ENST00000485955.1	ENSG00000006715.15	571	351.30	0.00	0.00	0.00	0.00
ENST00000490924.1	ENSG00000006715.15	496	277.02	30.34	2.86	2.05	2.67
ENST00000262444.13	ENSG00000006740.16	3001	2780.75	12.52	0.12	0.08	16.04
ENST00000340825.7	ENSG00000006740.16	4211	3990.75	75.66	0.49	0.36	67.54
ENST00000379672.9	ENSG00000006740.16	4228	4007.75	0.00	0.00	0.00	0.00
ENST00000538915.2	ENSG00000006740.16	666	445.95	0.00	0.00	0.00	0.00
ENST00000544416.6	ENSG00000006740.16	2533	2312.75	0.00	0.00	0.00	0.00
ENST00000578087.1	ENSG00000006740.16	559	339.38	0.00	0.00	0.00	0.00
ENST00000578442.1	ENSG00000006740.16	1119	898.75	0.00	0.00	0.00	0.00
ENST00000580768.5	ENSG00000006740.16	4143	3922.75	6.56	0.04	0.03	5.96
ENST00000581437.1	ENSG00000006740.16	629	409.05	0.00	0.00	0.00	0.00
ENST00000583608.1	ENSG00000006740.16	730	509.85	1.25	0.06	0.05	8.77
ENST00000584974.1	ENSG00000006740.16	4428	4207.75	2.00	0.01	0.01	1.69
ENST00000616670.4	ENSG00000006740.16	884	663.76	0.00	0.00	0.00	0.00
ENST00000338034.8	ENSG00000006744.18	3148	2927.75	96.76	0.86	0.62	3.33
ENST00000395962.6	ENSG00000006744.18	2924	2703.75	36.06	0.35	0.25	1.34
ENST00000426905.7	ENSG00000006744.18	2671	2450.75	212.79	2.27	1.63	8.76
ENST00000446899.5	ENSG00000006744.18	858	637.77	55.93	2.29	1.64	8.84
ENST00000465825.5	ENSG00000006744.18	2793	2572.75	11.05	0.11	0.08	0.43
ENST00000476042.1	ENSG00000006744.18	428	210.51	0.00	0.00	0.00	0.00
ENST00000480891.5	ENSG00000006744.18	2737	2516.75	65.41	0.68	0.49	2.62
ENST00000484122.5	ENSG00000006744.18	3738	3517.75	34.87	0.26	0.19	1.00
ENST00000487229.6	ENSG00000006744.18	2452	2231.75	7.52	0.09	0.06	0.34
ENST00000491478.5	ENSG00000006744.18	758	537.82	35.87	1.74	1.25	6.73
ENST00000492559.5	ENSG00000006744.18	615	395.09	21.89	1.45	1.04	5.59
ENST00000578071.1	ENSG00000006744.18	579	359.26	0.62	0.05	0.03	0.17
ENST00000578104.1	ENSG00000006744.18	664	443.95	36.87	2.17	1.56	8.37
ENST00000578991.5	ENSG00000006744.18	550	330.45	9.27	0.73	0.53	2.83
ENST00000580504.5	ENSG00000006744.18	579	359.26	0.00	0.00	0.00	0.00
ENST00000581499.6	ENSG00000006744.18	581	361.25	0.00	0.00	0.00	0.00
ENST00000583371.5	ENSG00000006744.18	479	260.29	0.00	0.00	0.00	0.00
ENST00000584650.5	ENSG00000006744.18	2087	1866.75	0.00	0.00	0.00	0.00
ENST00000609101.5	ENSG00000006744.18	866	645.77	59.01	2.39	1.71	9.21
ENST00000609345.1	ENSG00000006744.18	849	628.77	252.06	10.47	7.52	40.42
ENST00000609757.5	ENSG00000006744.18	588	368.21	0.00	0.00	0.00	0.00
ENST00000297029.9	ENSG00000006747.14	9713	9492.75	255.66	0.70	0.51	2.94
ENST00000341757.9	ENSG00000006747.14	2569	2348.75	1008.48	11.21	8.05	46.87
ENST00000417018.1	ENSG00000006747.14	549	329.46	0.00	0.00	0.00	0.00
ENST00000436854.1	ENSG00000006747.14	570	350.31	0.00	0.00	0.00	0.00
ENST00000473722.5	ENSG00000006747.14	656	435.97	0.00	0.00	0.00	0.00
ENST00000476649.1	ENSG00000006747.14	969	748.75	12.99	0.45	0.33	1.89
ENST00000486980.5	ENSG00000006747.14	558	338.39	0.00	0.00	0.00	0.00
ENST00000518849.1	ENSG00000006747.14	536	316.56	2.44	0.20	0.14	0.84
ENST00000519209.5	ENSG00000006747.14	2660	2439.75	1060.42	11.35	8.15	47.45
ENST00000523729.5	ENSG00000006747.14	585	365.23	0.00	0.00	0.00	0.00
ENST00000217890.10	ENSG00000006756.15	2160	1939.75	106.48	1.43	1.03	27.48
ENST00000381154.5	ENSG00000006756.15	5159	4938.75	615.43	3.25	2.34	62.38
ENST00000458014.1	ENSG00000006756.15	580	360.25	0.00	0.00	0.00	0.00
ENST00000481340.1	ENSG00000006756.15	352	138.42	0.00	0.00	0.00	0.00
ENST00000494870.5	ENSG00000006756.15	663	442.96	8.12	0.48	0.34	9.18
ENST00000495294.1	ENSG00000006756.15	2032	1811.75	3.46	0.05	0.04	0.96
ENST00000559324.1	ENSG00000006756.15	567	347.33	0.00	0.00	0.00	0.00
ENST00000381042.8	ENSG00000006757.11	3372	3151.75	171.15	1.42	1.02	18.43
ENST00000442940.1	ENSG00000006757.11	652	431.98	103.85	6.28	4.51	81.57
ENST00000444736.5	ENSG00000006757.11	2752	2531.75	0.00	0.00	0.00	0.00
ENST00000537427.5	ENSG00000006757.11	2559	2338.75	0.00	0.00	0.00	0.00
ENST00000252172.8	ENSG00000006788.12	5992	5771.75	0.00	0.00	0.00	0.00
ENST00000418404.7	ENSG00000006788.12	6296	6075.75	0.00	0.00	0.00	0.00
ENST00000621918.1	ENSG00000006788.12	5916	5695.75	0.00	0.00	0.00	0.00
ENST00000357103.4	ENSG00000006831.9	4018	3797.75	3502.46	24.08	17.29	67.00
ENST00000535774.1	ENSG00000006831.9	488	269.14	26.25	2.55	1.83	7.09
ENST00000537190.1	ENSG00000006831.9	569	349.32	58.16	4.35	3.12	12.10
ENST00000537545.1	ENSG00000006831.9	484	265.21	0.00	0.00	0.00	0.00
ENST00000540974.1	ENSG00000006831.9	480	261.27	4.00	0.40	0.29	1.11
ENST00000543456.1	ENSG00000006831.9	434	216.33	0.00	0.00	0.00	0.00
ENST00000544470.1	ENSG00000006831.9	793	572.80	100.13	4.56	3.28	12.70
ENST00000265334.8	ENSG00000006837.11	2130	1909.75	10.35	0.14	0.10	10.70
ENST00000518990.5	ENSG00000006837.11	466	247.54	0.00	0.00	0.00	0.00
ENST00000519312.5	ENSG00000006837.11	1198	977.75	0.00	0.00	0.00	0.00
ENST00000520592.1	ENSG00000006837.11	652	431.98	7.76	0.47	0.34	35.49
ENST00000520693.5	ENSG00000006837.11	1417	1196.75	18.82	0.41	0.29	31.05
ENST00000521118.5	ENSG00000006837.11	2160	1939.75	0.00	0.00	0.00	0.00
ENST00000521755.1	ENSG00000006837.11	586	366.22	0.00	0.00	0.00	0.00
ENST00000522501.1	ENSG00000006837.11	432	214.39	0.00	0.00	0.00	0.00
ENST00000523054.5	ENSG00000006837.11	1775	1554.75	0.00	0.00	0.00	0.00
ENST00000523832.1	ENSG00000006837.11	1501	1280.75	14.76	0.30	0.22	22.76
ENST00000005756.4	ENSG00000007001.12	2224	2003.75	0.00	0.00	0.00	0.00
ENST00000460456.1	ENSG00000007001.12	1003	782.75	0.00	0.00	0.00	0.00
ENST00000489438.1	ENSG00000007001.12	901	680.76	0.00	0.00	0.00	0.00
ENST00000605860.5	ENSG00000007001.12	2435	2214.75	10.00	0.12	0.08	100.00
ENST00000005995.7	ENSG00000007038.10	1101	880.75	7.78	0.23	0.17	25.48
ENST00000450020.7	ENSG00000007038.10	1106	885.75	0.00	0.00	0.00	0.00
ENST00000570594.5	ENSG00000007038.10	809	588.79	0.00	0.00	0.00	0.00
ENST00000570629.5	ENSG00000007038.10	626	406.06	0.00	0.00	0.00	0.00
ENST00000571141.1	ENSG00000007038.10	484	265.21	0.00	0.00	0.00	0.00
ENST00000574265.1	ENSG00000007038.10	860	639.77	0.00	0.00	0.00	0.00
ENST00000574813.5	ENSG00000007038.10	873	652.76	0.00	0.00	0.00	0.00
ENST00000575199.1	ENSG00000007038.10	679	458.92	7.25	0.41	0.30	45.52
ENST00000575739.1	ENSG00000007038.10	378	162.68	0.00	0.00	0.00	0.00
ENST00000577043.1	ENSG00000007038.10	814	593.78	5.97	0.26	0.19	29.00
ENST00000262891.8	ENSG00000007047.14	3573	3352.75	1123.12	8.75	6.28	40.54
ENST00000300843.8	ENSG00000007047.14	5209	4988.75	9.57	0.05	0.04	0.23
ENST00000587566.5	ENSG00000007047.14	553	333.43	0.00	0.00	0.00	0.00
ENST00000588533.5	ENSG00000007047.14	625	405.06	15.46	1.00	0.72	4.62
ENST00000588621.5	ENSG00000007047.14	2024	1803.75	202.60	2.93	2.11	13.59
ENST00000590897.1	ENSG00000007047.14	717	496.86	23.51	1.24	0.89	5.73
ENST00000590909.1	ENSG00000007047.14	594	374.18	32.83	2.29	1.65	10.62
ENST00000592207.5	ENSG00000007047.14	789	568.80	112.83	5.18	3.72	24.01
ENST00000592762.5	ENSG00000007047.14	683	462.92	0.00	0.00	0.00	0.00
ENST00000620044.4	ENSG00000007047.14	2105	1884.75	0.00	0.00	0.00	0.00
ENST00000622871.1	ENSG00000007047.14	1147	926.75	5.09	0.14	0.10	0.66
ENST00000447510.6	ENSG00000007062.11	3977	3756.75	12.03	0.08	0.06	20.91
ENST00000502501.1	ENSG00000007062.11	568	348.32	0.00	0.00	0.00	0.00
ENST00000502943.1	ENSG00000007062.11	760	539.82	2.66	0.13	0.09	32.20
ENST00000503884.5	ENSG00000007062.11	622	402.07	0.00	0.00	0.00	0.00
ENST00000504842.5	ENSG00000007062.11	507	287.87	0.00	0.00	0.00	0.00
ENST00000505450.5	ENSG00000007062.11	4349	4128.75	0.00	0.00	0.00	0.00
ENST00000508167.5	ENSG00000007062.11	4014	3793.75	0.00	0.00	0.00	0.00
ENST00000508322.1	ENSG00000007062.11	551	331.44	0.00	0.00	0.00	0.00
ENST00000508940.1	ENSG00000007062.11	567	347.33	0.00	0.00	0.00	0.00
ENST00000510224.5	ENSG00000007062.11	4006	3785.75	0.00	0.00	0.00	0.00
ENST00000511153.5	ENSG00000007062.11	1595	1374.75	0.00	0.00	0.00	0.00
ENST00000511270.1	ENSG00000007062.11	291	84.35	0.00	0.00	0.00	0.00
ENST00000512304.2	ENSG00000007062.11	540	320.53	0.00	0.00	0.00	0.00
ENST00000513108.1	ENSG00000007062.11	565	345.34	0.00	0.00	0.00	0.00
ENST00000513448.5	ENSG00000007062.11	2042	1821.75	0.00	0.00	0.00	0.00
ENST00000513946.1	ENSG00000007062.11	581	361.25	0.00	0.00	0.00	0.00
ENST00000514693.5	ENSG00000007062.11	530	310.62	0.00	0.00	0.00	0.00
ENST00000514967.5	ENSG00000007062.11	568	348.32	0.00	0.00	0.00	0.00
ENST00000539194.5	ENSG00000007062.11	3884	3663.75	26.31	0.19	0.13	46.89
ENST00000540805.5	ENSG00000007062.11	3908	3687.75	0.00	0.00	0.00	0.00
ENST00000445755.6	ENSG00000007080.10	938	717.75	54.00	1.96	1.41	100.00
ENST00000596123.1	ENSG00000007080.10	580	360.25	0.00	0.00	0.00	0.00
ENST00000597436.5	ENSG00000007080.10	1055	834.75	0.00	0.00	0.00	0.00
ENST00000602080.1	ENSG00000007080.10	609	389.12	0.00	0.00	0.00	0.00
ENST00000187608.13	ENSG00000007129.17	1300	1079.75	0.00	0.00	0.00	0.00
ENST00000401445.3	ENSG00000007129.17	1008	787.75	72.00	2.39	1.71	66.24
ENST00000407170.6	ENSG00000007129.17	1691	1470.75	16.21	0.29	0.21	7.99
ENST00000457737.5	ENSG00000007129.17	1435	1214.75	35.93	0.77	0.55	21.44
ENST00000482870.6	ENSG00000007129.17	1534	1313.75	7.86	0.16	0.11	4.34
ENST00000618577.4	ENSG00000007129.17	451	232.87	0.00	0.00	0.00	0.00
ENST00000632983.1	ENSG00000007129.17	710	489.87	0.00	0.00	0.00	0.00
ENST00000397193.7	ENSG00000007168.12	1277	1056.75	3154.42	77.93	55.98	33.95
ENST00000397195.9	ENSG00000007168.12	5497	5276.75	7665.36	37.92	27.24	16.52
ENST00000570400.1	ENSG00000007168.12	661	440.96	14.60	0.86	0.62	0.38
ENST00000571289.1	ENSG00000007168.12	589	369.21	55.44	3.92	2.82	1.71
ENST00000571495.1	ENSG00000007168.12	1503	1282.75	865.69	17.62	12.66	7.68
ENST00000572915.6	ENSG00000007168.12	1361	1140.75	3.22	0.07	0.05	0.03
ENST00000574213.1	ENSG00000007168.12	634	414.03	16.83	1.06	0.76	0.46
ENST00000574468.1	ENSG00000007168.12	1021	800.75	7.32	0.24	0.17	0.10
ENST00000574816.5	ENSG00000007168.12	662	441.96	86.48	5.11	3.67	2.23
ENST00000575477.5	ENSG00000007168.12	694	473.90	0.00	0.00	0.00	0.00
ENST00000576586.5	ENSG00000007168.12	557	337.40	0.00	0.00	0.00	0.00
ENST00000609078.1	ENSG00000007168.12	570	350.31	1009.03	75.20	54.01	32.76
ENST00000610190.1	ENSG00000007168.12	650	429.99	157.80	9.58	6.88	4.17
ENST00000313735.10	ENSG00000007171.16	4176	3955.75	0.00	0.00	0.00	0.00
ENST00000621962.1	ENSG00000007171.16	3345	3124.75	9.00	0.08	0.05	100.00
ENST00000262442.8	ENSG00000007174.17	13750	13529.75	0.00	0.00	0.00	0.00
ENST00000396001.6	ENSG00000007174.17	3145	2924.75	2385.27	21.29	15.29	54.07
ENST00000454412.6	ENSG00000007174.17	13452	13231.75	393.66	0.78	0.56	1.97
ENST00000578834.1	ENSG00000007174.17	542	322.51	80.37	6.51	4.67	16.52
ENST00000579406.1	ENSG00000007174.17	1906	1685.75	0.00	0.00	0.00	0.00
ENST00000579602.1	ENSG00000007174.17	429	211.48	0.00	0.00	0.00	0.00
ENST00000579703.1	ENSG00000007174.17	854	633.77	83.80	3.45	2.48	8.77
ENST00000579813.1	ENSG00000007174.17	313	103.26	0.00	0.00	0.00	0.00
ENST00000579828.5	ENSG00000007174.17	1986	1765.75	0.00	0.00	0.00	0.00
ENST00000580255.1	ENSG00000007174.17	546	326.48	78.53	6.28	4.51	15.95
ENST00000581682.1	ENSG00000007174.17	1460	1239.75	11.30	0.24	0.17	0.60
ENST00000583192.1	ENSG00000007174.17	712	491.87	0.00	0.00	0.00	0.00
ENST00000584663.1	ENSG00000007174.17	541	321.52	0.00	0.00	0.00	0.00
ENST00000585197.1	ENSG00000007174.17	610	390.11	0.00	0.00	0.00	0.00
ENST00000608377.5	ENSG00000007174.17	3147	2926.75	93.47	0.83	0.60	2.12
ENST00000389003.7	ENSG00000007202.14	6852	6631.75	319.76	1.26	0.90	1.25
ENST00000528896.6	ENSG00000007202.14	7407	7186.75	882.36	3.21	2.30	3.18
ENST00000544884.5	ENSG00000007202.14	6856	6635.75	8033.84	31.61	22.70	31.39
ENST00000577261.1	ENSG00000007202.14	862	641.77	119.99	4.88	3.51	4.85
ENST00000577417.5	ENSG00000007202.14	1839	1618.75	247.30	3.99	2.86	3.96
ENST00000577580.1	ENSG00000007202.14	581	361.25	35.54	2.57	1.84	2.55
ENST00000579253.1	ENSG00000007202.14	446	228.00	23.31	2.67	1.92	2.65
ENST00000579924.6	ENSG00000007202.14	477	258.33	0.00	0.00	0.00	0.00
ENST00000580395.1	ENSG00000007202.14	577	357.27	13.12	0.96	0.69	0.95
ENST00000580882.5	ENSG00000007202.14	1582	1361.75	135.83	2.60	1.87	2.59
ENST00000581064.1	ENSG00000007202.14	555	335.41	57.65	4.49	3.22	4.46
ENST00000581267.1	ENSG00000007202.14	449	230.92	72.99	8.25	5.93	8.20
ENST00000582417.1	ENSG00000007202.14	574	354.29	425.08	31.32	22.50	31.11
ENST00000582901.1	ENSG00000007202.14	509	289.85	11.24	1.01	0.73	1.01
ENST00000583403.5	ENSG00000007202.14	1271	1050.75	0.00	0.00	0.00	0.00
ENST00000583860.1	ENSG00000007202.14	432	214.39	15.39	1.87	1.35	1.86
ENST00000314669.9	ENSG00000007216.14	2711	2490.75	0.00	0.00	0.00	0.00
ENST00000444914.7	ENSG00000007216.14	2855	2634.75	0.00	0.00	0.00	0.00
ENST00000459818.2	ENSG00000007216.14	2466	2245.75	0.00	0.00	0.00	0.00
ENST00000541739.6	ENSG00000007216.14	1230	1009.75	0.00	0.00	0.00	0.00
ENST00000545060.2	ENSG00000007216.14	1276	1055.75	0.00	0.00	0.00	0.00
ENST00000577903.5	ENSG00000007216.14	2217	1996.75	0.00	0.00	0.00	0.00
ENST00000579281.5	ENSG00000007216.14	2320	2099.75	0.00	0.00	0.00	0.00
ENST00000323816.8	ENSG00000007237.18	8033	7812.75	0.00	0.00	0.00	0.00
ENST00000396115.6	ENSG00000007237.18	929	708.75	0.00	0.00	0.00	0.00
ENST00000432992.6	ENSG00000007237.18	4970	4749.75	185.85	1.02	0.73	9.29
ENST00000437099.6	ENSG00000007237.18	8003	7782.75	2436.84	8.17	5.87	74.31
ENST00000542249.5	ENSG00000007237.18	1799	1578.75	0.00	0.00	0.00	0.00
ENST00000578456.1	ENSG00000007237.18	831	610.78	1.12	0.05	0.03	0.44
ENST00000578599.5	ENSG00000007237.18	556	336.40	0.00	0.00	0.00	0.00
ENST00000578655.1	ENSG00000007237.18	603	383.14	0.00	0.00	0.00	0.00
ENST00000579140.5	ENSG00000007237.18	474	255.38	0.00	0.00	0.00	0.00
ENST00000579158.5	ENSG00000007237.18	1528	1307.75	6.39	0.13	0.09	1.16
ENST00000580043.1	ENSG00000007237.18	544	324.50	0.00	0.00	0.00	0.00
ENST00000580811.5	ENSG00000007237.18	567	347.33	0.00	0.00	0.00	0.00
ENST00000580865.5	ENSG00000007237.18	2417	2196.75	15.64	0.19	0.13	1.69
ENST00000581112.5	ENSG00000007237.18	554	334.42	0.00	0.00	0.00	0.00
ENST00000581871.5	ENSG00000007237.18	538	318.55	0.00	0.00	0.00	0.00
ENST00000583882.5	ENSG00000007237.18	553	333.43	0.00	0.00	0.00	0.00
ENST00000584146.6	ENSG00000007237.18	732	511.85	0.00	0.00	0.00	0.00
ENST00000584389.5	ENSG00000007237.18	554	334.42	0.00	0.00	0.00	0.00
ENST00000585266.5	ENSG00000007237.18	3535	3314.75	183.17	1.44	1.04	13.12
ENST00000006275.8	ENSG00000007255.10	805	584.79	0.00	0.00	0.00	0.00
ENST00000585934.1	ENSG00000007255.10	758	537.82	10.23	0.50	0.36	87.98
ENST00000587818.1	ENSG00000007255.10	433	215.36	0.00	0.00	0.00	0.00
ENST00000588062.5	ENSG00000007255.10	695	474.90	0.00	0.00	0.00	0.00
ENST00000592647.1	ENSG00000007255.10	514	294.79	0.77	0.07	0.05	12.02
ENST00000310132.10	ENSG00000007264.14	2133	1912.75	0.00	0.00	0.00	0.00
ENST00000395040.6	ENSG00000007264.14	1907	1686.75	0.00	0.00	0.00	0.00
ENST00000395045.6	ENSG00000007264.14	2073	1852.75	0.00	0.00	0.00	0.00
ENST00000585778.5	ENSG00000007264.14	1994	1773.75	12.09	0.18	0.13	19.26
ENST00000587180.1	ENSG00000007264.14	741	520.84	14.55	0.73	0.52	78.97
ENST00000588983.5	ENSG00000007264.14	711	490.87	0.00	0.00	0.00	0.00
ENST00000590028.5	ENSG00000007264.14	724	503.86	0.00	0.00	0.00	0.00
ENST00000590493.5	ENSG00000007264.14	801	580.79	0.36	0.02	0.01	1.77
ENST00000590821.1	ENSG00000007264.14	659	438.96	0.00	0.00	0.00	0.00
ENST00000590849.1	ENSG00000007264.14	571	351.30	0.00	0.00	0.00	0.00
ENST00000590980.1	ENSG00000007264.14	562	342.36	0.00	0.00	0.00	0.00
ENST00000591059.1	ENSG00000007264.14	594	374.18	0.00	0.00	0.00	0.00
ENST00000592300.1	ENSG00000007264.14	544	324.50	0.00	0.00	0.00	0.00
ENST00000592612.1	ENSG00000007264.14	575	355.28	0.00	0.00	0.00	0.00
ENST00000619596.4	ENSG00000007264.14	1740	1519.75	0.00	0.00	0.00	0.00
ENST00000006724.7	ENSG00000007306.14	2489	2268.75	0.00	0.00	0.00	0.00
ENST00000401731.5	ENSG00000007306.14	1236	1015.75	0.00	0.00	0.00	0.00
ENST00000599715.1	ENSG00000007306.14	542	322.51	0.00	0.00	0.00	0.00
ENST00000602225.1	ENSG00000007306.14	524	304.68	0.00	0.00	0.00	0.00
ENST00000006750.7	ENSG00000007312.12	1269	1048.75	0.00	0.00	0.00	0.00
ENST00000349817.2	ENSG00000007312.12	378	162.68	1.37	0.22	0.16	36.78
ENST00000392795.7	ENSG00000007312.12	1254	1033.75	11.26	0.28	0.20	47.54
ENST00000558969.1	ENSG00000007312.12	563	343.36	0.00	0.00	0.00	0.00
ENST00000559358.1	ENSG00000007312.12	1159	938.75	3.37	0.09	0.07	15.68
ENST00000583260.1	ENSG00000007312.12	433	215.36	0.00	0.00	0.00	0.00
ENST00000435607.3	ENSG00000007314.11	7805	7584.75	12.00	0.04	0.03	10.78
ENST00000578147.5	ENSG00000007314.11	7805	7584.75	12.00	0.04	0.03	10.78
ENST00000581514.1	ENSG00000007314.11	567	347.33	4.00	0.30	0.22	78.45
ENST00000584310.1	ENSG00000007314.11	577	357.27	0.00	0.00	0.00	0.00
ENST00000343210.11	ENSG00000007341.18	1866	1645.75	427.46	6.78	4.87	26.97
ENST00000358039.8	ENSG00000007341.18	4528	4307.75	10.29	0.06	0.04	0.25
ENST00000360743.8	ENSG00000007341.18	4206	3985.75	73.23	0.48	0.34	1.91
ENST00000361846.7	ENSG00000007341.18	4348	4127.75	8.10	0.05	0.04	0.20
ENST00000369664.1	ENSG00000007341.18	862	641.77	14.68	0.60	0.43	2.37
ENST00000369666.5	ENSG00000007341.18	1815	1594.75	0.00	0.00	0.00	0.00
ENST00000369669.5	ENSG00000007341.18	1743	1522.75	43.57	0.75	0.54	2.97
ENST00000418497.5	ENSG00000007341.18	860	639.77	0.00	0.00	0.00	0.00
ENST00000459630.5	ENSG00000007341.18	765	544.82	2.91	0.14	0.10	0.55
ENST00000463235.5	ENSG00000007341.18	2574	2353.75	133.27	1.48	1.06	5.88
ENST00000466360.5	ENSG00000007341.18	329	117.47	0.00	0.00	0.00	0.00
ENST00000467335.5	ENSG00000007341.18	990	769.75	0.00	0.00	0.00	0.00
ENST00000470519.5	ENSG00000007341.18	834	613.78	1.39	0.06	0.04	0.24
ENST00000470683.1	ENSG00000007341.18	752	531.83	0.00	0.00	0.00	0.00
ENST00000473206.5	ENSG00000007341.18	821	600.78	93.85	4.08	2.93	16.22
ENST00000477332.5	ENSG00000007341.18	848	627.77	18.45	0.77	0.55	3.05
ENST00000477682.1	ENSG00000007341.18	300	91.99	0.00	0.00	0.00	0.00
ENST00000479436.5	ENSG00000007341.18	572	352.30	16.81	1.25	0.89	4.96
ENST00000480988.5	ENSG00000007341.18	1857	1636.75	31.72	0.51	0.36	2.01
ENST00000485753.5	ENSG00000007341.18	1023	802.75	112.54	3.66	2.63	14.56
ENST00000490067.5	ENSG00000007341.18	1780	1559.75	102.21	1.71	1.23	6.80
ENST00000490715.5	ENSG00000007341.18	4483	4262.75	0.00	0.00	0.00	0.00
ENST00000492274.1	ENSG00000007341.18	582	362.24	17.94	1.29	0.93	5.14
ENST00000495109.2	ENSG00000007341.18	591	371.20	17.87	1.26	0.90	5.00
ENST00000497235.5	ENSG00000007341.18	859	638.77	5.59	0.23	0.16	0.91
ENST00000497457.5	ENSG00000007341.18	1582	1361.75	0.00	0.00	0.00	0.00
ENST00000498197.1	ENSG00000007341.18	472	253.42	0.00	0.00	0.00	0.00
ENST00000498383.5	ENSG00000007341.18	685	464.91	0.00	0.00	0.00	0.00
ENST00000369912.2	ENSG00000007350.16	2566	2345.75	0.00	0.00	0.00	0.00
ENST00000369915.7	ENSG00000007350.16	2642	2421.75	16.69	0.18	0.13	26.58
ENST00000426203.5	ENSG00000007350.16	525	305.67	0.00	0.00	0.00	0.00
ENST00000426989.5	ENSG00000007350.16	622	402.07	0.00	0.00	0.00	0.00
ENST00000439635.5	ENSG00000007350.16	560	340.38	0.00	0.00	0.00	0.00
ENST00000463884.1	ENSG00000007350.16	441	223.13	2.31	0.27	0.19	39.92
ENST00000465168.1	ENSG00000007350.16	555	335.41	0.00	0.00	0.00	0.00
ENST00000482044.1	ENSG00000007350.16	565	345.34	3.00	0.23	0.16	33.50
ENST00000241001.12	ENSG00000007372.20	1631	1410.75	0.00	0.00	0.00	0.00
ENST00000379107.6	ENSG00000007372.20	2591	2370.75	21.09	0.23	0.17	0.62
ENST00000379109.6	ENSG00000007372.20	2157	1936.75	0.00	0.00	0.00	0.00
ENST00000379111.6	ENSG00000007372.20	1627	1406.75	169.89	3.15	2.26	8.47
ENST00000379115.8	ENSG00000007372.20	1763	1542.75	41.50	0.70	0.50	1.89
ENST00000379123.9	ENSG00000007372.20	2160	1939.75	21.06	0.28	0.20	0.76
ENST00000379129.6	ENSG00000007372.20	2616	2395.75	6.55	0.07	0.05	0.19
ENST00000379132.7	ENSG00000007372.20	2574	2353.75	0.00	0.00	0.00	0.00
ENST00000419022.5	ENSG00000007372.20	6922	6701.75	0.00	0.00	0.00	0.00
ENST00000423822.6	ENSG00000007372.20	567	347.33	1.62	0.12	0.09	0.33
ENST00000438681.5	ENSG00000007372.20	455	236.78	0.00	0.00	0.00	0.00
ENST00000455099.5	ENSG00000007372.20	497	278.01	1.13	0.11	0.08	0.29
ENST00000464174.5	ENSG00000007372.20	979	758.75	0.00	0.00	0.00	0.00
ENST00000470027.6	ENSG00000007372.20	2842	2621.75	18.60	0.19	0.13	0.50
ENST00000471303.5	ENSG00000007372.20	782	561.80	80.57	3.74	2.69	10.06
ENST00000474783.1	ENSG00000007372.20	702	481.88	7.18	0.39	0.28	1.04
ENST00000481563.5	ENSG00000007372.20	613	393.10	26.59	1.77	1.27	4.75
ENST00000494377.6	ENSG00000007372.20	2460	2239.75	60.79	0.71	0.51	1.90
ENST00000524853.5	ENSG00000007372.20	574	354.29	0.00	0.00	0.00	0.00
ENST00000525535.1	ENSG00000007372.20	677	456.93	0.00	0.00	0.00	0.00
ENST00000527769.5	ENSG00000007372.20	487	268.16	0.00	0.00	0.00	0.00
ENST00000530373.5	ENSG00000007372.20	572	352.30	219.54	16.27	11.69	43.72
ENST00000530714.5	ENSG00000007372.20	567	347.33	0.00	0.00	0.00	0.00
ENST00000531910.5	ENSG00000007372.20	643	423.00	97.18	6.00	4.31	16.12
ENST00000532175.5	ENSG00000007372.20	524	304.68	0.00	0.00	0.00	0.00
ENST00000532916.5	ENSG00000007372.20	627	407.05	34.69	2.22	1.60	5.98
ENST00000533156.1	ENSG00000007372.20	847	626.77	0.00	0.00	0.00	0.00
ENST00000533333.5	ENSG00000007372.20	6173	5952.75	36.23	0.16	0.11	0.43
ENST00000534353.5	ENSG00000007372.20	540	320.53	0.00	0.00	0.00	0.00
ENST00000534390.1	ENSG00000007372.20	578	358.26	11.44	0.83	0.60	2.24
ENST00000606377.5	ENSG00000007372.20	6860	6639.75	66.34	0.26	0.19	0.70
ENST00000007264.6	ENSG00000007376.7	2050	1829.75	13.38	0.19	0.14	43.26
ENST00000561734.5	ENSG00000007376.7	2159	1938.75	0.00	0.00	0.00	0.00
ENST00000562070.1	ENSG00000007376.7	954	733.75	4.38	0.16	0.11	35.31
ENST00000563560.1	ENSG00000007376.7	587	367.22	0.00	0.00	0.00	0.00
ENST00000565377.1	ENSG00000007376.7	940	719.75	0.00	0.00	0.00	0.00
ENST00000565503.5	ENSG00000007376.7	561	341.37	0.43	0.03	0.02	7.48
ENST00000565809.5	ENSG00000007376.7	1918	1697.75	0.00	0.00	0.00	0.00
ENST00000567114.5	ENSG00000007376.7	1835	1614.75	3.81	0.06	0.04	13.96
ENST00000567283.5	ENSG00000007376.7	835	614.78	0.00	0.00	0.00	0.00
ENST00000569601.5	ENSG00000007376.7	917	696.75	0.00	0.00	0.00	0.00
ENST00000262316.10	ENSG00000007384.15	2992	2771.75	92.00	0.87	0.62	7.83
ENST00000417043.5	ENSG00000007384.15	816	595.78	0.00	0.00	0.00	0.00
ENST00000419764.1	ENSG00000007384.15	435	217.30	0.00	0.00	0.00	0.00
ENST00000428730.5	ENSG00000007384.15	2751	2530.75	266.81	2.75	1.98	24.86
ENST00000448893.1	ENSG00000007384.15	901	680.76	116.26	4.46	3.20	40.28
ENST00000450643.5	ENSG00000007384.15	615	395.09	0.00	0.00	0.00	0.00
ENST00000472390.1	ENSG00000007384.15	577	357.27	6.32	0.46	0.33	4.17
ENST00000482904.1	ENSG00000007384.15	556	336.40	13.73	1.07	0.77	9.63
ENST00000486045.1	ENSG00000007384.15	914	693.76	22.00	0.83	0.59	7.48
ENST00000487201.1	ENSG00000007384.15	1708	1487.75	10.47	0.18	0.13	1.66
ENST00000493647.1	ENSG00000007384.15	935	714.75	12.40	0.45	0.33	4.09
ENST00000293872.12	ENSG00000007392.16	1456	1235.75	0.00	0.00	0.00	0.00
ENST00000337351.8	ENSG00000007392.16	2097	1876.75	151.22	2.10	1.51	3.26
ENST00000397780.5	ENSG00000007392.16	1335	1114.75	28.30	0.66	0.48	1.03
ENST00000397783.5	ENSG00000007392.16	1504	1283.75	133.88	2.72	1.96	4.22
ENST00000418978.5	ENSG00000007392.16	989	768.75	32.42	1.10	0.79	1.71
ENST00000419516.5	ENSG00000007392.16	1211	990.75	0.00	0.00	0.00	0.00
ENST00000426094.5	ENSG00000007392.16	2737	2516.75	586.99	6.09	4.37	9.44
ENST00000428363.1	ENSG00000007392.16	498	278.99	0.00	0.00	0.00	0.00
ENST00000429378.5	ENSG00000007392.16	721	500.86	0.00	0.00	0.00	0.00
ENST00000430864.5	ENSG00000007392.16	695	474.90	0.00	0.00	0.00	0.00
ENST00000442701.1	ENSG00000007392.16	423	205.68	9.47	1.20	0.86	1.86
ENST00000443357.5	ENSG00000007392.16	833	612.78	73.02	3.11	2.23	4.82
ENST00000464711.5	ENSG00000007392.16	2134	1913.75	49.64	0.68	0.49	1.05
ENST00000467552.1	ENSG00000007392.16	569	349.32	12.42	0.93	0.67	1.44
ENST00000468732.5	ENSG00000007392.16	573	353.29	34.44	2.54	1.83	3.95
ENST00000469109.1	ENSG00000007392.16	950	729.75	895.19	32.02	23.00	49.66
ENST00000490762.5	ENSG00000007392.16	2643	2422.75	809.89	8.73	6.27	13.53
ENST00000494366.5	ENSG00000007392.16	668	447.94	0.00	0.00	0.00	0.00
ENST00000494545.1	ENSG00000007392.16	725	504.85	0.00	0.00	0.00	0.00
ENST00000495349.5	ENSG00000007392.16	1006	785.75	78.12	2.60	1.86	4.02
ENST00000629543.2	ENSG00000007392.16	1520	1299.75	0.00	0.00	0.00	0.00
ENST00000266039.7	ENSG00000007402.11	5476	5255.75	0.00	0.00	0.00	0.00
ENST00000360963.7	ENSG00000007402.11	5272	5051.75	0.00	0.00	0.00	0.00
ENST00000423994.6	ENSG00000007402.11	5329	5108.75	0.00	0.00	0.00	0.00
ENST00000424201.6	ENSG00000007402.11	5206	4985.75	64.55	0.34	0.24	55.95
ENST00000429770.5	ENSG00000007402.11	5304	5083.75	40.17	0.21	0.15	34.15
ENST00000479441.1	ENSG00000007402.11	3453	3232.75	0.00	0.00	0.00	0.00
ENST00000483620.1	ENSG00000007402.11	2526	2305.75	5.28	0.06	0.04	9.90
ENST00000487413.1	ENSG00000007402.11	1030	809.75	0.00	0.00	0.00	0.00
ENST00000324385.9	ENSG00000007516.13	4678	4457.75	0.00	0.00	0.00	0.00
ENST00000397488.6	ENSG00000007516.13	4583	4362.75	4.76	0.03	0.02	31.62
ENST00000421665.6	ENSG00000007516.13	3875	3654.75	0.00	0.00	0.00	0.00
ENST00000426824.7	ENSG00000007516.13	3930	3709.75	0.00	0.00	0.00	0.00
ENST00000561602.1	ENSG00000007516.13	622	402.07	0.00	0.00	0.00	0.00
ENST00000561793.1	ENSG00000007516.13	571	351.30	0.00	0.00	0.00	0.00
ENST00000562208.5	ENSG00000007516.13	3663	3442.75	0.68	0.01	0.00	5.75
ENST00000564213.1	ENSG00000007516.13	334	121.98	0.00	0.00	0.00	0.00
ENST00000565665.5	ENSG00000007516.13	564	344.35	0.00	0.00	0.00	0.00
ENST00000566162.1	ENSG00000007516.13	699	478.89	0.00	0.00	0.00	0.00
ENST00000566389.1	ENSG00000007516.13	841	620.77	1.10	0.05	0.03	51.41
ENST00000567203.1	ENSG00000007516.13	539	319.54	0.00	0.00	0.00	0.00
ENST00000567825.3	ENSG00000007516.13	1409	1188.75	0.46	0.01	0.01	11.22
ENST00000568198.1	ENSG00000007516.13	804	583.79	0.00	0.00	0.00	0.00
ENST00000568887.5	ENSG00000007516.13	3763	3542.75	0.00	0.00	0.00	0.00
ENST00000628027.2	ENSG00000007516.13	4732	4511.75	0.00	0.00	0.00	0.00
ENST00000007390.2	ENSG00000007520.3	1243	1022.75	165.90	4.23	3.04	71.24
ENST00000566296.1	ENSG00000007520.3	649	428.99	28.10	1.71	1.23	28.76
ENST00000026218.9	ENSG00000007541.16	2846	2625.75	126.50	1.26	0.90	5.50
ENST00000293874.2	ENSG00000007541.16	603	383.14	0.00	0.00	0.00	0.00
ENST00000321878.9	ENSG00000007541.16	3006	2785.75	0.00	0.00	0.00	0.00
ENST00000409527.6	ENSG00000007541.16	1915	1694.75	716.91	11.04	7.93	48.30
ENST00000420990.6	ENSG00000007541.16	932	711.75	0.00	0.00	0.00	0.00
ENST00000422307.6	ENSG00000007541.16	2052	1831.75	9.25	0.13	0.09	0.58
ENST00000439574.1	ENSG00000007541.16	586	366.22	0.00	0.00	0.00	0.00
ENST00000443147.5	ENSG00000007541.16	2054	1833.75	63.24	0.90	0.65	3.94
ENST00000470411.2	ENSG00000007541.16	2112	1891.75	68.12	0.94	0.68	4.11
ENST00000476438.1	ENSG00000007541.16	1775	1554.75	2.04	0.03	0.02	0.15
ENST00000480424.6	ENSG00000007541.16	2202	1981.75	5.09	0.07	0.05	0.29
ENST00000537901.1	ENSG00000007541.16	464	245.58	4.49	0.48	0.34	2.09
ENST00000540241.1	ENSG00000007541.16	608	388.12	0.00	0.00	0.00	0.00
ENST00000540548.1	ENSG00000007541.16	187	13.58	0.00	0.00	0.00	0.00
ENST00000544860.1	ENSG00000007541.16	577	357.27	1.16	0.08	0.06	0.37
ENST00000634341.1	ENSG00000007541.16	1046	825.75	0.00	0.00	0.00	0.00
ENST00000635205.1	ENSG00000007541.16	936	715.75	0.00	0.00	0.00	0.00
ENST00000635909.1	ENSG00000007541.16	2212	1991.75	0.00	0.00	0.00	0.00
ENST00000635935.1	ENSG00000007541.16	2000	1779.75	38.66	0.57	0.41	2.48
ENST00000636005.1	ENSG00000007541.16	1355	1134.75	319.99	7.36	5.29	32.20
ENST00000636657.1	ENSG00000007541.16	2841	2620.75	0.00	0.00	0.00	0.00
ENST00000637468.1	ENSG00000007541.16	650	429.99	0.00	0.00	0.00	0.00
ENST00000637701.1	ENSG00000007541.16	100	0.00	0.00	0.00	0.00	0.00
ENST00000638143.1	ENSG00000007541.16	563	343.36	0.00	0.00	0.00	0.00
ENST00000638152.1	ENSG00000007541.16	100	0.00	0.00	0.00	0.00	0.00
ENST00000293925.9	ENSG00000007545.15	7671	7450.75	503.46	1.76	1.27	15.65
ENST00000397412.7	ENSG00000007545.15	7772	7551.75	0.00	0.00	0.00	0.00
ENST00000415022.1	ENSG00000007545.15	550	330.45	12.64	1.00	0.72	8.86
ENST00000466562.5	ENSG00000007545.15	534	314.58	18.42	1.53	1.10	13.57
ENST00000467286.1	ENSG00000007545.15	664	443.95	22.30	1.31	0.94	11.64
ENST00000468839.1	ENSG00000007545.15	451	232.87	7.39	0.83	0.60	7.35
ENST00000492778.5	ENSG00000007545.15	573	353.29	2.69	0.20	0.14	1.76
ENST00000498594.5	ENSG00000007545.15	559	339.38	60.31	4.64	3.33	41.16
ENST00000338863.11	ENSG00000007866.18	2983	2762.75	227.40	2.15	1.54	79.09
ENST00000402886.7	ENSG00000007866.18	2729	2508.75	54.60	0.57	0.41	20.91
ENST00000433586.1	ENSG00000007866.18	657	436.97	0.00	0.00	0.00	0.00
ENST00000333360.11	ENSG00000007908.15	3857	3636.75	3283.85	23.57	16.93	97.09
ENST00000367774.1	ENSG00000007908.15	1518	1297.75	0.00	0.00	0.00	0.00
ENST00000367775.5	ENSG00000007908.15	3389	3168.75	0.00	0.00	0.00	0.00
ENST00000367776.5	ENSG00000007908.15	3576	3355.75	0.00	0.00	0.00	0.00
ENST00000367777.5	ENSG00000007908.15	3576	3355.75	0.00	0.00	0.00	0.00
ENST00000461085.1	ENSG00000007908.15	556	336.40	5.10	0.40	0.28	1.63
ENST00000609271.1	ENSG00000007908.15	560	340.38	4.05	0.31	0.22	1.28
ENST00000294401.11	ENSG00000007923.15	2210	1989.75	1537.87	20.18	14.49	53.44
ENST00000377577.9	ENSG00000007923.15	3311	3090.75	1356.12	11.45	8.23	30.33
ENST00000426784.1	ENSG00000007923.15	975	754.75	0.00	0.00	0.00	0.00
ENST00000451196.5	ENSG00000007923.15	1357	1136.75	0.00	0.00	0.00	0.00
ENST00000460594.5	ENSG00000007923.15	581	361.25	0.00	0.00	0.00	0.00
ENST00000465508.5	ENSG00000007923.15	3014	2793.75	97.46	0.91	0.65	2.41
ENST00000465911.1	ENSG00000007923.15	745	524.83	4.62	0.23	0.16	0.61
ENST00000469318.5	ENSG00000007923.15	355	141.19	0.00	0.00	0.00	0.00
ENST00000472414.1	ENSG00000007923.15	725	504.85	21.77	1.13	0.81	2.98
ENST00000473993.5	ENSG00000007923.15	755	534.82	0.00	0.00	0.00	0.00
ENST00000485073.5	ENSG00000007923.15	613	393.10	58.16	3.86	2.77	10.23
ENST00000367755.8	ENSG00000007933.12	2087	1866.75	47.01	0.66	0.47	46.09
ENST00000472784.5	ENSG00000007933.12	582	362.24	0.00	0.00	0.00	0.00
ENST00000478457.1	ENSG00000007933.12	713	492.87	0.00	0.00	0.00	0.00
ENST00000479749.1	ENSG00000007933.12	723	502.86	13.99	0.73	0.52	50.90
ENST00000530212.5	ENSG00000007933.12	828	607.78	1.00	0.04	0.03	3.01
ENST00000534514.1	ENSG00000007933.12	1142	921.75	0.00	0.00	0.00	0.00
ENST00000349606.4	ENSG00000007944.14	2796	2575.75	741.47	7.52	5.40	40.61
ENST00000356840.7	ENSG00000007944.14	1666	1445.75	608.53	10.99	7.89	59.39
ENST00000217885.5	ENSG00000007952.17	1734	1513.75	0.00	0.00	0.00	0.00
ENST00000372960.8	ENSG00000007952.17	2418	2197.75	1.00	0.01	0.01	100.00
ENST00000372964.5	ENSG00000007952.17	661	440.96	0.00	0.00	0.00	0.00
ENST00000372966.7	ENSG00000007952.17	2529	2308.75	0.00	0.00	0.00	0.00
ENST00000427768.5	ENSG00000007952.17	695	474.90	0.00	0.00	0.00	0.00
ENST00000361729.2	ENSG00000007968.6	5191	4970.75	145.86	0.77	0.55	51.46
ENST00000487237.1	ENSG00000007968.6	550	330.45	9.14	0.72	0.52	48.54
ENST00000262193.6	ENSG00000008018.8	928	707.75	169.87	6.27	4.50	86.73
ENST00000462957.1	ENSG00000008018.8	1939	1718.75	63.13	0.96	0.69	13.27
ENST00000295987.11	ENSG00000008056.12	3209	2988.75	89.42	0.78	0.56	35.15
ENST00000340666.4	ENSG00000008056.12	3165	2944.75	162.58	1.44	1.04	64.85
ENST00000341776.6	ENSG00000008083.13	5755	5534.75	4705.13	22.19	15.94	99.11
ENST00000397311.4	ENSG00000008083.13	5595	5374.75	40.87	0.20	0.14	0.89
ENST00000474854.1	ENSG00000008083.13	520	300.72	0.00	0.00	0.00	0.00
ENST00000379989.6	ENSG00000008086.11	3463	3242.75	0.00	0.00	0.00	0.00
ENST00000379996.7	ENSG00000008086.11	3449	3228.75	0.00	0.00	0.00	0.00
ENST00000463994.4	ENSG00000008086.11	2632	2411.75	716.13	7.75	5.57	78.11
ENST00000623364.3	ENSG00000008086.11	483	264.22	0.00	0.00	0.00	0.00
ENST00000623535.1	ENSG00000008086.11	12533	12312.75	754.59	1.60	1.15	16.12
ENST00000623610.1	ENSG00000008086.11	2130	1909.75	11.09	0.15	0.11	1.53
ENST00000624700.3	ENSG00000008086.11	564	344.35	0.00	0.00	0.00	0.00
ENST00000624953.1	ENSG00000008086.11	567	347.33	0.00	0.00	0.00	0.00
ENST00000635828.1	ENSG00000008086.11	3823	3602.75	0.00	0.00	0.00	0.00
ENST00000636046.1	ENSG00000008086.11	100	0.00	0.00	0.00	0.00	0.00
ENST00000637881.1	ENSG00000008086.11	1782	1561.75	25.20	0.42	0.30	4.24
ENST00000009105.5	ENSG00000008118.9	2612	2391.75	0.00	0.00	0.00	0.00
ENST00000361322.2	ENSG00000008118.9	2440	2219.75	261.67	3.08	2.21	92.61
ENST00000423146.5	ENSG00000008118.9	808	587.79	0.00	0.00	0.00	0.00
ENST00000494990.1	ENSG00000008118.9	573	353.29	3.33	0.25	0.18	7.39
ENST00000356200.7	ENSG00000008128.22	2653	2432.75	35.30	0.38	0.27	0.84
ENST00000356937.7	ENSG00000008128.22	2275	2054.75	84.69	1.08	0.77	2.40
ENST00000357760.6	ENSG00000008128.22	2446	2225.75	0.00	0.00	0.00	0.00
ENST00000358779.9	ENSG00000008128.22	2419	2198.75	162.03	1.92	1.38	4.29
ENST00000378633.5	ENSG00000008128.22	2458	2237.75	43.04	0.50	0.36	1.12
ENST00000378638.6	ENSG00000008128.22	2429	2208.75	16.41	0.19	0.14	0.43
ENST00000401096.2	ENSG00000008128.22	450	231.90	18.34	2.07	1.48	4.60
ENST00000404249.7	ENSG00000008128.22	2449	2228.75	488.13	5.72	4.11	12.75
ENST00000460465.5	ENSG00000008128.22	2333	2112.75	0.00	0.00	0.00	0.00
ENST00000463652.5	ENSG00000008128.22	1028	807.75	12.63	0.41	0.29	0.91
ENST00000464748.1	ENSG00000008128.22	381	165.51	13.76	2.17	1.56	4.84
ENST00000468397.1	ENSG00000008128.22	836	615.77	74.65	3.16	2.27	7.06
ENST00000468800.5	ENSG00000008128.22	897	676.76	121.37	4.68	3.36	10.44
ENST00000474916.1	ENSG00000008128.22	752	531.83	128.86	6.33	4.54	14.10
ENST00000478901.1	ENSG00000008128.22	931	710.75	22.45	0.82	0.59	1.84
ENST00000479362.1	ENSG00000008128.22	700	479.89	74.48	4.05	2.91	9.03
[truncated: 195,936 more rows]
