# Supplementary material for: ProTECT—Prediction of T-Cell Epitopes for Cancer Therapy
Source: Front Immunol. 2020 Nov 10;11:483296. doi: 10.3389/fimmu.2020.483296 (PMC7683782; doi:10.3389/fimmu.2020.483296)
Supplement: Supplementary file 3 [file DataSheet_3.zip › pvac_analysis/Mel-21-skin-2012/rsem.isoforms.results]

transcript_id	gene_id	length	effective_length	expected_count	TPM	FPKM	IsoPct
ENST00000373020.8	ENSG00000000003.14	2206	1974.95	3750.25	66.22	48.89	76.39
ENST00000494424.1	ENSG00000000003.14	820	588.97	0.00	0.00	0.00	0.00
ENST00000496771.5	ENSG00000000003.14	1025	793.95	51.93	2.28	1.68	2.63
ENST00000612152.4	ENSG00000000003.14	3796	3564.95	0.00	0.00	0.00	0.00
ENST00000614008.4	ENSG00000000003.14	900	668.95	348.82	18.18	13.42	20.98
ENST00000373031.4	ENSG00000000005.5	1339	1107.95	1.00	0.03	0.02	12.32
ENST00000485971.1	ENSG00000000005.5	542	311.28	2.00	0.22	0.17	87.68
ENST00000371582.8	ENSG00000000419.12	1161	929.95	126.51	4.74	3.50	7.00
ENST00000371584.8	ENSG00000000419.12	1073	841.95	51.62	2.14	1.58	3.16
ENST00000371588.9	ENSG00000000419.12	1075	843.95	1109.04	45.82	33.83	67.66
ENST00000413082.1	ENSG00000000419.12	672	441.07	0.00	0.00	0.00	0.00
ENST00000466152.5	ENSG00000000419.12	1097	865.95	136.11	5.48	4.05	8.09
ENST00000494752.1	ENSG00000000419.12	789	557.99	152.71	9.54	7.05	14.09
ENST00000367770.5	ENSG00000000457.13	2916	2684.95	944.86	12.27	9.06	50.14
ENST00000367771.10	ENSG00000000457.13	6364	6132.95	869.12	4.94	3.65	20.19
ENST00000367772.8	ENSG00000000457.13	3090	2858.95	478.41	5.84	4.31	23.84
ENST00000423670.1	ENSG00000000457.13	2077	1845.95	0.00	0.00	0.00	0.00
ENST00000470238.1	ENSG00000000457.13	1538	1306.95	53.42	1.43	1.05	5.82
ENST00000286031.10	ENSG00000000460.16	4355	4123.95	0.00	0.00	0.00	0.00
ENST00000359326.8	ENSG00000000460.16	4002	3770.95	1659.98	15.35	11.33	51.36
ENST00000413811.3	ENSG00000000460.16	2661	2429.95	249.14	3.58	2.64	11.96
ENST00000459772.5	ENSG00000000460.16	3727	3495.95	53.50	0.53	0.39	1.79
ENST00000466580.6	ENSG00000000460.16	815	583.98	0.00	0.00	0.00	0.00
ENST00000472795.5	ENSG00000000460.16	925	693.95	16.92	0.85	0.63	2.84
ENST00000481744.5	ENSG00000000460.16	755	524.00	33.21	2.21	1.63	7.39
ENST00000496973.5	ENSG00000000460.16	782	550.99	116.43	7.37	5.44	24.65
ENST00000498289.5	ENSG00000000460.16	3849	3617.95	0.00	0.00	0.00	0.00
ENST00000374003.7	ENSG00000000938.12	2021	1789.95	197.36	3.84	2.84	88.88
ENST00000374004.5	ENSG00000000938.12	2350	2118.95	22.65	0.37	0.28	8.62
ENST00000374005.7	ENSG00000000938.12	2729	2497.95	0.00	0.00	0.00	0.00
ENST00000399173.5	ENSG00000000938.12	2483	2251.95	6.99	0.11	0.08	2.50
ENST00000457296.5	ENSG00000000938.12	1104	872.95	0.00	0.00	0.00	0.00
ENST00000468038.1	ENSG00000000938.12	781	549.99	0.00	0.00	0.00	0.00
ENST00000475472.5	ENSG00000000938.12	679	448.06	0.00	0.00	0.00	0.00
ENST00000359637.2	ENSG00000000971.15	1454	1222.95	110.32	3.15	2.32	21.58
ENST00000367429.8	ENSG00000000971.15	4127	3895.95	1164.91	10.43	7.70	71.53
ENST00000466229.5	ENSG00000000971.15	6985	6753.95	41.14	0.21	0.16	1.46
ENST00000470918.1	ENSG00000000971.15	753	522.01	0.89	0.06	0.04	0.41
ENST00000496761.1	ENSG00000000971.15	550	319.26	2.10	0.23	0.17	1.57
ENST00000630130.2	ENSG00000000971.15	1658	1426.95	20.65	0.50	0.37	3.46
ENST00000002165.10	ENSG00000001036.13	2356	2124.95	7403.81	121.50	89.70	92.12
ENST00000367585.1	ENSG00000001036.13	646	415.09	10.50	0.88	0.65	0.67
ENST00000451668.1	ENSG00000001036.13	737	506.02	137.91	9.50	7.02	7.21
ENST00000229416.10	ENSG00000001084.10	3813	3581.95	626.81	6.10	4.51	21.30
ENST00000504353.1	ENSG00000001084.10	597	366.16	40.39	3.85	2.84	13.43
ENST00000504525.1	ENSG00000001084.10	1011	779.95	10.16	0.45	0.34	1.59
ENST00000505197.1	ENSG00000001084.10	592	361.17	0.00	0.00	0.00	0.00
ENST00000505294.5	ENSG00000001084.10	847	615.97	23.93	1.35	1.00	4.73
ENST00000509541.5	ENSG00000001084.10	3774	3542.95	0.00	0.00	0.00	0.00
ENST00000510837.5	ENSG00000001084.10	776	544.99	73.12	4.68	3.45	16.33
ENST00000513939.5	ENSG00000001084.10	519	288.35	33.78	4.09	3.02	14.26
ENST00000514004.5	ENSG00000001084.10	2356	2124.95	29.07	0.48	0.35	1.67
ENST00000514373.2	ENSG00000001084.10	329	103.35	0.00	0.00	0.00	0.00
ENST00000514933.1	ENSG00000001084.10	542	311.28	60.90	6.82	5.04	23.82
ENST00000515580.1	ENSG00000001084.10	2132	1900.95	44.84	0.82	0.61	2.87
ENST00000616923.4	ENSG00000001084.10	3694	3462.95	0.00	0.00	0.00	0.00
ENST00000341376.10	ENSG00000001167.14	3811	3579.95	2395.13	23.33	17.22	95.23
ENST00000353205.5	ENSG00000001167.14	1660	1428.95	47.87	1.17	0.86	4.77
ENST00000003583.12	ENSG00000001460.17	2544	2312.95	198.06	2.99	2.20	14.64
ENST00000337248.8	ENSG00000001460.17	2715	2483.95	495.46	6.96	5.14	34.10
ENST00000374409.5	ENSG00000001460.17	2804	2572.95	0.00	0.00	0.00	0.00
ENST00000435187.1	ENSG00000001460.17	772	541.00	33.44	2.16	1.59	10.57
ENST00000438866.1	ENSG00000001460.17	811	579.98	0.00	0.00	0.00	0.00
ENST00000468303.5	ENSG00000001460.17	6016	5784.95	10.46	0.06	0.05	0.31
ENST00000475760.1	ENSG00000001460.17	455	224.75	18.14	2.81	2.08	13.80
ENST00000483261.1	ENSG00000001460.17	625	394.12	6.01	0.53	0.39	2.61
ENST00000483528.1	ENSG00000001460.17	758	527.00	4.86	0.32	0.24	1.58
ENST00000492753.1	ENSG00000001460.17	307	83.88	0.00	0.00	0.00	0.00
ENST00000497384.1	ENSG00000001460.17	1685	1453.95	29.28	0.70	0.52	3.44
ENST00000498488.5	ENSG00000001460.17	711	480.03	53.27	3.87	2.86	18.97
ENST00000003912.7	ENSG00000001461.16	5481	5249.95	179.70	1.19	0.88	2.05
ENST00000339255.2	ENSG00000001461.16	1676	1444.95	562.68	13.58	10.03	23.29
ENST00000358028.8	ENSG00000001461.16	1757	1525.95	1.39	0.03	0.02	0.05
ENST00000374399.8	ENSG00000001461.16	1711	1479.95	1662.95	39.18	28.93	67.19
ENST00000432012.1	ENSG00000001461.16	2714	2482.95	102.90	1.45	1.07	2.48
ENST00000475663.2	ENSG00000001461.16	694	463.05	4.79	0.36	0.27	0.62
ENST00000488155.1	ENSG00000001461.16	931	699.95	50.59	2.52	1.86	4.32
ENST00000374804.9	ENSG00000001497.16	2261	2029.95	9.10	0.16	0.12	0.30
ENST00000374807.9	ENSG00000001497.16	2386	2154.95	2491.86	40.32	29.77	77.80
ENST00000374811.7	ENSG00000001497.16	2439	2207.95	318.43	5.03	3.71	9.70
ENST00000469091.1	ENSG00000001497.16	447	216.83	20.00	3.22	2.37	6.21
ENST00000484069.1	ENSG00000001497.16	5205	4973.95	442.60	3.10	2.29	5.99
ENST00000321037.4	ENSG00000001561.6	4651	4419.95	112.00	0.88	0.65	100.00
ENST00000002829.7	ENSG00000001617.11	3802	3570.95	0.00	0.00	0.00	0.00
ENST00000413852.5	ENSG00000001617.11	3212	2980.95	53.22	0.62	0.46	61.16
ENST00000414301.5	ENSG00000001617.11	936	704.95	0.00	0.00	0.00	0.00
ENST00000420831.1	ENSG00000001617.11	442	211.89	0.00	0.00	0.00	0.00
ENST00000426511.5	ENSG00000001617.11	757	526.00	1.28	0.08	0.06	8.32
ENST00000434342.5	ENSG00000001617.11	3541	3309.95	17.26	0.18	0.13	17.87
ENST00000450338.5	ENSG00000001617.11	1693	1461.95	0.00	0.00	0.00	0.00
ENST00000470737.1	ENSG00000001617.11	566	335.22	1.24	0.13	0.10	12.66
ENST00000493743.1	ENSG00000001617.11	520	289.35	0.00	0.00	0.00	0.00
ENST00000003084.10	ENSG00000001626.14	6132	5900.95	0.00	0.00	0.00	0.00
ENST00000426809.5	ENSG00000001626.14	4316	4084.95	0.00	0.00	0.00	0.00
ENST00000429014.1	ENSG00000001626.14	423	193.16	0.00	0.00	0.00	0.00
ENST00000446805.1	ENSG00000001626.14	575	344.20	0.00	0.00	0.00	0.00
ENST00000468795.1	ENSG00000001626.14	682	451.06	0.00	0.00	0.00	0.00
ENST00000472848.1	ENSG00000001626.14	148	2.41	0.00	0.00	0.00	0.00
ENST00000546407.1	ENSG00000001626.14	222	23.88	0.00	0.00	0.00	0.00
ENST00000600166.1	ENSG00000001626.14	559	328.23	0.00	0.00	0.00	0.00
ENST00000608965.5	ENSG00000001626.14	896	664.95	0.00	0.00	0.00	0.00
ENST00000610149.1	ENSG00000001626.14	519	288.35	0.00	0.00	0.00	0.00
ENST00000621535.1	ENSG00000001626.14	657	426.08	0.00	0.00	0.00	0.00
ENST00000265742.7	ENSG00000001629.9	6081	5849.95	2936.29	17.50	12.92	37.80
ENST00000413588.1	ENSG00000001629.9	642	411.10	138.71	11.77	8.69	25.41
ENST00000422095.1	ENSG00000001629.9	2036	1804.95	811.19	15.67	11.57	33.85
ENST00000439883.1	ENSG00000001629.9	774	542.99	16.77	1.08	0.79	2.33
ENST00000442183.1	ENSG00000001629.9	547	316.26	0.00	0.00	0.00	0.00
ENST00000465883.1	ENSG00000001629.9	723	492.02	4.04	0.29	0.21	0.62
ENST00000486698.1	ENSG00000001629.9	438	207.94	0.00	0.00	0.00	0.00
ENST00000003100.12	ENSG00000001630.15	3210	2978.95	1015.01	11.88	8.77	6.46
ENST00000422867.1	ENSG00000001630.15	747	516.01	0.00	0.00	0.00	0.00
ENST00000435873.1	ENSG00000001630.15	556	325.24	1.00	0.11	0.08	0.06
ENST00000450723.5	ENSG00000001630.15	1729	1497.95	7073.75	164.67	121.58	89.58
ENST00000482924.1	ENSG00000001630.15	555	324.24	66.68	7.17	5.29	3.90
ENST00000340022.6	ENSG00000001631.15	4553	4321.95	445.39	3.59	2.65	5.38
ENST00000394503.6	ENSG00000001631.15	2827	2595.95	104.26	1.40	1.03	2.10
ENST00000394505.6	ENSG00000001631.15	3143	2911.95	1286.12	15.40	11.37	23.04
ENST00000394507.5	ENSG00000001631.15	4762	4530.95	39.57	0.30	0.22	0.46
ENST00000412043.6	ENSG00000001631.15	3378	3146.95	0.00	0.00	0.00	0.00
ENST00000413688.5	ENSG00000001631.15	551	320.25	0.00	0.00	0.00	0.00
ENST00000422347.5	ENSG00000001631.15	483	252.53	0.00	0.00	0.00	0.00
ENST00000425073.1	ENSG00000001631.15	546	315.27	0.00	0.00	0.00	0.00
ENST00000425919.5	ENSG00000001631.15	572	341.20	0.00	0.00	0.00	0.00
ENST00000430102.5	ENSG00000001631.15	702	471.04	19.83	1.47	1.08	2.20
ENST00000433016.5	ENSG00000001631.15	855	623.96	130.85	7.31	5.40	10.94
ENST00000440209.5	ENSG00000001631.15	557	326.24	47.01	5.02	3.71	7.52
ENST00000444960.5	ENSG00000001631.15	783	551.99	0.00	0.00	0.00	0.00
ENST00000445516.1	ENSG00000001631.15	561	330.23	74.62	7.88	5.82	11.79
ENST00000452773.5	ENSG00000001631.15	665	434.07	3.88	0.31	0.23	0.47
ENST00000454017.5	ENSG00000001631.15	978	746.95	0.00	0.00	0.00	0.00
ENST00000458177.5	ENSG00000001631.15	1472	1240.95	0.00	0.00	0.00	0.00
ENST00000458493.5	ENSG00000001631.15	507	276.40	14.11	1.78	1.31	2.66
ENST00000466166.1	ENSG00000001631.15	545	314.27	0.00	0.00	0.00	0.00
ENST00000470309.5	ENSG00000001631.15	580	349.19	88.27	8.82	6.51	13.19
ENST00000475770.5	ENSG00000001631.15	2411	2179.95	463.80	7.42	5.48	11.10
ENST00000486261.5	ENSG00000001631.15	4057	3825.95	464.28	4.23	3.12	6.33
ENST00000487168.1	ENSG00000001631.15	600	369.15	20.01	1.89	1.40	2.83
ENST00000489087.1	ENSG00000001631.15	512	281.38	0.00	0.00	0.00	0.00
ENST00000228345.9	ENSG00000002016.17	2826	2594.95	16.32	0.22	0.16	0.58
ENST00000358495.7	ENSG00000002016.17	2710	2478.95	0.00	0.00	0.00	0.00
ENST00000397230.6	ENSG00000002016.17	530	299.31	0.00	0.00	0.00	0.00
ENST00000430095.6	ENSG00000002016.17	2366	2134.95	89.10	1.46	1.07	3.83
ENST00000461568.5	ENSG00000002016.17	1531	1299.95	0.00	0.00	0.00	0.00
ENST00000463750.5	ENSG00000002016.17	1510	1278.95	108.68	2.96	2.19	7.80
ENST00000468231.5	ENSG00000002016.17	2499	2267.95	0.00	0.00	0.00	0.00
ENST00000481052.5	ENSG00000002016.17	2464	2232.95	49.05	0.77	0.57	2.02
ENST00000488642.6	ENSG00000002016.17	2413	2181.95	60.06	0.96	0.71	2.52
ENST00000535376.5	ENSG00000002016.17	808	576.98	0.00	0.00	0.00	0.00
ENST00000536177.5	ENSG00000002016.17	1139	907.95	50.32	1.93	1.43	5.08
ENST00000541619.1	ENSG00000002016.17	560	329.23	6.89	0.73	0.54	1.92
ENST00000542297.1	ENSG00000002016.17	399	169.66	127.14	26.13	19.29	68.75
ENST00000542584.5	ENSG00000002016.17	541	310.28	0.00	0.00	0.00	0.00
ENST00000542785.5	ENSG00000002016.17	633	402.11	0.00	0.00	0.00	0.00
ENST00000543912.5	ENSG00000002016.17	1243	1011.95	70.63	2.43	1.80	6.40
ENST00000544742.5	ENSG00000002016.17	463	232.67	2.81	0.42	0.31	1.11
ENST00000545564.5	ENSG00000002016.17	681	450.06	0.00	0.00	0.00	0.00
ENST00000545967.1	ENSG00000002016.17	577	346.19	0.00	0.00	0.00	0.00
ENST00000413734.1	ENSG00000002079.12	535	304.30	0.00	0.00	0.00	0.00
ENST00000425880.1	ENSG00000002079.12	460	229.70	0.00	0.00	0.00	0.00
ENST00000429079.1	ENSG00000002079.12	416	186.28	0.00	0.00	0.00	0.00
ENST00000439784.5	ENSG00000002079.12	6294	6062.95	0.00	0.00	0.00	0.00
ENST00000452010.1	ENSG00000002079.12	481	250.54	0.00	0.00	0.00	0.00
ENST00000453194.1	ENSG00000002079.12	1024	792.95	0.00	0.00	0.00	0.00
ENST00000453378.1	ENSG00000002079.12	355	127.41	0.00	0.00	0.00	0.00
ENST00000309032.7	ENSG00000002330.13	929	697.95	450.69	22.52	16.62	85.72
ENST00000394531.3	ENSG00000002330.13	631	400.11	2.21	0.19	0.14	0.73
ENST00000394532.7	ENSG00000002330.13	1157	925.95	38.45	1.45	1.07	5.51
ENST00000492141.1	ENSG00000002330.13	359	131.19	0.00	0.00	0.00	0.00
ENST00000493798.1	ENSG00000002330.13	325	99.74	2.27	0.79	0.59	3.02
ENST00000544271.1	ENSG00000002330.13	552	321.25	6.37	0.69	0.51	2.63
ENST00000544785.1	ENSG00000002330.13	525	294.33	5.28	0.62	0.46	2.38
ENST00000226299.8	ENSG00000002549.12	2213	1981.95	0.00	0.00	0.00	0.00
ENST00000503467.1	ENSG00000002549.12	1709	1477.95	174.88	4.13	3.05	2.22
ENST00000504614.5	ENSG00000002549.12	813	581.98	1.88	0.11	0.08	0.06
ENST00000507960.1	ENSG00000002549.12	435	204.98	0.00	0.00	0.00	0.00
ENST00000508014.5	ENSG00000002549.12	494	263.46	14.43	1.91	1.41	1.03
ENST00000508497.5	ENSG00000002549.12	651	420.09	61.80	5.13	3.79	2.76
ENST00000509583.1	ENSG00000002549.12	887	655.96	12.12	0.64	0.48	0.35
ENST00000512397.1	ENSG00000002549.12	689	458.05	54.53	4.15	3.06	2.23
ENST00000513105.1	ENSG00000002549.12	626	395.12	9.33	0.82	0.61	0.44
ENST00000606142.5	ENSG00000002549.12	1876	1644.95	7906.16	167.60	123.74	90.15
ENST00000618908.4	ENSG00000002549.12	2100	1868.95	75.85	1.42	1.04	0.76
ENST00000381177.6	ENSG00000002586.18	756	525.00	710.39	47.18	34.84	25.95
ENST00000381180.8	ENSG00000002586.18	530	299.31	1.00	0.12	0.09	0.06
ENST00000381184.6	ENSG00000002586.18	918	686.95	0.00	0.00	0.00	0.00
ENST00000381187.8	ENSG00000002586.18	892	660.96	888.68	46.89	34.62	25.78
ENST00000381192.8	ENSG00000002586.18	1245	1013.95	1754.97	60.36	44.56	33.19
ENST00000449611.6	ENSG00000002586.18	604	373.15	5.59	0.52	0.39	0.29
ENST00000482293.6	ENSG00000002586.18	466	235.65	0.00	0.00	0.00	0.00
ENST00000482405.7	ENSG00000002586.18	842	610.97	140.51	8.02	5.92	4.41
ENST00000497752.6	ENSG00000002586.18	806	574.98	13.15	0.80	0.59	0.44
ENST00000611428.5	ENSG00000002586.18	1243	1011.95	0.00	0.00	0.00	0.00
ENST00000623253.4	ENSG00000002586.18	573	342.20	0.00	0.00	0.00	0.00
ENST00000624481.4	ENSG00000002586.18	1089	857.95	441.72	17.95	13.26	9.87
ENST00000002596.5	ENSG00000002587.9	8031	7799.95	135.93	0.61	0.45	98.40
ENST00000510712.1	ENSG00000002587.9	496	265.45	0.00	0.00	0.00	0.00
ENST00000514690.5	ENSG00000002587.9	491	260.48	0.07	0.01	0.01	1.60
ENST00000360937.8	ENSG00000002726.20	2649	2417.95	0.00	0.00	0.00	0.00
ENST00000416793.6	ENSG00000002726.20	2453	2221.95	1.96	0.03	0.02	95.68
ENST00000460213.1	ENSG00000002726.20	945	713.95	0.00	0.00	0.00	0.00
ENST00000467291.5	ENSG00000002726.20	2857	2625.95	0.00	0.00	0.00	0.00
ENST00000480582.1	ENSG00000002726.20	943	711.95	0.00	0.00	0.00	0.00
ENST00000483043.1	ENSG00000002726.20	1314	1082.95	0.04	0.00	0.00	4.32
ENST00000493429.5	ENSG00000002726.20	3135	2903.95	0.00	0.00	0.00	0.00
ENST00000222462.2	ENSG00000002745.12	3147	2915.95	0.00	0.00	0.00	0.00
ENST00000361301.6	ENSG00000002745.12	1230	998.95	5.00	0.17	0.13	100.00
ENST00000395891.6	ENSG00000002746.14	9501	9269.95	0.00	0.00	0.00	0.00
ENST00000429529.1	ENSG00000002746.14	415	185.30	0.00	0.00	0.00	0.00
ENST00000453890.5	ENSG00000002746.14	5169	4937.95	0.00	0.00	0.00	0.00
ENST00000461842.1	ENSG00000002746.14	609	378.14	0.00	0.00	0.00	0.00
ENST00000464944.1	ENSG00000002746.14	574	343.20	0.00	0.00	0.00	0.00
ENST00000471043.1	ENSG00000002746.14	2888	2656.95	0.00	0.00	0.00	0.00
ENST00000471527.1	ENSG00000002746.14	497	266.45	0.00	0.00	0.00	0.00
ENST00000481031.5	ENSG00000002746.14	412	182.36	0.00	0.00	0.00	0.00
ENST00000490954.2	ENSG00000002746.14	531	300.31	0.00	0.00	0.00	0.00
ENST00000492310.5	ENSG00000002746.14	2186	1954.95	6.00	0.11	0.08	100.00
ENST00000493057.1	ENSG00000002746.14	750	519.01	0.00	0.00	0.00	0.00
ENST00000265854.11	ENSG00000002822.15	2718	2486.95	19.59	0.27	0.20	0.15
ENST00000399654.6	ENSG00000002822.15	2762	2530.95	457.70	6.31	4.66	3.44
ENST00000402746.5	ENSG00000002822.15	2355	2123.95	556.38	9.13	6.74	4.98
ENST00000406869.5	ENSG00000002822.15	2991	2759.95	0.00	0.00	0.00	0.00
ENST00000421113.5	ENSG00000002822.15	564	333.22	0.00	0.00	0.00	0.00
ENST00000429625.5	ENSG00000002822.15	750	519.01	1.36	0.09	0.07	0.05
ENST00000429779.1	ENSG00000002822.15	555	324.24	0.00	0.00	0.00	0.00
ENST00000437877.1	ENSG00000002822.15	864	632.96	132.67	7.31	5.40	3.98
ENST00000438959.5	ENSG00000002822.15	839	607.97	0.00	0.00	0.00	0.00
ENST00000444373.6	ENSG00000002822.15	535	304.30	0.00	0.00	0.00	0.00
ENST00000445959.5	ENSG00000002822.15	831	599.97	0.00	0.00	0.00	0.00
ENST00000450235.5	ENSG00000002822.15	850	618.96	311.10	17.53	12.94	9.55
ENST00000455998.5	ENSG00000002822.15	557	326.24	0.00	0.00	0.00	0.00
ENST00000459731.1	ENSG00000002822.15	371	142.61	0.00	0.00	0.00	0.00
ENST00000464742.5	ENSG00000002822.15	449	218.81	0.00	0.00	0.00	0.00
ENST00000468372.5	ENSG00000002822.15	533	302.30	221.04	25.50	18.83	13.89
ENST00000469871.1	ENSG00000002822.15	477	246.57	0.00	0.00	0.00	0.00
ENST00000477172.1	ENSG00000002822.15	454	223.76	703.82	109.69	80.98	59.76
ENST00000481633.1	ENSG00000002822.15	548	317.26	70.32	7.73	5.71	4.21
ENST00000483165.5	ENSG00000002822.15	603	372.15	0.00	0.00	0.00	0.00
ENST00000486340.5	ENSG00000002822.15	646	415.09	0.00	0.00	0.00	0.00
ENST00000491858.5	ENSG00000002822.15	494	263.46	0.00	0.00	0.00	0.00
ENST00000496548.1	ENSG00000002822.15	639	408.10	0.00	0.00	0.00	0.00
ENST00000318008.10	ENSG00000002834.17	4109	3877.95	3610.96	32.47	23.97	49.70
ENST00000419929.1	ENSG00000002834.17	762	531.00	0.00	0.00	0.00	0.00
ENST00000433206.6	ENSG00000002834.17	4023	3791.95	0.00	0.00	0.00	0.00
ENST00000435347.7	ENSG00000002834.17	3492	3260.95	2962.67	31.68	23.39	48.50
ENST00000443937.7	ENSG00000002834.17	1482	1250.95	0.00	0.00	0.00	0.00
ENST00000579123.1	ENSG00000002834.17	1874	1642.95	12.13	0.26	0.19	0.39
ENST00000581485.1	ENSG00000002834.17	617	386.13	5.91	0.53	0.39	0.82
ENST00000584106.1	ENSG00000002834.17	1167	935.95	10.33	0.38	0.28	0.59
ENST00000585841.5	ENSG00000002834.17	1408	1176.95	0.00	0.00	0.00	0.00
ENST00000359238.6	ENSG00000002919.14	2315	2083.95	174.63	2.92	2.16	42.71
ENST00000393405.6	ENSG00000002919.14	2733	2501.95	0.00	0.00	0.00	0.00
ENST00000452859.6	ENSG00000002919.14	1601	1369.95	48.47	1.23	0.91	18.03
ENST00000577310.1	ENSG00000002919.14	358	130.24	4.14	1.11	0.82	16.22
ENST00000578861.5	ENSG00000002919.14	571	340.21	0.00	0.00	0.00	0.00
ENST00000580219.5	ENSG00000002919.14	1200	968.95	30.19	1.09	0.80	15.88
ENST00000580875.1	ENSG00000002919.14	704	473.04	0.00	0.00	0.00	0.00
ENST00000581298.5	ENSG00000002919.14	563	332.22	0.00	0.00	0.00	0.00
ENST00000581705.5	ENSG00000002919.14	1426	1194.95	0.00	0.00	0.00	0.00
ENST00000582104.5	ENSG00000002919.14	1282	1050.95	0.00	0.00	0.00	0.00
ENST00000582481.1	ENSG00000002919.14	627	396.12	5.56	0.49	0.36	7.16
ENST00000583320.5	ENSG00000002919.14	965	733.95	0.00	0.00	0.00	0.00
ENST00000584335.5	ENSG00000002919.14	922	690.95	0.00	0.00	0.00	0.00
ENST00000004103.7	ENSG00000002933.7	1261	1029.95	79.25	2.68	1.98	21.46
ENST00000461345.5	ENSG00000002933.7	635	404.11	60.11	5.19	3.83	41.48
ENST00000462826.1	ENSG00000002933.7	2065	1833.95	2.24	0.04	0.03	0.34
ENST00000468689.1	ENSG00000002933.7	469	238.63	0.00	0.00	0.00	0.00
ENST00000474166.1	ENSG00000002933.7	534	303.30	0.00	0.00	0.00	0.00
ENST00000475007.5	ENSG00000002933.7	862	630.96	3.46	0.19	0.14	1.53
ENST00000475536.5	ENSG00000002933.7	827	595.97	38.53	2.25	1.66	18.03
ENST00000475710.1	ENSG00000002933.7	925	693.95	0.00	0.00	0.00	0.00
ENST00000481305.1	ENSG00000002933.7	652	421.09	7.27	0.60	0.44	4.81
ENST00000484928.5	ENSG00000002933.7	1530	1298.95	39.37	1.06	0.78	8.45
ENST00000494349.5	ENSG00000002933.7	1504	1272.95	17.78	0.49	0.36	3.89
ENST00000000412.7	ENSG00000003056.7	2756	2524.95	6267.96	86.56	63.91	40.11
ENST00000536844.5	ENSG00000003056.7	2305	2073.95	0.00	0.00	0.00	0.00
ENST00000537621.1	ENSG00000003056.7	581	350.19	93.90	9.35	6.90	4.33
ENST00000539143.5	ENSG00000003056.7	650	419.09	16.23	1.35	1.00	0.63
ENST00000540837.1	ENSG00000003056.7	648	417.09	92.84	7.76	5.73	3.60
ENST00000541507.5	ENSG00000003056.7	2198	1966.95	4362.20	77.33	57.10	35.84
ENST00000543159.1	ENSG00000003056.7	720	489.03	33.99	2.42	1.79	1.12
ENST00000543258.1	ENSG00000003056.7	561	330.23	43.82	4.63	3.42	2.14
ENST00000543704.5	ENSG00000003056.7	616	385.13	160.99	14.58	10.76	6.75
ENST00000543834.1	ENSG00000003056.7	412	182.36	61.02	11.67	8.61	5.41
ENST00000543845.1	ENSG00000003056.7	596	365.16	0.00	0.00	0.00	0.00
ENST00000544193.1	ENSG00000003056.7	255	43.38	0.00	0.00	0.00	0.00
ENST00000544245.1	ENSG00000003056.7	660	429.08	1.68	0.14	0.10	0.06
ENST00000262820.7	ENSG00000003096.13	3972	3740.95	2.08	0.02	0.01	1.53
ENST00000371876.5	ENSG00000003096.13	5331	5099.95	0.00	0.00	0.00	0.00
ENST00000371878.5	ENSG00000003096.13	3234	3002.95	0.00	0.00	0.00	0.00
ENST00000371882.5	ENSG00000003096.13	3256	3024.95	0.00	0.00	0.00	0.00
ENST00000447671.6	ENSG00000003096.13	3972	3740.95	2.08	0.02	0.01	1.53
ENST00000453826.1	ENSG00000003096.13	306	83.02	0.00	0.00	0.00	0.00
ENST00000469946.5	ENSG00000003096.13	2353	2121.95	71.16	1.17	0.86	92.40
ENST00000539496.5	ENSG00000003096.13	3071	2839.95	4.68	0.06	0.04	4.54
ENST00000540167.5	ENSG00000003096.13	3396	3164.95	0.00	0.00	0.00	0.00
ENST00000541812.5	ENSG00000003096.13	3102	2870.95	0.00	0.00	0.00	0.00
ENST00000545703.5	ENSG00000003096.13	3322	3090.95	0.00	0.00	0.00	0.00
ENST00000001146.6	ENSG00000003137.8	4732	4500.95	11.16	0.09	0.06	59.76
ENST00000412253.1	ENSG00000003137.8	4025	3793.95	0.00	0.00	0.00	0.00
ENST00000461519.1	ENSG00000003137.8	567	336.21	0.00	0.00	0.00	0.00
ENST00000474509.1	ENSG00000003137.8	574	343.20	0.00	0.00	0.00	0.00
ENST00000546307.5	ENSG00000003137.8	4331	4099.95	6.84	0.06	0.04	40.24
ENST00000265577.11	ENSG00000003147.17	2309	2077.95	53.49	0.90	0.66	1.07
ENST00000317367.9	ENSG00000003147.17	946	714.95	0.00	0.00	0.00	0.00
ENST00000339809.10	ENSG00000003147.17	1415	1183.95	324.77	9.57	7.06	11.39
ENST00000396675.7	ENSG00000003147.17	2133	1901.95	820.99	15.05	11.11	17.93
ENST00000401396.5	ENSG00000003147.17	1742	1510.95	1005.79	23.21	17.14	27.64
ENST00000402384.7	ENSG00000003147.17	2458	2226.95	36.80	0.58	0.43	0.69
ENST00000406470.6	ENSG00000003147.17	2440	2208.95	0.00	0.00	0.00	0.00
ENST00000407906.5	ENSG00000003147.17	1615	1383.95	130.29	3.28	2.42	3.91
ENST00000422063.6	ENSG00000003147.17	1539	1307.95	41.59	1.11	0.82	1.32
ENST00000430867.5	ENSG00000003147.17	551	320.25	74.91	8.16	6.02	9.71
ENST00000446305.1	ENSG00000003147.17	539	308.29	0.00	0.00	0.00	0.00
ENST00000447326.5	ENSG00000003147.17	604	373.15	26.96	2.52	1.86	3.00
ENST00000455539.5	ENSG00000003147.17	1956	1724.95	186.96	3.78	2.79	4.50
ENST00000457755.5	ENSG00000003147.17	530	299.31	21.73	2.53	1.87	3.01
ENST00000470696.1	ENSG00000003147.17	800	568.98	50.75	3.11	2.30	3.70
ENST00000476942.1	ENSG00000003147.17	411	181.38	0.00	0.00	0.00	0.00
ENST00000486677.1	ENSG00000003147.17	322	97.05	0.00	0.00	0.00	0.00
ENST00000490041.1	ENSG00000003147.17	477	246.57	71.98	10.18	7.52	12.12
ENST00000002501.10	ENSG00000003249.13	2079	1847.95	1214.82	22.92	16.92	48.18
ENST00000304733.7	ENSG00000003249.13	2081	1849.95	265.38	5.00	3.69	10.51
ENST00000392973.7	ENSG00000003249.13	2689	2457.95	19.92	0.28	0.21	0.59
ENST00000568330.2	ENSG00000003249.13	567	336.21	0.00	0.00	0.00	0.00
ENST00000568662.1	ENSG00000003249.13	563	332.22	173.77	18.24	13.47	38.34
ENST00000568838.1	ENSG00000003249.13	993	761.95	0.00	0.00	0.00	0.00
ENST00000623401.1	ENSG00000003249.13	2889	2657.95	86.11	1.13	0.83	2.37
ENST00000264276.10	ENSG00000003393.14	6644	6412.95	3604.11	19.60	14.47	45.97
ENST00000409632.6	ENSG00000003393.14	571	340.21	0.00	0.00	0.00	0.00
ENST00000410052.1	ENSG00000003393.14	559	328.23	0.00	0.00	0.00	0.00
ENST00000439495.5	ENSG00000003393.14	3242	3010.95	39.89	0.46	0.34	1.08
ENST00000462747.1	ENSG00000003393.14	491	260.48	4.29	0.57	0.42	1.35
ENST00000467448.5	ENSG00000003393.14	2677	2445.95	292.11	4.16	3.07	9.77
ENST00000482789.5	ENSG00000003393.14	2981	2749.95	845.42	10.72	7.92	25.15
ENST00000482891.5	ENSG00000003393.14	4895	4663.95	209.08	1.56	1.15	3.67
ENST00000483703.1	ENSG00000003393.14	505	274.41	0.00	0.00	0.00	0.00
ENST00000489440.5	ENSG00000003393.14	727	496.02	64.49	4.53	3.35	10.63
ENST00000494017.5	ENSG00000003393.14	537	306.29	1.40	0.16	0.12	0.37
ENST00000496244.5	ENSG00000003393.14	768	537.00	13.20	0.86	0.63	2.01
ENST00000272879.9	ENSG00000003400.14	2073	1841.95	30.08	0.57	0.42	6.00
ENST00000286186.10	ENSG00000003400.14	5928	5696.95	0.00	0.00	0.00	0.00
ENST00000313728.11	ENSG00000003400.14	1521	1289.95	112.75	3.05	2.25	32.13
ENST00000346817.9	ENSG00000003400.14	3926	3694.95	27.59	0.26	0.19	2.74
ENST00000360132.7	ENSG00000003400.14	5814	5582.95	0.00	0.00	0.00	0.00
ENST00000374650.7	ENSG00000003400.14	1126	894.95	36.63	1.43	1.05	15.05
ENST00000438843.5	ENSG00000003400.14	888	656.96	0.00	0.00	0.00	0.00
ENST00000448480.1	ENSG00000003400.14	1603	1371.95	0.00	0.00	0.00	0.00
ENST00000460140.5	ENSG00000003400.14	1294	1062.95	0.00	0.00	0.00	0.00
ENST00000471191.1	ENSG00000003400.14	430	200.05	3.69	0.64	0.48	6.78
ENST00000484926.1	ENSG00000003400.14	703	472.04	28.56	2.11	1.56	22.24
ENST00000485408.1	ENSG00000003400.14	474	243.59	2.03	0.29	0.21	3.07
ENST00000492363.5	ENSG00000003400.14	1477	1245.95	40.66	1.14	0.84	11.99
ENST00000309955.7	ENSG00000003402.19	14672	14440.95	9.24	0.02	0.02	0.02
ENST00000340870.6	ENSG00000003402.19	963	731.95	36.70	1.75	1.29	1.96
ENST00000341222.10	ENSG00000003402.19	1283	1051.95	405.90	13.46	9.93	15.05
ENST00000341582.10	ENSG00000003402.19	2056	1824.95	1.81	0.03	0.03	0.04
ENST00000342795.9	ENSG00000003402.19	1613	1381.95	2.66	0.07	0.05	0.08
ENST00000395148.6	ENSG00000003402.19	4415	4183.95	230.65	1.92	1.42	2.15
ENST00000417748.1	ENSG00000003402.19	684	453.05	0.00	0.00	0.00	0.00
ENST00000423241.6	ENSG00000003402.19	2128	1896.95	105.23	1.93	1.43	2.16
ENST00000425030.1	ENSG00000003402.19	596	365.16	0.00	0.00	0.00	0.00
ENST00000433445.1	ENSG00000003402.19	435	204.98	0.00	0.00	0.00	0.00
ENST00000439154.6	ENSG00000003402.19	1310	1078.95	0.00	0.00	0.00	0.00
ENST00000440180.5	ENSG00000003402.19	1198	966.95	247.96	8.94	6.60	10.00
ENST00000441224.5	ENSG00000003402.19	655	424.08	0.00	0.00	0.00	0.00
ENST00000443227.5	ENSG00000003402.19	1679	1447.95	53.86	1.30	0.96	1.45
ENST00000457277.5	ENSG00000003402.19	1868	1636.95	313.96	6.69	4.94	7.48
ENST00000460961.1	ENSG00000003402.19	548	317.26	45.38	4.99	3.68	5.58
ENST00000461422.1	ENSG00000003402.19	717	486.03	50.12	3.60	2.65	4.02
ENST00000461820.5	ENSG00000003402.19	830	598.97	510.49	29.72	21.94	33.24
ENST00000462763.5	ENSG00000003402.19	588	357.17	0.00	0.00	0.00	0.00
ENST00000470178.6	ENSG00000003402.19	516	285.36	94.95	11.60	8.57	12.98
ENST00000470664.1	ENSG00000003402.19	704	473.04	1.00	0.07	0.05	0.08
ENST00000474842.1	ENSG00000003402.19	1091	859.95	45.56	1.85	1.36	2.07
ENST00000479953.6	ENSG00000003402.19	1230	998.95	38.38	1.34	0.99	1.50
ENST00000490965.1	ENSG00000003402.19	529	298.32	0.00	0.00	0.00	0.00
ENST00000494258.5	ENSG00000003402.19	693	462.05	1.85	0.14	0.10	0.16
ENST00000233156.7	ENSG00000003436.14	3913	3681.95	0.00	0.00	0.00	0.00
ENST00000339091.8	ENSG00000003436.14	1088	856.95	60.81	2.47	1.83	19.26
ENST00000392365.5	ENSG00000003436.14	3649	3417.95	242.37	2.47	1.83	19.25
ENST00000409676.5	ENSG00000003436.14	1119	887.95	6.15	0.24	0.18	1.88
ENST00000417013.5	ENSG00000003436.14	554	323.25	0.00	0.00	0.00	0.00
ENST00000420747.1	ENSG00000003436.14	685	454.05	1.03	0.08	0.06	0.61
ENST00000421427.5	ENSG00000003436.14	804	572.98	0.00	0.00	0.00	0.00
ENST00000426055.5	ENSG00000003436.14	1161	929.95	171.63	6.44	4.75	50.10
ENST00000435414.5	ENSG00000003436.14	687	456.05	0.00	0.00	0.00	0.00
ENST00000437725.5	ENSG00000003436.14	545	314.27	1.51	0.17	0.12	1.31
ENST00000453013.5	ENSG00000003436.14	733	502.02	7.46	0.52	0.38	4.03
ENST00000481132.5	ENSG00000003436.14	7690	7458.95	14.96	0.07	0.05	0.54
ENST00000481389.1	ENSG00000003436.14	599	368.16	4.08	0.39	0.29	3.01
ENST00000002125.8	ENSG00000003509.15	2176	1944.95	863.29	15.48	11.43	23.77
ENST00000336237.10	ENSG00000003509.15	1869	1637.95	35.64	0.76	0.56	1.17
ENST00000416653.5	ENSG00000003509.15	473	242.60	0.00	0.00	0.00	0.00
ENST00000419278.2	ENSG00000003509.15	680	449.06	73.19	5.68	4.20	8.73
ENST00000431821.5	ENSG00000003509.15	783	551.99	45.93	2.90	2.14	4.46
ENST00000432075.1	ENSG00000003509.15	663	432.07	0.00	0.00	0.00	0.00
ENST00000439218.5	ENSG00000003509.15	934	702.95	0.00	0.00	0.00	0.00
ENST00000441905.1	ENSG00000003509.15	661	430.08	152.35	12.35	9.12	18.97
ENST00000455230.5	ENSG00000003509.15	946	714.95	22.86	1.12	0.82	1.71
ENST00000469831.1	ENSG00000003509.15	845	613.97	74.53	4.23	3.13	6.50
ENST00000474154.5	ENSG00000003509.15	2974	2742.95	3.74	0.05	0.04	0.07
ENST00000474257.5	ENSG00000003509.15	1470	1238.95	800.56	22.53	16.64	34.61
ENST00000483999.5	ENSG00000003509.15	711	480.03	0.00	0.00	0.00	0.00
ENST00000347869.7	ENSG00000003756.16	3188	2956.95	3864.13	45.57	33.64	46.50
ENST00000395174.6	ENSG00000003756.16	938	706.95	111.23	5.49	4.05	5.60
ENST00000404526.6	ENSG00000003756.16	580	349.19	0.00	0.00	0.00	0.00
ENST00000417905.1	ENSG00000003756.16	427	197.09	6.52	1.15	0.85	1.18
ENST00000433556.6	ENSG00000003756.16	567	336.21	0.00	0.00	0.00	0.00
ENST00000437500.5	ENSG00000003756.16	582	351.18	0.00	0.00	0.00	0.00
ENST00000438369.5	ENSG00000003756.16	560	329.23	0.00	0.00	0.00	0.00
ENST00000441305.5	ENSG00000003756.16	569	338.21	0.00	0.00	0.00	0.00
ENST00000441812.6	ENSG00000003756.16	583	352.18	0.07	0.01	0.01	0.01
ENST00000461242.1	ENSG00000003756.16	275	57.79	0.00	0.00	0.00	0.00
ENST00000462025.1	ENSG00000003756.16	573	342.20	0.00	0.00	0.00	0.00
ENST00000464087.6	ENSG00000003756.16	5616	5384.95	16.11	0.10	0.08	0.11
ENST00000464988.1	ENSG00000003756.16	877	645.96	218.66	11.80	8.71	12.05
ENST00000469838.5	ENSG00000003756.16	2716	2484.95	450.02	6.32	4.66	6.44
ENST00000471995.5	ENSG00000003756.16	762	531.00	17.08	1.12	0.83	1.14
ENST00000474470.1	ENSG00000003756.16	434	203.99	8.14	1.39	1.03	1.42
ENST00000474818.5	ENSG00000003756.16	832	600.97	54.06	3.14	2.32	3.20
ENST00000475128.5	ENSG00000003756.16	1371	1139.95	7.33	0.22	0.17	0.23
ENST00000475590.5	ENSG00000003756.16	704	473.04	0.00	0.00	0.00	0.00
ENST00000479275.1	ENSG00000003756.16	1683	1451.95	3.84	0.09	0.07	0.09
ENST00000489437.1	ENSG00000003756.16	625	394.12	61.55	5.45	4.02	5.56
ENST00000492430.1	ENSG00000003756.16	580	349.19	9.26	0.92	0.68	0.94
ENST00000492472.1	ENSG00000003756.16	902	670.95	68.96	3.58	2.65	3.66
ENST00000493993.1	ENSG00000003756.16	476	245.57	4.07	0.58	0.43	0.59
ENST00000494360.5	ENSG00000003756.16	585	354.18	53.84	5.30	3.91	5.41
ENST00000496179.5	ENSG00000003756.16	1406	1174.95	193.75	5.75	4.25	5.87
ENST00000180173.9	ENSG00000003987.13	3850	3618.95	342.65	3.30	2.44	94.80
ENST00000517317.5	ENSG00000003987.13	739	508.01	0.00	0.00	0.00	0.00
ENST00000518272.5	ENSG00000003987.13	562	331.23	0.00	0.00	0.00	0.00
ENST00000519122.5	ENSG00000003987.13	570	339.21	0.00	0.00	0.00	0.00
ENST00000519590.5	ENSG00000003987.13	584	353.18	0.00	0.00	0.00	0.00
ENST00000519763.1	ENSG00000003987.13	569	338.21	0.00	0.00	0.00	0.00
ENST00000521177.1	ENSG00000003987.13	506	275.41	0.00	0.00	0.00	0.00
ENST00000521857.5	ENSG00000003987.13	2158	1926.95	10.00	0.18	0.13	5.20
ENST00000523571.1	ENSG00000003987.13	719	488.03	0.00	0.00	0.00	0.00
ENST00000004531.14	ENSG00000003989.16	7560	7328.95	22.20	0.11	0.08	4.95
ENST00000398090.3	ENSG00000003989.16	7557	7325.95	0.00	0.00	0.00	0.00
ENST00000470360.5	ENSG00000003989.16	7638	7406.95	0.00	0.00	0.00	0.00
ENST00000494857.5	ENSG00000003989.16	7622	7390.95	0.00	0.00	0.00	0.00
ENST00000522656.5	ENSG00000003989.16	2274	2042.95	118.80	2.03	1.50	95.05
ENST00000000233.9	ENSG00000004059.10	1103	871.95	363.01	14.52	10.72	87.16
ENST00000415666.1	ENSG00000004059.10	546	315.27	0.00	0.00	0.00	0.00
ENST00000459680.1	ENSG00000004059.10	466	235.65	1.26	0.19	0.14	1.12
ENST00000463733.5	ENSG00000004059.10	1509	1277.95	42.35	1.16	0.85	6.94
ENST00000467281.5	ENSG00000004059.10	567	336.21	1.01	0.10	0.08	0.63
ENST00000489673.1	ENSG00000004059.10	566	335.22	6.66	0.69	0.51	4.16
ENST00000379061.8	ENSG00000004139.13	1921	1689.95	0.00	0.00	0.00	0.00
ENST00000577870.2	ENSG00000004139.13	566	335.22	0.49	0.05	0.04	4.91
ENST00000578128.5	ENSG00000004139.13	897	665.95	0.00	0.00	0.00	0.00
ENST00000579593.1	ENSG00000004139.13	1113	881.95	0.00	0.00	0.00	0.00
ENST00000580711.1	ENSG00000004139.13	533	302.30	7.00	0.81	0.60	77.44
ENST00000582323.1	ENSG00000004139.13	563	332.22	0.00	0.00	0.00	0.00
ENST00000585453.5	ENSG00000004139.13	2919	2687.95	5.70	0.07	0.05	7.10
ENST00000585482.5	ENSG00000004139.13	10309	10077.95	31.79	0.11	0.08	10.55
ENST00000540200.5	ENSG00000004142.11	2121	1889.95	958.45	17.68	13.06	48.49
ENST00000618887.2	ENSG00000004142.11	1524	1292.95	696.55	18.79	13.87	51.51
ENST00000324093.8	ENSG00000004399.12	7094	6862.95	414.56	2.11	1.56	7.27
ENST00000501038.6	ENSG00000004399.12	1633	1401.95	58.84	1.46	1.08	5.05
ENST00000503166.1	ENSG00000004399.12	626	395.12	0.00	0.00	0.00	0.00
ENST00000504524.5	ENSG00000004399.12	1701	1469.95	71.02	1.68	1.24	5.81
ENST00000504689.1	ENSG00000004399.12	546	315.27	148.32	16.40	12.11	56.62
ENST00000504767.5	ENSG00000004399.12	654	423.08	3.80	0.31	0.23	1.08
ENST00000504979.1	ENSG00000004399.12	591	360.17	0.00	0.00	0.00	0.00
ENST00000505237.2	ENSG00000004399.12	507	276.40	1.56	0.20	0.15	0.68
ENST00000505505.1	ENSG00000004399.12	559	328.23	0.00	0.00	0.00	0.00
ENST00000505665.5	ENSG00000004399.12	477	246.57	0.00	0.00	0.00	0.00
ENST00000506979.1	ENSG00000004399.12	691	460.05	0.00	0.00	0.00	0.00
ENST00000508630.1	ENSG00000004399.12	563	332.22	0.00	0.00	0.00	0.00
ENST00000511018.1	ENSG00000004399.12	601	370.15	16.58	1.56	1.15	5.39
ENST00000512744.5	ENSG00000004399.12	2662	2430.95	143.44	2.06	1.52	7.10
ENST00000512807.1	ENSG00000004399.12	704	473.04	1.27	0.09	0.07	0.32
ENST00000514990.1	ENSG00000004399.12	1084	852.95	13.61	0.56	0.41	1.92
ENST00000515191.1	ENSG00000004399.12	602	371.15	27.00	2.54	1.87	8.75
ENST00000354858.10	ENSG00000004455.16	1021	789.95	4048.35	178.71	131.94	62.63
ENST00000373449.6	ENSG00000004455.16	3586	3354.95	501.97	5.22	3.85	1.83
ENST00000466029.1	ENSG00000004455.16	223	24.38	0.00	0.00	0.00	0.00
ENST00000467905.5	ENSG00000004455.16	880	648.96	0.00	0.00	0.00	0.00
ENST00000469238.1	ENSG00000004455.16	423	193.16	70.47	12.72	9.39	4.46
ENST00000480134.5	ENSG00000004455.16	811	579.98	319.91	19.23	14.20	6.74
ENST00000482191.1	ENSG00000004455.16	599	368.16	2.68	0.25	0.19	0.09
ENST00000487289.1	ENSG00000004455.16	920	688.95	1.38	0.07	0.05	0.02
ENST00000491241.1	ENSG00000004455.16	596	365.16	0.00	0.00	0.00	0.00
ENST00000548033.5	ENSG00000004455.16	936	704.95	1090.61	53.95	39.83	18.91
ENST00000548559.1	ENSG00000004455.16	530	299.31	0.00	0.00	0.00	0.00
ENST00000550338.5	ENSG00000004455.16	886	654.96	114.80	6.11	4.51	2.14
ENST00000551979.1	ENSG00000004455.16	581	350.19	32.65	3.25	2.40	1.14
ENST00000626911.1	ENSG00000004455.16	160	4.00	0.67	5.83	4.31	2.04
ENST00000629371.2	ENSG00000004455.16	3576	3344.95	0.00	0.00	0.00	0.00
ENST00000226279.7	ENSG00000004468.12	5668	5436.95	17.56	0.11	0.08	1.84
ENST00000502843.5	ENSG00000004468.12	1560	1328.95	27.94	0.73	0.54	12.01
ENST00000506191.1	ENSG00000004468.12	594	363.16	52.86	5.08	3.75	83.12
ENST00000510674.1	ENSG00000004468.12	455	224.75	0.00	0.00	0.00	0.00
ENST00000511430.1	ENSG00000004468.12	1672	1440.95	7.64	0.18	0.14	3.03
ENST00000001008.5	ENSG00000004478.7	3732	3500.95	5141.90	51.22	37.81	93.70
ENST00000538622.1	ENSG00000004478.7	572	341.20	2.14	0.22	0.16	0.40
ENST00000539181.1	ENSG00000004478.7	370	141.65	0.00	0.00	0.00	0.00
ENST00000540260.1	ENSG00000004478.7	777	545.99	1.00	0.06	0.05	0.12
ENST00000543037.1	ENSG00000004478.7	727	496.02	44.95	3.16	2.33	5.78
ENST00000543769.1	ENSG00000004478.7	425	195.13	0.00	0.00	0.00	0.00
ENST00000544366.1	ENSG00000004478.7	287	67.20	0.00	0.00	0.00	0.00
ENST00000630279.1	ENSG00000004478.7	156	3.41	0.00	0.00	0.00	0.00
ENST00000356634.7	ENSG00000004487.15	3033	2801.95	1968.63	24.50	18.09	49.94
ENST00000400181.8	ENSG00000004487.15	3059	2827.95	621.45	7.66	5.66	15.62
ENST00000465864.1	ENSG00000004487.15	568	337.21	4.98	0.52	0.38	1.05
ENST00000481879.1	ENSG00000004487.15	525	294.33	4.52	0.54	0.40	1.09
ENST00000494920.1	ENSG00000004487.15	905	673.95	219.02	11.33	8.37	23.10
ENST00000602503.1	ENSG00000004487.15	2810	2578.95	333.39	4.51	3.33	9.19
ENST00000266022.8	ENSG00000004534.14	3750	3518.95	878.45	8.70	6.43	7.15
ENST00000419610.5	ENSG00000004534.14	2128	1896.95	4.77	0.09	0.06	0.07
ENST00000421682.1	ENSG00000004534.14	684	453.05	1076.90	82.89	61.20	68.09
ENST00000422955.5	ENSG00000004534.14	2324	2092.95	10.78	0.18	0.13	0.15
ENST00000425608.5	ENSG00000004534.14	1886	1654.95	259.21	5.46	4.03	4.49
ENST00000433811.1	ENSG00000004534.14	582	351.18	0.00	0.00	0.00	0.00
ENST00000434592.5	ENSG00000004534.14	2342	2110.95	10.62	0.18	0.13	0.14
ENST00000438912.1	ENSG00000004534.14	473	242.60	10.59	1.52	1.12	1.25
ENST00000441115.5	ENSG00000004534.14	1876	1644.95	4.65	0.10	0.07	0.08
ENST00000442092.5	ENSG00000004534.14	2260	2028.95	36.54	0.63	0.46	0.52
ENST00000443081.5	ENSG00000004534.14	4010	3778.95	0.00	0.00	0.00	0.00
ENST00000446471.1	ENSG00000004534.14	695	464.05	2.56	0.19	0.14	0.16
ENST00000454079.5	ENSG00000004534.14	4324	4092.95	1805.82	15.39	11.36	12.64
ENST00000464013.5	ENSG00000004534.14	397	167.71	0.00	0.00	0.00	0.00
ENST00000466247.1	ENSG00000004534.14	500	269.43	6.07	0.79	0.58	0.65
ENST00000478026.1	ENSG00000004534.14	480	249.55	36.18	5.06	3.73	4.15
ENST00000483350.1	ENSG00000004534.14	988	756.95	12.26	0.56	0.42	0.46
ENST00000488807.2	ENSG00000004534.14	675	444.06	0.00	0.00	0.00	0.00
ENST00000491874.5	ENSG00000004534.14	480	249.55	0.00	0.00	0.00	0.00
ENST00000493652.1	ENSG00000004534.14	581	350.19	0.00	0.00	0.00	0.00
ENST00000158166.5	ENSG00000004660.14	2459	2227.95	1.72	0.03	0.02	6.34
ENST00000348335.6	ENSG00000004660.14	3563	3331.95	35.77	0.37	0.28	88.05
ENST00000381769.6	ENSG00000004660.14	3508	3276.95	0.00	0.00	0.00	0.00
ENST00000573483.1	ENSG00000004660.14	3898	3666.95	2.50	0.02	0.02	5.60
ENST00000314748.10	ENSG00000004700.15	1054	822.95	238.73	10.12	7.47	5.27
ENST00000396093.7	ENSG00000004700.15	932	700.95	25.75	1.28	0.95	0.67
ENST00000421138.6	ENSG00000004700.15	2572	2340.95	11143.79	166.00	122.56	86.51
ENST00000444129.6	ENSG00000004700.15	3702	3470.95	151.46	1.52	1.12	0.79
ENST00000536240.5	ENSG00000004700.15	565	334.22	13.49	1.41	1.04	0.73
ENST00000536964.5	ENSG00000004700.15	578	347.19	12.99	1.30	0.96	0.68
ENST00000539672.1	ENSG00000004700.15	579	348.19	98.43	9.86	7.28	5.14
ENST00000542432.5	ENSG00000004700.15	600	369.15	4.14	0.39	0.29	0.20
ENST00000251739.9	ENSG00000004766.15	1193	961.95	5.04	0.18	0.13	0.46
ENST00000305866.9	ENSG00000004766.15	3613	3381.95	2096.41	21.62	15.96	53.99
ENST00000436177.5	ENSG00000004766.15	603	372.15	0.00	0.00	0.00	0.00
ENST00000438395.5	ENSG00000004766.15	538	307.29	1.30	0.15	0.11	0.37
ENST00000441602.5	ENSG00000004766.15	3474	3242.95	55.81	0.60	0.44	1.50
ENST00000443443.1	ENSG00000004766.15	554	323.25	30.35	3.27	2.42	8.18
ENST00000458530.1	ENSG00000004766.15	667	436.07	0.00	0.00	0.00	0.00
ENST00000458707.1	ENSG00000004766.15	1898	1666.95	168.29	3.52	2.60	8.79
ENST00000467326.5	ENSG00000004766.15	574	343.20	0.00	0.00	0.00	0.00
ENST00000471188.5	ENSG00000004766.15	3254	3022.95	143.92	1.66	1.23	4.15
ENST00000474412.1	ENSG00000004766.15	819	587.97	0.00	0.00	0.00	0.00
ENST00000476413.1	ENSG00000004766.15	381	152.21	3.12	0.71	0.53	1.78
ENST00000477572.1	ENSG00000004766.15	504	273.42	0.00	0.00	0.00	0.00
ENST00000477935.1	ENSG00000004766.15	760	529.00	25.11	1.66	1.22	4.13
ENST00000480943.5	ENSG00000004766.15	801	569.98	16.94	1.04	0.77	2.59
ENST00000484954.1	ENSG00000004766.15	594	363.16	26.76	2.57	1.90	6.42
ENST00000485140.1	ENSG00000004766.15	558	327.24	6.34	0.68	0.50	1.69
ENST00000485994.5	ENSG00000004766.15	573	342.20	15.74	1.60	1.18	4.01
ENST00000495039.1	ENSG00000004766.15	1115	883.95	19.87	0.78	0.58	1.96
ENST00000544910.5	ENSG00000004766.15	5736	5504.95	0.00	0.00	0.00	0.00
ENST00000004982.4	ENSG00000004776.11	1458	1226.95	0.00	0.00	0.00	0.00
ENST00000587965.1	ENSG00000004776.11	711	480.03	0.00	0.00	0.00	0.00
ENST00000592984.5	ENSG00000004776.11	1634	1402.95	0.00	0.00	0.00	0.00
ENST00000007510.8	ENSG00000004777.18	2545	2313.95	0.00	0.00	0.00	0.00
ENST00000221905.1	ENSG00000004777.18	741	510.01	0.00	0.00	0.00	0.00
ENST00000314737.9	ENSG00000004777.18	3858	3626.95	0.00	0.00	0.00	0.00
ENST00000378944.9	ENSG00000004777.18	4219	3987.95	0.00	0.00	0.00	0.00
ENST00000586918.1	ENSG00000004777.18	206	16.64	0.00	0.00	0.00	0.00
ENST00000587447.3	ENSG00000004777.18	2983	2751.95	1.00	0.01	0.01	6.93
ENST00000587984.1	ENSG00000004777.18	613	382.13	0.00	0.00	0.00	0.00
ENST00000588248.6	ENSG00000004777.18	2004	1772.95	0.00	0.00	0.00	0.00
ENST00000589133.5	ENSG00000004777.18	635	404.11	0.00	0.00	0.00	0.00
ENST00000590893.5	ENSG00000004777.18	528	297.32	0.00	0.00	0.00	0.00
ENST00000591438.1	ENSG00000004777.18	425	195.13	0.00	0.00	0.00	0.00
ENST00000593034.5	ENSG00000004777.18	682	451.06	0.00	0.00	0.00	0.00
ENST00000601474.5	ENSG00000004777.18	641	410.10	2.00	0.17	0.13	93.07
ENST00000007516.7	ENSG00000004779.9	717	486.03	1570.16	112.65	83.17	94.82
ENST00000484769.1	ENSG00000004779.9	843	611.97	4.77	0.27	0.20	0.23
ENST00000562133.5	ENSG00000004779.9	503	272.42	4.50	0.58	0.43	0.49
ENST00000567761.1	ENSG00000004779.9	520	289.35	0.00	0.00	0.00	0.00
ENST00000570319.5	ENSG00000004779.9	885	653.96	99.57	5.31	3.92	4.47
ENST00000005178.5	ENSG00000004799.7	3576	3344.95	355.57	3.71	2.74	56.62
ENST00000468445.1	ENSG00000004799.7	572	341.20	5.09	0.52	0.38	7.95
ENST00000473301.1	ENSG00000004799.7	691	460.05	25.91	1.96	1.45	30.00
ENST00000473796.1	ENSG00000004799.7	2136	1904.95	19.43	0.36	0.26	5.43
ENST00000498190.1	ENSG00000004799.7	420	190.21	0.00	0.00	0.00	0.00
ENST00000330550.8	ENSG00000004809.13	2033	1801.95	0.00	0.00	0.00	0.00
ENST00000368919.7	ENSG00000004809.13	1987	1755.95	0.00	0.00	0.00	0.00
ENST00000424139.1	ENSG00000004809.13	737	506.02	0.00	0.00	0.00	0.00
ENST00000434949.5	ENSG00000004809.13	1021	789.95	0.00	0.00	0.00	0.00
ENST00000437378.5	ENSG00000004809.13	1213	981.95	0.00	0.00	0.00	0.00
ENST00000451557.5	ENSG00000004809.13	1968	1736.95	2.00	0.04	0.03	100.00
ENST00000460159.1	ENSG00000004809.13	466	235.65	0.00	0.00	0.00	0.00
ENST00000461487.1	ENSG00000004809.13	1709	1477.95	0.00	0.00	0.00	0.00
ENST00000231749.7	ENSG00000004838.13	2896	2664.95	0.00	0.00	0.00	0.00
ENST00000360165.7	ENSG00000004838.13	1757	1525.95	4.53	0.10	0.08	4.08
ENST00000431869.1	ENSG00000004838.13	562	331.23	0.00	0.00	0.00	0.00
ENST00000442887.1	ENSG00000004838.13	1072	840.95	8.03	0.33	0.25	13.12
ENST00000443080.5	ENSG00000004838.13	707	476.04	0.00	0.00	0.00	0.00
ENST00000468182.1	ENSG00000004838.13	423	193.16	0.00	0.00	0.00	0.00
ENST00000475688.1	ENSG00000004838.13	1773	1541.95	9.30	0.21	0.16	8.28
ENST00000478269.5	ENSG00000004838.13	633	402.11	0.00	0.00	0.00	0.00
ENST00000490675.5	ENSG00000004838.13	676	445.06	24.14	1.89	1.40	74.51
ENST00000258738.10	ENSG00000004846.16	2906	2674.95	39.37	0.51	0.38	56.38
ENST00000404938.6	ENSG00000004846.16	5811	5579.95	0.00	0.00	0.00	0.00
ENST00000406935.5	ENSG00000004846.16	1483	1251.95	2.31	0.06	0.05	7.06
ENST00000441315.1	ENSG00000004846.16	2204	1972.95	0.00	0.00	0.00	0.00
ENST00000443026.6	ENSG00000004846.16	2247	2015.95	5.26	0.09	0.07	9.99
ENST00000477094.5	ENSG00000004846.16	673	442.06	3.07	0.24	0.18	26.57
ENST00000379044.4	ENSG00000004848.7	2876	2644.95	0.00	0.00	0.00	0.00
ENST00000636609.1	ENSG00000004848.7	100	0.00	0.00	0.00	0.00	0.00
ENST00000636885.1	ENSG00000004848.7	87	0.00	0.00	0.00	0.00	0.00
ENST00000637394.1	ENSG00000004848.7	100	0.00	0.00	0.00	0.00	0.00
ENST00000637993.1	ENSG00000004848.7	144	1.99	0.00	0.00	0.00	0.00
ENST00000265631.9	ENSG00000004864.13	3136	2904.95	2384.41	28.62	21.13	63.84
ENST00000416240.6	ENSG00000004864.13	3192	2960.95	94.38	1.11	0.82	2.48
ENST00000472162.2	ENSG00000004864.13	568	337.21	42.79	4.43	3.27	9.87
ENST00000484495.5	ENSG00000004864.13	540	309.28	0.00	0.00	0.00	0.00
ENST00000487710.1	ENSG00000004864.13	201	14.69	0.00	0.00	0.00	0.00
ENST00000490072.5	ENSG00000004864.13	578	347.19	1.34	0.13	0.10	0.30
ENST00000492869.1	ENSG00000004864.13	433	203.01	13.82	2.37	1.75	5.30
ENST00000494085.1	ENSG00000004864.13	766	535.00	125.25	8.16	6.03	18.21
ENST00000265437.9	ENSG00000004866.19	2899	2667.95	19.46	0.25	0.19	0.44
ENST00000323984.7	ENSG00000004866.19	2142	1910.95	1044.72	19.06	14.08	33.19
ENST00000393443.5	ENSG00000004866.19	2360	2128.95	0.00	0.00	0.00	0.00
ENST00000393444.7	ENSG00000004866.19	2113	1881.95	10.48	0.19	0.14	0.34
ENST00000393446.6	ENSG00000004866.19	2114	1882.95	0.00	0.00	0.00	0.00
ENST00000393447.8	ENSG00000004866.19	2182	1950.95	0.00	0.00	0.00	0.00
ENST00000393449.5	ENSG00000004866.19	2127	1895.95	15.63	0.29	0.21	0.50
ENST00000393451.7	ENSG00000004866.19	2110	1878.95	0.00	0.00	0.00	0.00
ENST00000417919.5	ENSG00000004866.19	577	346.19	8.04	0.81	0.60	1.41
ENST00000420755.5	ENSG00000004866.19	549	318.26	0.00	0.00	0.00	0.00
ENST00000421345.5	ENSG00000004866.19	531	300.31	0.00	0.00	0.00	0.00
ENST00000422922.5	ENSG00000004866.19	1887	1655.95	950.02	20.01	14.77	34.83
ENST00000432298.5	ENSG00000004866.19	1956	1724.95	0.00	0.00	0.00	0.00
ENST00000434836.5	ENSG00000004866.19	579	348.19	0.00	0.00	0.00	0.00
ENST00000438863.5	ENSG00000004866.19	1005	773.95	3.10	0.14	0.10	0.24
ENST00000443979.5	ENSG00000004866.19	805	573.98	0.00	0.00	0.00	0.00
ENST00000446490.5	ENSG00000004866.19	1694	1462.95	99.14	2.36	1.74	4.11
ENST00000449366.5	ENSG00000004866.19	542	311.28	12.76	1.43	1.06	2.49
ENST00000462544.1	ENSG00000004866.19	550	319.26	0.00	0.00	0.00	0.00
ENST00000464020.1	ENSG00000004866.19	565	334.22	90.47	9.44	6.97	16.43
ENST00000465133.5	ENSG00000004866.19	2155	1923.95	126.99	2.30	1.70	4.01
ENST00000465641.5	ENSG00000004866.19	764	533.00	0.00	0.00	0.00	0.00
ENST00000467538.5	ENSG00000004866.19	565	334.22	0.00	0.00	0.00	0.00
ENST00000477742.5	ENSG00000004866.19	780	548.99	0.00	0.00	0.00	0.00
ENST00000485394.6	ENSG00000004866.19	485	254.52	0.00	0.00	0.00	0.00
ENST00000487459.5	ENSG00000004866.19	1681	1449.95	16.75	0.40	0.30	0.70
ENST00000489293.5	ENSG00000004866.19	904	672.95	0.00	0.00	0.00	0.00
ENST00000490039.1	ENSG00000004866.19	1689	1457.95	29.12	0.70	0.51	1.21
ENST00000543837.5	ENSG00000004866.19	1031	799.95	1.24	0.05	0.04	0.09
ENST00000619382.1	ENSG00000004866.19	73	0.00	0.00	0.00	0.00	0.00
ENST00000622083.1	ENSG00000004866.19	109	0.00	0.00	0.00	0.00	0.00
ENST00000066544.7	ENSG00000004897.11	5801	5569.95	597.71	3.74	2.76	3.54
ENST00000525495.6	ENSG00000004897.11	1459	1227.95	326.53	9.27	6.85	8.77
ENST00000526866.5	ENSG00000004897.11	1420	1188.95	0.00	0.00	0.00	0.00
ENST00000527547.5	ENSG00000004897.11	2579	2347.95	1563.41	23.22	17.14	21.97
ENST00000528147.1	ENSG00000004897.11	463	232.67	2.01	0.30	0.22	0.29
ENST00000528748.5	ENSG00000004897.11	859	627.96	342.72	19.03	14.05	18.01
ENST00000531206.5	ENSG00000004897.11	3177	2945.95	889.00	10.52	7.77	9.96
ENST00000532575.1	ENSG00000004897.11	765	534.00	0.00	0.00	0.00	0.00
ENST00000532893.5	ENSG00000004897.11	515	284.37	49.64	6.09	4.49	5.76
ENST00000533415.5	ENSG00000004897.11	2570	2338.95	191.35	2.85	2.11	2.70
ENST00000570740.1	ENSG00000004897.11	594	363.16	3.79	0.36	0.27	0.34
ENST00000570818.5	ENSG00000004897.11	656	425.08	0.00	0.00	0.00	0.00
ENST00000571643.5	ENSG00000004897.11	716	485.03	3.60	0.26	0.19	0.25
ENST00000573502.1	ENSG00000004897.11	888	656.96	2.03	0.11	0.08	0.10
ENST00000573550.5	ENSG00000004897.11	583	352.18	11.03	1.09	0.81	1.03
ENST00000574304.5	ENSG00000004897.11	514	283.37	0.00	0.00	0.00	0.00
ENST00000575483.5	ENSG00000004897.11	781	549.99	268.88	17.05	12.59	16.13
ENST00000575830.2	ENSG00000004897.11	397	167.71	0.00	0.00	0.00	0.00
ENST00000576484.1	ENSG00000004897.11	548	317.26	107.18	11.78	8.70	11.15
ENST00000262418.10	ENSG00000004939.13	4965	4733.95	0.00	0.00	0.00	0.00
ENST00000399246.3	ENSG00000004939.13	3855	3623.95	0.00	0.00	0.00	0.00
ENST00000471005.5	ENSG00000004939.13	419	189.23	0.00	0.00	0.00	0.00
ENST00000497360.5	ENSG00000004939.13	1922	1690.95	1.00	0.02	0.02	100.00
ENST00000498270.1	ENSG00000004939.13	460	229.70	0.00	0.00	0.00	0.00
ENST00000631130.1	ENSG00000004939.13	1433	1201.95	0.00	0.00	0.00	0.00
ENST00000359558.6	ENSG00000004948.13	3696	3464.95	0.00	0.00	0.00	0.00
ENST00000360249.8	ENSG00000004948.13	1502	1270.95	0.00	0.00	0.00	0.00
ENST00000394441.5	ENSG00000004948.13	1774	1542.95	2.84	0.06	0.05	84.35
ENST00000415529.2	ENSG00000004948.13	1475	1243.95	0.00	0.00	0.00	0.00
ENST00000421592.5	ENSG00000004948.13	3626	3394.95	1.16	0.01	0.01	15.65
ENST00000423724.5	ENSG00000004948.13	1523	1291.95	0.00	0.00	0.00	0.00
ENST00000426151.5	ENSG00000004948.13	1741	1509.95	0.00	0.00	0.00	0.00
ENST00000321143.8	ENSG00000004961.14	2277	2045.95	613.08	10.45	7.71	26.14
ENST00000380762.4	ENSG00000004961.14	1072	840.95	581.67	24.12	17.81	60.33
ENST00000380763.7	ENSG00000004961.14	1000	768.95	119.26	5.41	3.99	13.53
ENST00000005340.9	ENSG00000004975.11	3018	2786.95	816.71	10.22	7.54	76.93
ENST00000571745.1	ENSG00000004975.11	560	329.23	6.66	0.71	0.52	5.31
ENST00000572285.5	ENSG00000004975.11	1240	1008.95	13.31	0.46	0.34	3.46
ENST00000573354.1	ENSG00000004975.11	392	162.85	0.00	0.00	0.00	0.00
ENST00000574143.1	ENSG00000004975.11	992	760.95	12.22	0.56	0.41	4.22
ENST00000574591.1	ENSG00000004975.11	615	384.13	0.00	0.00	0.00	0.00
ENST00000574642.5	ENSG00000004975.11	664	433.07	0.00	0.00	0.00	0.00
ENST00000575086.1	ENSG00000004975.11	900	668.95	0.00	0.00	0.00	0.00
ENST00000575458.5	ENSG00000004975.11	2659	2427.95	0.00	0.00	0.00	0.00
ENST00000575756.5	ENSG00000004975.11	1136	904.95	4.71	0.18	0.13	1.37
ENST00000576285.1	ENSG00000004975.11	701	470.04	1.14	0.08	0.06	0.64
ENST00000576439.1	ENSG00000004975.11	579	348.19	0.00	0.00	0.00	0.00
ENST00000576840.5	ENSG00000004975.11	941	709.95	3.33	0.16	0.12	1.23
ENST00000576949.1	ENSG00000004975.11	995	763.95	19.93	0.91	0.67	6.85
ENST00000577154.1	ENSG00000004975.11	541	310.28	0.00	0.00	0.00	0.00
ENST00000161006.7	ENSG00000005001.9	1386	1154.95	11.20	0.34	0.25	68.15
ENST00000570950.1	ENSG00000005001.9	785	553.99	0.00	0.00	0.00	0.00
ENST00000571228.1	ENSG00000005001.9	1037	805.95	0.00	0.00	0.00	0.00
ENST00000572061.1	ENSG00000005001.9	553	322.25	0.00	0.00	0.00	0.00
ENST00000574768.5	ENSG00000005001.9	509	278.39	0.00	0.00	0.00	0.00
ENST00000575164.1	ENSG00000005001.9	1157	925.95	0.00	0.00	0.00	0.00
ENST00000576381.1	ENSG00000005001.9	850	618.96	2.80	0.16	0.12	31.85
ENST00000577177.1	ENSG00000005001.9	405	175.52	0.00	0.00	0.00	0.00
ENST00000262803.9	ENSG00000005007.12	5348	5116.95	409.25	2.79	2.06	49.20
ENST00000594243.1	ENSG00000005007.12	683	452.06	0.00	0.00	0.00	0.00
ENST00000594504.5	ENSG00000005007.12	559	328.23	0.00	0.00	0.00	0.00
ENST00000596842.5	ENSG00000005007.12	3825	3593.95	8.27	0.08	0.06	1.42
ENST00000598209.5	ENSG00000005007.12	551	320.25	0.00	0.00	0.00	0.00
ENST00000598471.1	ENSG00000005007.12	582	351.18	3.09	0.31	0.23	5.42
ENST00000599848.5	ENSG00000005007.12	5311	5079.95	0.00	0.00	0.00	0.00
ENST00000600012.5	ENSG00000005007.12	501	270.43	0.00	0.00	0.00	0.00
ENST00000600310.5	ENSG00000005007.12	750	519.01	0.00	0.00	0.00	0.00
ENST00000600689.1	ENSG00000005007.12	3084	2852.95	23.29	0.28	0.21	5.02
ENST00000600868.5	ENSG00000005007.12	580	349.19	22.10	2.21	1.63	38.94
ENST00000601689.1	ENSG00000005007.12	561	330.23	0.00	0.00	0.00	0.00
ENST00000601981.5	ENSG00000005007.12	556	325.24	0.00	0.00	0.00	0.00
ENST00000345317.6	ENSG00000005020.12	3998	3766.95	3263.80	30.21	22.31	88.66
ENST00000432747.1	ENSG00000005020.12	577	346.19	0.00	0.00	0.00	0.00
ENST00000468712.5	ENSG00000005020.12	955	723.95	54.90	2.64	1.95	7.76
ENST00000481204.5	ENSG00000005020.12	513	282.38	0.00	0.00	0.00	0.00
ENST00000487720.1	ENSG00000005020.12	536	305.29	0.00	0.00	0.00	0.00
ENST00000489977.5	ENSG00000005020.12	679	448.06	0.00	0.00	0.00	0.00
ENST00000490456.6	ENSG00000005020.12	558	327.24	0.00	0.00	0.00	0.00
ENST00000495802.5	ENSG00000005020.12	554	323.25	11.30	1.22	0.90	3.58
ENST00000497511.5	ENSG00000005020.12	585	354.18	0.00	0.00	0.00	0.00
ENST00000317881.8	ENSG00000005022.5	1274	1042.95	10235.13	342.21	252.66	81.47
ENST00000460013.1	ENSG00000005022.5	775	543.99	6.83	0.44	0.32	0.10
ENST00000463551.1	ENSG00000005022.5	433	203.01	354.75	60.94	44.99	14.51
ENST00000475354.1	ENSG00000005022.5	483	252.53	119.30	16.47	12.16	3.92
ENST00000394650.6	ENSG00000005059.15	2278	2046.95	2071.64	35.29	26.06	81.64
ENST00000452915.3	ENSG00000005059.15	581	350.19	0.00	0.00	0.00	0.00
ENST00000472310.5	ENSG00000005059.15	1193	961.95	27.28	0.99	0.73	2.29
ENST00000494604.1	ENSG00000005059.15	1130	898.95	179.08	6.95	5.13	16.07
ENST00000515114.3	ENSG00000005059.15	453	222.77	0.00	0.00	0.00	0.00
ENST00000006015.3	ENSG00000005073.5	2295	2063.95	10.04	0.17	0.13	19.22
ENST00000517402.1	ENSG00000005073.5	2137	1905.95	38.96	0.71	0.53	80.78
ENST00000292614.9	ENSG00000005075.15	932	700.95	2386.19	118.71	87.64	93.41
ENST00000393794.4	ENSG00000005075.15	784	552.99	132.78	8.37	6.18	6.59
ENST00000225296.7	ENSG00000005100.12	5618	5386.95	1076.29	6.97	5.14	8.25
ENST00000433302.7	ENSG00000005100.12	2225	1993.95	5.56	0.10	0.07	0.12
ENST00000572490.1	ENSG00000005100.12	2564	2332.95	0.00	0.00	0.00	0.00
ENST00000574023.1	ENSG00000005100.12	2040	1808.95	3726.68	71.84	53.04	85.07
ENST00000575153.5	ENSG00000005100.12	2416	2184.95	347.47	5.55	4.09	6.57
ENST00000318579.8	ENSG00000005102.12	2707	2475.95	0.00	0.00	0.00	0.00
ENST00000329168.3	ENSG00000005102.12	2129	1897.95	0.00	0.00	0.00	0.00
ENST00000393661.2	ENSG00000005102.12	1206	974.95	0.00	0.00	0.00	0.00
ENST00000549132.1	ENSG00000005102.12	1152	920.95	0.00	0.00	0.00	0.00
ENST00000408005.2	ENSG00000005108.15	1684	1452.95	20.74	0.50	0.37	14.79
ENST00000423059.8	ENSG00000005108.15	10663	10431.95	270.80	0.91	0.67	26.90
ENST00000480061.1	ENSG00000005108.15	567	336.21	0.00	0.00	0.00	0.00
ENST00000497575.1	ENSG00000005108.15	529	298.32	0.00	0.00	0.00	0.00
ENST00000617773.1	ENSG00000005108.15	10583	10351.95	582.49	1.96	1.45	58.31
ENST00000262327.9	ENSG00000005156.11	3055	2823.95	0.00	0.00	0.00	0.00
ENST00000378526.8	ENSG00000005156.11	8400	8168.95	899.33	3.84	2.83	19.07
ENST00000585370.1	ENSG00000005156.11	235	30.85	0.18	0.20	0.15	1.02
ENST00000585740.5	ENSG00000005156.11	887	655.96	0.00	0.00	0.00	0.00
ENST00000585941.5	ENSG00000005156.11	1699	1467.95	33.18	0.79	0.58	3.92
ENST00000586058.1	ENSG00000005156.11	581	350.19	6.85	0.68	0.50	3.39
ENST00000586119.1	ENSG00000005156.11	565	334.22	38.61	4.03	2.97	20.01
ENST00000586407.1	ENSG00000005156.11	815	583.98	0.00	0.00	0.00	0.00
ENST00000586435.1	ENSG00000005156.11	588	357.17	4.59	0.45	0.33	2.23
ENST00000588109.5	ENSG00000005156.11	592	361.17	4.65	0.45	0.33	2.23
ENST00000588713.1	ENSG00000005156.11	467	236.64	11.71	1.73	1.27	8.57
ENST00000590181.5	ENSG00000005156.11	1156	924.95	148.11	5.58	4.12	27.74
ENST00000590630.5	ENSG00000005156.11	904	672.95	10.25	0.53	0.39	2.64
ENST00000592244.1	ENSG00000005156.11	440	209.91	0.00	0.00	0.00	0.00
ENST00000592690.1	ENSG00000005156.11	722	491.03	8.60	0.61	0.45	3.03
ENST00000593099.5	ENSG00000005156.11	4664	4432.95	157.69	1.24	0.92	6.16
ENST00000005386.7	ENSG00000005175.9	4370	4138.95	78.11	0.66	0.49	0.89
ENST00000380650.4	ENSG00000005175.9	2149	1917.95	1084.36	19.72	14.56	26.64
ENST00000432584.7	ENSG00000005175.9	2133	1901.95	2499.42	45.83	33.83	61.93
ENST00000547706.1	ENSG00000005175.9	420	190.21	4.73	0.87	0.64	1.17
ENST00000548211.1	ENSG00000005175.9	555	324.24	6.22	0.67	0.49	0.90
ENST00000548296.1	ENSG00000005175.9	567	336.21	43.31	4.49	3.32	6.07
ENST00000551293.1	ENSG00000005175.9	621	390.12	19.85	1.77	1.31	2.40
ENST00000289416.9	ENSG00000005187.11	2845	2613.95	0.00	0.00	0.00	0.00
ENST00000440284.6	ENSG00000005187.11	1517	1285.95	4.00	0.11	0.08	65.56
ENST00000501740.6	ENSG00000005187.11	839	607.97	0.00	0.00	0.00	0.00
ENST00000561499.1	ENSG00000005187.11	527	296.32	0.00	0.00	0.00	0.00
ENST00000561584.5	ENSG00000005187.11	561	330.23	0.00	0.00	0.00	0.00
ENST00000561795.5	ENSG00000005187.11	580	349.19	0.00	0.00	0.00	0.00
ENST00000562251.5	ENSG00000005187.11	1931	1699.95	0.00	0.00	0.00	0.00
ENST00000563914.1	ENSG00000005187.11	771	540.00	0.00	0.00	0.00	0.00
ENST00000564701.1	ENSG00000005187.11	756	525.00	0.00	0.00	0.00	0.00
ENST00000567006.1	ENSG00000005187.11	520	289.35	0.00	0.00	0.00	0.00
ENST00000567387.5	ENSG00000005187.11	843	611.97	1.00	0.06	0.04	34.44
ENST00000567711.1	ENSG00000005187.11	438	207.94	0.00	0.00	0.00	0.00
ENST00000568235.5	ENSG00000005187.11	558	327.24	0.00	0.00	0.00	0.00
ENST00000569141.1	ENSG00000005187.11	405	175.52	0.00	0.00	0.00	0.00
ENST00000614721.1	ENSG00000005187.11	3311	3079.95	0.00	0.00	0.00	0.00
ENST00000261377.10	ENSG00000005189.19	2722	2490.95	232.01	3.25	2.40	38.51
ENST00000348433.10	ENSG00000005189.19	2604	2372.95	106.39	1.56	1.15	18.54
ENST00000561474.1	ENSG00000005189.19	617	386.13	0.00	0.00	0.00	0.00
ENST00000563045.1	ENSG00000005189.19	516	285.36	5.00	0.61	0.45	7.24
ENST00000563068.1	ENSG00000005189.19	563	332.22	7.40	0.78	0.57	9.21
ENST00000563617.1	ENSG00000005189.19	813	581.98	0.00	0.00	0.00	0.00
ENST00000564200.1	ENSG00000005189.19	715	484.03	0.00	0.00	0.00	0.00
ENST00000564274.5	ENSG00000005189.19	2447	2215.95	0.00	0.00	0.00	0.00
ENST00000565340.5	ENSG00000005189.19	720	489.03	0.00	0.00	0.00	0.00
ENST00000566276.5	ENSG00000005189.19	924	692.95	0.00	0.00	0.00	0.00
ENST00000566518.5	ENSG00000005189.19	993	761.95	0.73	0.03	0.02	0.40
ENST00000566993.5	ENSG00000005189.19	2549	2317.95	0.00	0.00	0.00	0.00
ENST00000567297.5	ENSG00000005189.19	753	522.01	0.00	0.00	0.00	0.00
ENST00000568046.5	ENSG00000005189.19	586	355.18	1.08	0.11	0.08	1.25
ENST00000568334.1	ENSG00000005189.19	743	512.01	7.99	0.54	0.40	6.45
ENST00000568476.5	ENSG00000005189.19	574	343.20	7.39	0.75	0.55	8.90
ENST00000568501.5	ENSG00000005189.19	624	393.12	0.00	0.00	0.00	0.00
ENST00000568647.5	ENSG00000005189.19	566	335.22	0.00	0.00	0.00	0.00
ENST00000568894.5	ENSG00000005189.19	580	349.19	8.02	0.80	0.59	9.50
ENST00000394391.8	ENSG00000005194.14	2182	1950.95	102.77	1.84	1.36	7.66
ENST00000563341.1	ENSG00000005194.14	505	274.41	7.20	0.91	0.68	3.81
ENST00000563561.1	ENSG00000005194.14	597	366.16	3.26	0.31	0.23	1.29
ENST00000564885.1	ENSG00000005194.14	493	262.47	2.04	0.27	0.20	1.13
ENST00000565368.5	ENSG00000005194.14	851	619.96	0.00	0.00	0.00	0.00
ENST00000565786.5	ENSG00000005194.14	641	410.10	0.00	0.00	0.00	0.00
ENST00000565961.5	ENSG00000005194.14	1814	1582.95	0.00	0.00	0.00	0.00
ENST00000566284.1	ENSG00000005194.14	1165	933.95	5.06	0.19	0.14	0.79
ENST00000567518.5	ENSG00000005194.14	2016	1784.95	359.13	7.02	5.18	29.24
ENST00000567751.5	ENSG00000005194.14	328	102.44	0.00	0.00	0.00	0.00
ENST00000568940.5	ENSG00000005194.14	1137	905.95	197.21	7.59	5.60	31.64
ENST00000569246.5	ENSG00000005194.14	910	678.95	0.00	0.00	0.00	0.00
ENST00000569370.5	ENSG00000005194.14	1559	1327.95	0.00	0.00	0.00	0.00
ENST00000569979.5	ENSG00000005194.14	896	664.95	0.00	0.00	0.00	0.00
ENST00000570000.5	ENSG00000005194.14	994	762.95	128.33	5.87	4.33	24.45
ENST00000585725.2	ENSG00000005206.16	583	352.18	0.00	0.00	0.00	0.00
ENST00000586111.3	ENSG00000005206.16	390	160.91	0.00	0.00	0.00	0.00
ENST00000586332.5	ENSG00000005206.16	496	265.45	0.00	0.00	0.00	0.00
ENST00000587851.1	ENSG00000005206.16	586	355.18	0.00	0.00	0.00	0.00
ENST00000589515.2	ENSG00000005206.16	1733	1501.95	10.60	0.25	0.18	19.38
ENST00000593243.5	ENSG00000005206.16	551	320.25	1.32	0.14	0.11	11.35
ENST00000610743.4	ENSG00000005206.16	2583	2351.95	36.70	0.54	0.40	42.83
ENST00000612623.1	ENSG00000005206.16	495	264.46	0.00	0.00	0.00	0.00
ENST00000613503.4	ENSG00000005206.16	3456	3224.95	0.00	0.00	0.00	0.00
ENST00000614784.1	ENSG00000005206.16	1411	1179.95	11.37	0.34	0.25	26.45
ENST00000614794.4	ENSG00000005206.16	1559	1327.95	0.00	0.00	0.00	0.00
ENST00000618220.4	ENSG00000005206.16	2459	2227.95	0.00	0.00	0.00	0.00
ENST00000621568.4	ENSG00000005206.16	1017	785.95	0.00	0.00	0.00	0.00
ENST00000622308.4	ENSG00000005206.16	749	518.01	0.00	0.00	0.00	0.00
ENST00000322813.9	ENSG00000005238.19	3028	2796.95	0.00	0.00	0.00	0.00
ENST00000378557.1	ENSG00000005238.19	3070	2838.95	0.00	0.00	0.00	0.00
ENST00000378561.5	ENSG00000005238.19	5771	5539.95	2.00	0.01	0.01	0.12
ENST00000378566.5	ENSG00000005238.19	2566	2334.95	122.26	1.83	1.35	17.48
ENST00000488109.6	ENSG00000005238.19	2999	2767.95	650.57	8.20	6.05	78.46
ENST00000603301.5	ENSG00000005238.19	3256	3024.95	0.00	0.00	0.00	0.00
ENST00000605104.1	ENSG00000005238.19	561	330.23	0.00	0.00	0.00	0.00
ENST00000605244.5	ENSG00000005238.19	3016	2784.95	0.00	0.00	0.00	0.00
ENST00000605392.1	ENSG00000005238.19	585	354.18	4.18	0.41	0.30	3.94
ENST00000579263.1	ENSG00000005243.9	746	515.01	1.08	0.07	0.05	0.36
ENST00000580174.1	ENSG00000005243.9	157	3.55	0.00	0.00	0.00	0.00
ENST00000580409.5	ENSG00000005243.9	763	532.00	3.17	0.21	0.15	1.01
ENST00000581637.5	ENSG00000005243.9	590	359.17	9.53	0.93	0.68	4.49
ENST00000581756.5	ENSG00000005243.9	686	455.05	0.00	0.00	0.00	0.00
ENST00000583414.5	ENSG00000005243.9	520	289.35	72.54	8.74	6.45	42.42
ENST00000584955.5	ENSG00000005243.9	713	482.03	11.32	0.82	0.60	3.97
ENST00000585182.1	ENSG00000005243.9	394	164.80	37.77	7.99	5.90	38.78
ENST00000612370.4	ENSG00000005243.9	528	297.32	1.30	0.15	0.11	0.74
ENST00000621465.4	ENSG00000005243.9	895	663.95	32.28	1.70	1.25	8.23
ENST00000265717.4	ENSG00000005249.12	3745	3513.95	1622.30	16.10	11.89	99.04
ENST00000393613.6	ENSG00000005249.12	642	411.10	0.00	0.00	0.00	0.00
ENST00000488792.1	ENSG00000005249.12	609	378.14	1.70	0.16	0.12	0.96
ENST00000312196.8	ENSG00000005302.17	2345	2113.95	59.02	0.97	0.72	3.85
ENST00000337339.6	ENSG00000005302.17	3446	3214.95	41.25	0.45	0.33	1.77
ENST00000361672.6	ENSG00000005302.17	2256	2024.95	0.00	0.00	0.00	0.00
ENST00000380691.2	ENSG00000005302.17	589	358.17	0.00	0.00	0.00	0.00
ENST00000380692.6	ENSG00000005302.17	1071	839.95	29.82	1.24	0.91	4.90
ENST00000380693.7	ENSG00000005302.17	2377	2145.95	157.08	2.55	1.88	10.10
ENST00000398527.6	ENSG00000005302.17	2324	2092.95	0.00	0.00	0.00	0.00
ENST00000421368.2	ENSG00000005302.17	795	563.98	0.00	0.00	0.00	0.00
ENST00000467141.1	ENSG00000005302.17	599	368.16	9.06	0.86	0.63	3.40
ENST00000468149.5	ENSG00000005302.17	1646	1414.95	281.07	6.93	5.11	27.40
ENST00000473380.1	ENSG00000005302.17	433	203.01	12.00	2.06	1.52	8.15
ENST00000473806.5	ENSG00000005302.17	452	221.78	0.00	0.00	0.00	0.00
ENST00000476743.5	ENSG00000005302.17	560	329.23	0.00	0.00	0.00	0.00
ENST00000478462.5	ENSG00000005302.17	549	318.26	42.08	4.61	3.40	18.24
ENST00000482871.5	ENSG00000005302.17	834	602.97	19.06	1.10	0.81	4.36
ENST00000483645.5	ENSG00000005302.17	549	318.26	0.00	0.00	0.00	0.00
ENST00000494268.1	ENSG00000005302.17	1124	892.95	115.54	4.51	3.33	17.85
ENST00000262367.9	ENSG00000005339.14	10803	10571.95	1139.48	3.76	2.77	11.55
ENST00000382070.7	ENSG00000005339.14	7598	7366.95	908.56	4.30	3.18	13.21
ENST00000570939.2	ENSG00000005339.14	3316	3084.95	407.22	4.60	3.40	14.14
ENST00000571763.5	ENSG00000005339.14	548	317.26	63.88	7.02	5.18	21.57
ENST00000571826.5	ENSG00000005339.14	627	396.12	13.40	1.18	0.87	3.62
ENST00000572134.1	ENSG00000005339.14	846	614.97	26.88	1.52	1.13	4.68
ENST00000572569.1	ENSG00000005339.14	553	322.25	3.20	0.35	0.26	1.07
ENST00000573517.6	ENSG00000005339.14	718	487.03	3.41	0.24	0.18	0.75
ENST00000573672.1	ENSG00000005339.14	922	690.95	24.32	1.23	0.91	3.77
ENST00000574740.1	ENSG00000005339.14	523	292.34	3.68	0.44	0.32	1.35
ENST00000575237.2	ENSG00000005339.14	403	173.56	26.54	5.33	3.94	16.38
ENST00000576720.1	ENSG00000005339.14	3578	3346.95	12.56	0.13	0.10	0.40
ENST00000634839.1	ENSG00000005339.14	339	112.49	7.88	2.44	1.80	7.50
ENST00000635753.1	ENSG00000005339.14	100	0.00	0.00	0.00	0.00	0.00
ENST00000635899.1	ENSG00000005339.14	100	0.00	0.00	0.00	0.00	0.00
ENST00000635919.1	ENSG00000005339.14	100	0.00	0.00	0.00	0.00	0.00
ENST00000636002.1	ENSG00000005339.14	84	0.00	0.00	0.00	0.00	0.00
ENST00000636895.1	ENSG00000005339.14	100	0.00	0.00	0.00	0.00	0.00
ENST00000637492.1	ENSG00000005339.14	100	0.00	0.00	0.00	0.00	0.00
ENST00000638158.1	ENSG00000005339.14	97	0.00	0.00	0.00	0.00	0.00
ENST00000268893.10	ENSG00000005379.15	7483	7251.95	0.00	0.00	0.00	0.00
ENST00000343736.8	ENSG00000005379.15	5947	5715.95	0.00	0.00	0.00	0.00
ENST00000577871.1	ENSG00000005379.15	746	515.01	0.00	0.00	0.00	0.00
ENST00000578486.1	ENSG00000005379.15	471	240.61	0.00	0.00	0.00	0.00
ENST00000578511.5	ENSG00000005379.15	1504	1272.95	1.00	0.03	0.02	100.00
ENST00000580669.5	ENSG00000005379.15	809	577.98	0.00	0.00	0.00	0.00
ENST00000581675.5	ENSG00000005379.15	1553	1321.95	0.00	0.00	0.00	0.00
ENST00000581692.2	ENSG00000005379.15	4161	3929.95	0.00	0.00	0.00	0.00
ENST00000582679.1	ENSG00000005379.15	887	655.96	0.00	0.00	0.00	0.00
ENST00000583624.1	ENSG00000005379.15	409	179.43	0.00	0.00	0.00	0.00
ENST00000585149.1	ENSG00000005379.15	381	152.21	0.00	0.00	0.00	0.00
ENST00000225275.3	ENSG00000005381.7	3215	2983.95	0.00	0.00	0.00	0.00
ENST00000577220.1	ENSG00000005381.7	260	46.82	0.00	0.00	0.00	0.00
ENST00000578493.1	ENSG00000005381.7	483	252.53	0.00	0.00	0.00	0.00
ENST00000580005.1	ENSG00000005381.7	398	168.69	0.00	0.00	0.00	0.00
ENST00000581022.1	ENSG00000005381.7	481	250.54	0.00	0.00	0.00	0.00
ENST00000222381.7	ENSG00000005421.8	2568	2336.95	0.00	0.00	0.00	0.00
ENST00000433729.1	ENSG00000005421.8	1058	826.95	0.00	0.00	0.00	0.00
ENST00000462594.1	ENSG00000005421.8	553	322.25	0.00	0.00	0.00	0.00
ENST00000470502.1	ENSG00000005421.8	578	347.19	0.00	0.00	0.00	0.00
ENST00000321027.7	ENSG00000005436.13	4440	4208.95	0.00	0.00	0.00	0.00
ENST00000409857.7	ENSG00000005436.13	2516	2284.95	257.00	3.92	2.90	4.52
ENST00000427862.1	ENSG00000005436.13	632	401.11	154.13	13.40	9.89	15.45
ENST00000442309.5	ENSG00000005436.13	642	411.10	4.75	0.40	0.30	0.46
ENST00000470197.5	ENSG00000005436.13	3648	3416.95	257.56	2.63	1.94	3.03
ENST00000470285.1	ENSG00000005436.13	423	193.16	0.00	0.00	0.00	0.00
ENST00000470503.1	ENSG00000005436.13	1066	834.95	376.89	15.74	11.62	18.15
ENST00000472230.5	ENSG00000005436.13	2265	2033.95	1449.45	24.85	18.35	28.65
ENST00000486016.1	ENSG00000005436.13	595	364.16	21.02	2.01	1.49	2.32
ENST00000492826.1	ENSG00000005436.13	443	212.88	145.24	23.79	17.56	27.43
ENST00000541687.5	ENSG00000005436.13	4318	4086.95	0.00	0.00	0.00	0.00
ENST00000348227.4	ENSG00000005448.16	1147	915.95	845.33	32.18	23.76	30.44
ENST00000409791.5	ENSG00000005448.16	854	622.96	263.17	14.73	10.88	13.94
ENST00000426787.5	ENSG00000005448.16	576	345.20	9.58	0.97	0.71	0.92
ENST00000461531.5	ENSG00000005448.16	901	669.95	83.00	4.32	3.19	4.09
ENST00000465134.5	ENSG00000005448.16	1862	1630.95	104.84	2.24	1.65	2.12
ENST00000468778.5	ENSG00000005448.16	2356	2124.95	50.43	0.83	0.61	0.78
ENST00000469321.5	ENSG00000005448.16	864	632.96	18.49	1.02	0.75	0.96
ENST00000469932.5	ENSG00000005448.16	552	321.25	8.51	0.92	0.68	0.87
ENST00000475328.5	ENSG00000005448.16	545	314.27	2.56	0.28	0.21	0.27
ENST00000480089.5	ENSG00000005448.16	1046	814.95	10.18	0.44	0.32	0.41
ENST00000482605.1	ENSG00000005448.16	626	395.12	538.42	47.52	35.08	44.95
ENST00000482880.5	ENSG00000005448.16	1026	794.95	0.00	0.00	0.00	0.00
ENST00000493982.5	ENSG00000005448.16	563	332.22	2.50	0.26	0.19	0.25
ENST00000331536.7	ENSG00000005469.11	3175	2943.95	1079.62	12.79	9.44	25.79
ENST00000412227.6	ENSG00000005469.11	1213	981.95	47.84	1.70	1.25	3.43
ENST00000419147.6	ENSG00000005469.11	2959	2727.95	415.54	5.31	3.92	10.71
ENST00000442291.1	ENSG00000005469.11	1993	1761.95	0.81	0.02	0.01	0.03
ENST00000469785.1	ENSG00000005469.11	553	322.25	41.47	4.49	3.31	9.05
ENST00000479014.1	ENSG00000005469.11	523	292.34	27.51	3.28	2.42	6.62
ENST00000488850.1	ENSG00000005469.11	575	344.20	217.20	22.01	16.25	44.37
ENST00000265723.8	ENSG00000005471.15	4020	3788.95	480.32	4.42	3.26	6.73
ENST00000358400.7	ENSG00000005471.15	3826	3594.95	888.88	8.62	6.37	13.12
ENST00000359206.7	ENSG00000005471.15	3923	3691.95	765.35	7.23	5.34	11.00
ENST00000417608.1	ENSG00000005471.15	2007	1775.95	0.00	0.00	0.00	0.00
ENST00000440025.1	ENSG00000005471.15	523	292.34	20.81	2.48	1.83	3.78
ENST00000453593.5	ENSG00000005471.15	3699	3467.95	0.00	0.00	0.00	0.00
ENST00000467079.1	ENSG00000005471.15	794	562.99	31.99	1.98	1.46	3.02
ENST00000467983.1	ENSG00000005471.15	414	184.32	154.44	29.22	21.57	44.46
ENST00000469770.1	ENSG00000005471.15	746	515.01	161.15	10.91	8.06	16.61
ENST00000473795.1	ENSG00000005471.15	1115	883.95	21.51	0.85	0.63	1.29
ENST00000257745.8	ENSG00000005483.20	6714	6482.95	0.00	0.00	0.00	0.00
ENST00000311117.7	ENSG00000005483.20	6874	6642.95	2324.77	12.20	9.01	17.87
ENST00000334884.9	ENSG00000005483.20	6840	6608.95	1031.02	5.44	4.02	7.96
ENST00000468607.1	ENSG00000005483.20	558	327.24	137.76	14.68	10.84	21.49
ENST00000473063.1	ENSG00000005483.20	375	146.44	0.00	0.00	0.00	0.00
ENST00000474203.5	ENSG00000005483.20	617	386.13	4.76	0.43	0.32	0.63
ENST00000476671.5	ENSG00000005483.20	2523	2291.95	400.99	6.10	4.50	8.93
ENST00000478079.1	ENSG00000005483.20	597	366.16	22.27	2.12	1.57	3.11
ENST00000478990.5	ENSG00000005483.20	1500	1268.95	5.02	0.14	0.10	0.20
ENST00000479838.2	ENSG00000005483.20	883	651.96	20.34	1.09	0.80	1.59
ENST00000480368.5	ENSG00000005483.20	679	448.06	0.00	0.00	0.00	0.00
ENST00000482560.6	ENSG00000005483.20	1759	1527.95	34.25	0.78	0.58	1.14
ENST00000485619.1	ENSG00000005483.20	397	167.71	8.00	1.66	1.23	2.44
ENST00000495267.5	ENSG00000005483.20	1133	901.95	590.45	22.83	16.85	33.42
ENST00000496191.1	ENSG00000005483.20	584	353.18	8.35	0.82	0.61	1.21
ENST00000622386.1	ENSG00000005483.20	1588	1356.95	0.00	0.00	0.00	0.00
ENST00000006777.10	ENSG00000005486.16	1802	1570.95	1228.54	27.27	20.13	61.14
ENST00000318622.8	ENSG00000005486.16	1878	1646.95	540.65	11.45	8.45	25.67
ENST00000428119.1	ENSG00000005486.16	1274	1042.95	0.00	0.00	0.00	0.00
ENST00000454791.1	ENSG00000005486.16	1831	1599.95	0.00	0.00	0.00	0.00
ENST00000466232.5	ENSG00000005486.16	566	335.22	0.00	0.00	0.00	0.00
ENST00000467406.2	ENSG00000005486.16	636	405.10	67.18	5.78	4.27	12.97
ENST00000468304.1	ENSG00000005486.16	803	571.98	1.63	0.10	0.07	0.22
ENST00000468644.5	ENSG00000005486.16	555	324.24	0.00	0.00	0.00	0.00
ENST00000476218.1	ENSG00000005486.16	181	8.34	0.00	0.00	0.00	0.00
ENST00000293894.3	ENSG00000005513.9	3049	2817.95	86.00	1.06	0.79	100.00
ENST00000566034.1	ENSG00000005513.9	4153	3921.95	0.00	0.00	0.00	0.00
ENST00000306270.11	ENSG00000005700.14	6054	5822.95	0.00	0.00	0.00	0.00
ENST00000369751.2	ENSG00000005700.14	4437	4205.95	3380.49	28.03	20.69	37.44
ENST00000445419.6	ENSG00000005700.14	3663	3431.95	61.53	0.63	0.46	0.84
ENST00000471036.1	ENSG00000005700.14	721	490.03	0.00	0.00	0.00	0.00
ENST00000503400.5	ENSG00000005700.14	5239	5007.95	2283.57	15.90	11.74	21.24
ENST00000503631.5	ENSG00000005700.14	3560	3328.95	307.29	3.22	2.38	4.30
ENST00000505222.5	ENSG00000005700.14	5547	5315.95	168.32	1.10	0.82	1.47
ENST00000508381.1	ENSG00000005700.14	2520	2288.95	42.45	0.65	0.48	0.86
ENST00000510291.5	ENSG00000005700.14	4109	3877.95	2817.34	25.33	18.70	33.84
ENST00000610980.4	ENSG00000005700.14	5195	4963.95	0.00	0.00	0.00	0.00
ENST00000005082.13	ENSG00000005801.16	2021	1789.95	528.83	10.30	7.61	45.86
ENST00000330692.11	ENSG00000005801.16	486	255.51	0.00	0.00	0.00	0.00
ENST00000343338.11	ENSG00000005801.16	3145	2913.95	0.00	0.00	0.00	0.00
ENST00000354599.10	ENSG00000005801.16	2970	2738.95	51.23	0.65	0.48	2.90
ENST00000399602.8	ENSG00000005801.16	2369	2137.95	110.05	1.80	1.33	7.99
ENST00000427810.6	ENSG00000005801.16	560	329.23	0.00	0.00	0.00	0.00
ENST00000429541.6	ENSG00000005801.16	2389	2157.95	154.28	2.49	1.84	11.10
ENST00000438262.6	ENSG00000005801.16	1018	786.95	2.54	0.11	0.08	0.50
ENST00000524857.5	ENSG00000005801.16	542	311.28	0.00	0.00	0.00	0.00
ENST00000525313.6	ENSG00000005801.16	720	489.03	16.47	1.17	0.87	5.23
ENST00000525502.5	ENSG00000005801.16	546	315.27	0.00	0.00	0.00	0.00
ENST00000526501.5	ENSG00000005801.16	610	379.14	3.35	0.31	0.23	1.37
ENST00000526540.5	ENSG00000005801.16	585	354.18	1.29	0.13	0.09	0.56
ENST00000526598.1	ENSG00000005801.16	583	352.18	1.86	0.18	0.14	0.82
ENST00000526601.5	ENSG00000005801.16	2008	1776.95	108.80	2.14	1.58	9.50
ENST00000527386.1	ENSG00000005801.16	581	350.19	0.00	0.00	0.00	0.00
ENST00000528218.5	ENSG00000005801.16	891	659.96	2.28	0.12	0.09	0.54
ENST00000528410.5	ENSG00000005801.16	1001	769.95	0.00	0.00	0.00	0.00
ENST00000528636.1	ENSG00000005801.16	542	311.28	0.00	0.00	0.00	0.00
ENST00000528796.5	ENSG00000005801.16	881	649.96	0.00	0.00	0.00	0.00
ENST00000529085.5	ENSG00000005801.16	582	351.18	0.00	0.00	0.00	0.00
ENST00000529228.5	ENSG00000005801.16	558	327.24	2.90	0.31	0.23	1.37
ENST00000529678.5	ENSG00000005801.16	579	348.19	10.27	1.03	0.76	4.58
ENST00000529789.5	ENSG00000005801.16	570	339.21	4.04	0.42	0.31	1.85
ENST00000530643.5	ENSG00000005801.16	575	344.20	0.00	0.00	0.00	0.00
ENST00000532539.1	ENSG00000005801.16	519	288.35	10.82	1.31	0.97	5.82
ENST00000533036.5	ENSG00000005801.16	764	533.00	0.00	0.00	0.00	0.00
ENST00000534569.5	ENSG00000005801.16	682	451.06	0.00	0.00	0.00	0.00
ENST00000618467.4	ENSG00000005801.16	440	209.91	0.00	0.00	0.00	0.00
ENST00000620374.4	ENSG00000005801.16	3342	3110.95	0.00	0.00	0.00	0.00
ENST00000357337.10	ENSG00000005810.17	14736	14504.95	0.00	0.00	0.00	0.00
ENST00000429715.1	ENSG00000005810.17	3660	3428.95	398.06	4.05	2.99	3.90
ENST00000462987.2	ENSG00000005810.17	463	232.67	34.72	5.20	3.84	5.02
ENST00000466564.2	ENSG00000005810.17	364	135.93	25.93	6.65	4.91	6.42
ENST00000474882.2	ENSG00000005810.17	393	163.83	0.00	0.00	0.00	0.00
ENST00000482517.5	ENSG00000005810.17	1581	1349.95	1266.32	32.71	24.15	31.55
ENST00000485061.2	ENSG00000005810.17	566	335.22	24.82	2.58	1.91	2.49
ENST00000486679.2	ENSG00000005810.17	545	314.27	11.08	1.23	0.91	1.19
ENST00000491491.1	ENSG00000005810.17	649	418.09	14.62	1.22	0.90	1.18
ENST00000498073.2	ENSG00000005810.17	1041	809.95	75.42	3.25	2.40	3.13
ENST00000544440.6	ENSG00000005810.17	14664	14432.95	19366.57	46.79	34.55	45.13
ENST00000612956.4	ENSG00000005810.17	1542	1310.95	0.00	0.00	0.00	0.00
ENST00000355619.9	ENSG00000005812.10	3503	3271.95	2213.34	23.59	17.42	69.70
ENST00000417323.1	ENSG00000005812.10	1093	861.95	19.69	0.80	0.59	2.35
ENST00000470210.1	ENSG00000005812.10	561	330.23	85.10	8.99	6.63	26.56
ENST00000472949.1	ENSG00000005812.10	329	103.35	0.00	0.00	0.00	0.00
ENST00000477982.2	ENSG00000005812.10	3172	2940.95	39.57	0.47	0.35	1.39
ENST00000485797.2	ENSG00000005812.10	527	296.32	0.00	0.00	0.00	0.00
ENST00000356798.10	ENSG00000005844.17	5213	4981.95	129.96	0.91	0.67	18.46
ENST00000358164.9	ENSG00000005844.17	4673	4441.95	0.07	0.00	0.00	0.01
ENST00000433423.2	ENSG00000005844.17	1416	1184.95	0.00	0.00	0.00	0.00
ENST00000562020.1	ENSG00000005844.17	561	330.23	0.00	0.00	0.00	0.00
ENST00000562652.1	ENSG00000005844.17	561	330.23	0.00	0.00	0.00	0.00
ENST00000562857.5	ENSG00000005844.17	821	589.97	0.00	0.00	0.00	0.00
ENST00000563615.5	ENSG00000005844.17	575	344.20	13.27	1.34	0.99	27.28
ENST00000564118.1	ENSG00000005844.17	699	468.04	0.00	0.00	0.00	0.00
ENST00000564632.1	ENSG00000005844.17	964	732.95	0.00	0.00	0.00	0.00
ENST00000564935.1	ENSG00000005844.17	585	354.18	7.09	0.70	0.52	14.16
ENST00000565348.5	ENSG00000005844.17	557	326.24	0.00	0.00	0.00	0.00
ENST00000565864.5	ENSG00000005844.17	536	305.29	0.00	0.00	0.00	0.00
ENST00000566149.1	ENSG00000005844.17	443	212.88	0.00	0.00	0.00	0.00
ENST00000566267.1	ENSG00000005844.17	537	306.29	4.88	0.56	0.41	11.28
ENST00000568012.5	ENSG00000005844.17	575	344.20	9.59	0.97	0.72	19.70
ENST00000568926.5	ENSG00000005844.17	559	328.23	2.15	0.23	0.17	4.63
ENST00000568987.1	ENSG00000005844.17	549	318.26	1.00	0.11	0.08	2.22
ENST00000569570.5	ENSG00000005844.17	496	265.45	0.00	0.00	0.00	0.00
ENST00000569725.1	ENSG00000005844.17	545	314.27	1.00	0.11	0.08	2.25
ENST00000007708.7	ENSG00000005882.11	2384	2152.95	0.00	0.00	0.00	0.00
ENST00000503076.1	ENSG00000005882.11	560	329.23	0.00	0.00	0.00	0.00
ENST00000503176.5	ENSG00000005882.11	3440	3208.95	134.19	1.46	1.08	4.67
ENST00000503614.5	ENSG00000005882.11	947	715.95	52.25	2.54	1.88	8.15
ENST00000505440.5	ENSG00000005882.11	615	384.13	0.00	0.00	0.00	0.00
ENST00000505897.5	ENSG00000005882.11	865	633.96	216.51	11.91	8.79	38.13
ENST00000506242.5	ENSG00000005882.11	517	286.36	30.16	3.67	2.71	11.76
ENST00000506647.1	ENSG00000005882.11	660	429.08	4.79	0.39	0.29	1.25
ENST00000508030.5	ENSG00000005882.11	578	347.19	22.73	2.28	1.69	7.31
ENST00000508960.1	ENSG00000005882.11	553	322.25	47.85	5.18	3.82	16.58
ENST00000510219.2	ENSG00000005882.11	576	345.20	0.00	0.00	0.00	0.00
ENST00000511026.1	ENSG00000005882.11	577	346.19	0.00	0.00	0.00	0.00
ENST00000512204.5	ENSG00000005882.11	806	574.98	47.93	2.91	2.15	9.31
ENST00000512238.1	ENSG00000005882.11	590	359.17	0.00	0.00	0.00	0.00
ENST00000515040.5	ENSG00000005882.11	567	336.21	8.57	0.89	0.66	2.85
ENST00000614357.4	ENSG00000005882.11	2493	2261.95	0.00	0.00	0.00	0.00
ENST00000007722.11	ENSG00000005884.17	3665	3433.95	0.00	0.00	0.00	0.00
ENST00000320031.12	ENSG00000005884.17	4888	4656.95	5203.75	38.97	28.77	21.04
ENST00000504417.1	ENSG00000005884.17	227	26.45	0.00	0.00	0.00	0.00
ENST00000505306.5	ENSG00000005884.17	5479	5247.95	458.19	3.04	2.25	1.64
ENST00000505552.1	ENSG00000005884.17	600	369.15	33.28	3.14	2.32	1.70
ENST00000505612.1	ENSG00000005884.17	576	345.20	4.33	0.44	0.32	0.24
ENST00000506401.6	ENSG00000005884.17	1817	1585.95	346.79	7.62	5.63	4.12
ENST00000506437.1	ENSG00000005884.17	3055	2823.95	102.96	1.27	0.94	0.69
ENST00000506827.1	ENSG00000005884.17	827	595.97	98.27	5.75	4.25	3.10
ENST00000507771.5	ENSG00000005884.17	399	169.66	30.44	6.26	4.62	3.38
ENST00000508100.1	ENSG00000005884.17	549	318.26	14.54	1.59	1.18	0.86
ENST00000510809.1	ENSG00000005884.17	518	287.36	260.19	31.57	23.31	17.05
ENST00000512553.5	ENSG00000005884.17	351	123.65	280.84	79.20	58.47	42.76
ENST00000514834.1	ENSG00000005884.17	860	628.96	23.31	1.29	0.95	0.70
ENST00000515147.1	ENSG00000005884.17	535	304.30	42.92	4.92	3.63	2.66
ENST00000570989.1	ENSG00000005884.17	2495	2263.95	8.19	0.13	0.09	0.07
ENST00000304543.9	ENSG00000005889.15	2996	2764.95	5421.62	68.38	50.48	66.36
ENST00000338565.3	ENSG00000005889.15	2906	2674.95	0.00	0.00	0.00	0.00
ENST00000379177.5	ENSG00000005889.15	7558	7326.95	1520.29	7.24	5.34	7.02
ENST00000379188.7	ENSG00000005889.15	7513	7281.95	5263.59	25.21	18.61	24.46
ENST00000419690.5	ENSG00000005889.15	300	77.91	0.00	0.00	0.00	0.00
ENST00000428571.5	ENSG00000005889.15	600	369.15	0.00	0.00	0.00	0.00
ENST00000459724.1	ENSG00000005889.15	673	442.06	0.00	0.00	0.00	0.00
ENST00000474385.1	ENSG00000005889.15	651	420.09	2.49	0.21	0.15	0.20
ENST00000480195.1	ENSG00000005889.15	367	138.79	8.02	2.02	1.49	1.96
ENST00000497813.1	ENSG00000005889.15	475	244.58	0.00	0.00	0.00	0.00
ENST00000539115.5	ENSG00000005889.15	6801	6569.95	0.00	0.00	0.00	0.00
ENST00000200639.8	ENSG00000005893.15	1867	1635.95	6539.90	139.40	102.92	32.45
ENST00000371335.4	ENSG00000005893.15	4030	3798.95	29679.55	272.43	201.14	63.41
ENST00000434600.6	ENSG00000005893.15	2089	1857.95	262.13	4.92	3.63	1.15
ENST00000486593.5	ENSG00000005893.15	1069	837.95	309.42	12.88	9.51	3.00
ENST00000262407.5	ENSG00000005961.17	3333	3101.95	0.00	0.00	0.00	0.00
ENST00000587295.5	ENSG00000005961.17	496	265.45	0.00	0.00	0.00	0.00
ENST00000588098.1	ENSG00000005961.17	281	62.43	0.00	0.00	0.00	0.00
ENST00000589645.5	ENSG00000005961.17	579	348.19	0.00	0.00	0.00	0.00
ENST00000591990.5	ENSG00000005961.17	565	334.22	0.00	0.00	0.00	0.00
ENST00000592075.5	ENSG00000005961.17	461	230.69	0.00	0.00	0.00	0.00
ENST00000592226.5	ENSG00000005961.17	1170	938.95	0.00	0.00	0.00	0.00
ENST00000592253.5	ENSG00000005961.17	462	231.68	0.00	0.00	0.00	0.00
ENST00000592462.5	ENSG00000005961.17	3189	2957.95	0.00	0.00	0.00	0.00
ENST00000592944.1	ENSG00000005961.17	563	332.22	0.00	0.00	0.00	0.00
ENST00000257621.4	ENSG00000005981.12	582	351.18	0.00	0.00	0.00	0.00
ENST00000325885.5	ENSG00000005981.12	3825	3593.95	2.00	0.02	0.01	100.00
ENST00000428113.5	ENSG00000005981.12	1547	1315.95	0.00	0.00	0.00	0.00
ENST00000353258.7	ENSG00000006007.11	2958	2726.95	1379.58	17.64	13.02	13.94
ENST00000563645.1	ENSG00000006007.11	769	538.00	1403.64	90.98	67.17	71.88
ENST00000564172.1	ENSG00000006007.11	2238	2006.95	930.86	16.17	11.94	12.78
ENST00000569773.1	ENSG00000006007.11	739	508.01	0.00	0.00	0.00	0.00
ENST00000569899.5	ENSG00000006007.11	1618	1386.95	70.93	1.78	1.32	1.41
ENST00000358607.10	ENSG00000006015.17	839	607.97	21.11	1.21	0.89	4.00
ENST00000450195.6	ENSG00000006015.17	702	471.04	33.61	2.49	1.84	8.22
ENST00000595077.1	ENSG00000006015.17	2465	2233.95	23.50	0.37	0.27	1.21
ENST00000595490.1	ENSG00000006015.17	410	180.40	19.51	3.77	2.78	12.46
ENST00000597371.1	ENSG00000006015.17	1081	849.95	437.44	17.95	13.25	59.28
ENST00000598375.5	ENSG00000006015.17	1792	1560.95	31.12	0.70	0.51	2.30
ENST00000600997.5	ENSG00000006015.17	2275	2043.95	35.93	0.61	0.45	2.03
ENST00000601736.1	ENSG00000006015.17	491	260.48	23.76	3.18	2.35	10.51
ENST00000392386.7	ENSG00000006016.10	1792	1560.95	19.30	0.43	0.32	13.99
ENST00000593286.1	ENSG00000006016.10	514	283.37	0.00	0.00	0.00	0.00
ENST00000594325.1	ENSG00000006016.10	1020	788.95	1.00	0.04	0.03	1.43
ENST00000596360.1	ENSG00000006016.10	413	183.34	13.70	2.61	1.92	84.57
ENST00000597131.1	ENSG00000006016.10	520	289.35	0.00	0.00	0.00	0.00
ENST00000007414.7	ENSG00000006025.11	3640	3408.95	17.52	0.18	0.13	14.27
ENST00000392507.7	ENSG00000006025.11	3349	3117.95	0.00	0.00	0.00	0.00
ENST00000578461.1	ENSG00000006025.11	430	200.05	0.00	0.00	0.00	0.00
ENST00000579728.5	ENSG00000006025.11	4104	3872.95	0.00	0.00	0.00	0.00
ENST00000580140.5	ENSG00000006025.11	1594	1362.95	0.60	0.02	0.01	1.23
ENST00000580226.5	ENSG00000006025.11	854	622.96	2.12	0.12	0.09	9.43
ENST00000580808.1	ENSG00000006025.11	495	264.46	0.00	0.00	0.00	0.00
ENST00000583167.5	ENSG00000006025.11	4497	4265.95	12.77	0.10	0.08	8.31
ENST00000584698.1	ENSG00000006025.11	688	457.05	10.99	0.84	0.62	66.76
ENST00000585051.1	ENSG00000006025.11	614	383.13	0.00	0.00	0.00	0.00
ENST00000613735.4	ENSG00000006025.11	2836	2604.95	0.00	0.00	0.00	0.00
ENST00000261713.8	ENSG00000006042.11	826	594.97	5.58	0.33	0.24	0.80
ENST00000394642.7	ENSG00000006042.11	1683	1451.95	997.93	23.97	17.70	58.58
ENST00000395149.6	ENSG00000006042.11	808	576.98	12.38	0.75	0.55	1.83
ENST00000439138.5	ENSG00000006042.11	896	664.95	174.30	9.14	6.75	22.34
ENST00000578289.5	ENSG00000006042.11	806	574.98	2.98	0.18	0.13	0.44
ENST00000579849.5	ENSG00000006042.11	4434	4202.95	23.40	0.19	0.14	0.47
ENST00000582227.5	ENSG00000006042.11	424	194.14	28.52	5.12	3.78	12.52
ENST00000583120.1	ENSG00000006042.11	504	273.42	8.38	1.07	0.79	2.61
ENST00000583437.2	ENSG00000006042.11	776	544.99	2.53	0.16	0.12	0.39
ENST00000007699.9	ENSG00000006047.12	1590	1358.95	0.00	0.00	0.00	0.00
ENST00000570627.1	ENSG00000006047.12	653	422.08	0.00	0.00	0.00	0.00
ENST00000570720.1	ENSG00000006047.12	606	375.14	0.00	0.00	0.00	0.00
ENST00000571127.1	ENSG00000006047.12	791	559.99	0.00	0.00	0.00	0.00
ENST00000571464.1	ENSG00000006047.12	640	409.10	0.00	0.00	0.00	0.00
ENST00000571485.5	ENSG00000006047.12	4553	4321.95	0.00	0.00	0.00	0.00
ENST00000571834.5	ENSG00000006047.12	2195	1963.95	0.00	0.00	0.00	0.00
ENST00000007735.3	ENSG00000006059.3	1287	1055.95	0.00	0.00	0.00	0.00
ENST00000344686.6	ENSG00000006062.13	4460	4228.95	143.03	1.18	0.87	63.96
ENST00000376926.8	ENSG00000006062.13	4583	4351.95	26.39	0.21	0.16	11.47
ENST00000586644.1	ENSG00000006062.13	570	339.21	1.05	0.11	0.08	5.83
ENST00000592267.1	ENSG00000006062.13	3152	2920.95	28.95	0.35	0.26	18.74
ENST00000617331.1	ENSG00000006062.13	1049	817.95	0.00	0.00	0.00	0.00
ENST00000302539.8	ENSG00000006071.12	4923	4691.95	0.00	0.00	0.00	0.00
ENST00000389817.7	ENSG00000006071.12	4921	4689.95	0.00	0.00	0.00	0.00
ENST00000524561.1	ENSG00000006071.12	708	477.04	0.00	0.00	0.00	0.00
ENST00000525022.1	ENSG00000006071.12	675	444.06	0.00	0.00	0.00	0.00
ENST00000526002.1	ENSG00000006071.12	598	367.16	0.00	0.00	0.00	0.00
ENST00000526037.5	ENSG00000006071.12	612	381.14	0.00	0.00	0.00	0.00
ENST00000526168.5	ENSG00000006071.12	537	306.29	0.00	0.00	0.00	0.00
ENST00000526921.5	ENSG00000006071.12	958	726.95	0.00	0.00	0.00	0.00
ENST00000527905.5	ENSG00000006071.12	4283	4051.95	0.00	0.00	0.00	0.00
ENST00000528202.5	ENSG00000006071.12	549	318.26	0.00	0.00	0.00	0.00
ENST00000528374.1	ENSG00000006071.12	611	380.14	0.00	0.00	0.00	0.00
ENST00000529967.5	ENSG00000006071.12	836	604.97	0.00	0.00	0.00	0.00
ENST00000530147.5	ENSG00000006071.12	547	316.26	0.00	0.00	0.00	0.00
ENST00000531137.1	ENSG00000006071.12	665	434.07	0.00	0.00	0.00	0.00
ENST00000531642.5	ENSG00000006071.12	883	651.96	0.00	0.00	0.00	0.00
ENST00000531891.1	ENSG00000006071.12	440	209.91	0.00	0.00	0.00	0.00
ENST00000531911.1	ENSG00000006071.12	727	496.02	0.00	0.00	0.00	0.00
ENST00000532220.1	ENSG00000006071.12	611	380.14	0.00	0.00	0.00	0.00
ENST00000532728.5	ENSG00000006071.12	2098	1866.95	0.00	0.00	0.00	0.00
ENST00000612903.1	ENSG00000006071.12	183	8.87	0.00	0.00	0.00	0.00
ENST00000635881.1	ENSG00000006071.12	2011	1779.95	0.00	0.00	0.00	0.00
ENST00000005284.3	ENSG00000006116.3	3088	2856.95	0.00	0.00	0.00	0.00
ENST00000005286.8	ENSG00000006118.14	3480	3248.95	5.06	0.05	0.04	0.83
ENST00000453848.6	ENSG00000006118.14	3346	3114.95	0.00	0.00	0.00	0.00
ENST00000534983.5	ENSG00000006118.14	2477	2245.95	0.00	0.00	0.00	0.00
ENST00000535480.1	ENSG00000006118.14	692	461.05	73.65	5.57	4.11	84.90
ENST00000536409.1	ENSG00000006118.14	454	223.76	0.00	0.00	0.00	0.00
ENST00000536928.1	ENSG00000006118.14	582	351.18	0.00	0.00	0.00	0.00
ENST00000537065.1	ENSG00000006118.14	324	98.84	0.00	0.00	0.00	0.00
ENST00000537110.1	ENSG00000006118.14	446	215.84	0.00	0.00	0.00	0.00
ENST00000538090.1	ENSG00000006118.14	591	360.17	0.00	0.00	0.00	0.00
ENST00000540112.1	ENSG00000006118.14	2013	1781.95	34.54	0.68	0.50	10.30
ENST00000540276.1	ENSG00000006118.14	514	283.37	0.00	0.00	0.00	0.00
ENST00000543732.1	ENSG00000006118.14	742	511.01	0.00	0.00	0.00	0.00
ENST00000544065.5	ENSG00000006118.14	990	758.95	4.12	0.19	0.14	2.88
ENST00000544098.1	ENSG00000006118.14	3981	3749.95	7.63	0.07	0.05	1.08
ENST00000587805.1	ENSG00000006125.16	690	459.05	56.91	4.32	3.19	2.82
ENST00000588093.1	ENSG00000006125.16	334	107.90	0.00	0.00	0.00	0.00
ENST00000588116.1	ENSG00000006125.16	779	547.99	0.00	0.00	0.00	0.00
ENST00000589774.5	ENSG00000006125.16	552	321.25	0.00	0.00	0.00	0.00
ENST00000590432.5	ENSG00000006125.16	554	323.25	0.00	0.00	0.00	0.00
ENST00000590538.5	ENSG00000006125.16	568	337.21	0.00	0.00	0.00	0.00
ENST00000591561.5	ENSG00000006125.16	756	525.00	158.12	10.50	7.75	6.86
ENST00000591610.5	ENSG00000006125.16	559	328.23	0.00	0.00	0.00	0.00
ENST00000592167.5	ENSG00000006125.16	461	230.69	0.00	0.00	0.00	0.00
ENST00000593014.3	ENSG00000006125.16	577	346.19	0.00	0.00	0.00	0.00
ENST00000610402.4	ENSG00000006125.16	3204	2972.95	3789.93	44.45	32.82	29.02
ENST00000612035.4	ENSG00000006125.16	2161	1929.95	0.00	0.00	0.00	0.00
ENST00000612116.4	ENSG00000006125.16	2266	2034.95	0.00	0.00	0.00	0.00
ENST00000614600.4	ENSG00000006125.16	2285	2053.95	32.01	0.54	0.40	0.35
ENST00000616681.4	ENSG00000006125.16	3267	3035.95	0.00	0.00	0.00	0.00
ENST00000616784.4	ENSG00000006125.16	2542	2310.95	0.00	0.00	0.00	0.00
ENST00000618940.4	ENSG00000006125.16	3415	3183.95	3260.14	35.71	26.36	23.31
ENST00000619183.1	ENSG00000006125.16	1595	1363.95	0.00	0.00	0.00	0.00
ENST00000620039.4	ENSG00000006125.16	3428	3196.95	3611.44	39.39	29.08	25.72
ENST00000621668.4	ENSG00000006125.16	2055	1823.95	0.00	0.00	0.00	0.00
ENST00000621914.4	ENSG00000006125.16	5702	5470.95	2862.46	18.24	13.47	11.91
ENST00000628168.1	ENSG00000006125.16	192	11.54	0.00	0.00	0.00	0.00
ENST00000319273.9	ENSG00000006128.11	1239	1007.95	0.00	0.00	0.00	0.00
ENST00000346867.4	ENSG00000006128.11	1011	779.95	0.00	0.00	0.00	0.00
ENST00000350485.8	ENSG00000006128.11	975	743.95	0.00	0.00	0.00	0.00
ENST00000491437.1	ENSG00000006128.11	607	376.14	0.00	0.00	0.00	0.00
ENST00000495916.1	ENSG00000006128.11	522	291.34	0.00	0.00	0.00	0.00
ENST00000219069.5	ENSG00000006194.9	3830	3598.95	420.92	4.08	3.01	19.87
ENST00000538765.2	ENSG00000006194.9	1721	1489.95	159.44	3.73	2.76	18.18
ENST00000572748.1	ENSG00000006194.9	759	528.00	0.00	0.00	0.00	0.00
ENST00000573578.1	ENSG00000006194.9	1636	1404.95	65.39	1.62	1.20	7.91
ENST00000574253.1	ENSG00000006194.9	1139	907.95	31.82	1.22	0.90	5.95
ENST00000574674.1	ENSG00000006194.9	691	460.05	45.92	3.48	2.57	16.96
ENST00000575332.1	ENSG00000006194.9	2637	2405.95	342.86	4.97	3.67	24.21
ENST00000575823.1	ENSG00000006194.9	851	619.96	25.24	1.42	1.05	6.92
ENST00000006053.6	ENSG00000006210.6	3321	3089.95	46.11	0.52	0.38	84.78
ENST00000563383.1	ENSG00000006210.6	3313	3081.95	0.00	0.00	0.00	0.00
ENST00000564948.1	ENSG00000006210.6	563	332.22	0.89	0.09	0.07	15.22
ENST00000565912.1	ENSG00000006210.6	5796	5564.95	0.00	0.00	0.00	0.00
ENST00000006658.10	ENSG00000006282.20	2719	2487.95	160.68	2.25	1.66	6.04
ENST00000356488.8	ENSG00000006282.20	2634	2402.95	0.00	0.00	0.00	0.00
ENST00000502911.5	ENSG00000006282.20	879	647.96	0.00	0.00	0.00	0.00
ENST00000503063.5	ENSG00000006282.20	3232	3000.95	215.47	2.50	1.85	6.72
ENST00000503127.5	ENSG00000006282.20	2734	2502.95	89.73	1.25	0.92	3.35
ENST00000504265.5	ENSG00000006282.20	877	645.96	0.00	0.00	0.00	0.00
ENST00000504271.1	ENSG00000006282.20	806	574.98	2.57	0.16	0.12	0.42
ENST00000504334.5	ENSG00000006282.20	3539	3307.95	0.00	0.00	0.00	0.00
ENST00000505085.5	ENSG00000006282.20	628	397.11	0.00	0.00	0.00	0.00
ENST00000505336.1	ENSG00000006282.20	534	303.30	0.00	0.00	0.00	0.00
ENST00000505456.6	ENSG00000006282.20	878	646.96	0.00	0.00	0.00	0.00
ENST00000505559.5	ENSG00000006282.20	1590	1358.95	5.13	0.13	0.10	0.35
ENST00000505656.5	ENSG00000006282.20	975	743.95	0.00	0.00	0.00	0.00
ENST00000508528.1	ENSG00000006282.20	512	281.38	0.00	0.00	0.00	0.00
ENST00000508598.5	ENSG00000006282.20	570	339.21	0.00	0.00	0.00	0.00
ENST00000510917.5	ENSG00000006282.20	453	222.77	0.00	0.00	0.00	0.00
ENST00000511347.5	ENSG00000006282.20	1035	803.95	0.00	0.00	0.00	0.00
ENST00000511605.1	ENSG00000006282.20	559	328.23	0.00	0.00	0.00	0.00
ENST00000511845.5	ENSG00000006282.20	554	323.25	0.00	0.00	0.00	0.00
ENST00000511937.5	ENSG00000006282.20	2669	2437.95	52.27	0.75	0.55	2.01
ENST00000512181.5	ENSG00000006282.20	1456	1224.95	16.32	0.46	0.34	1.25
ENST00000512416.5	ENSG00000006282.20	845	613.97	1.10	0.06	0.05	0.17
ENST00000513618.1	ENSG00000006282.20	629	398.11	3.15	0.28	0.20	0.74
ENST00000515526.5	ENSG00000006282.20	498	267.44	2.00	0.26	0.19	0.70
ENST00000515619.1	ENSG00000006282.20	818	586.98	5.50	0.33	0.24	0.88
ENST00000619622.4	ENSG00000006282.20	2769	2537.95	27.59	0.38	0.28	1.02
ENST00000634597.1	ENSG00000006282.20	2587	2355.95	1922.50	28.46	21.01	76.36
ENST00000635113.1	ENSG00000006282.20	1706	1474.95	0.00	0.00	0.00	0.00
ENST00000352832.9	ENSG00000006283.17	7848	7616.95	0.00	0.00	0.00	0.00
ENST00000354983.8	ENSG00000006283.17	8138	7906.95	0.00	0.00	0.00	0.00
ENST00000358244.9	ENSG00000006283.17	7030	6798.95	0.00	0.00	0.00	0.00
ENST00000359106.9	ENSG00000006283.17	7648	7416.95	0.00	0.00	0.00	0.00
ENST00000360761.8	ENSG00000006283.17	7497	7265.95	0.00	0.00	0.00	0.00
ENST00000416767.8	ENSG00000006283.17	4899	4667.95	0.00	0.00	0.00	0.00
ENST00000429973.6	ENSG00000006283.17	7120	6888.95	0.00	0.00	0.00	0.00
ENST00000442258.6	ENSG00000006283.17	7226	6994.95	0.00	0.00	0.00	0.00
ENST00000502264.5	ENSG00000006283.17	6921	6689.95	0.00	0.00	0.00	0.00
ENST00000503436.5	ENSG00000006283.17	6752	6520.95	0.00	0.00	0.00	0.00
ENST00000503485.5	ENSG00000006283.17	6768	6536.95	0.00	0.00	0.00	0.00
ENST00000503607.5	ENSG00000006283.17	6698	6466.95	0.00	0.00	0.00	0.00
ENST00000504076.5	ENSG00000006283.17	6788	6556.95	0.00	0.00	0.00	0.00
ENST00000505165.5	ENSG00000006283.17	6633	6401.95	0.00	0.00	0.00	0.00
ENST00000506406.5	ENSG00000006283.17	6821	6589.95	0.00	0.00	0.00	0.00
ENST00000506520.1	ENSG00000006283.17	1478	1246.95	0.00	0.00	0.00	0.00
ENST00000507336.5	ENSG00000006283.17	7116	6884.95	0.00	0.00	0.00	0.00
ENST00000507510.6	ENSG00000006283.17	7014	6782.95	0.00	0.00	0.00	0.00
ENST00000507609.5	ENSG00000006283.17	6849	6617.95	0.00	0.00	0.00	0.00
ENST00000507896.5	ENSG00000006283.17	6600	6368.95	0.00	0.00	0.00	0.00
ENST00000510115.5	ENSG00000006283.17	6912	6680.95	0.00	0.00	0.00	0.00
ENST00000510366.5	ENSG00000006283.17	6714	6482.95	0.00	0.00	0.00	0.00
ENST00000511765.5	ENSG00000006283.17	6767	6535.95	0.00	0.00	0.00	0.00
ENST00000511768.5	ENSG00000006283.17	6731	6499.95	0.00	0.00	0.00	0.00
ENST00000512389.5	ENSG00000006283.17	6837	6605.95	0.00	0.00	0.00	0.00
ENST00000513689.6	ENSG00000006283.17	6879	6647.95	0.00	0.00	0.00	0.00
ENST00000513964.5	ENSG00000006283.17	6735	6503.95	0.00	0.00	0.00	0.00
ENST00000514079.5	ENSG00000006283.17	6891	6659.95	0.00	0.00	0.00	0.00
ENST00000514181.5	ENSG00000006283.17	6795	6563.95	0.00	0.00	0.00	0.00
ENST00000514717.5	ENSG00000006283.17	6699	6467.95	0.00	0.00	0.00	0.00
ENST00000515165.5	ENSG00000006283.17	6870	6638.95	0.00	0.00	0.00	0.00
ENST00000515411.5	ENSG00000006283.17	6960	6728.95	0.00	0.00	0.00	0.00
ENST00000515765.5	ENSG00000006283.17	6981	6749.95	0.00	0.00	0.00	0.00
ENST00000570567.1	ENSG00000006283.17	1255	1023.95	0.00	0.00	0.00	0.00
ENST00000326577.8	ENSG00000006327.13	1033	801.95	794.05	34.53	25.49	46.63
ENST00000341627.5	ENSG00000006327.13	881	649.96	696.43	37.36	27.59	50.46
ENST00000571351.1	ENSG00000006327.13	1678	1446.95	19.82	0.48	0.35	0.65
ENST00000573001.5	ENSG00000006327.13	648	417.09	0.00	0.00	0.00	0.00
ENST00000574699.1	ENSG00000006327.13	583	352.18	15.23	1.51	1.11	2.04
ENST00000575124.1	ENSG00000006327.13	1133	901.95	4.47	0.17	0.13	0.23
ENST00000575836.1	ENSG00000006327.13	161	4.16	0.00	0.00	0.00	0.00
ENST00000493273.2	ENSG00000006377.10	1612	1380.95	0.00	0.00	0.00	0.00
ENST00000518156.2	ENSG00000006377.10	2304	2072.95	0.00	0.00	0.00	0.00
ENST00000555308.1	ENSG00000006377.10	666	435.07	0.00	0.00	0.00	0.00
ENST00000381250.8	ENSG00000006432.15	4025	3793.95	78.75	0.72	0.53	91.67
ENST00000553414.5	ENSG00000006432.15	3544	3312.95	6.25	0.07	0.05	8.33
ENST00000554024.1	ENSG00000006432.15	548	317.26	0.00	0.00	0.00	0.00
ENST00000554146.1	ENSG00000006432.15	2982	2750.95	0.00	0.00	0.00	0.00
ENST00000554752.6	ENSG00000006432.15	11169	10937.95	0.00	0.00	0.00	0.00
ENST00000555993.6	ENSG00000006432.15	4449	4217.95	0.00	0.00	0.00	0.00
ENST00000611979.4	ENSG00000006432.15	10497	10265.95	0.00	0.00	0.00	0.00
ENST00000005257.6	ENSG00000006451.7	2880	2648.95	2330.93	30.68	22.65	98.61
ENST00000434466.1	ENSG00000006451.7	768	537.00	0.00	0.00	0.00	0.00
ENST00000436179.1	ENSG00000006451.7	882	650.96	7.91	0.42	0.31	1.36
ENST00000466491.1	ENSG00000006451.7	320	95.26	0.00	0.00	0.00	0.00
ENST00000468201.1	ENSG00000006451.7	705	474.04	0.13	0.01	0.01	0.03
ENST00000005260.8	ENSG00000006453.13	3622	3390.95	1607.33	16.53	12.20	92.86
ENST00000462558.5	ENSG00000006453.13	1250	1018.95	28.66	0.98	0.72	5.51
ENST00000473569.1	ENSG00000006453.13	639	408.10	0.00	0.00	0.00	0.00
ENST00000479789.1	ENSG00000006453.13	521	290.34	0.00	0.00	0.00	0.00
ENST00000480580.1	ENSG00000006453.13	689	458.05	3.81	0.29	0.21	1.63
ENST00000397560.6	ENSG00000006459.10	9272	9040.95	1147.57	4.43	3.27	41.13
ENST00000472616.1	ENSG00000006459.10	7943	7711.95	0.00	0.00	0.00	0.00
ENST00000478996.1	ENSG00000006459.10	624	393.12	71.43	6.34	4.68	58.87
ENST00000242066.9	ENSG00000006468.13	6348	6116.95	0.00	0.00	0.00	0.00
ENST00000399357.7	ENSG00000006468.13	6096	5864.95	0.00	0.00	0.00	0.00
ENST00000403527.5	ENSG00000006468.13	3363	3131.95	1037.80	11.55	8.53	3.54
ENST00000403685.5	ENSG00000006468.13	1603	1371.95	101.12	2.57	1.90	0.79
ENST00000405192.6	ENSG00000006468.13	4402	4170.95	474.30	3.97	2.93	1.22
ENST00000405218.6	ENSG00000006468.13	3391	3159.95	1718.73	18.97	14.00	5.82
ENST00000405358.8	ENSG00000006468.13	4181	3949.95	859.06	7.58	5.60	2.33
ENST00000420159.6	ENSG00000006468.13	6231	5999.95	0.00	0.00	0.00	0.00
ENST00000421381.5	ENSG00000006468.13	554	323.25	1984.44	214.08	158.05	65.64
ENST00000430479.5	ENSG00000006468.13	6740	6508.95	162.57	0.87	0.64	0.27
ENST00000431887.5	ENSG00000006468.13	580	349.19	9.36	0.93	0.69	0.29
ENST00000433547.1	ENSG00000006468.13	546	315.27	44.89	4.97	3.67	1.52
ENST00000438956.5	ENSG00000006468.13	1141	909.95	0.00	0.00	0.00	0.00
ENST00000443137.5	ENSG00000006468.13	2050	1818.95	1266.35	24.28	17.92	7.44
ENST00000443608.5	ENSG00000006468.13	784	552.99	0.00	0.00	0.00	0.00
ENST00000460438.5	ENSG00000006468.13	570	339.21	0.00	0.00	0.00	0.00
ENST00000472931.6	ENSG00000006468.13	1296	1064.95	58.21	1.91	1.41	0.58
ENST00000476355.5	ENSG00000006468.13	846	614.97	251.73	14.27	10.54	4.38
ENST00000476720.6	ENSG00000006468.13	848	616.97	0.00	0.00	0.00	0.00
ENST00000483075.1	ENSG00000006468.13	622	391.12	68.32	6.09	4.50	1.87
ENST00000485475.1	ENSG00000006468.13	550	319.26	13.77	1.50	1.11	0.46
ENST00000493831.1	ENSG00000006468.13	536	305.29	110.36	12.61	9.31	3.86
ENST00000497115.5	ENSG00000006468.13	584	353.18	0.00	0.00	0.00	0.00
ENST00000355413.8	ENSG00000006530.15	3849	3617.95	12.20	0.12	0.09	0.24
ENST00000465241.5	ENSG00000006530.15	988	756.95	90.49	4.17	3.08	8.40
ENST00000473247.5	ENSG00000006530.15	1550	1318.95	727.88	19.24	14.21	38.79
ENST00000473884.5	ENSG00000006530.15	568	337.21	183.02	18.93	13.97	38.14
ENST00000492693.5	ENSG00000006530.15	1046	814.95	0.00	0.00	0.00	0.00
ENST00000494053.1	ENSG00000006530.15	567	336.21	16.58	1.72	1.27	3.47
ENST00000494688.1	ENSG00000006530.15	951	719.95	89.96	4.36	3.22	8.78
ENST00000495028.5	ENSG00000006530.15	567	336.21	0.00	0.00	0.00	0.00
ENST00000496273.1	ENSG00000006530.15	491	260.48	0.00	0.00	0.00	0.00
ENST00000496784.1	ENSG00000006530.15	921	689.95	10.43	0.53	0.39	1.06
ENST00000629555.2	ENSG00000006530.15	2765	2533.95	40.44	0.56	0.41	1.12
ENST00000342456.10	ENSG00000006534.15	2786	2554.95	1.76	0.02	0.02	0.95
ENST00000527514.1	ENSG00000006534.15	603	372.15	0.00	0.00	0.00	0.00
ENST00000612297.4	ENSG00000006534.15	1231	999.95	18.53	0.65	0.48	25.57
ENST00000614849.4	ENSG00000006534.15	2280	2048.95	41.23	0.70	0.52	27.76
ENST00000615368.4	ENSG00000006534.15	5884	5652.95	7.13	0.04	0.03	1.74
ENST00000615463.4	ENSG00000006534.15	1300	1068.95	1.93	0.06	0.05	2.48
ENST00000616697.1	ENSG00000006534.15	818	586.98	0.00	0.00	0.00	0.00
ENST00000617288.4	ENSG00000006534.15	2078	1846.95	13.07	0.25	0.18	9.77
ENST00000617449.4	ENSG00000006534.15	709	478.03	0.00	0.00	0.00	0.00
ENST00000619675.4	ENSG00000006534.15	1594	1362.95	31.35	0.80	0.59	31.74
ENST00000371274.8	ENSG00000006555.10	2149	1917.95	0.00	0.00	0.00	0.00
ENST00000371276.8	ENSG00000006555.10	3345	3113.95	0.00	0.00	0.00	0.00
ENST00000448308.2	ENSG00000006555.10	686	455.05	0.00	0.00	0.00	0.00
ENST00000474654.1	ENSG00000006555.10	628	397.11	0.00	0.00	0.00	0.00
ENST00000488771.1	ENSG00000006555.10	2350	2118.95	0.00	0.00	0.00	0.00
ENST00000248550.7	ENSG00000006576.16	4778	4546.95	0.00	0.00	0.00	0.00
ENST00000275575.11	ENSG00000006576.16	4541	4309.95	0.00	0.00	0.00	0.00
ENST00000307305.12	ENSG00000006576.16	4793	4561.95	880.89	6.73	4.97	24.14
ENST00000415251.6	ENSG00000006576.16	1738	1506.95	31.64	0.73	0.54	2.63
ENST00000416283.6	ENSG00000006576.16	5198	4966.95	0.00	0.00	0.00	0.00
ENST00000422959.6	ENSG00000006576.16	3525	3293.95	112.27	1.19	0.88	4.26
ENST00000424760.5	ENSG00000006576.16	1977	1745.95	558.74	11.16	8.24	40.01
ENST00000450574.5	ENSG00000006576.16	2516	2284.95	0.00	0.00	0.00	0.00
ENST00000454592.5	ENSG00000006576.16	1563	1331.95	31.21	0.82	0.60	2.93
ENST00000468351.1	ENSG00000006576.16	305	82.16	13.73	5.83	4.30	20.89
ENST00000470215.1	ENSG00000006576.16	606	375.14	10.79	1.00	0.74	3.60
ENST00000479515.1	ENSG00000006576.16	2467	2235.95	27.74	0.43	0.32	1.55
ENST00000005180.8	ENSG00000006606.8	526	295.33	8.00	0.94	0.70	100.00
ENST00000394905.2	ENSG00000006606.8	703	472.04	0.00	0.00	0.00	0.00
ENST00000264042.7	ENSG00000006607.13	4051	3819.95	714.29	6.52	4.81	6.86
ENST00000373287.8	ENSG00000006607.13	2580	2348.95	158.43	2.35	1.74	2.47
ENST00000412332.1	ENSG00000006607.13	550	319.26	0.00	0.00	0.00	0.00
ENST00000413432.2	ENSG00000006607.13	6065	5833.95	3403.09	20.34	15.02	21.39
ENST00000418082.1	ENSG00000006607.13	456	225.74	0.00	0.00	0.00	0.00
ENST00000422951.1	ENSG00000006607.13	578	347.19	16.84	1.69	1.25	1.78
ENST00000444371.1	ENSG00000006607.13	587	356.18	55.54	5.44	4.01	5.72
ENST00000445489.1	ENSG00000006607.13	538	307.29	18.66	2.12	1.56	2.23
ENST00000464142.5	ENSG00000006607.13	442	211.89	0.00	0.00	0.00	0.00
ENST00000467260.1	ENSG00000006607.13	471	240.61	0.00	0.00	0.00	0.00
ENST00000470617.1	ENSG00000006607.13	3273	3041.95	85.95	0.99	0.73	1.04
ENST00000471447.5	ENSG00000006607.13	580	349.19	16.00	1.60	1.18	1.68
ENST00000473082.5	ENSG00000006607.13	397	167.71	0.00	0.00	0.00	0.00
ENST00000473510.1	ENSG00000006607.13	272	55.52	0.00	0.00	0.00	0.00
ENST00000476799.1	ENSG00000006607.13	702	471.04	4.21	0.31	0.23	0.33
ENST00000478489.5	ENSG00000006607.13	617	386.13	0.00	0.00	0.00	0.00
ENST00000479427.5	ENSG00000006607.13	839	607.97	12.21	0.70	0.52	0.74
ENST00000485051.1	ENSG00000006607.13	575	344.20	382.10	38.71	28.58	40.71
ENST00000486736.5	ENSG00000006607.13	578	347.19	15.06	1.51	1.12	1.59
ENST00000491425.1	ENSG00000006607.13	484	253.52	0.00	0.00	0.00	0.00
ENST00000492868.1	ENSG00000006607.13	556	325.24	0.00	0.00	0.00	0.00
ENST00000496470.1	ENSG00000006607.13	582	351.18	2.44	0.24	0.18	0.25
ENST00000627550.2	ENSG00000006607.13	2122	1890.95	680.97	12.56	9.27	13.21
ENST00000005226.11	ENSG00000006611.15	2700	2468.95	0.00	0.00	0.00	0.00
ENST00000318024.8	ENSG00000006611.15	2237	2005.95	0.00	0.00	0.00	0.00
ENST00000526181.1	ENSG00000006611.15	1040	808.95	0.00	0.00	0.00	0.00
ENST00000526313.5	ENSG00000006611.15	2149	1917.95	0.00	0.00	0.00	0.00
ENST00000527020.5	ENSG00000006611.15	2159	1927.95	0.00	0.00	0.00	0.00
ENST00000527551.1	ENSG00000006611.15	371	142.61	0.00	0.00	0.00	0.00
ENST00000527720.5	ENSG00000006611.15	2278	2046.95	0.00	0.00	0.00	0.00
ENST00000529563.5	ENSG00000006611.15	942	710.95	0.00	0.00	0.00	0.00
ENST00000530700.1	ENSG00000006611.15	403	173.56	0.00	0.00	0.00	0.00
ENST00000534556.1	ENSG00000006611.15	244	36.23	0.00	0.00	0.00	0.00
ENST00000624811.1	ENSG00000006611.15	1194	962.95	0.00	0.00	0.00	0.00
ENST00000005374.10	ENSG00000006625.17	1032	800.95	10.40	0.45	0.33	0.43
ENST00000275428.8	ENSG00000006625.17	1173	941.95	1704.59	63.10	46.59	59.70
ENST00000409144.5	ENSG00000006625.17	836	604.97	0.00	0.00	0.00	0.00
ENST00000409390.5	ENSG00000006625.17	767	536.00	4.82	0.31	0.23	0.30
ENST00000409436.2	ENSG00000006625.17	954	722.95	307.20	14.82	10.94	14.02
ENST00000426081.5	ENSG00000006625.17	889	657.96	0.00	0.00	0.00	0.00
ENST00000440082.5	ENSG00000006625.17	1012	780.95	489.17	21.84	16.13	20.66
ENST00000447901.1	ENSG00000006625.17	784	552.99	82.11	5.18	3.82	4.90
ENST00000265728.5	ENSG00000006634.7	3907	3675.95	10.81	0.10	0.08	0.33
ENST00000413643.5	ENSG00000006634.7	2694	2462.95	205.74	2.91	2.15	9.47
ENST00000430279.5	ENSG00000006634.7	1274	1042.95	48.18	1.61	1.19	5.24
ENST00000431138.5	ENSG00000006634.7	2342	2110.95	629.20	10.39	7.67	33.78
ENST00000486925.1	ENSG00000006634.7	574	343.20	130.82	13.29	9.81	43.20
ENST00000495067.1	ENSG00000006634.7	797	565.98	37.95	2.34	1.73	7.60
ENST00000498144.5	ENSG00000006634.7	576	345.20	0.00	0.00	0.00	0.00
ENST00000498726.1	ENSG00000006634.7	552	321.25	1.09	0.12	0.09	0.38
ENST00000375190.8	ENSG00000006638.11	2608	2376.95	64.00	0.94	0.69	100.00
ENST00000411851.3	ENSG00000006638.11	1494	1262.95	0.00	0.00	0.00	0.00
ENST00000587717.1	ENSG00000006638.11	470	239.62	0.00	0.00	0.00	0.00
ENST00000589966.1	ENSG00000006638.11	1814	1582.95	0.00	0.00	0.00	0.00
ENST00000005558.8	ENSG00000006652.13	1834	1602.95	54.27	1.18	0.87	2.43
ENST00000403825.7	ENSG00000006652.13	2290	2058.95	1813.06	30.71	22.67	63.23
ENST00000417662.1	ENSG00000006652.13	429	199.06	0.00	0.00	0.00	0.00
ENST00000421296.1	ENSG00000006652.13	1034	802.95	21.33	0.93	0.68	1.91
ENST00000429071.5	ENSG00000006652.13	1938	1706.95	57.48	1.17	0.87	2.42
ENST00000432734.1	ENSG00000006652.13	574	343.20	0.00	0.00	0.00	0.00
ENST00000440625.5	ENSG00000006652.13	891	659.96	14.89	0.79	0.58	1.62
ENST00000443101.6	ENSG00000006652.13	440	209.91	0.00	0.00	0.00	0.00
ENST00000445335.1	ENSG00000006652.13	570	339.21	0.00	0.00	0.00	0.00
ENST00000462155.2	ENSG00000006652.13	437	206.95	0.00	0.00	0.00	0.00
ENST00000466459.5	ENSG00000006652.13	555	324.24	8.34	0.90	0.66	1.85
ENST00000470441.1	ENSG00000006652.13	664	433.07	157.91	12.71	9.39	26.18
ENST00000476927.5	ENSG00000006652.13	486	255.51	0.00	0.00	0.00	0.00
ENST00000486688.1	ENSG00000006652.13	567	336.21	0.00	0.00	0.00	0.00
ENST00000489994.5	ENSG00000006652.13	1721	1489.95	3.85	0.09	0.07	0.19
ENST00000535603.5	ENSG00000006652.13	3397	3165.95	7.87	0.09	0.06	0.18
ENST00000621379.4	ENSG00000006652.13	3232	3000.95	0.00	0.00	0.00	0.00
ENST00000360675.7	ENSG00000006659.12	773	542.00	0.00	0.00	0.00	0.00
ENST00000392052.7	ENSG00000006659.12	774	542.99	0.00	0.00	0.00	0.00
ENST00000601802.1	ENSG00000006659.12	469	238.63	0.00	0.00	0.00	0.00
ENST00000261643.7	ENSG00000006695.10	2873	2641.95	154.03	2.03	1.50	21.88
ENST00000429152.6	ENSG00000006695.10	875	643.96	108.95	5.90	4.36	63.48
ENST00000580561.1	ENSG00000006695.10	1384	1152.95	0.00	0.00	0.00	0.00
ENST00000581931.5	ENSG00000006695.10	1509	1277.95	49.86	1.36	1.00	14.64
ENST00000265755.7	ENSG00000006704.10	3430	3198.95	38.33	0.42	0.31	4.06
ENST00000424337.6	ENSG00000006704.10	3077	2845.95	228.37	2.80	2.07	27.21
ENST00000455841.6	ENSG00000006704.10	3315	3083.95	21.89	0.25	0.18	2.41
ENST00000470715.1	ENSG00000006704.10	824	592.97	5.23	0.31	0.23	2.99
ENST00000476977.5	ENSG00000006704.10	5868	5636.95	31.63	0.20	0.14	1.90
ENST00000486086.1	ENSG00000006704.10	440	209.91	37.74	6.27	4.63	60.96
ENST00000489094.1	ENSG00000006704.10	2274	2042.95	2.81	0.05	0.04	0.47
ENST00000221265.7	ENSG00000006712.14	2066	1834.95	2153.36	40.92	30.21	97.69
ENST00000416728.3	ENSG00000006712.14	1383	1151.95	0.00	0.00	0.00	0.00
ENST00000595379.1	ENSG00000006712.14	281	62.43	0.00	0.00	0.00	0.00
ENST00000595564.5	ENSG00000006712.14	1810	1578.95	0.00	0.00	0.00	0.00
ENST00000595797.5	ENSG00000006712.14	760	529.00	0.00	0.00	0.00	0.00
ENST00000597365.1	ENSG00000006712.14	606	375.14	4.36	0.40	0.30	0.97
ENST00000598127.1	ENSG00000006712.14	558	327.24	5.29	0.56	0.42	1.34
ENST00000598594.1	ENSG00000006712.14	280	61.65	0.00	0.00	0.00	0.00
ENST00000265745.13	ENSG00000006715.15	769	538.00	87.42	5.67	4.18	1.77
ENST00000310301.8	ENSG00000006715.15	5903	5671.95	102.67	0.63	0.47	0.20
ENST00000395969.6	ENSG00000006715.15	3181	2949.95	7415.00	87.65	64.71	27.31
ENST00000413141.5	ENSG00000006715.15	575	344.20	77.70	7.87	5.81	2.45
ENST00000414632.5	ENSG00000006715.15	548	317.26	234.34	25.76	19.02	8.03
ENST00000418457.6	ENSG00000006715.15	532	301.31	66.25	7.67	5.66	2.39
ENST00000439468.1	ENSG00000006715.15	354	126.47	19.47	5.37	3.96	1.67
ENST00000448833.5	ENSG00000006715.15	711	480.03	12.46	0.91	0.67	0.28
ENST00000457055.1	ENSG00000006715.15	465	234.66	0.00	0.00	0.00	0.00
ENST00000462429.1	ENSG00000006715.15	347	119.91	19.74	5.74	4.24	1.79
ENST00000466017.1	ENSG00000006715.15	591	360.17	1603.98	155.29	114.66	48.39
ENST00000482217.1	ENSG00000006715.15	951	719.95	72.96	3.53	2.61	1.10
ENST00000485955.1	ENSG00000006715.15	571	340.21	0.00	0.00	0.00	0.00
ENST00000490924.1	ENSG00000006715.15	496	265.45	113.01	14.85	10.96	4.63
ENST00000262444.13	ENSG00000006740.16	3001	2769.95	0.00	0.00	0.00	0.00
ENST00000340825.7	ENSG00000006740.16	4211	3979.95	39.38	0.35	0.25	76.91
ENST00000379672.9	ENSG00000006740.16	4228	3996.95	0.00	0.00	0.00	0.00
ENST00000538915.2	ENSG00000006740.16	666	435.07	0.00	0.00	0.00	0.00
ENST00000544416.6	ENSG00000006740.16	2533	2301.95	0.00	0.00	0.00	0.00
ENST00000578087.1	ENSG00000006740.16	559	328.23	0.00	0.00	0.00	0.00
ENST00000578442.1	ENSG00000006740.16	1119	887.95	0.00	0.00	0.00	0.00
ENST00000580768.5	ENSG00000006740.16	4143	3911.95	11.62	0.10	0.08	23.09
ENST00000581437.1	ENSG00000006740.16	629	398.11	0.00	0.00	0.00	0.00
ENST00000583608.1	ENSG00000006740.16	730	499.02	0.00	0.00	0.00	0.00
ENST00000584974.1	ENSG00000006740.16	4428	4196.95	0.00	0.00	0.00	0.00
ENST00000616670.4	ENSG00000006740.16	884	652.96	0.00	0.00	0.00	0.00
ENST00000338034.8	ENSG00000006744.18	3148	2916.95	110.05	1.32	0.97	4.31
ENST00000395962.6	ENSG00000006744.18	2924	2692.95	313.46	4.06	3.00	13.31
ENST00000426905.7	ENSG00000006744.18	2671	2439.95	213.70	3.05	2.25	10.01
ENST00000446899.5	ENSG00000006744.18	858	626.96	15.53	0.86	0.64	2.83
ENST00000465825.5	ENSG00000006744.18	2793	2561.95	23.37	0.32	0.23	1.04
ENST00000476042.1	ENSG00000006744.18	428	198.08	5.70	1.00	0.74	3.29
ENST00000480891.5	ENSG00000006744.18	2737	2505.95	32.74	0.46	0.34	1.49
ENST00000484122.5	ENSG00000006744.18	3738	3506.95	13.13	0.13	0.10	0.43
ENST00000487229.6	ENSG00000006744.18	2452	2220.95	0.00	0.00	0.00	0.00
ENST00000491478.5	ENSG00000006744.18	758	527.00	22.40	1.48	1.09	4.86
ENST00000492559.5	ENSG00000006744.18	615	384.13	0.00	0.00	0.00	0.00
ENST00000578071.1	ENSG00000006744.18	579	348.19	0.00	0.00	0.00	0.00
ENST00000578104.1	ENSG00000006744.18	664	433.07	8.74	0.70	0.52	2.31
ENST00000578991.5	ENSG00000006744.18	550	319.26	6.70	0.73	0.54	2.40
ENST00000580504.5	ENSG00000006744.18	579	348.19	0.00	0.00	0.00	0.00
ENST00000581499.6	ENSG00000006744.18	581	350.19	0.00	0.00	0.00	0.00
ENST00000583371.5	ENSG00000006744.18	479	248.55	0.00	0.00	0.00	0.00
ENST00000584650.5	ENSG00000006744.18	2087	1855.95	314.81	5.91	4.37	19.39
ENST00000609101.5	ENSG00000006744.18	866	634.96	4.30	0.24	0.17	0.77
ENST00000609345.1	ENSG00000006744.18	849	617.97	181.36	10.23	7.56	33.55
ENST00000609757.5	ENSG00000006744.18	588	357.17	0.00	0.00	0.00	0.00
ENST00000297029.9	ENSG00000006747.14	9713	9481.95	0.00	0.00	0.00	0.00
ENST00000341757.9	ENSG00000006747.14	2569	2337.95	70.46	1.05	0.78	53.28
ENST00000417018.1	ENSG00000006747.14	549	318.26	0.00	0.00	0.00	0.00
ENST00000436854.1	ENSG00000006747.14	570	339.21	0.00	0.00	0.00	0.00
ENST00000473722.5	ENSG00000006747.14	656	425.08	0.00	0.00	0.00	0.00
ENST00000476649.1	ENSG00000006747.14	969	737.95	1.16	0.05	0.04	2.77
ENST00000486980.5	ENSG00000006747.14	558	327.24	0.00	0.00	0.00	0.00
ENST00000518849.1	ENSG00000006747.14	536	305.29	0.00	0.00	0.00	0.00
ENST00000519209.5	ENSG00000006747.14	2660	2428.95	60.38	0.87	0.64	43.95
ENST00000523729.5	ENSG00000006747.14	585	354.18	0.00	0.00	0.00	0.00
ENST00000217890.10	ENSG00000006756.15	2160	1928.95	22.79	0.41	0.30	1.95
ENST00000381154.5	ENSG00000006756.15	5159	4927.95	283.62	2.01	1.48	9.50
ENST00000458014.1	ENSG00000006756.15	580	349.19	0.00	0.00	0.00	0.00
ENST00000481340.1	ENSG00000006756.15	352	124.59	0.00	0.00	0.00	0.00
ENST00000494870.5	ENSG00000006756.15	663	432.07	228.89	18.47	13.64	87.49
ENST00000495294.1	ENSG00000006756.15	2032	1800.95	11.54	0.22	0.16	1.06
ENST00000559324.1	ENSG00000006756.15	567	336.21	0.00	0.00	0.00	0.00
ENST00000381042.8	ENSG00000006757.11	3372	3140.95	70.82	0.79	0.58	7.41
ENST00000442940.1	ENSG00000006757.11	652	421.09	94.78	7.85	5.79	74.01
ENST00000444736.5	ENSG00000006757.11	2752	2520.95	142.40	1.97	1.45	18.57
ENST00000537427.5	ENSG00000006757.11	2559	2327.95	0.00	0.00	0.00	0.00
ENST00000252172.8	ENSG00000006788.12	5992	5760.95	0.00	0.00	0.00	0.00
ENST00000418404.7	ENSG00000006788.12	6296	6064.95	0.00	0.00	0.00	0.00
ENST00000621918.1	ENSG00000006788.12	5916	5684.95	27.36	0.17	0.12	100.00
ENST00000357103.4	ENSG00000006831.9	4018	3786.95	7418.97	68.32	50.44	85.53
ENST00000535774.1	ENSG00000006831.9	488	257.50	36.97	5.01	3.70	6.27
ENST00000537190.1	ENSG00000006831.9	569	338.21	46.03	4.75	3.50	5.94
ENST00000537545.1	ENSG00000006831.9	484	253.52	0.00	0.00	0.00	0.00
ENST00000540974.1	ENSG00000006831.9	480	249.55	0.00	0.00	0.00	0.00
ENST00000543456.1	ENSG00000006831.9	434	203.99	0.00	0.00	0.00	0.00
ENST00000544470.1	ENSG00000006831.9	793	561.99	29.03	1.80	1.33	2.26
ENST00000265334.8	ENSG00000006837.11	2130	1898.95	13.04	0.24	0.18	3.13
ENST00000518990.5	ENSG00000006837.11	466	235.65	0.00	0.00	0.00	0.00
ENST00000519312.5	ENSG00000006837.11	1198	966.95	21.29	0.77	0.57	10.03
ENST00000520592.1	ENSG00000006837.11	652	421.09	54.30	4.50	3.32	58.73
ENST00000520693.5	ENSG00000006837.11	1417	1185.95	4.38	0.13	0.10	1.68
ENST00000521118.5	ENSG00000006837.11	2160	1928.95	0.00	0.00	0.00	0.00
ENST00000521755.1	ENSG00000006837.11	586	355.18	11.81	1.16	0.86	15.14
ENST00000522501.1	ENSG00000006837.11	432	202.02	0.00	0.00	0.00	0.00
ENST00000523054.5	ENSG00000006837.11	1775	1543.95	0.00	0.00	0.00	0.00
ENST00000523832.1	ENSG00000006837.11	1501	1269.95	31.47	0.86	0.64	11.29
ENST00000005756.4	ENSG00000007001.12	2224	1992.95	1.50	0.03	0.02	4.57
ENST00000460456.1	ENSG00000007001.12	1003	771.95	0.00	0.00	0.00	0.00
ENST00000489438.1	ENSG00000007001.12	901	669.95	10.50	0.55	0.40	95.43
ENST00000605860.5	ENSG00000007001.12	2435	2203.95	0.00	0.00	0.00	0.00
ENST00000005995.7	ENSG00000007038.10	1101	869.95	22.68	0.91	0.67	92.01
ENST00000450020.7	ENSG00000007038.10	1106	874.95	0.00	0.00	0.00	0.00
ENST00000570594.5	ENSG00000007038.10	809	577.98	0.00	0.00	0.00	0.00
ENST00000570629.5	ENSG00000007038.10	626	395.12	0.00	0.00	0.00	0.00
ENST00000571141.1	ENSG00000007038.10	484	253.52	0.00	0.00	0.00	0.00
ENST00000574265.1	ENSG00000007038.10	860	628.96	0.00	0.00	0.00	0.00
ENST00000574813.5	ENSG00000007038.10	873	641.96	0.00	0.00	0.00	0.00
ENST00000575199.1	ENSG00000007038.10	679	448.06	0.00	0.00	0.00	0.00
ENST00000575739.1	ENSG00000007038.10	378	149.32	0.00	0.00	0.00	0.00
ENST00000577043.1	ENSG00000007038.10	814	582.98	1.32	0.08	0.06	7.99
ENST00000262891.8	ENSG00000007047.14	3573	3341.95	68.39	0.71	0.53	15.38
ENST00000300843.8	ENSG00000007047.14	5209	4977.95	0.00	0.00	0.00	0.00
ENST00000587566.5	ENSG00000007047.14	553	322.25	0.00	0.00	0.00	0.00
ENST00000588533.5	ENSG00000007047.14	625	394.12	0.00	0.00	0.00	0.00
ENST00000588621.5	ENSG00000007047.14	2024	1792.95	64.66	1.26	0.93	27.10
ENST00000590897.1	ENSG00000007047.14	717	486.03	3.63	0.26	0.19	5.61
ENST00000590909.1	ENSG00000007047.14	594	363.16	3.61	0.35	0.26	7.47
ENST00000592207.5	ENSG00000007047.14	789	557.99	3.85	0.24	0.18	5.18
ENST00000592762.5	ENSG00000007047.14	683	452.06	0.00	0.00	0.00	0.00
ENST00000620044.4	ENSG00000007047.14	2105	1873.95	0.00	0.00	0.00	0.00
ENST00000622871.1	ENSG00000007047.14	1147	915.95	47.86	1.82	1.35	39.26
ENST00000447510.6	ENSG00000007062.11	3977	3745.95	16.01	0.15	0.11	4.66
ENST00000502501.1	ENSG00000007062.11	568	337.21	0.00	0.00	0.00	0.00
ENST00000502943.1	ENSG00000007062.11	760	529.00	20.79	1.37	1.01	42.83
ENST00000503884.5	ENSG00000007062.11	622	391.12	0.00	0.00	0.00	0.00
ENST00000504842.5	ENSG00000007062.11	507	276.40	0.00	0.00	0.00	0.00
ENST00000505450.5	ENSG00000007062.11	4349	4117.95	0.00	0.00	0.00	0.00
ENST00000508167.5	ENSG00000007062.11	4014	3782.95	141.44	1.30	0.96	40.74
ENST00000508322.1	ENSG00000007062.11	551	320.25	0.00	0.00	0.00	0.00
ENST00000508940.1	ENSG00000007062.11	567	336.21	0.00	0.00	0.00	0.00
ENST00000510224.5	ENSG00000007062.11	4006	3774.95	0.00	0.00	0.00	0.00
ENST00000511153.5	ENSG00000007062.11	1595	1363.95	14.75	0.38	0.28	11.78
ENST00000511270.1	ENSG00000007062.11	291	70.44	0.00	0.00	0.00	0.00
ENST00000512304.2	ENSG00000007062.11	540	309.28	0.00	0.00	0.00	0.00
ENST00000513108.1	ENSG00000007062.11	565	334.22	0.00	0.00	0.00	0.00
ENST00000513448.5	ENSG00000007062.11	2042	1810.95	0.00	0.00	0.00	0.00
ENST00000513946.1	ENSG00000007062.11	581	350.19	0.00	0.00	0.00	0.00
ENST00000514693.5	ENSG00000007062.11	530	299.31	0.00	0.00	0.00	0.00
ENST00000514967.5	ENSG00000007062.11	568	337.21	0.00	0.00	0.00	0.00
ENST00000539194.5	ENSG00000007062.11	3884	3652.95	0.00	0.00	0.00	0.00
ENST00000540805.5	ENSG00000007062.11	3908	3676.95	0.00	0.00	0.00	0.00
ENST00000445755.6	ENSG00000007080.10	938	706.95	222.08	10.95	8.09	86.64
ENST00000596123.1	ENSG00000007080.10	580	349.19	0.00	0.00	0.00	0.00
ENST00000597436.5	ENSG00000007080.10	1055	823.95	39.92	1.69	1.25	13.36
ENST00000602080.1	ENSG00000007080.10	609	378.14	0.00	0.00	0.00	0.00
ENST00000187608.13	ENSG00000007129.17	1300	1068.95	0.00	0.00	0.00	0.00
ENST00000401445.3	ENSG00000007129.17	1008	776.95	0.00	0.00	0.00	0.00
ENST00000407170.6	ENSG00000007129.17	1691	1459.95	0.00	0.00	0.00	0.00
ENST00000457737.5	ENSG00000007129.17	1435	1203.95	7.32	0.21	0.16	47.71
ENST00000482870.6	ENSG00000007129.17	1534	1302.95	8.68	0.23	0.17	52.29
ENST00000618577.4	ENSG00000007129.17	451	220.79	0.00	0.00	0.00	0.00
ENST00000632983.1	ENSG00000007129.17	710	479.03	0.00	0.00	0.00	0.00
ENST00000397193.7	ENSG00000007168.12	1277	1045.95	2184.64	72.83	53.77	33.00
ENST00000397195.9	ENSG00000007168.12	5497	5265.95	6699.75	44.37	32.76	20.10
ENST00000570400.1	ENSG00000007168.12	661	430.08	6.85	0.56	0.41	0.25
ENST00000571289.1	ENSG00000007168.12	589	358.17	11.24	1.09	0.81	0.50
ENST00000571495.1	ENSG00000007168.12	1503	1271.95	449.43	12.32	9.10	5.58
ENST00000572915.6	ENSG00000007168.12	1361	1129.95	0.00	0.00	0.00	0.00
ENST00000574213.1	ENSG00000007168.12	634	403.11	6.00	0.52	0.38	0.24
ENST00000574468.1	ENSG00000007168.12	1021	789.95	40.68	1.80	1.33	0.81
ENST00000574816.5	ENSG00000007168.12	662	431.08	38.79	3.14	2.32	1.42
ENST00000575477.5	ENSG00000007168.12	694	463.05	0.00	0.00	0.00	0.00
ENST00000576586.5	ENSG00000007168.12	557	326.24	0.00	0.00	0.00	0.00
ENST00000609078.1	ENSG00000007168.12	570	339.21	780.89	80.28	59.27	36.37
ENST00000610190.1	ENSG00000007168.12	650	419.09	45.74	3.81	2.81	1.72
ENST00000313735.10	ENSG00000007171.16	4176	3944.95	403.00	3.56	2.63	100.00
ENST00000621962.1	ENSG00000007171.16	3345	3113.95	0.00	0.00	0.00	0.00
ENST00000262442.8	ENSG00000007174.17	13750	13518.95	0.00	0.00	0.00	0.00
ENST00000396001.6	ENSG00000007174.17	3145	2913.95	1342.09	16.06	11.86	47.01
ENST00000454412.6	ENSG00000007174.17	13452	13220.95	237.85	0.63	0.46	1.84
ENST00000578834.1	ENSG00000007174.17	542	311.28	66.24	7.42	5.48	21.72
ENST00000579406.1	ENSG00000007174.17	1906	1674.95	0.00	0.00	0.00	0.00
ENST00000579602.1	ENSG00000007174.17	429	199.06	0.00	0.00	0.00	0.00
ENST00000579703.1	ENSG00000007174.17	854	622.96	28.11	1.57	1.16	4.61
ENST00000579813.1	ENSG00000007174.17	313	89.09	0.00	0.00	0.00	0.00
ENST00000579828.5	ENSG00000007174.17	1986	1754.95	1.00	0.02	0.01	0.06
ENST00000580255.1	ENSG00000007174.17	546	315.27	69.77	7.72	5.70	22.59
ENST00000581682.1	ENSG00000007174.17	1460	1228.95	15.68	0.44	0.33	1.30
ENST00000583192.1	ENSG00000007174.17	712	481.03	0.00	0.00	0.00	0.00
ENST00000584663.1	ENSG00000007174.17	541	310.28	0.00	0.00	0.00	0.00
ENST00000585197.1	ENSG00000007174.17	610	379.14	0.00	0.00	0.00	0.00
ENST00000608377.5	ENSG00000007174.17	3147	2915.95	25.27	0.30	0.22	0.89
ENST00000389003.7	ENSG00000007202.14	6852	6620.95	461.19	2.43	1.79	1.33
ENST00000528896.6	ENSG00000007202.14	7407	7175.95	8090.78	39.32	29.03	21.56
ENST00000544884.5	ENSG00000007202.14	6856	6624.95	4071.90	21.43	15.82	11.75
ENST00000577261.1	ENSG00000007202.14	862	630.96	602.43	33.29	24.58	18.26
ENST00000577417.5	ENSG00000007202.14	1839	1607.95	222.01	4.81	3.55	2.64
ENST00000577580.1	ENSG00000007202.14	581	350.19	41.23	4.11	3.03	2.25
ENST00000579253.1	ENSG00000007202.14	446	215.84	30.48	4.92	3.64	2.70
ENST00000579924.6	ENSG00000007202.14	477	246.57	0.00	0.00	0.00	0.00
ENST00000580395.1	ENSG00000007202.14	577	346.19	39.40	3.97	2.93	2.18
ENST00000580882.5	ENSG00000007202.14	1582	1350.95	34.87	0.90	0.66	0.49
ENST00000581064.1	ENSG00000007202.14	555	324.24	36.93	3.97	2.93	2.18
ENST00000581267.1	ENSG00000007202.14	449	218.81	373.10	59.46	43.90	32.61
ENST00000582417.1	ENSG00000007202.14	574	343.20	18.10	1.84	1.36	1.01
ENST00000582901.1	ENSG00000007202.14	509	278.39	1.09	0.14	0.10	0.08
ENST00000583403.5	ENSG00000007202.14	1271	1039.95	0.00	0.00	0.00	0.00
ENST00000583860.1	ENSG00000007202.14	432	202.02	10.15	1.75	1.29	0.96
ENST00000314669.9	ENSG00000007216.14	2711	2479.95	0.00	0.00	0.00	0.00
ENST00000444914.7	ENSG00000007216.14	2855	2623.95	0.00	0.00	0.00	0.00
ENST00000459818.2	ENSG00000007216.14	2466	2234.95	0.00	0.00	0.00	0.00
ENST00000541739.6	ENSG00000007216.14	1230	998.95	0.00	0.00	0.00	0.00
ENST00000545060.2	ENSG00000007216.14	1276	1044.95	0.00	0.00	0.00	0.00
ENST00000577903.5	ENSG00000007216.14	2217	1985.95	0.00	0.00	0.00	0.00
ENST00000579281.5	ENSG00000007216.14	2320	2088.95	0.00	0.00	0.00	0.00
ENST00000323816.8	ENSG00000007237.18	8033	7801.95	0.00	0.00	0.00	0.00
ENST00000396115.6	ENSG00000007237.18	929	697.95	0.00	0.00	0.00	0.00
ENST00000432992.6	ENSG00000007237.18	4970	4738.95	24.59	0.18	0.13	1.18
ENST00000437099.6	ENSG00000007237.18	8003	7771.95	764.42	3.43	2.53	22.32
ENST00000542249.5	ENSG00000007237.18	1799	1567.95	0.00	0.00	0.00	0.00
ENST00000578456.1	ENSG00000007237.18	831	599.97	2.79	0.16	0.12	1.06
ENST00000578599.5	ENSG00000007237.18	556	325.24	0.00	0.00	0.00	0.00
ENST00000578655.1	ENSG00000007237.18	603	372.15	53.56	5.02	3.71	32.65
ENST00000579140.5	ENSG00000007237.18	474	243.59	0.00	0.00	0.00	0.00
ENST00000579158.5	ENSG00000007237.18	1528	1296.95	29.46	0.79	0.58	5.15
ENST00000580043.1	ENSG00000007237.18	544	313.27	29.66	3.30	2.44	21.48
ENST00000580811.5	ENSG00000007237.18	567	336.21	0.00	0.00	0.00	0.00
ENST00000580865.5	ENSG00000007237.18	2417	2185.95	5.41	0.09	0.06	0.56
ENST00000581112.5	ENSG00000007237.18	554	323.25	0.00	0.00	0.00	0.00
ENST00000581871.5	ENSG00000007237.18	538	307.29	0.00	0.00	0.00	0.00
ENST00000583882.5	ENSG00000007237.18	553	322.25	0.00	0.00	0.00	0.00
ENST00000584146.6	ENSG00000007237.18	732	501.02	0.00	0.00	0.00	0.00
ENST00000584389.5	ENSG00000007237.18	554	323.25	0.00	0.00	0.00	0.00
ENST00000585266.5	ENSG00000007237.18	3535	3303.95	227.11	2.40	1.77	15.60
ENST00000006275.8	ENSG00000007255.10	805	573.98	194.63	11.82	8.73	27.20
ENST00000585934.1	ENSG00000007255.10	758	527.00	423.14	28.00	20.67	64.41
ENST00000587818.1	ENSG00000007255.10	433	203.01	5.66	0.97	0.72	2.24
ENST00000588062.5	ENSG00000007255.10	695	464.05	35.57	2.67	1.97	6.15
ENST00000592647.1	ENSG00000007255.10	514	283.37	0.00	0.00	0.00	0.00
ENST00000310132.10	ENSG00000007264.14	2133	1901.95	0.00	0.00	0.00	0.00
ENST00000395040.6	ENSG00000007264.14	1907	1675.95	0.00	0.00	0.00	0.00
ENST00000395045.6	ENSG00000007264.14	2073	1841.95	0.00	0.00	0.00	0.00
ENST00000585778.5	ENSG00000007264.14	1994	1762.95	0.00	0.00	0.00	0.00
ENST00000587180.1	ENSG00000007264.14	741	510.01	0.00	0.00	0.00	0.00
ENST00000588983.5	ENSG00000007264.14	711	480.03	0.00	0.00	0.00	0.00
ENST00000590028.5	ENSG00000007264.14	724	493.02	0.00	0.00	0.00	0.00
ENST00000590493.5	ENSG00000007264.14	801	569.98	0.00	0.00	0.00	0.00
ENST00000590821.1	ENSG00000007264.14	659	428.08	0.00	0.00	0.00	0.00
ENST00000590849.1	ENSG00000007264.14	571	340.21	0.00	0.00	0.00	0.00
ENST00000590980.1	ENSG00000007264.14	562	331.23	0.00	0.00	0.00	0.00
ENST00000591059.1	ENSG00000007264.14	594	363.16	0.00	0.00	0.00	0.00
ENST00000592300.1	ENSG00000007264.14	544	313.27	0.00	0.00	0.00	0.00
ENST00000592612.1	ENSG00000007264.14	575	344.20	0.00	0.00	0.00	0.00
ENST00000619596.4	ENSG00000007264.14	1740	1508.95	26.00	0.60	0.44	100.00
ENST00000006724.7	ENSG00000007306.14	2489	2257.95	0.00	0.00	0.00	0.00
ENST00000401731.5	ENSG00000007306.14	1236	1004.95	0.00	0.00	0.00	0.00
ENST00000599715.1	ENSG00000007306.14	542	311.28	0.00	0.00	0.00	0.00
ENST00000602225.1	ENSG00000007306.14	524	293.33	0.00	0.00	0.00	0.00
ENST00000006750.7	ENSG00000007312.12	1269	1037.95	0.00	0.00	0.00	0.00
ENST00000349817.2	ENSG00000007312.12	378	149.32	0.00	0.00	0.00	0.00
ENST00000392795.7	ENSG00000007312.12	1254	1022.95	0.00	0.00	0.00	0.00
ENST00000558969.1	ENSG00000007312.12	563	332.22	0.00	0.00	0.00	0.00
ENST00000559358.1	ENSG00000007312.12	1159	927.95	24.00	0.90	0.67	100.00
ENST00000583260.1	ENSG00000007312.12	433	203.01	0.00	0.00	0.00	0.00
ENST00000435607.3	ENSG00000007314.11	7805	7573.95	3.00	0.01	0.01	50.00
ENST00000578147.5	ENSG00000007314.11	7805	7573.95	3.00	0.01	0.01	50.00
ENST00000581514.1	ENSG00000007314.11	567	336.21	0.00	0.00	0.00	0.00
ENST00000584310.1	ENSG00000007314.11	577	346.19	0.00	0.00	0.00	0.00
ENST00000343210.11	ENSG00000007341.18	1866	1634.95	316.91	6.76	4.99	22.59
ENST00000358039.8	ENSG00000007341.18	4528	4296.95	0.00	0.00	0.00	0.00
ENST00000360743.8	ENSG00000007341.18	4206	3974.95	31.52	0.28	0.20	0.92
ENST00000361846.7	ENSG00000007341.18	4348	4116.95	39.01	0.33	0.24	1.10
ENST00000369664.1	ENSG00000007341.18	862	630.96	0.00	0.00	0.00	0.00
ENST00000369666.5	ENSG00000007341.18	1815	1583.95	0.00	0.00	0.00	0.00
ENST00000369669.5	ENSG00000007341.18	1743	1511.95	46.93	1.08	0.80	3.62
ENST00000418497.5	ENSG00000007341.18	860	628.96	13.22	0.73	0.54	2.45
ENST00000459630.5	ENSG00000007341.18	765	534.00	1.12	0.07	0.05	0.25
ENST00000463235.5	ENSG00000007341.18	2574	2342.95	1.92	0.03	0.02	0.10
ENST00000466360.5	ENSG00000007341.18	329	103.35	0.00	0.00	0.00	0.00
ENST00000467335.5	ENSG00000007341.18	990	758.95	77.64	3.57	2.63	11.92
ENST00000470519.5	ENSG00000007341.18	834	602.97	0.00	0.00	0.00	0.00
ENST00000470683.1	ENSG00000007341.18	752	521.01	137.98	9.24	6.82	30.87
ENST00000473206.5	ENSG00000007341.18	821	589.97	42.64	2.52	1.86	8.42
ENST00000477332.5	ENSG00000007341.18	848	616.97	0.00	0.00	0.00	0.00
ENST00000477682.1	ENSG00000007341.18	300	77.91	0.00	0.00	0.00	0.00
ENST00000479436.5	ENSG00000007341.18	572	341.20	22.99	2.35	1.73	7.85
ENST00000480988.5	ENSG00000007341.18	1857	1625.95	4.49	0.10	0.07	0.32
ENST00000485753.5	ENSG00000007341.18	1023	791.95	11.05	0.49	0.36	1.63
ENST00000490067.5	ENSG00000007341.18	1780	1548.95	94.97	2.14	1.58	7.15
ENST00000490715.5	ENSG00000007341.18	4483	4251.95	0.00	0.00	0.00	0.00
ENST00000492274.1	ENSG00000007341.18	582	351.18	0.00	0.00	0.00	0.00
ENST00000495109.2	ENSG00000007341.18	591	360.17	0.00	0.00	0.00	0.00
ENST00000497235.5	ENSG00000007341.18	859	627.96	4.37	0.24	0.18	0.81
ENST00000497457.5	ENSG00000007341.18	1582	1350.95	0.00	0.00	0.00	0.00
ENST00000498197.1	ENSG00000007341.18	472	241.60	0.00	0.00	0.00	0.00
ENST00000498383.5	ENSG00000007341.18	685	454.05	0.00	0.00	0.00	0.00
ENST00000369912.2	ENSG00000007350.16	2566	2334.95	1.00	0.01	0.01	100.00
ENST00000369915.7	ENSG00000007350.16	2642	2410.95	0.00	0.00	0.00	0.00
ENST00000426203.5	ENSG00000007350.16	525	294.33	0.00	0.00	0.00	0.00
ENST00000426989.5	ENSG00000007350.16	622	391.12	0.00	0.00	0.00	0.00
ENST00000439635.5	ENSG00000007350.16	560	329.23	0.00	0.00	0.00	0.00
ENST00000463884.1	ENSG00000007350.16	441	210.90	0.00	0.00	0.00	0.00
ENST00000465168.1	ENSG00000007350.16	555	324.24	0.00	0.00	0.00	0.00
ENST00000482044.1	ENSG00000007350.16	565	334.22	0.00	0.00	0.00	0.00
ENST00000241001.12	ENSG00000007372.20	1631	1399.95	81.77	2.04	1.50	6.35
ENST00000379107.6	ENSG00000007372.20	2591	2359.95	0.00	0.00	0.00	0.00
ENST00000379109.6	ENSG00000007372.20	2157	1925.95	0.00	0.00	0.00	0.00
ENST00000379111.6	ENSG00000007372.20	1627	1395.95	146.34	3.66	2.70	11.40
ENST00000379115.8	ENSG00000007372.20	1763	1531.95	0.00	0.00	0.00	0.00
ENST00000379123.9	ENSG00000007372.20	2160	1928.95	10.61	0.19	0.14	0.60
ENST00000379129.6	ENSG00000007372.20	2616	2384.95	104.31	1.53	1.13	4.75
ENST00000379132.7	ENSG00000007372.20	2574	2342.95	96.57	1.44	1.06	4.48
ENST00000419022.5	ENSG00000007372.20	6922	6690.95	0.00	0.00	0.00	0.00
ENST00000423822.6	ENSG00000007372.20	567	336.21	0.00	0.00	0.00	0.00
ENST00000438681.5	ENSG00000007372.20	455	224.75	0.00	0.00	0.00	0.00
ENST00000455099.5	ENSG00000007372.20	497	266.45	0.00	0.00	0.00	0.00
ENST00000464174.5	ENSG00000007372.20	979	747.95	0.00	0.00	0.00	0.00
ENST00000470027.6	ENSG00000007372.20	2842	2610.95	0.00	0.00	0.00	0.00
ENST00000471303.5	ENSG00000007372.20	782	550.99	27.20	1.72	1.27	5.37
ENST00000474783.1	ENSG00000007372.20	702	471.04	2.07	0.15	0.11	0.48
ENST00000481563.5	ENSG00000007372.20	613	382.13	0.00	0.00	0.00	0.00
ENST00000494377.6	ENSG00000007372.20	2460	2228.95	40.38	0.63	0.47	1.97
ENST00000524853.5	ENSG00000007372.20	574	343.20	0.00	0.00	0.00	0.00
ENST00000525535.1	ENSG00000007372.20	677	446.06	0.00	0.00	0.00	0.00
ENST00000527769.5	ENSG00000007372.20	487	256.50	2.13	0.29	0.21	0.90
ENST00000530373.5	ENSG00000007372.20	572	341.20	104.63	10.69	7.89	33.33
ENST00000530714.5	ENSG00000007372.20	567	336.21	0.00	0.00	0.00	0.00
ENST00000531910.5	ENSG00000007372.20	643	412.10	48.72	4.12	3.04	12.85
ENST00000532175.5	ENSG00000007372.20	524	293.33	0.00	0.00	0.00	0.00
ENST00000532916.5	ENSG00000007372.20	627	396.12	32.36	2.85	2.10	8.88
ENST00000533156.1	ENSG00000007372.20	847	615.97	0.00	0.00	0.00	0.00
ENST00000533333.5	ENSG00000007372.20	6173	5941.95	13.40	0.08	0.06	0.25
ENST00000534353.5	ENSG00000007372.20	540	309.28	0.00	0.00	0.00	0.00
ENST00000534390.1	ENSG00000007372.20	578	347.19	25.01	2.51	1.85	7.83
ENST00000606377.5	ENSG00000007372.20	6860	6628.95	34.51	0.18	0.13	0.57
ENST00000007264.6	ENSG00000007376.7	2050	1818.95	4.82	0.09	0.07	20.79
ENST00000561734.5	ENSG00000007376.7	2159	1927.95	0.00	0.00	0.00	0.00
ENST00000562070.1	ENSG00000007376.7	954	722.95	1.13	0.05	0.04	12.25
ENST00000563560.1	ENSG00000007376.7	587	356.18	0.00	0.00	0.00	0.00
ENST00000565377.1	ENSG00000007376.7	940	708.95	6.05	0.30	0.22	66.96
ENST00000565503.5	ENSG00000007376.7	561	330.23	0.00	0.00	0.00	0.00
ENST00000565809.5	ENSG00000007376.7	1918	1686.95	0.00	0.00	0.00	0.00
ENST00000567114.5	ENSG00000007376.7	1835	1603.95	0.00	0.00	0.00	0.00
ENST00000567283.5	ENSG00000007376.7	835	603.97	0.00	0.00	0.00	0.00
ENST00000569601.5	ENSG00000007376.7	917	685.95	0.00	0.00	0.00	0.00
ENST00000262316.10	ENSG00000007384.15	2992	2760.95	249.52	3.15	2.33	9.32
ENST00000417043.5	ENSG00000007384.15	816	584.98	0.00	0.00	0.00	0.00
ENST00000419764.1	ENSG00000007384.15	435	204.98	0.00	0.00	0.00	0.00
ENST00000428730.5	ENSG00000007384.15	2751	2519.95	345.52	4.78	3.53	14.14
ENST00000448893.1	ENSG00000007384.15	901	669.95	364.18	18.96	14.00	56.08
ENST00000450643.5	ENSG00000007384.15	615	384.13	0.00	0.00	0.00	0.00
ENST00000472390.1	ENSG00000007384.15	577	346.19	20.84	2.10	1.55	6.21
ENST00000482904.1	ENSG00000007384.15	556	325.24	13.42	1.44	1.06	4.26
ENST00000486045.1	ENSG00000007384.15	914	682.95	36.24	1.85	1.37	5.47
ENST00000487201.1	ENSG00000007384.15	1708	1476.95	4.67	0.11	0.08	0.33
ENST00000493647.1	ENSG00000007384.15	935	703.95	28.60	1.42	1.05	4.19
ENST00000293872.12	ENSG00000007392.16	1456	1224.95	0.00	0.00	0.00	0.00
ENST00000337351.8	ENSG00000007392.16	2097	1865.95	672.09	12.56	9.27	3.35
ENST00000397780.5	ENSG00000007392.16	1335	1103.95	32.38	1.02	0.76	0.27
ENST00000397783.5	ENSG00000007392.16	1504	1272.95	1007.23	27.59	20.37	7.36
ENST00000418978.5	ENSG00000007392.16	989	757.95	1.38	0.06	0.05	0.02
ENST00000419516.5	ENSG00000007392.16	1211	979.95	0.00	0.00	0.00	0.00
ENST00000426094.5	ENSG00000007392.16	2737	2505.95	573.25	7.98	5.89	2.13
ENST00000428363.1	ENSG00000007392.16	498	267.44	0.00	0.00	0.00	0.00
ENST00000429378.5	ENSG00000007392.16	721	490.03	407.43	28.99	21.41	7.74
ENST00000430864.5	ENSG00000007392.16	695	464.05	0.00	0.00	0.00	0.00
ENST00000442701.1	ENSG00000007392.16	423	193.16	117.85	21.27	15.71	5.68
ENST00000443357.5	ENSG00000007392.16	833	601.97	96.46	5.59	4.13	1.49
ENST00000464711.5	ENSG00000007392.16	2134	1902.95	17.14	0.31	0.23	0.08
ENST00000467552.1	ENSG00000007392.16	569	338.21	11.48	1.18	0.87	0.32
ENST00000468732.5	ENSG00000007392.16	573	342.20	2339.62	238.41	176.02	63.62
ENST00000469109.1	ENSG00000007392.16	950	718.95	422.95	20.51	15.15	5.47
ENST00000490762.5	ENSG00000007392.16	2643	2411.95	423.18	6.12	4.52	1.63
ENST00000494366.5	ENSG00000007392.16	668	437.07	11.14	0.89	0.66	0.24
ENST00000494545.1	ENSG00000007392.16	725	494.02	0.00	0.00	0.00	0.00
ENST00000495349.5	ENSG00000007392.16	1006	774.95	49.41	2.22	1.64	0.59
ENST00000629543.2	ENSG00000007392.16	1520	1288.95	0.00	0.00	0.00	0.00
ENST00000266039.7	ENSG00000007402.11	5476	5244.95	0.00	0.00	0.00	0.00
ENST00000360963.7	ENSG00000007402.11	5272	5040.95	5.00	0.03	0.03	100.00
ENST00000423994.6	ENSG00000007402.11	5329	5097.95	0.00	0.00	0.00	0.00
ENST00000424201.6	ENSG00000007402.11	5206	4974.95	0.00	0.00	0.00	0.00
ENST00000429770.5	ENSG00000007402.11	5304	5072.95	0.00	0.00	0.00	0.00
ENST00000479441.1	ENSG00000007402.11	3453	3221.95	0.00	0.00	0.00	0.00
ENST00000483620.1	ENSG00000007402.11	2526	2294.95	0.00	0.00	0.00	0.00
ENST00000487413.1	ENSG00000007402.11	1030	798.95	0.00	0.00	0.00	0.00
ENST00000324385.9	ENSG00000007516.13	4678	4446.95	42.88	0.34	0.25	40.75
ENST00000397488.6	ENSG00000007516.13	4583	4351.95	19.84	0.16	0.12	19.27
ENST00000421665.6	ENSG00000007516.13	3875	3643.95	0.00	0.00	0.00	0.00
ENST00000426824.7	ENSG00000007516.13	3930	3698.95	0.00	0.00	0.00	0.00
ENST00000561602.1	ENSG00000007516.13	622	391.12	0.00	0.00	0.00	0.00
ENST00000561793.1	ENSG00000007516.13	571	340.21	0.00	0.00	0.00	0.00
ENST00000562208.5	ENSG00000007516.13	3663	3431.95	0.00	0.00	0.00	0.00
ENST00000564213.1	ENSG00000007516.13	334	107.90	0.00	0.00	0.00	0.00
ENST00000565665.5	ENSG00000007516.13	564	333.22	1.49	0.16	0.11	18.85
ENST00000566162.1	ENSG00000007516.13	699	468.04	0.00	0.00	0.00	0.00
ENST00000566389.1	ENSG00000007516.13	841	609.97	3.05	0.17	0.13	21.12
ENST00000567203.1	ENSG00000007516.13	539	308.29	0.00	0.00	0.00	0.00
ENST00000567825.3	ENSG00000007516.13	1409	1177.95	0.00	0.00	0.00	0.00
ENST00000568198.1	ENSG00000007516.13	804	572.98	0.00	0.00	0.00	0.00
ENST00000568887.5	ENSG00000007516.13	3763	3531.95	0.00	0.00	0.00	0.00
ENST00000628027.2	ENSG00000007516.13	4732	4500.95	0.00	0.00	0.00	0.00
ENST00000007390.2	ENSG00000007520.3	1243	1011.95	1284.75	44.27	32.69	95.68
ENST00000566296.1	ENSG00000007520.3	649	418.09	23.99	2.00	1.48	4.32
ENST00000026218.9	ENSG00000007541.16	2846	2614.95	57.63	0.77	0.57	4.71
ENST00000293874.2	ENSG00000007541.16	603	372.15	0.00	0.00	0.00	0.00
ENST00000321878.9	ENSG00000007541.16	3006	2774.95	0.00	0.00	0.00	0.00
ENST00000409527.6	ENSG00000007541.16	1915	1683.95	313.05	6.48	4.79	39.73
ENST00000420990.6	ENSG00000007541.16	932	700.95	0.00	0.00	0.00	0.00
ENST00000422307.6	ENSG00000007541.16	2052	1820.95	17.55	0.34	0.25	2.06
ENST00000439574.1	ENSG00000007541.16	586	355.18	0.00	0.00	0.00	0.00
ENST00000443147.5	ENSG00000007541.16	2054	1822.95	12.75	0.24	0.18	1.49
ENST00000470411.2	ENSG00000007541.16	2112	1880.95	21.11	0.39	0.29	2.40
ENST00000476438.1	ENSG00000007541.16	1775	1543.95	2.37	0.05	0.04	0.33
ENST00000480424.6	ENSG00000007541.16	2202	1970.95	7.39	0.13	0.10	0.80
ENST00000537901.1	ENSG00000007541.16	464	233.67	0.00	0.00	0.00	0.00
ENST00000540241.1	ENSG00000007541.16	608	377.14	0.00	0.00	0.00	0.00
ENST00000540548.1	ENSG00000007541.16	187	10.00	0.00	0.00	0.00	0.00
ENST00000544860.1	ENSG00000007541.16	577	346.19	0.00	0.00	0.00	0.00
ENST00000634341.1	ENSG00000007541.16	1046	814.95	84.92	3.63	2.68	22.27
ENST00000635205.1	ENSG00000007541.16	936	704.95	0.00	0.00	0.00	0.00
ENST00000635909.1	ENSG00000007541.16	2212	1980.95	13.80	0.24	0.18	1.49
ENST00000635935.1	ENSG00000007541.16	2000	1768.95	11.12	0.22	0.16	1.34
ENST00000636005.1	ENSG00000007541.16	1355	1123.95	122.92	3.81	2.82	23.37
ENST00000636657.1	ENSG00000007541.16	2841	2609.95	0.00	0.00	0.00	0.00
ENST00000637468.1	ENSG00000007541.16	650	419.09	0.00	0.00	0.00	0.00
ENST00000637701.1	ENSG00000007541.16	100	0.00	0.00	0.00	0.00	0.00
ENST00000638143.1	ENSG00000007541.16	563	332.22	0.00	0.00	0.00	0.00
ENST00000638152.1	ENSG00000007541.16	100	0.00	0.00	0.00	0.00	0.00
ENST00000293925.9	ENSG00000007545.15	7671	7439.95	728.61	3.41	2.52	67.59
ENST00000397412.7	ENSG00000007545.15	7772	7540.95	0.00	0.00	0.00	0.00
ENST00000415022.1	ENSG00000007545.15	550	319.26	0.00	0.00	0.00	0.00
ENST00000466562.5	ENSG00000007545.15	534	303.30	0.00	0.00	0.00	0.00
ENST00000467286.1	ENSG00000007545.15	664	433.07	12.96	1.04	0.77	20.65
ENST00000468839.1	ENSG00000007545.15	451	220.79	1.13	0.18	0.13	3.53
ENST00000492778.5	ENSG00000007545.15	573	342.20	4.08	0.42	0.31	8.23
ENST00000498594.5	ENSG00000007545.15	559	328.23	0.00	0.00	0.00	0.00
ENST00000338863.11	ENSG00000007866.18	2983	2751.95	10.86	0.14	0.10	70.43
ENST00000402886.7	ENSG00000007866.18	2729	2497.95	4.14	0.06	0.04	29.57
ENST00000433586.1	ENSG00000007866.18	657	426.08	0.00	0.00	0.00	0.00
ENST00000333360.11	ENSG00000007908.15	3857	3625.95	21.82	0.21	0.15	27.78
ENST00000367774.1	ENSG00000007908.15	1518	1286.95	16.18	0.44	0.32	58.03
ENST00000367775.5	ENSG00000007908.15	3389	3157.95	0.00	0.00	0.00	0.00
ENST00000367776.5	ENSG00000007908.15	3576	3344.95	0.00	0.00	0.00	0.00
ENST00000367777.5	ENSG00000007908.15	3576	3344.95	0.00	0.00	0.00	0.00
ENST00000461085.1	ENSG00000007908.15	556	325.24	1.00	0.11	0.08	14.19
ENST00000609271.1	ENSG00000007908.15	560	329.23	0.00	0.00	0.00	0.00
ENST00000294401.11	ENSG00000007923.15	2210	1978.95	503.31	8.87	6.55	30.51
ENST00000377577.9	ENSG00000007923.15	3311	3079.95	1549.53	17.54	12.95	60.35
ENST00000426784.1	ENSG00000007923.15	975	743.95	0.00	0.00	0.00	0.00
ENST00000451196.5	ENSG00000007923.15	1357	1125.95	0.00	0.00	0.00	0.00
ENST00000460594.5	ENSG00000007923.15	581	350.19	9.17	0.91	0.67	3.14
ENST00000465508.5	ENSG00000007923.15	3014	2782.95	32.84	0.41	0.30	1.42
ENST00000465911.1	ENSG00000007923.15	745	514.01	1.06	0.07	0.05	0.25
ENST00000469318.5	ENSG00000007923.15	355	127.41	0.00	0.00	0.00	0.00
ENST00000472414.1	ENSG00000007923.15	725	494.02	0.00	0.00	0.00	0.00
ENST00000473993.5	ENSG00000007923.15	755	524.00	0.00	0.00	0.00	0.00
ENST00000485073.5	ENSG00000007923.15	613	382.13	13.82	1.26	0.93	4.34
ENST00000367755.8	ENSG00000007933.12	2087	1855.95	377.00	7.08	5.23	100.00
ENST00000472784.5	ENSG00000007933.12	582	351.18	0.00	0.00	0.00	0.00
ENST00000478457.1	ENSG00000007933.12	713	482.03	0.00	0.00	0.00	0.00
ENST00000479749.1	ENSG00000007933.12	723	492.02	0.00	0.00	0.00	0.00
ENST00000530212.5	ENSG00000007933.12	828	596.97	0.00	0.00	0.00	0.00
ENST00000534514.1	ENSG00000007933.12	1142	910.95	0.00	0.00	0.00	0.00
ENST00000349606.4	ENSG00000007944.14	2796	2564.95	1263.71	17.18	12.68	67.19
ENST00000356840.7	ENSG00000007944.14	1666	1434.95	345.29	8.39	6.20	32.81
ENST00000217885.5	ENSG00000007952.17	1734	1502.95	0.00	0.00	0.00	0.00
ENST00000372960.8	ENSG00000007952.17	2418	2186.95	8.00	0.13	0.09	100.00
ENST00000372964.5	ENSG00000007952.17	661	430.08	0.00	0.00	0.00	0.00
ENST00000372966.7	ENSG00000007952.17	2529	2297.95	0.00	0.00	0.00	0.00
ENST00000427768.5	ENSG00000007952.17	695	464.05	0.00	0.00	0.00	0.00
ENST00000361729.2	ENSG00000007968.6	5191	4959.95	18.00	0.13	0.09	100.00
ENST00000487237.1	ENSG00000007968.6	550	319.26	0.00	0.00	0.00	0.00
ENST00000262193.6	ENSG00000008018.8	928	696.95	5131.58	256.75	189.56	99.27
ENST00000462957.1	ENSG00000008018.8	1939	1707.95	92.42	1.89	1.39	0.73
ENST00000295987.11	ENSG00000008056.12	3209	2977.95	0.00	0.00	0.00	0.00
ENST00000340666.4	ENSG00000008056.12	3165	2933.95	1.00	0.01	0.01	100.00
ENST00000341776.6	ENSG00000008083.13	5755	5523.95	2409.62	15.21	11.23	98.14
ENST00000397311.4	ENSG00000008083.13	5595	5363.95	44.38	0.29	0.21	1.86
ENST00000474854.1	ENSG00000008083.13	520	289.35	0.00	0.00	0.00	0.00
ENST00000379989.6	ENSG00000008086.11	3463	3231.95	0.00	0.00	0.00	0.00
ENST00000379996.7	ENSG00000008086.11	3449	3217.95	45.01	0.49	0.36	2.75
ENST00000463994.4	ENSG00000008086.11	2632	2400.95	930.39	13.51	9.98	76.28
ENST00000623364.3	ENSG00000008086.11	483	252.53	0.00	0.00	0.00	0.00
ENST00000623535.1	ENSG00000008086.11	12533	12301.95	10.59	0.03	0.02	0.17
ENST00000623610.1	ENSG00000008086.11	2130	1898.95	17.23	0.32	0.23	1.79
ENST00000624700.3	ENSG00000008086.11	564	333.22	0.00	0.00	0.00	0.00
ENST00000624953.1	ENSG00000008086.11	567	336.21	0.00	0.00	0.00	0.00
ENST00000635828.1	ENSG00000008086.11	3823	3591.95	0.00	0.00	0.00	0.00
ENST00000636046.1	ENSG00000008086.11	100	0.00	0.00	0.00	0.00	0.00
ENST00000637881.1	ENSG00000008086.11	1782	1550.95	149.77	3.37	2.49	19.01
ENST00000009105.5	ENSG00000008118.9	2612	2380.95	0.00	0.00	0.00	0.00
ENST00000361322.2	ENSG00000008118.9	2440	2208.95	18.92	0.30	0.22	49.85
ENST00000423146.5	ENSG00000008118.9	808	576.98	2.78	0.17	0.12	28.02
ENST00000494990.1	ENSG00000008118.9	573	342.20	1.30	0.13	0.10	22.13
ENST00000356200.7	ENSG00000008128.22	2653	2421.95	24.06	0.35	0.26	4.83
ENST00000356937.7	ENSG00000008128.22	2275	2043.95	19.22	0.33	0.24	4.57
ENST00000357760.6	ENSG00000008128.22	2446	2214.95	0.00	0.00	0.00	0.00
ENST00000358779.9	ENSG00000008128.22	2419	2187.95	34.12	0.54	0.40	7.58
ENST00000378633.5	ENSG00000008128.22	2458	2226.95	0.00	0.00	0.00	0.00
ENST00000378638.6	ENSG00000008128.22	2429	2197.95	0.00	0.00	0.00	0.00
ENST00000401096.2	ENSG00000008128.22	450	219.80	0.00	0.00	0.00	0.00
ENST00000404249.7	ENSG00000008128.22	2449	2217.95	0.00	0.00	0.00	0.00
ENST00000460465.5	ENSG00000008128.22	2333	2101.95	63.55	1.05	0.78	14.69
ENST00000463652.5	ENSG00000008128.22	1028	796.95	12.18	0.53	0.39	7.42
ENST00000464748.1	ENSG00000008128.22	381	152.21	0.00	0.00	0.00	0.00
ENST00000468397.1	ENSG00000008128.22	836	604.97	7.13	0.41	0.30	5.73
ENST00000468800.5	ENSG00000008128.22	897	665.95	5.09	0.27	0.20	3.71
ENST00000474916.1	ENSG00000008128.22	752	521.01	19.32	1.29	0.95	18.02
ENST00000478901.1	ENSG00000008128.22	931	699.95	8.01	0.40	0.29	5.56
ENST00000479362.1	ENSG00000008128.22	700	469.04	7.05	0.52	0.39	7.30
[truncated: 195,936 more rows]
