# Supplementary material for: ProTECT—Prediction of T-Cell Epitopes for Cancer Therapy
Source: Front Immunol. 2020 Nov 10;11:483296. doi: 10.3389/fimmu.2020.483296 (PMC7683782; doi:10.3389/fimmu.2020.483296)
Supplement: Supplementary file 3 [file DataSheet_3.zip › pvac_analysis/Mel-21-skin-2013-2/rsem.isoforms.results]

transcript_id	gene_id	length	effective_length	expected_count	TPM	FPKM	IsoPct
ENST00000373020.8	ENSG00000000003.14	2206	2058.08	887.67	14.52	9.92	67.44
ENST00000494424.1	ENSG00000000003.14	820	672.09	0.00	0.00	0.00	0.00
ENST00000496771.5	ENSG00000000003.14	1025	877.08	47.29	1.81	1.24	8.43
ENST00000612152.4	ENSG00000000003.14	3796	3648.08	0.00	0.00	0.00	0.00
ENST00000614008.4	ENSG00000000003.14	900	752.08	116.05	5.19	3.55	24.13
ENST00000373031.4	ENSG00000000005.5	1339	1191.08	30.83	0.87	0.60	82.47
ENST00000485971.1	ENSG00000000005.5	542	394.15	2.17	0.19	0.13	17.53
ENST00000371582.8	ENSG00000000419.12	1161	1013.08	59.36	1.97	1.35	3.56
ENST00000371584.8	ENSG00000000419.12	1073	925.08	57.12	2.08	1.42	3.75
ENST00000371588.9	ENSG00000000419.12	1075	927.08	1280.74	46.51	31.79	83.91
ENST00000413082.1	ENSG00000000419.12	672	524.12	0.00	0.00	0.00	0.00
ENST00000466152.5	ENSG00000000419.12	1097	949.08	89.51	3.17	2.17	5.73
ENST00000494752.1	ENSG00000000419.12	789	641.09	32.27	1.69	1.16	3.06
ENST00000367770.5	ENSG00000000457.13	2916	2768.08	977.63	11.89	8.13	44.56
ENST00000367771.10	ENSG00000000457.13	6364	6216.08	1358.51	7.36	5.03	27.57
ENST00000367772.8	ENSG00000000457.13	3090	2942.08	447.62	5.12	3.50	19.19
ENST00000423670.1	ENSG00000000457.13	2077	1929.08	5.00	0.09	0.06	0.33
ENST00000470238.1	ENSG00000000457.13	1538	1390.08	91.99	2.23	1.52	8.35
ENST00000286031.10	ENSG00000000460.16	4355	4207.08	0.00	0.00	0.00	0.00
ENST00000359326.8	ENSG00000000460.16	4002	3854.08	705.06	6.16	4.21	45.37
ENST00000413811.3	ENSG00000000460.16	2661	2513.08	182.54	2.45	1.67	18.01
ENST00000459772.5	ENSG00000000460.16	3727	3579.08	0.00	0.00	0.00	0.00
ENST00000466580.6	ENSG00000000460.16	815	667.09	0.00	0.00	0.00	0.00
ENST00000472795.5	ENSG00000000460.16	925	777.08	11.06	0.48	0.33	3.53
ENST00000481744.5	ENSG00000000460.16	755	607.10	0.00	0.00	0.00	0.00
ENST00000496973.5	ENSG00000000460.16	782	634.09	84.59	4.49	3.07	33.09
ENST00000498289.5	ENSG00000000460.16	3849	3701.08	0.00	0.00	0.00	0.00
ENST00000374003.7	ENSG00000000938.12	2021	1873.08	802.36	14.42	9.86	53.63
ENST00000374004.5	ENSG00000000938.12	2350	2202.08	108.87	1.66	1.14	6.19
ENST00000374005.7	ENSG00000000938.12	2729	2581.08	5.67	0.07	0.05	0.28
ENST00000399173.5	ENSG00000000938.12	2483	2335.08	0.00	0.00	0.00	0.00
ENST00000457296.5	ENSG00000000938.12	1104	956.08	49.00	1.73	1.18	6.42
ENST00000468038.1	ENSG00000000938.12	781	633.09	0.00	0.00	0.00	0.00
ENST00000475472.5	ENSG00000000938.12	679	531.11	142.09	9.01	6.16	33.49
ENST00000359637.2	ENSG00000000971.15	1454	1306.08	0.00	0.00	0.00	0.00
ENST00000367429.8	ENSG00000000971.15	4127	3979.08	10333.16	87.42	59.75	72.65
ENST00000466229.5	ENSG00000000971.15	6985	6837.08	910.63	4.48	3.06	3.73
ENST00000470918.1	ENSG00000000971.15	753	605.10	186.39	10.37	7.09	8.62
ENST00000496761.1	ENSG00000000971.15	550	402.15	61.00	5.11	3.49	4.24
ENST00000630130.2	ENSG00000000971.15	1658	1510.08	580.58	12.94	8.85	10.76
ENST00000002165.10	ENSG00000001036.13	2356	2208.08	4578.36	69.80	47.71	93.45
ENST00000367585.1	ENSG00000001036.13	646	498.12	0.00	0.00	0.00	0.00
ENST00000451668.1	ENSG00000001036.13	737	589.10	85.60	4.89	3.34	6.55
ENST00000229416.10	ENSG00000001084.10	3813	3665.08	2062.49	18.94	12.95	29.17
ENST00000504353.1	ENSG00000001084.10	597	449.14	26.04	1.95	1.33	3.01
ENST00000504525.1	ENSG00000001084.10	1011	863.08	12.38	0.48	0.33	0.74
ENST00000505197.1	ENSG00000001084.10	592	444.14	0.00	0.00	0.00	0.00
ENST00000505294.5	ENSG00000001084.10	847	699.08	78.08	3.76	2.57	5.79
ENST00000509541.5	ENSG00000001084.10	3774	3626.08	65.66	0.61	0.42	0.94
ENST00000510837.5	ENSG00000001084.10	776	628.09	12.92	0.69	0.47	1.07
ENST00000513939.5	ENSG00000001084.10	519	371.16	0.00	0.00	0.00	0.00
ENST00000514004.5	ENSG00000001084.10	2356	2208.08	60.39	0.92	0.63	1.42
ENST00000514373.2	ENSG00000001084.10	329	181.33	14.37	2.67	1.82	4.11
ENST00000514933.1	ENSG00000001084.10	542	394.15	398.90	34.07	23.29	52.46
ENST00000515580.1	ENSG00000001084.10	2132	1984.08	49.77	0.84	0.58	1.30
ENST00000616923.4	ENSG00000001084.10	3694	3546.08	0.00	0.00	0.00	0.00
ENST00000341376.10	ENSG00000001167.14	3811	3663.08	1277.59	11.74	8.02	49.48
ENST00000353205.5	ENSG00000001167.14	1660	1512.08	538.41	11.99	8.19	50.52
ENST00000003583.12	ENSG00000001460.17	2544	2396.08	197.54	2.78	1.90	8.37
ENST00000337248.8	ENSG00000001460.17	2715	2567.08	647.28	8.49	5.80	25.59
ENST00000374409.5	ENSG00000001460.17	2804	2656.08	0.00	0.00	0.00	0.00
ENST00000435187.1	ENSG00000001460.17	772	624.09	59.08	3.19	2.18	9.61
ENST00000438866.1	ENSG00000001460.17	811	663.09	6.04	0.31	0.21	0.92
ENST00000468303.5	ENSG00000001460.17	6016	5868.08	3.24	0.02	0.01	0.06
ENST00000475760.1	ENSG00000001460.17	455	307.18	105.41	11.55	7.90	34.83
ENST00000483261.1	ENSG00000001460.17	625	477.13	0.00	0.00	0.00	0.00
ENST00000483528.1	ENSG00000001460.17	758	610.10	0.00	0.00	0.00	0.00
ENST00000492753.1	ENSG00000001460.17	307	159.42	0.00	0.00	0.00	0.00
ENST00000497384.1	ENSG00000001460.17	1685	1537.08	44.15	0.97	0.66	2.92
ENST00000498488.5	ENSG00000001460.17	711	563.11	98.27	5.87	4.02	17.71
ENST00000003912.7	ENSG00000001461.16	5481	5333.08	126.47	0.80	0.55	1.65
ENST00000339255.2	ENSG00000001461.16	1676	1528.08	261.20	5.75	3.93	11.92
ENST00000358028.8	ENSG00000001461.16	1757	1609.08	0.00	0.00	0.00	0.00
ENST00000374399.8	ENSG00000001461.16	1711	1563.08	1728.39	37.22	25.44	77.14
ENST00000432012.1	ENSG00000001461.16	2714	2566.08	96.93	1.27	0.87	2.64
ENST00000475663.2	ENSG00000001461.16	694	546.11	5.94	0.37	0.25	0.76
ENST00000488155.1	ENSG00000001461.16	931	783.08	66.08	2.84	1.94	5.89
ENST00000374804.9	ENSG00000001497.16	2261	2113.08	167.97	2.68	1.83	6.49
ENST00000374807.9	ENSG00000001497.16	2386	2238.08	994.20	14.95	10.22	36.29
ENST00000374811.7	ENSG00000001497.16	2439	2291.08	204.82	3.01	2.06	7.30
ENST00000469091.1	ENSG00000001497.16	447	299.19	42.00	4.73	3.23	11.47
ENST00000484069.1	ENSG00000001497.16	5205	5057.08	2380.00	15.84	10.83	38.45
ENST00000321037.4	ENSG00000001561.6	4651	4503.08	274.00	2.05	1.40	100.00
ENST00000002829.7	ENSG00000001617.11	3802	3654.08	244.86	2.26	1.54	16.60
ENST00000413852.5	ENSG00000001617.11	3212	3064.08	356.75	3.92	2.68	28.84
ENST00000414301.5	ENSG00000001617.11	936	788.08	52.76	2.25	1.54	16.59
ENST00000420831.1	ENSG00000001617.11	442	294.19	8.71	1.00	0.68	7.33
ENST00000426511.5	ENSG00000001617.11	757	609.10	2.21	0.12	0.08	0.90
ENST00000434342.5	ENSG00000001617.11	3541	3393.08	49.70	0.49	0.34	3.63
ENST00000450338.5	ENSG00000001617.11	1693	1545.08	0.00	0.00	0.00	0.00
ENST00000470737.1	ENSG00000001617.11	566	418.14	25.39	2.04	1.40	15.04
ENST00000493743.1	ENSG00000001617.11	520	372.16	16.63	1.50	1.03	11.07
ENST00000003084.10	ENSG00000001626.14	6132	5984.08	16.46	0.09	0.06	28.12
ENST00000426809.5	ENSG00000001626.14	4316	4168.08	15.54	0.13	0.09	38.13
ENST00000429014.1	ENSG00000001626.14	423	275.20	0.00	0.00	0.00	0.00
ENST00000446805.1	ENSG00000001626.14	575	427.14	0.00	0.00	0.00	0.00
ENST00000468795.1	ENSG00000001626.14	682	534.11	0.00	0.00	0.00	0.00
ENST00000472848.1	ENSG00000001626.14	148	16.48	0.00	0.00	0.00	0.00
ENST00000546407.1	ENSG00000001626.14	222	76.40	0.00	0.00	0.00	0.00
ENST00000600166.1	ENSG00000001626.14	559	411.15	0.00	0.00	0.00	0.00
ENST00000608965.5	ENSG00000001626.14	896	748.08	1.00	0.05	0.03	13.67
ENST00000610149.1	ENSG00000001626.14	519	371.16	0.00	0.00	0.00	0.00
ENST00000621535.1	ENSG00000001626.14	657	509.12	1.00	0.07	0.05	20.08
ENST00000265742.7	ENSG00000001629.9	6081	5933.08	1990.51	11.29	7.72	12.12
ENST00000413588.1	ENSG00000001629.9	642	494.12	168.30	11.47	7.84	12.30
ENST00000422095.1	ENSG00000001629.9	2036	1888.08	1129.24	20.13	13.76	21.61
ENST00000439883.1	ENSG00000001629.9	774	626.09	175.36	9.43	6.44	10.12
ENST00000442183.1	ENSG00000001629.9	547	399.15	459.48	38.75	26.49	41.58
ENST00000465883.1	ENSG00000001629.9	723	575.10	34.10	2.00	1.36	2.14
ENST00000486698.1	ENSG00000001629.9	438	290.19	1.01	0.12	0.08	0.13
ENST00000003100.12	ENSG00000001630.15	3210	3062.08	522.20	5.74	3.92	4.98
ENST00000422867.1	ENSG00000001630.15	747	599.10	549.79	30.89	21.12	26.82
ENST00000435873.1	ENSG00000001630.15	556	408.15	0.00	0.00	0.00	0.00
ENST00000450723.5	ENSG00000001630.15	1729	1581.08	3444.61	73.34	50.13	63.66
ENST00000482924.1	ENSG00000001630.15	555	407.15	63.24	5.23	3.57	4.54
ENST00000340022.6	ENSG00000001631.15	4553	4405.08	27.40	0.21	0.14	0.27
ENST00000394503.6	ENSG00000001631.15	2827	2679.08	186.28	2.34	1.60	3.02
ENST00000394505.6	ENSG00000001631.15	3143	2995.08	1250.79	14.06	9.61	18.12
ENST00000394507.5	ENSG00000001631.15	4762	4614.08	0.00	0.00	0.00	0.00
ENST00000412043.6	ENSG00000001631.15	3378	3230.08	0.00	0.00	0.00	0.00
ENST00000413688.5	ENSG00000001631.15	551	403.15	0.00	0.00	0.00	0.00
ENST00000422347.5	ENSG00000001631.15	483	335.17	0.00	0.00	0.00	0.00
ENST00000425073.1	ENSG00000001631.15	546	398.15	0.00	0.00	0.00	0.00
ENST00000425919.5	ENSG00000001631.15	572	424.14	0.00	0.00	0.00	0.00
ENST00000430102.5	ENSG00000001631.15	702	554.11	10.95	0.67	0.45	0.86
ENST00000433016.5	ENSG00000001631.15	855	707.08	0.00	0.00	0.00	0.00
ENST00000440209.5	ENSG00000001631.15	557	409.15	74.68	6.14	4.20	7.92
ENST00000444960.5	ENSG00000001631.15	783	635.09	0.00	0.00	0.00	0.00
ENST00000445516.1	ENSG00000001631.15	561	413.15	0.00	0.00	0.00	0.00
ENST00000452773.5	ENSG00000001631.15	665	517.12	0.00	0.00	0.00	0.00
ENST00000454017.5	ENSG00000001631.15	978	830.08	0.00	0.00	0.00	0.00
ENST00000458177.5	ENSG00000001631.15	1472	1324.08	0.00	0.00	0.00	0.00
ENST00000458493.5	ENSG00000001631.15	507	359.16	0.00	0.00	0.00	0.00
ENST00000466166.1	ENSG00000001631.15	545	397.15	0.00	0.00	0.00	0.00
ENST00000470309.5	ENSG00000001631.15	580	432.14	205.71	16.02	10.95	20.66
ENST00000475770.5	ENSG00000001631.15	2411	2263.08	1478.30	21.99	15.03	28.35
ENST00000486261.5	ENSG00000001631.15	4057	3909.08	1099.91	9.47	6.47	12.21
ENST00000487168.1	ENSG00000001631.15	600	452.13	89.62	6.67	4.56	8.60
ENST00000489087.1	ENSG00000001631.15	512	364.16	0.00	0.00	0.00	0.00
ENST00000228345.9	ENSG00000002016.17	2826	2678.08	13.21	0.17	0.11	0.36
ENST00000358495.7	ENSG00000002016.17	2710	2562.08	14.63	0.19	0.13	0.41
ENST00000397230.6	ENSG00000002016.17	530	382.16	0.00	0.00	0.00	0.00
ENST00000430095.6	ENSG00000002016.17	2366	2218.08	4.69	0.07	0.05	0.15
ENST00000461568.5	ENSG00000002016.17	1531	1383.08	10.66	0.26	0.18	0.56
ENST00000463750.5	ENSG00000002016.17	1510	1362.08	219.82	5.43	3.71	11.66
ENST00000468231.5	ENSG00000002016.17	2499	2351.08	0.00	0.00	0.00	0.00
ENST00000481052.5	ENSG00000002016.17	2464	2316.08	33.27	0.48	0.33	1.04
ENST00000488642.6	ENSG00000002016.17	2413	2265.08	149.58	2.22	1.52	4.77
ENST00000535376.5	ENSG00000002016.17	808	660.09	103.02	5.25	3.59	11.28
ENST00000536177.5	ENSG00000002016.17	1139	991.08	15.70	0.53	0.36	1.14
ENST00000541619.1	ENSG00000002016.17	560	412.15	0.00	0.00	0.00	0.00
ENST00000542297.1	ENSG00000002016.17	399	251.22	193.13	25.88	17.69	55.55
ENST00000542584.5	ENSG00000002016.17	541	393.15	0.00	0.00	0.00	0.00
ENST00000542785.5	ENSG00000002016.17	633	485.13	0.00	0.00	0.00	0.00
ENST00000543912.5	ENSG00000002016.17	1243	1095.08	60.66	1.86	1.27	4.00
ENST00000544742.5	ENSG00000002016.17	463	315.18	39.62	4.23	2.89	9.08
ENST00000545564.5	ENSG00000002016.17	681	533.11	0.00	0.00	0.00	0.00
ENST00000545967.1	ENSG00000002016.17	577	429.14	0.00	0.00	0.00	0.00
ENST00000413734.1	ENSG00000002079.12	535	387.15	1.50	0.13	0.09	49.27
ENST00000425880.1	ENSG00000002079.12	460	312.18	0.00	0.00	0.00	0.00
ENST00000429079.1	ENSG00000002079.12	416	268.20	0.00	0.00	0.00	0.00
ENST00000439784.5	ENSG00000002079.12	6294	6146.08	24.50	0.13	0.09	50.73
ENST00000452010.1	ENSG00000002079.12	481	333.17	0.00	0.00	0.00	0.00
ENST00000453194.1	ENSG00000002079.12	1024	876.08	0.00	0.00	0.00	0.00
ENST00000453378.1	ENSG00000002079.12	355	207.27	0.00	0.00	0.00	0.00
ENST00000309032.7	ENSG00000002330.13	929	781.08	467.25	20.14	13.76	50.17
ENST00000394531.3	ENSG00000002330.13	631	483.13	5.63	0.39	0.27	0.98
ENST00000394532.7	ENSG00000002330.13	1157	1009.08	68.83	2.30	1.57	5.72
ENST00000492141.1	ENSG00000002330.13	359	211.26	1.19	0.19	0.13	0.47
ENST00000493798.1	ENSG00000002330.13	325	177.34	18.40	3.49	2.39	8.70
ENST00000544271.1	ENSG00000002330.13	552	404.15	132.67	11.05	7.55	27.53
ENST00000544785.1	ENSG00000002330.13	525	377.16	28.93	2.58	1.76	6.43
ENST00000226299.8	ENSG00000002549.12	2213	2065.08	0.00	0.00	0.00	0.00
ENST00000503467.1	ENSG00000002549.12	1709	1561.08	15.37	0.33	0.23	0.45
ENST00000504614.5	ENSG00000002549.12	813	665.09	0.00	0.00	0.00	0.00
ENST00000507960.1	ENSG00000002549.12	435	287.19	1.24	0.15	0.10	0.20
ENST00000508014.5	ENSG00000002549.12	494	346.17	6.68	0.65	0.44	0.88
ENST00000508497.5	ENSG00000002549.12	651	503.12	126.69	8.48	5.79	11.51
ENST00000509583.1	ENSG00000002549.12	887	739.08	48.17	2.19	1.50	2.98
ENST00000512397.1	ENSG00000002549.12	689	541.11	189.77	11.81	8.07	16.03
ENST00000513105.1	ENSG00000002549.12	626	478.13	0.00	0.00	0.00	0.00
ENST00000606142.5	ENSG00000002549.12	1876	1728.08	2551.75	49.71	33.98	67.50
ENST00000618908.4	ENSG00000002549.12	2100	1952.08	19.30	0.33	0.23	0.45
ENST00000381177.6	ENSG00000002586.18	756	608.10	940.53	52.07	35.59	24.52
ENST00000381180.8	ENSG00000002586.18	530	382.16	44.00	3.88	2.65	1.83
ENST00000381184.6	ENSG00000002586.18	918	770.08	9.59	0.42	0.29	0.20
ENST00000381187.8	ENSG00000002586.18	892	744.08	628.55	28.44	19.44	13.39
ENST00000381192.8	ENSG00000002586.18	1245	1097.08	1219.30	37.41	25.57	17.62
ENST00000449611.6	ENSG00000002586.18	604	456.13	436.99	32.25	22.04	15.19
ENST00000482293.6	ENSG00000002586.18	466	318.18	0.00	0.00	0.00	0.00
ENST00000482405.7	ENSG00000002586.18	842	694.08	337.10	16.35	11.17	7.70
ENST00000497752.6	ENSG00000002586.18	806	658.09	486.02	24.86	16.99	11.71
ENST00000611428.5	ENSG00000002586.18	1243	1095.08	0.00	0.00	0.00	0.00
ENST00000623253.4	ENSG00000002586.18	573	425.14	107.85	8.54	5.84	4.02
ENST00000624481.4	ENSG00000002586.18	1089	941.08	228.08	8.16	5.58	3.84
ENST00000002596.5	ENSG00000002587.9	8031	7883.08	143.00	0.61	0.42	100.00
ENST00000510712.1	ENSG00000002587.9	496	348.17	0.00	0.00	0.00	0.00
ENST00000514690.5	ENSG00000002587.9	491	343.17	0.00	0.00	0.00	0.00
ENST00000360937.8	ENSG00000002726.20	2649	2501.08	12.78	0.17	0.12	16.14
ENST00000416793.6	ENSG00000002726.20	2453	2305.08	61.22	0.89	0.61	83.86
ENST00000460213.1	ENSG00000002726.20	945	797.08	0.00	0.00	0.00	0.00
ENST00000467291.5	ENSG00000002726.20	2857	2709.08	0.00	0.00	0.00	0.00
ENST00000480582.1	ENSG00000002726.20	943	795.08	0.00	0.00	0.00	0.00
ENST00000483043.1	ENSG00000002726.20	1314	1166.08	0.00	0.00	0.00	0.00
ENST00000493429.5	ENSG00000002726.20	3135	2987.08	0.00	0.00	0.00	0.00
ENST00000222462.2	ENSG00000002745.12	3147	2999.08	51.68	0.58	0.40	19.23
ENST00000361301.6	ENSG00000002745.12	1230	1082.08	78.32	2.44	1.67	80.77
ENST00000395891.6	ENSG00000002746.14	9501	9353.08	28.06	0.10	0.07	22.47
ENST00000429529.1	ENSG00000002746.14	415	267.21	0.00	0.00	0.00	0.00
ENST00000453890.5	ENSG00000002746.14	5169	5021.08	36.67	0.25	0.17	54.71
ENST00000461842.1	ENSG00000002746.14	609	461.13	0.00	0.00	0.00	0.00
ENST00000464944.1	ENSG00000002746.14	574	426.14	0.00	0.00	0.00	0.00
ENST00000471043.1	ENSG00000002746.14	2888	2740.08	0.00	0.00	0.00	0.00
ENST00000471527.1	ENSG00000002746.14	497	349.17	0.00	0.00	0.00	0.00
ENST00000481031.5	ENSG00000002746.14	412	264.21	0.00	0.00	0.00	0.00
ENST00000490954.2	ENSG00000002746.14	531	383.16	0.00	0.00	0.00	0.00
ENST00000492310.5	ENSG00000002746.14	2186	2038.08	6.21	0.10	0.07	22.82
ENST00000493057.1	ENSG00000002746.14	750	602.10	0.00	0.00	0.00	0.00
ENST00000265854.11	ENSG00000002822.15	2718	2570.08	908.99	11.91	8.14	17.74
ENST00000399654.6	ENSG00000002822.15	2762	2614.08	783.86	10.09	6.90	15.04
ENST00000402746.5	ENSG00000002822.15	2355	2207.08	0.00	0.00	0.00	0.00
ENST00000406869.5	ENSG00000002822.15	2991	2843.08	0.00	0.00	0.00	0.00
ENST00000421113.5	ENSG00000002822.15	564	416.15	3.90	0.32	0.22	0.47
ENST00000429625.5	ENSG00000002822.15	750	602.10	238.41	13.33	9.11	19.86
ENST00000429779.1	ENSG00000002822.15	555	407.15	0.00	0.00	0.00	0.00
ENST00000437877.1	ENSG00000002822.15	864	716.08	90.50	4.25	2.91	6.34
ENST00000438959.5	ENSG00000002822.15	839	691.08	4.08	0.20	0.14	0.30
ENST00000444373.6	ENSG00000002822.15	535	387.15	0.00	0.00	0.00	0.00
ENST00000445959.5	ENSG00000002822.15	831	683.08	0.00	0.00	0.00	0.00
ENST00000450235.5	ENSG00000002822.15	850	702.08	0.00	0.00	0.00	0.00
ENST00000455998.5	ENSG00000002822.15	557	409.15	29.87	2.46	1.68	3.66
ENST00000459731.1	ENSG00000002822.15	371	223.24	1.00	0.15	0.10	0.22
ENST00000464742.5	ENSG00000002822.15	449	301.19	0.00	0.00	0.00	0.00
ENST00000468372.5	ENSG00000002822.15	533	385.15	272.54	23.82	16.28	35.49
ENST00000469871.1	ENSG00000002822.15	477	329.17	5.86	0.60	0.41	0.89
ENST00000477172.1	ENSG00000002822.15	454	306.18	0.00	0.00	0.00	0.00
ENST00000481633.1	ENSG00000002822.15	548	400.15	0.00	0.00	0.00	0.00
ENST00000483165.5	ENSG00000002822.15	603	455.13	0.00	0.00	0.00	0.00
ENST00000486340.5	ENSG00000002822.15	646	498.12	0.00	0.00	0.00	0.00
ENST00000491858.5	ENSG00000002822.15	494	346.17	0.00	0.00	0.00	0.00
ENST00000496548.1	ENSG00000002822.15	639	491.12	0.00	0.00	0.00	0.00
ENST00000318008.10	ENSG00000002834.17	4109	3961.08	3130.91	26.61	18.19	40.86
ENST00000419929.1	ENSG00000002834.17	762	614.10	0.00	0.00	0.00	0.00
ENST00000433206.6	ENSG00000002834.17	4023	3875.08	0.00	0.00	0.00	0.00
ENST00000435347.7	ENSG00000002834.17	3492	3344.08	2964.38	29.84	20.40	45.82
ENST00000443937.7	ENSG00000002834.17	1482	1334.08	0.00	0.00	0.00	0.00
ENST00000579123.1	ENSG00000002834.17	1874	1726.08	78.90	1.54	1.05	2.36
ENST00000581485.1	ENSG00000002834.17	617	469.13	40.39	2.90	1.98	4.45
ENST00000584106.1	ENSG00000002834.17	1167	1019.08	128.41	4.24	2.90	6.51
ENST00000585841.5	ENSG00000002834.17	1408	1260.08	0.00	0.00	0.00	0.00
ENST00000359238.6	ENSG00000002919.14	2315	2167.08	215.62	3.35	2.29	12.04
ENST00000393405.6	ENSG00000002919.14	2733	2585.08	0.00	0.00	0.00	0.00
ENST00000452859.6	ENSG00000002919.14	1601	1453.08	705.94	16.35	11.18	58.77
ENST00000577310.1	ENSG00000002919.14	358	210.26	19.65	3.15	2.15	11.31
ENST00000578861.5	ENSG00000002919.14	571	423.14	1.08	0.09	0.06	0.31
ENST00000580219.5	ENSG00000002919.14	1200	1052.08	0.00	0.00	0.00	0.00
ENST00000580875.1	ENSG00000002919.14	704	556.11	9.14	0.55	0.38	1.99
ENST00000581298.5	ENSG00000002919.14	563	415.15	0.00	0.00	0.00	0.00
ENST00000581705.5	ENSG00000002919.14	1426	1278.08	8.80	0.23	0.16	0.83
ENST00000582104.5	ENSG00000002919.14	1282	1134.08	12.69	0.38	0.26	1.35
ENST00000582481.1	ENSG00000002919.14	627	479.13	53.09	3.73	2.55	13.41
ENST00000583320.5	ENSG00000002919.14	965	817.08	0.00	0.00	0.00	0.00
ENST00000584335.5	ENSG00000002919.14	922	774.08	0.00	0.00	0.00	0.00
ENST00000004103.7	ENSG00000002933.7	1261	1113.08	474.66	14.36	9.81	45.63
ENST00000461345.5	ENSG00000002933.7	635	487.13	31.13	2.15	1.47	6.84
ENST00000462826.1	ENSG00000002933.7	2065	1917.08	44.30	0.78	0.53	2.47
ENST00000468689.1	ENSG00000002933.7	469	321.18	0.00	0.00	0.00	0.00
ENST00000474166.1	ENSG00000002933.7	534	386.15	63.15	5.51	3.76	17.50
ENST00000475007.5	ENSG00000002933.7	862	714.08	11.58	0.55	0.37	1.74
ENST00000475536.5	ENSG00000002933.7	827	679.09	77.84	3.86	2.64	12.26
ENST00000475710.1	ENSG00000002933.7	925	777.08	0.00	0.00	0.00	0.00
ENST00000481305.1	ENSG00000002933.7	652	504.12	0.43	0.03	0.02	0.09
ENST00000484928.5	ENSG00000002933.7	1530	1382.08	59.67	1.45	0.99	4.62
ENST00000494349.5	ENSG00000002933.7	1504	1356.08	112.24	2.79	1.90	8.86
ENST00000000412.7	ENSG00000003056.7	2756	2608.08	2076.75	26.81	18.32	13.38
ENST00000536844.5	ENSG00000003056.7	2305	2157.08	2990.34	46.67	31.90	23.30
ENST00000537621.1	ENSG00000003056.7	581	433.14	173.70	13.50	9.23	6.74
ENST00000539143.5	ENSG00000003056.7	650	502.12	21.54	1.44	0.99	0.72
ENST00000540837.1	ENSG00000003056.7	648	500.12	494.21	33.27	22.74	16.61
ENST00000541507.5	ENSG00000003056.7	2198	2050.08	1103.54	18.12	12.39	9.05
ENST00000543159.1	ENSG00000003056.7	720	572.11	384.79	22.64	15.48	11.31
ENST00000543258.1	ENSG00000003056.7	561	413.15	285.42	23.26	15.90	11.61
ENST00000543704.5	ENSG00000003056.7	616	468.13	4.60	0.33	0.23	0.17
ENST00000543834.1	ENSG00000003056.7	412	264.21	53.17	6.77	4.63	3.38
ENST00000543845.1	ENSG00000003056.7	596	448.14	0.00	0.00	0.00	0.00
ENST00000544193.1	ENSG00000003056.7	255	108.09	3.84	1.20	0.82	0.60
ENST00000544245.1	ENSG00000003056.7	660	512.12	95.48	6.28	4.29	3.13
ENST00000262820.7	ENSG00000003096.13	3972	3824.08	10.52	0.09	0.06	5.14
ENST00000371876.5	ENSG00000003096.13	5331	5183.08	6.86	0.04	0.03	2.47
ENST00000371878.5	ENSG00000003096.13	3234	3086.08	0.00	0.00	0.00	0.00
ENST00000371882.5	ENSG00000003096.13	3256	3108.08	32.12	0.35	0.24	19.32
ENST00000447671.6	ENSG00000003096.13	3972	3824.08	10.52	0.09	0.06	5.14
ENST00000453826.1	ENSG00000003096.13	306	158.43	0.00	0.00	0.00	0.00
ENST00000469946.5	ENSG00000003096.13	2353	2205.08	24.61	0.38	0.26	20.86
ENST00000539496.5	ENSG00000003096.13	3071	2923.08	0.00	0.00	0.00	0.00
ENST00000540167.5	ENSG00000003096.13	3396	3248.08	0.00	0.00	0.00	0.00
ENST00000541812.5	ENSG00000003096.13	3102	2954.08	74.38	0.85	0.58	47.06
ENST00000545703.5	ENSG00000003096.13	3322	3174.08	0.00	0.00	0.00	0.00
ENST00000001146.6	ENSG00000003137.8	4732	4584.08	701.16	5.15	3.52	63.69
ENST00000412253.1	ENSG00000003137.8	4025	3877.08	32.45	0.28	0.19	3.48
ENST00000461519.1	ENSG00000003137.8	567	419.14	23.32	1.87	1.28	23.16
ENST00000474509.1	ENSG00000003137.8	574	426.14	0.00	0.00	0.00	0.00
ENST00000546307.5	ENSG00000003137.8	4331	4183.08	97.07	0.78	0.53	9.66
ENST00000265577.11	ENSG00000003147.17	2309	2161.08	198.97	3.10	2.12	3.91
ENST00000317367.9	ENSG00000003147.17	946	798.08	0.00	0.00	0.00	0.00
ENST00000339809.10	ENSG00000003147.17	1415	1267.08	513.34	13.64	9.32	17.22
ENST00000396675.7	ENSG00000003147.17	2133	1985.08	238.71	4.05	2.77	5.11
ENST00000401396.5	ENSG00000003147.17	1742	1594.08	444.75	9.39	6.42	11.86
ENST00000402384.7	ENSG00000003147.17	2458	2310.08	0.00	0.00	0.00	0.00
ENST00000406470.6	ENSG00000003147.17	2440	2292.08	0.00	0.00	0.00	0.00
ENST00000407906.5	ENSG00000003147.17	1615	1467.08	330.43	7.58	5.18	9.57
ENST00000422063.6	ENSG00000003147.17	1539	1391.08	27.60	0.67	0.46	0.84
ENST00000430867.5	ENSG00000003147.17	551	403.15	0.00	0.00	0.00	0.00
ENST00000446305.1	ENSG00000003147.17	539	391.15	0.00	0.00	0.00	0.00
ENST00000447326.5	ENSG00000003147.17	604	456.13	0.00	0.00	0.00	0.00
ENST00000455539.5	ENSG00000003147.17	1956	1808.08	275.09	5.12	3.50	6.47
ENST00000457755.5	ENSG00000003147.17	530	382.16	78.32	6.90	4.72	8.71
ENST00000470696.1	ENSG00000003147.17	800	652.09	124.47	6.43	4.39	8.11
ENST00000476942.1	ENSG00000003147.17	411	263.21	0.00	0.00	0.00	0.00
ENST00000486677.1	ENSG00000003147.17	322	174.35	0.00	0.00	0.00	0.00
ENST00000490041.1	ENSG00000003147.17	477	329.17	218.32	22.33	15.26	28.19
ENST00000002501.10	ENSG00000003249.13	2079	1931.08	1581.26	27.57	18.84	14.10
ENST00000304733.7	ENSG00000003249.13	2081	1933.08	248.31	4.32	2.96	2.21
ENST00000392973.7	ENSG00000003249.13	2689	2541.08	378.28	5.01	3.43	2.56
ENST00000568330.2	ENSG00000003249.13	567	419.14	0.00	0.00	0.00	0.00
ENST00000568662.1	ENSG00000003249.13	563	415.15	1903.94	154.39	105.52	78.98
ENST00000568838.1	ENSG00000003249.13	993	845.08	8.20	0.33	0.22	0.17
ENST00000623401.1	ENSG00000003249.13	2889	2741.08	314.00	3.86	2.64	1.97
ENST00000264276.10	ENSG00000003393.14	6644	6496.08	2569.96	13.32	9.10	26.46
ENST00000409632.6	ENSG00000003393.14	571	423.14	0.00	0.00	0.00	0.00
ENST00000410052.1	ENSG00000003393.14	559	411.15	0.00	0.00	0.00	0.00
ENST00000439495.5	ENSG00000003393.14	3242	3094.08	37.98	0.41	0.28	0.82
ENST00000462747.1	ENSG00000003393.14	491	343.17	41.83	4.10	2.80	8.15
ENST00000467448.5	ENSG00000003393.14	2677	2529.08	237.52	3.16	2.16	6.28
ENST00000482789.5	ENSG00000003393.14	2981	2833.08	1398.52	16.62	11.36	33.02
ENST00000482891.5	ENSG00000003393.14	4895	4747.08	114.15	0.81	0.55	1.61
ENST00000483703.1	ENSG00000003393.14	505	357.16	17.34	1.63	1.12	3.25
ENST00000489440.5	ENSG00000003393.14	727	579.10	143.07	8.32	5.68	16.52
ENST00000494017.5	ENSG00000003393.14	537	389.15	22.61	1.96	1.34	3.89
ENST00000496244.5	ENSG00000003393.14	768	620.10	0.00	0.00	0.00	0.00
ENST00000272879.9	ENSG00000003400.14	2073	1925.08	42.25	0.74	0.51	5.37
ENST00000286186.10	ENSG00000003400.14	5928	5780.08	12.96	0.08	0.05	0.55
ENST00000313728.11	ENSG00000003400.14	1521	1373.08	163.50	4.01	2.74	29.12
ENST00000346817.9	ENSG00000003400.14	3926	3778.08	158.51	1.41	0.97	10.26
ENST00000360132.7	ENSG00000003400.14	5814	5666.08	0.00	0.00	0.00	0.00
ENST00000374650.7	ENSG00000003400.14	1126	978.08	7.78	0.27	0.18	1.95
ENST00000438843.5	ENSG00000003400.14	888	740.08	2.99	0.14	0.09	0.99
ENST00000448480.1	ENSG00000003400.14	1603	1455.08	0.00	0.00	0.00	0.00
ENST00000460140.5	ENSG00000003400.14	1294	1146.08	40.46	1.19	0.81	8.63
ENST00000471191.1	ENSG00000003400.14	430	282.20	19.63	2.34	1.60	17.01
ENST00000484926.1	ENSG00000003400.14	703	555.11	0.00	0.00	0.00	0.00
ENST00000485408.1	ENSG00000003400.14	474	326.18	21.18	2.19	1.49	15.88
ENST00000492363.5	ENSG00000003400.14	1477	1329.08	55.74	1.41	0.96	10.26
ENST00000309955.7	ENSG00000003402.19	14672	14524.08	152.34	0.35	0.24	0.25
ENST00000340870.6	ENSG00000003402.19	963	815.08	7.85	0.32	0.22	0.23
ENST00000341222.10	ENSG00000003402.19	1283	1135.08	0.00	0.00	0.00	0.00
ENST00000341582.10	ENSG00000003402.19	2056	1908.08	127.72	2.25	1.54	1.59
ENST00000342795.9	ENSG00000003402.19	1613	1465.08	2.20	0.05	0.03	0.04
ENST00000395148.6	ENSG00000003402.19	4415	4267.08	1275.79	10.06	6.88	7.11
ENST00000417748.1	ENSG00000003402.19	684	536.11	0.00	0.00	0.00	0.00
ENST00000423241.6	ENSG00000003402.19	2128	1980.08	149.26	2.54	1.73	1.79
ENST00000425030.1	ENSG00000003402.19	596	448.14	5.23	0.39	0.27	0.28
ENST00000433445.1	ENSG00000003402.19	435	287.19	0.00	0.00	0.00	0.00
ENST00000439154.6	ENSG00000003402.19	1310	1162.08	2.99	0.09	0.06	0.06
ENST00000440180.5	ENSG00000003402.19	1198	1050.08	446.50	14.31	9.78	10.11
ENST00000441224.5	ENSG00000003402.19	655	507.12	684.12	45.41	31.04	32.09
ENST00000443227.5	ENSG00000003402.19	1679	1531.08	50.26	1.11	0.76	0.78
ENST00000457277.5	ENSG00000003402.19	1868	1720.08	470.58	9.21	6.29	6.51
ENST00000460961.1	ENSG00000003402.19	548	400.15	115.13	9.69	6.62	6.84
ENST00000461422.1	ENSG00000003402.19	717	569.11	64.04	3.79	2.59	2.68
ENST00000461820.5	ENSG00000003402.19	830	682.08	0.00	0.00	0.00	0.00
ENST00000462763.5	ENSG00000003402.19	588	440.14	0.00	0.00	0.00	0.00
ENST00000470178.6	ENSG00000003402.19	516	368.16	236.59	21.63	14.79	15.29
ENST00000470664.1	ENSG00000003402.19	704	556.11	42.96	2.60	1.78	1.84
ENST00000474842.1	ENSG00000003402.19	1091	943.08	493.81	17.63	12.05	12.45
ENST00000479953.6	ENSG00000003402.19	1230	1082.08	0.00	0.00	0.00	0.00
ENST00000490965.1	ENSG00000003402.19	529	381.16	1.04	0.09	0.06	0.06
ENST00000494258.5	ENSG00000003402.19	693	545.11	0.00	0.00	0.00	0.00
ENST00000233156.7	ENSG00000003436.14	3913	3765.08	0.00	0.00	0.00	0.00
ENST00000339091.8	ENSG00000003436.14	1088	940.08	43.45	1.56	1.06	4.59
ENST00000392365.5	ENSG00000003436.14	3649	3501.08	184.38	1.77	1.21	5.23
ENST00000409676.5	ENSG00000003436.14	1119	971.08	57.81	2.00	1.37	5.91
ENST00000417013.5	ENSG00000003436.14	554	406.15	0.00	0.00	0.00	0.00
ENST00000420747.1	ENSG00000003436.14	685	537.11	1.22	0.08	0.05	0.23
ENST00000421427.5	ENSG00000003436.14	804	656.09	0.00	0.00	0.00	0.00
ENST00000426055.5	ENSG00000003436.14	1161	1013.08	641.44	21.31	14.57	62.87
ENST00000435414.5	ENSG00000003436.14	687	539.11	36.33	2.27	1.55	6.69
ENST00000437725.5	ENSG00000003436.14	545	397.15	5.04	0.43	0.29	1.26
ENST00000453013.5	ENSG00000003436.14	733	585.10	20.89	1.20	0.82	3.54
ENST00000481132.5	ENSG00000003436.14	7690	7542.08	48.35	0.22	0.15	0.64
ENST00000481389.1	ENSG00000003436.14	599	451.14	41.10	3.07	2.10	9.05
ENST00000002125.8	ENSG00000003509.15	2176	2028.08	317.66	5.27	3.60	5.90
ENST00000336237.10	ENSG00000003509.15	1869	1721.08	14.32	0.28	0.19	0.31
ENST00000416653.5	ENSG00000003509.15	473	325.18	0.00	0.00	0.00	0.00
ENST00000419278.2	ENSG00000003509.15	680	532.11	29.89	1.89	1.29	2.11
ENST00000431821.5	ENSG00000003509.15	783	635.09	42.68	2.26	1.55	2.53
ENST00000432075.1	ENSG00000003509.15	663	515.12	0.00	0.00	0.00	0.00
ENST00000439218.5	ENSG00000003509.15	934	786.08	0.00	0.00	0.00	0.00
ENST00000441905.1	ENSG00000003509.15	661	513.12	936.12	61.42	41.98	68.67
ENST00000455230.5	ENSG00000003509.15	946	798.08	12.58	0.53	0.36	0.59
ENST00000469831.1	ENSG00000003509.15	845	697.08	139.28	6.73	4.60	7.52
ENST00000474154.5	ENSG00000003509.15	2974	2826.08	70.26	0.84	0.57	0.94
ENST00000474257.5	ENSG00000003509.15	1470	1322.08	369.58	9.41	6.43	10.52
ENST00000483999.5	ENSG00000003509.15	711	563.11	13.60	0.81	0.56	0.91
ENST00000347869.7	ENSG00000003756.16	3188	3040.08	1929.78	21.37	14.61	15.17
ENST00000395174.6	ENSG00000003756.16	938	790.08	36.76	1.57	1.07	1.11
ENST00000404526.6	ENSG00000003756.16	580	432.14	0.00	0.00	0.00	0.00
ENST00000417905.1	ENSG00000003756.16	427	279.20	137.30	16.55	11.32	11.75
ENST00000433556.6	ENSG00000003756.16	567	419.14	0.00	0.00	0.00	0.00
ENST00000437500.5	ENSG00000003756.16	582	434.14	0.00	0.00	0.00	0.00
ENST00000438369.5	ENSG00000003756.16	560	412.15	0.00	0.00	0.00	0.00
ENST00000441305.5	ENSG00000003756.16	569	421.14	0.00	0.00	0.00	0.00
ENST00000441812.6	ENSG00000003756.16	583	435.14	19.96	1.54	1.06	1.10
ENST00000461242.1	ENSG00000003756.16	275	127.72	0.00	0.00	0.00	0.00
ENST00000462025.1	ENSG00000003756.16	573	425.14	73.34	5.81	3.97	4.12
ENST00000464087.6	ENSG00000003756.16	5616	5468.08	38.55	0.24	0.16	0.17
ENST00000464988.1	ENSG00000003756.16	877	729.08	400.02	18.47	12.62	13.11
ENST00000469838.5	ENSG00000003756.16	2716	2568.08	349.33	4.58	3.13	3.25
ENST00000471995.5	ENSG00000003756.16	762	614.10	116.16	6.37	4.35	4.52
ENST00000474470.1	ENSG00000003756.16	434	286.19	32.42	3.81	2.61	2.71
ENST00000474818.5	ENSG00000003756.16	832	684.08	99.74	4.91	3.35	3.48
ENST00000475128.5	ENSG00000003756.16	1371	1223.08	63.49	1.75	1.19	1.24
ENST00000475590.5	ENSG00000003756.16	704	556.11	66.95	4.05	2.77	2.88
ENST00000479275.1	ENSG00000003756.16	1683	1535.08	81.22	1.78	1.22	1.26
ENST00000489437.1	ENSG00000003756.16	625	477.13	179.69	12.68	8.67	9.00
ENST00000492430.1	ENSG00000003756.16	580	432.14	65.61	5.11	3.49	3.63
ENST00000492472.1	ENSG00000003756.16	902	754.08	204.93	9.15	6.25	6.49
ENST00000493993.1	ENSG00000003756.16	476	328.18	52.22	5.36	3.66	3.80
ENST00000494360.5	ENSG00000003756.16	585	437.14	171.93	13.24	9.05	9.40
ENST00000496179.5	ENSG00000003756.16	1406	1258.08	95.51	2.56	1.75	1.81
ENST00000180173.9	ENSG00000003987.13	3850	3702.08	398.78	3.63	2.48	82.95
ENST00000517317.5	ENSG00000003987.13	739	591.10	0.00	0.00	0.00	0.00
ENST00000518272.5	ENSG00000003987.13	562	414.15	0.00	0.00	0.00	0.00
ENST00000519122.5	ENSG00000003987.13	570	422.14	0.00	0.00	0.00	0.00
ENST00000519590.5	ENSG00000003987.13	584	436.14	2.66	0.21	0.14	4.70
ENST00000519763.1	ENSG00000003987.13	569	421.14	0.00	0.00	0.00	0.00
ENST00000521177.1	ENSG00000003987.13	506	358.16	0.00	0.00	0.00	0.00
ENST00000521857.5	ENSG00000003987.13	2158	2010.08	32.23	0.54	0.37	12.35
ENST00000523571.1	ENSG00000003987.13	719	571.11	0.00	0.00	0.00	0.00
ENST00000004531.14	ENSG00000003989.16	7560	7412.08	33.80	0.15	0.10	1.46
ENST00000398090.3	ENSG00000003989.16	7557	7409.08	85.91	0.39	0.27	3.71
ENST00000470360.5	ENSG00000003989.16	7638	7490.08	0.00	0.00	0.00	0.00
ENST00000494857.5	ENSG00000003989.16	7622	7474.08	321.77	1.45	0.99	13.78
ENST00000522656.5	ENSG00000003989.16	2274	2126.08	538.52	8.53	5.83	81.05
ENST00000000233.9	ENSG00000004059.10	1103	955.08	979.32	34.52	23.59	42.24
ENST00000415666.1	ENSG00000004059.10	546	398.15	0.00	0.00	0.00	0.00
ENST00000459680.1	ENSG00000004059.10	466	318.18	66.94	7.08	4.84	8.67
ENST00000463733.5	ENSG00000004059.10	1509	1361.08	155.80	3.85	2.63	4.72
ENST00000467281.5	ENSG00000004059.10	567	419.14	21.19	1.70	1.16	2.08
ENST00000489673.1	ENSG00000004059.10	566	418.14	429.22	34.56	23.62	42.29
ENST00000379061.8	ENSG00000004139.13	1921	1773.08	0.00	0.00	0.00	0.00
ENST00000577870.2	ENSG00000004139.13	566	418.14	5.10	0.41	0.28	3.01
ENST00000578128.5	ENSG00000004139.13	897	749.08	3.85	0.17	0.12	1.27
ENST00000579593.1	ENSG00000004139.13	1113	965.08	133.46	4.66	3.18	34.16
ENST00000580711.1	ENSG00000004139.13	533	385.15	39.32	3.44	2.35	25.22
ENST00000582323.1	ENSG00000004139.13	563	415.15	35.28	2.86	1.96	20.99
ENST00000585453.5	ENSG00000004139.13	2919	2771.08	61.44	0.75	0.51	5.48
ENST00000585482.5	ENSG00000004139.13	10309	10161.08	405.67	1.34	0.92	9.86
ENST00000540200.5	ENSG00000004142.11	2121	1973.08	699.03	11.93	8.15	31.26
ENST00000618887.2	ENSG00000004142.11	1524	1376.08	1071.97	26.22	17.92	68.74
ENST00000324093.8	ENSG00000004399.12	7094	6946.08	7964.41	38.60	26.38	13.43
ENST00000501038.6	ENSG00000004399.12	1633	1485.08	724.68	16.43	11.23	5.72
ENST00000503166.1	ENSG00000004399.12	626	478.13	82.48	5.81	3.97	2.02
ENST00000504524.5	ENSG00000004399.12	1701	1553.08	327.79	7.10	4.86	2.47
ENST00000504689.1	ENSG00000004399.12	546	398.15	260.18	22.00	15.04	7.65
ENST00000504767.5	ENSG00000004399.12	654	506.12	399.11	26.55	18.14	9.24
ENST00000504979.1	ENSG00000004399.12	591	443.14	34.67	2.63	1.80	0.92
ENST00000505237.2	ENSG00000004399.12	507	359.16	197.14	18.48	12.63	6.43
ENST00000505505.1	ENSG00000004399.12	559	411.15	311.52	25.51	17.43	8.88
ENST00000505665.5	ENSG00000004399.12	477	329.17	0.00	0.00	0.00	0.00
ENST00000506979.1	ENSG00000004399.12	691	543.11	565.19	35.03	23.94	12.19
ENST00000508630.1	ENSG00000004399.12	563	415.15	31.39	2.55	1.74	0.89
ENST00000511018.1	ENSG00000004399.12	601	453.13	165.54	12.30	8.41	4.28
ENST00000512744.5	ENSG00000004399.12	2662	2514.08	1203.91	16.12	11.02	5.61
ENST00000512807.1	ENSG00000004399.12	704	556.11	90.73	5.49	3.75	1.91
ENST00000514990.1	ENSG00000004399.12	1084	936.08	138.39	4.98	3.40	1.73
ENST00000515191.1	ENSG00000004399.12	602	454.13	644.88	47.80	32.67	16.63
ENST00000354858.10	ENSG00000004455.16	1021	873.08	467.33	18.02	12.32	9.11
ENST00000373449.6	ENSG00000004455.16	3586	3438.08	850.23	8.32	5.69	4.21
ENST00000466029.1	ENSG00000004455.16	223	77.34	0.00	0.00	0.00	0.00
ENST00000467905.5	ENSG00000004455.16	880	732.08	20.82	0.96	0.65	0.48
ENST00000469238.1	ENSG00000004455.16	423	275.20	153.12	18.73	12.80	9.47
ENST00000480134.5	ENSG00000004455.16	811	663.09	1626.96	82.60	56.46	41.74
ENST00000482191.1	ENSG00000004455.16	599	451.14	3.85	0.29	0.20	0.15
ENST00000487289.1	ENSG00000004455.16	920	772.08	6.24	0.27	0.19	0.14
ENST00000491241.1	ENSG00000004455.16	596	448.14	0.00	0.00	0.00	0.00
ENST00000548033.5	ENSG00000004455.16	936	788.08	690.81	29.51	20.17	14.91
ENST00000548559.1	ENSG00000004455.16	530	382.16	0.00	0.00	0.00	0.00
ENST00000550338.5	ENSG00000004455.16	886	738.08	63.68	2.90	1.99	1.47
ENST00000551979.1	ENSG00000004455.16	581	433.14	109.82	8.54	5.83	4.31
ENST00000626911.1	ENSG00000004455.16	160	24.13	19.89	27.75	18.97	14.02
ENST00000629371.2	ENSG00000004455.16	3576	3428.08	0.00	0.00	0.00	0.00
ENST00000226279.7	ENSG00000004468.12	5668	5520.08	14.88	0.09	0.06	3.23
ENST00000502843.5	ENSG00000004468.12	1560	1412.08	4.78	0.11	0.08	4.05
ENST00000506191.1	ENSG00000004468.12	594	446.14	32.05	2.42	1.65	86.00
ENST00000510674.1	ENSG00000004468.12	455	307.18	1.33	0.15	0.10	5.18
ENST00000511430.1	ENSG00000004468.12	1672	1524.08	1.96	0.04	0.03	1.54
ENST00000001008.5	ENSG00000004478.7	3732	3584.08	2353.59	22.11	15.11	76.94
ENST00000538622.1	ENSG00000004478.7	572	424.14	4.96	0.39	0.27	1.37
ENST00000539181.1	ENSG00000004478.7	370	222.25	0.00	0.00	0.00	0.00
ENST00000540260.1	ENSG00000004478.7	777	629.09	2.00	0.11	0.07	0.37
ENST00000543037.1	ENSG00000004478.7	727	579.10	97.89	5.69	3.89	19.81
ENST00000543769.1	ENSG00000004478.7	425	277.20	3.56	0.43	0.30	1.51
ENST00000544366.1	ENSG00000004478.7	287	139.58	0.00	0.00	0.00	0.00
ENST00000630279.1	ENSG00000004478.7	156	21.44	0.00	0.00	0.00	0.00
ENST00000356634.7	ENSG00000004487.15	3033	2885.08	1209.41	14.11	9.65	16.75
ENST00000400181.8	ENSG00000004487.15	3059	2911.08	533.51	6.17	4.22	7.32
ENST00000465864.1	ENSG00000004487.15	568	420.14	139.02	11.14	7.61	13.22
ENST00000481879.1	ENSG00000004487.15	525	377.16	113.06	10.09	6.90	11.98
ENST00000494920.1	ENSG00000004487.15	905	757.08	610.52	27.15	18.55	32.22
ENST00000602503.1	ENSG00000004487.15	2810	2662.08	1232.49	15.59	10.65	18.50
ENST00000266022.8	ENSG00000004534.14	3750	3602.08	18.74	0.18	0.12	0.14
ENST00000419610.5	ENSG00000004534.14	2128	1980.08	0.00	0.00	0.00	0.00
ENST00000421682.1	ENSG00000004534.14	684	536.11	161.66	10.15	6.94	8.27
ENST00000422955.5	ENSG00000004534.14	2324	2176.08	70.41	1.09	0.74	0.89
ENST00000425608.5	ENSG00000004534.14	1886	1738.08	1246.77	24.15	16.50	19.67
ENST00000433811.1	ENSG00000004534.14	582	434.14	61.47	4.77	3.26	3.88
ENST00000434592.5	ENSG00000004534.14	2342	2194.08	0.00	0.00	0.00	0.00
ENST00000438912.1	ENSG00000004534.14	473	325.18	182.20	18.86	12.89	15.36
ENST00000441115.5	ENSG00000004534.14	1876	1728.08	0.00	0.00	0.00	0.00
ENST00000442092.5	ENSG00000004534.14	2260	2112.08	108.57	1.73	1.18	1.41
ENST00000443081.5	ENSG00000004534.14	4010	3862.08	0.00	0.00	0.00	0.00
ENST00000446471.1	ENSG00000004534.14	695	547.11	15.65	0.96	0.66	0.78
ENST00000454079.5	ENSG00000004534.14	4324	4176.08	2859.05	23.05	15.75	18.77
ENST00000464013.5	ENSG00000004534.14	397	249.22	0.00	0.00	0.00	0.00
ENST00000466247.1	ENSG00000004534.14	500	352.17	46.51	4.45	3.04	3.62
ENST00000478026.1	ENSG00000004534.14	480	332.17	259.21	26.27	17.95	21.39
ENST00000483350.1	ENSG00000004534.14	988	840.08	77.92	3.12	2.13	2.54
ENST00000488807.2	ENSG00000004534.14	675	527.12	1.03	0.07	0.04	0.05
ENST00000491874.5	ENSG00000004534.14	480	332.17	0.00	0.00	0.00	0.00
ENST00000493652.1	ENSG00000004534.14	581	433.14	50.82	3.95	2.70	3.22
ENST00000158166.5	ENSG00000004660.14	2459	2311.08	72.27	1.05	0.72	24.93
ENST00000348335.6	ENSG00000004660.14	3563	3415.08	0.00	0.00	0.00	0.00
ENST00000381769.6	ENSG00000004660.14	3508	3360.08	253.48	2.54	1.74	60.14
ENST00000573483.1	ENSG00000004660.14	3898	3750.08	70.25	0.63	0.43	14.93
ENST00000314748.10	ENSG00000004700.15	1054	906.08	0.00	0.00	0.00	0.00
ENST00000396093.7	ENSG00000004700.15	932	784.08	700.10	30.06	20.54	21.90
ENST00000421138.6	ENSG00000004700.15	2572	2424.08	5510.93	76.53	52.31	55.77
ENST00000444129.6	ENSG00000004700.15	3702	3554.08	17.39	0.16	0.11	0.12
ENST00000536240.5	ENSG00000004700.15	565	417.14	26.34	2.13	1.45	1.55
ENST00000536964.5	ENSG00000004700.15	578	430.14	87.00	6.81	4.65	4.96
ENST00000539672.1	ENSG00000004700.15	579	431.14	254.34	19.86	13.57	14.47
ENST00000542432.5	ENSG00000004700.15	600	452.13	22.62	1.68	1.15	1.23
ENST00000251739.9	ENSG00000004766.15	1193	1045.08	110.08	3.55	2.42	7.17
ENST00000305866.9	ENSG00000004766.15	3613	3465.08	988.46	9.60	6.56	19.43
ENST00000436177.5	ENSG00000004766.15	603	455.13	20.01	1.48	1.01	2.99
ENST00000438395.5	ENSG00000004766.15	538	390.15	0.00	0.00	0.00	0.00
ENST00000441602.5	ENSG00000004766.15	3474	3326.08	0.00	0.00	0.00	0.00
ENST00000443443.1	ENSG00000004766.15	554	406.15	8.92	0.74	0.51	1.50
ENST00000458530.1	ENSG00000004766.15	667	519.12	0.00	0.00	0.00	0.00
ENST00000458707.1	ENSG00000004766.15	1898	1750.08	29.70	0.57	0.39	1.16
ENST00000467326.5	ENSG00000004766.15	574	426.14	0.00	0.00	0.00	0.00
ENST00000471188.5	ENSG00000004766.15	3254	3106.08	321.08	3.48	2.38	7.04
ENST00000474412.1	ENSG00000004766.15	819	671.09	0.00	0.00	0.00	0.00
ENST00000476413.1	ENSG00000004766.15	381	233.23	13.38	1.93	1.32	3.91
ENST00000477572.1	ENSG00000004766.15	504	356.16	1.36	0.13	0.09	0.26
ENST00000477935.1	ENSG00000004766.15	760	612.10	32.96	1.81	1.24	3.67
ENST00000480943.5	ENSG00000004766.15	801	653.09	52.93	2.73	1.86	5.52
ENST00000484954.1	ENSG00000004766.15	594	446.14	103.09	7.78	5.32	15.74
ENST00000485140.1	ENSG00000004766.15	558	410.15	36.46	2.99	2.05	6.06
ENST00000485994.5	ENSG00000004766.15	573	425.14	144.22	11.42	7.81	23.11
ENST00000495039.1	ENSG00000004766.15	1115	967.08	32.60	1.13	0.78	2.30
ENST00000544910.5	ENSG00000004766.15	5736	5588.08	12.74	0.08	0.05	0.16
ENST00000004982.4	ENSG00000004776.11	1458	1310.08	119.85	3.08	2.10	100.00
ENST00000587965.1	ENSG00000004776.11	711	563.11	0.00	0.00	0.00	0.00
ENST00000592984.5	ENSG00000004776.11	1634	1486.08	0.00	0.00	0.00	0.00
ENST00000007510.8	ENSG00000004777.18	2545	2397.08	0.00	0.00	0.00	0.00
ENST00000221905.1	ENSG00000004777.18	741	593.10	16.43	0.93	0.64	5.76
ENST00000314737.9	ENSG00000004777.18	3858	3710.08	249.23	2.26	1.55	13.97
ENST00000378944.9	ENSG00000004777.18	4219	4071.08	185.44	1.53	1.05	9.48
ENST00000586918.1	ENSG00000004777.18	206	61.63	6.36	3.47	2.37	21.45
ENST00000587447.3	ENSG00000004777.18	2983	2835.08	168.80	2.00	1.37	12.39
ENST00000587984.1	ENSG00000004777.18	613	465.13	10.85	0.79	0.54	4.85
ENST00000588248.6	ENSG00000004777.18	2004	1856.08	0.00	0.00	0.00	0.00
ENST00000589133.5	ENSG00000004777.18	635	487.13	0.00	0.00	0.00	0.00
ENST00000590893.5	ENSG00000004777.18	528	380.16	0.00	0.00	0.00	0.00
ENST00000591438.1	ENSG00000004777.18	425	277.20	10.52	1.28	0.87	7.89
ENST00000593034.5	ENSG00000004777.18	682	534.11	0.00	0.00	0.00	0.00
ENST00000601474.5	ENSG00000004777.18	641	493.12	57.37	3.92	2.68	24.20
ENST00000007516.7	ENSG00000004779.9	717	569.11	1059.99	62.70	42.86	97.10
ENST00000484769.1	ENSG00000004779.9	843	695.08	0.00	0.00	0.00	0.00
ENST00000562133.5	ENSG00000004779.9	503	355.16	0.00	0.00	0.00	0.00
ENST00000567761.1	ENSG00000004779.9	520	372.16	0.00	0.00	0.00	0.00
ENST00000570319.5	ENSG00000004779.9	885	737.08	41.01	1.87	1.28	2.90
ENST00000005178.5	ENSG00000004799.7	3576	3428.08	2256.09	22.15	15.14	38.85
ENST00000468445.1	ENSG00000004799.7	572	424.14	33.57	2.66	1.82	4.67
ENST00000473301.1	ENSG00000004799.7	691	543.11	160.18	9.93	6.79	17.41
ENST00000473796.1	ENSG00000004799.7	2136	1988.08	544.58	9.22	6.30	16.17
ENST00000498190.1	ENSG00000004799.7	420	272.20	105.58	13.06	8.92	22.90
ENST00000330550.8	ENSG00000004809.13	2033	1885.08	0.00	0.00	0.00	0.00
ENST00000368919.7	ENSG00000004809.13	1987	1839.08	0.00	0.00	0.00	0.00
ENST00000424139.1	ENSG00000004809.13	737	589.10	0.00	0.00	0.00	0.00
ENST00000434949.5	ENSG00000004809.13	1021	873.08	0.00	0.00	0.00	0.00
ENST00000437378.5	ENSG00000004809.13	1213	1065.08	3.28	0.10	0.07	11.47
ENST00000451557.5	ENSG00000004809.13	1968	1820.08	0.00	0.00	0.00	0.00
ENST00000460159.1	ENSG00000004809.13	466	318.18	7.00	0.74	0.51	82.03
ENST00000461487.1	ENSG00000004809.13	1709	1561.08	2.72	0.06	0.04	6.51
ENST00000231749.7	ENSG00000004838.13	2896	2748.08	6.68	0.08	0.06	3.53
ENST00000360165.7	ENSG00000004838.13	1757	1609.08	0.00	0.00	0.00	0.00
ENST00000431869.1	ENSG00000004838.13	562	414.15	1.02	0.08	0.06	3.59
ENST00000442887.1	ENSG00000004838.13	1072	924.08	14.40	0.52	0.36	22.63
ENST00000443080.5	ENSG00000004838.13	707	559.11	0.00	0.00	0.00	0.00
ENST00000468182.1	ENSG00000004838.13	423	275.20	0.24	0.03	0.02	1.29
ENST00000475688.1	ENSG00000004838.13	1773	1625.08	41.81	0.87	0.59	37.36
ENST00000478269.5	ENSG00000004838.13	633	485.13	7.30	0.51	0.35	21.86
ENST00000490675.5	ENSG00000004838.13	676	528.12	3.54	0.23	0.15	9.74
ENST00000258738.10	ENSG00000004846.16	2906	2758.08	116.42	1.42	0.97	37.21
ENST00000404938.6	ENSG00000004846.16	5811	5663.08	6.91	0.04	0.03	1.08
ENST00000406935.5	ENSG00000004846.16	1483	1335.08	64.78	1.63	1.12	42.77
ENST00000441315.1	ENSG00000004846.16	2204	2056.08	0.00	0.00	0.00	0.00
ENST00000443026.6	ENSG00000004846.16	2247	2099.08	27.47	0.44	0.30	11.54
ENST00000477094.5	ENSG00000004846.16	673	525.12	4.41	0.28	0.19	7.41
ENST00000379044.4	ENSG00000004848.7	2876	2728.08	2.00	0.02	0.02	100.00
ENST00000636609.1	ENSG00000004848.7	100	0.00	0.00	0.00	0.00	0.00
ENST00000636885.1	ENSG00000004848.7	87	0.00	0.00	0.00	0.00	0.00
ENST00000637394.1	ENSG00000004848.7	100	0.00	0.00	0.00	0.00	0.00
ENST00000637993.1	ENSG00000004848.7	144	14.22	0.00	0.00	0.00	0.00
ENST00000265631.9	ENSG00000004864.13	3136	2988.08	1923.10	21.67	14.81	49.63
ENST00000416240.6	ENSG00000004864.13	3192	3044.08	53.84	0.60	0.41	1.36
ENST00000472162.2	ENSG00000004864.13	568	420.14	130.08	10.42	7.12	23.88
ENST00000484495.5	ENSG00000004864.13	540	392.15	0.00	0.00	0.00	0.00
ENST00000487710.1	ENSG00000004864.13	201	57.14	1.00	0.59	0.40	1.35
ENST00000490072.5	ENSG00000004864.13	578	430.14	0.00	0.00	0.00	0.00
ENST00000492869.1	ENSG00000004864.13	433	285.19	75.91	8.96	6.12	20.53
ENST00000494085.1	ENSG00000004864.13	766	618.10	26.06	1.42	0.97	3.25
ENST00000265437.9	ENSG00000004866.19	2899	2751.08	20.97	0.26	0.18	0.51
ENST00000323984.7	ENSG00000004866.19	2142	1994.08	962.22	16.24	11.10	32.15
ENST00000393443.5	ENSG00000004866.19	2360	2212.08	9.38	0.14	0.10	0.28
ENST00000393444.7	ENSG00000004866.19	2113	1965.08	0.00	0.00	0.00	0.00
ENST00000393446.6	ENSG00000004866.19	2114	1966.08	0.00	0.00	0.00	0.00
ENST00000393447.8	ENSG00000004866.19	2182	2034.08	0.00	0.00	0.00	0.00
ENST00000393449.5	ENSG00000004866.19	2127	1979.08	93.20	1.59	1.08	3.14
ENST00000393451.7	ENSG00000004866.19	2110	1962.08	21.83	0.37	0.26	0.74
ENST00000417919.5	ENSG00000004866.19	577	429.14	77.62	6.09	4.16	12.05
ENST00000420755.5	ENSG00000004866.19	549	401.15	0.00	0.00	0.00	0.00
ENST00000421345.5	ENSG00000004866.19	531	383.16	0.00	0.00	0.00	0.00
ENST00000422922.5	ENSG00000004866.19	1887	1739.08	382.40	7.40	5.06	14.65
ENST00000432298.5	ENSG00000004866.19	1956	1808.08	0.00	0.00	0.00	0.00
ENST00000434836.5	ENSG00000004866.19	579	431.14	2.33	0.18	0.12	0.36
ENST00000438863.5	ENSG00000004866.19	1005	857.08	116.15	4.56	3.12	9.03
ENST00000443979.5	ENSG00000004866.19	805	657.09	9.93	0.51	0.35	1.01
ENST00000446490.5	ENSG00000004866.19	1694	1546.08	256.80	5.59	3.82	11.07
ENST00000449366.5	ENSG00000004866.19	542	394.15	8.04	0.69	0.47	1.36
ENST00000462544.1	ENSG00000004866.19	550	402.15	0.00	0.00	0.00	0.00
ENST00000464020.1	ENSG00000004866.19	565	417.14	61.17	4.94	3.37	9.77
ENST00000465133.5	ENSG00000004866.19	2155	2007.08	76.27	1.28	0.87	2.53
ENST00000465641.5	ENSG00000004866.19	764	616.10	0.00	0.00	0.00	0.00
ENST00000467538.5	ENSG00000004866.19	565	417.14	0.00	0.00	0.00	0.00
ENST00000477742.5	ENSG00000004866.19	780	632.09	0.00	0.00	0.00	0.00
ENST00000485394.6	ENSG00000004866.19	485	337.17	0.00	0.00	0.00	0.00
ENST00000487459.5	ENSG00000004866.19	1681	1533.08	26.13	0.57	0.39	1.14
ENST00000489293.5	ENSG00000004866.19	904	756.08	0.00	0.00	0.00	0.00
ENST00000490039.1	ENSG00000004866.19	1689	1541.08	0.00	0.00	0.00	0.00
ENST00000543837.5	ENSG00000004866.19	1031	883.08	2.73	0.10	0.07	0.21
ENST00000619382.1	ENSG00000004866.19	73	0.00	0.00	0.00	0.00	0.00
ENST00000622083.1	ENSG00000004866.19	109	1.97	0.00	0.00	0.00	0.00
ENST00000066544.7	ENSG00000004897.11	5801	5653.08	1416.74	8.44	5.77	6.06
ENST00000525495.6	ENSG00000004897.11	1459	1311.08	89.03	2.29	1.56	1.64
ENST00000526866.5	ENSG00000004897.11	1420	1272.08	0.00	0.00	0.00	0.00
ENST00000527547.5	ENSG00000004897.11	2579	2431.08	2231.69	30.90	21.12	22.19
ENST00000528147.1	ENSG00000004897.11	463	315.18	86.37	9.23	6.31	6.62
ENST00000528748.5	ENSG00000004897.11	859	711.08	4.41	0.21	0.14	0.15
ENST00000531206.5	ENSG00000004897.11	3177	3029.08	2193.47	24.38	16.66	17.50
ENST00000532575.1	ENSG00000004897.11	765	617.10	0.00	0.00	0.00	0.00
ENST00000532893.5	ENSG00000004897.11	515	367.16	289.38	26.53	18.13	19.05
ENST00000533415.5	ENSG00000004897.11	2570	2422.08	195.97	2.72	1.86	1.96
ENST00000570740.1	ENSG00000004897.11	594	446.14	48.82	3.68	2.52	2.65
ENST00000570818.5	ENSG00000004897.11	656	508.12	12.96	0.86	0.59	0.62
ENST00000571643.5	ENSG00000004897.11	716	568.11	36.03	2.14	1.46	1.53
ENST00000573502.1	ENSG00000004897.11	888	740.08	30.84	1.40	0.96	1.01
ENST00000573550.5	ENSG00000004897.11	583	435.14	180.75	13.98	9.56	10.04
ENST00000574304.5	ENSG00000004897.11	514	366.16	0.00	0.00	0.00	0.00
ENST00000575483.5	ENSG00000004897.11	781	633.09	0.00	0.00	0.00	0.00
ENST00000575830.2	ENSG00000004897.11	397	249.22	0.00	0.00	0.00	0.00
ENST00000576484.1	ENSG00000004897.11	548	400.15	148.94	12.53	8.56	9.00
ENST00000262418.10	ENSG00000004939.13	4965	4817.08	0.00	0.00	0.00	0.00
ENST00000399246.3	ENSG00000004939.13	3855	3707.08	7.68	0.07	0.05	28.29
ENST00000471005.5	ENSG00000004939.13	419	271.20	0.00	0.00	0.00	0.00
ENST00000497360.5	ENSG00000004939.13	1922	1774.08	9.32	0.18	0.12	71.71
ENST00000498270.1	ENSG00000004939.13	460	312.18	0.00	0.00	0.00	0.00
ENST00000631130.1	ENSG00000004939.13	1433	1285.08	0.00	0.00	0.00	0.00
ENST00000359558.6	ENSG00000004948.13	3696	3548.08	0.00	0.00	0.00	0.00
ENST00000360249.8	ENSG00000004948.13	1502	1354.08	0.00	0.00	0.00	0.00
ENST00000394441.5	ENSG00000004948.13	1774	1626.08	0.00	0.00	0.00	0.00
ENST00000415529.2	ENSG00000004948.13	1475	1327.08	0.00	0.00	0.00	0.00
ENST00000421592.5	ENSG00000004948.13	3626	3478.08	35.02	0.34	0.23	66.79
ENST00000423724.5	ENSG00000004948.13	1523	1375.08	0.00	0.00	0.00	0.00
ENST00000426151.5	ENSG00000004948.13	1741	1593.08	7.98	0.17	0.12	33.21
ENST00000321143.8	ENSG00000004961.14	2277	2129.08	375.94	5.94	4.06	26.35
ENST00000380762.4	ENSG00000004961.14	1072	924.08	456.06	16.61	11.36	73.65
ENST00000380763.7	ENSG00000004961.14	1000	852.08	0.00	0.00	0.00	0.00
ENST00000005340.9	ENSG00000004975.11	3018	2870.08	2002.58	23.49	16.05	44.64
ENST00000571745.1	ENSG00000004975.11	560	412.15	34.08	2.78	1.90	5.29
ENST00000572285.5	ENSG00000004975.11	1240	1092.08	136.11	4.20	2.87	7.97
ENST00000573354.1	ENSG00000004975.11	392	244.22	31.73	4.37	2.99	8.31
ENST00000574143.1	ENSG00000004975.11	992	844.08	8.63	0.34	0.24	0.65
ENST00000574591.1	ENSG00000004975.11	615	467.13	0.00	0.00	0.00	0.00
ENST00000574642.5	ENSG00000004975.11	664	516.12	0.00	0.00	0.00	0.00
ENST00000575086.1	ENSG00000004975.11	900	752.08	2.28	0.10	0.07	0.19
ENST00000575458.5	ENSG00000004975.11	2659	2511.08	0.00	0.00	0.00	0.00
ENST00000575756.5	ENSG00000004975.11	1136	988.08	115.59	3.94	2.69	7.49
ENST00000576285.1	ENSG00000004975.11	701	553.11	12.56	0.76	0.52	1.45
ENST00000576439.1	ENSG00000004975.11	579	431.14	18.28	1.43	0.98	2.71
ENST00000576840.5	ENSG00000004975.11	941	793.08	53.32	2.26	1.55	4.30
ENST00000576949.1	ENSG00000004975.11	995	847.08	153.96	6.12	4.18	11.63
ENST00000577154.1	ENSG00000004975.11	541	393.15	32.88	2.82	1.92	5.35
ENST00000161006.7	ENSG00000005001.9	1386	1238.08	32.75	0.89	0.61	26.45
ENST00000570950.1	ENSG00000005001.9	785	637.09	26.12	1.38	0.94	41.00
ENST00000571228.1	ENSG00000005001.9	1037	889.08	0.00	0.00	0.00	0.00
ENST00000572061.1	ENSG00000005001.9	553	405.15	0.00	0.00	0.00	0.00
ENST00000574768.5	ENSG00000005001.9	509	361.16	0.00	0.00	0.00	0.00
ENST00000575164.1	ENSG00000005001.9	1157	1009.08	0.00	0.00	0.00	0.00
ENST00000576381.1	ENSG00000005001.9	850	702.08	20.13	0.96	0.66	28.66
ENST00000577177.1	ENSG00000005001.9	405	257.21	1.00	0.13	0.09	3.89
ENST00000262803.9	ENSG00000005007.12	5348	5200.08	2714.75	17.57	12.01	29.86
ENST00000594243.1	ENSG00000005007.12	683	535.11	7.90	0.50	0.34	0.84
ENST00000594504.5	ENSG00000005007.12	559	411.15	1.19	0.10	0.07	0.17
ENST00000596842.5	ENSG00000005007.12	3825	3677.08	140.03	1.28	0.88	2.18
ENST00000598209.5	ENSG00000005007.12	551	403.15	0.00	0.00	0.00	0.00
ENST00000598471.1	ENSG00000005007.12	582	434.14	0.00	0.00	0.00	0.00
ENST00000599848.5	ENSG00000005007.12	5311	5163.08	799.48	5.21	3.56	8.86
ENST00000600012.5	ENSG00000005007.12	501	353.17	0.00	0.00	0.00	0.00
ENST00000600310.5	ENSG00000005007.12	750	602.10	0.00	0.00	0.00	0.00
ENST00000600689.1	ENSG00000005007.12	3084	2936.08	133.88	1.54	1.05	2.61
ENST00000600868.5	ENSG00000005007.12	580	432.14	183.45	14.29	9.77	24.28
ENST00000601689.1	ENSG00000005007.12	561	413.15	144.91	11.81	8.07	20.06
ENST00000601981.5	ENSG00000005007.12	556	408.15	79.42	6.55	4.48	11.13
ENST00000345317.6	ENSG00000005020.12	3998	3850.08	2172.15	18.99	12.98	24.84
ENST00000432747.1	ENSG00000005020.12	577	429.14	0.00	0.00	0.00	0.00
ENST00000468712.5	ENSG00000005020.12	955	807.08	66.63	2.78	1.90	3.63
ENST00000481204.5	ENSG00000005020.12	513	365.16	0.00	0.00	0.00	0.00
ENST00000487720.1	ENSG00000005020.12	536	388.15	33.22	2.88	1.97	3.77
ENST00000489977.5	ENSG00000005020.12	679	531.11	193.64	12.27	8.39	16.05
ENST00000490456.6	ENSG00000005020.12	558	410.15	0.00	0.00	0.00	0.00
ENST00000495802.5	ENSG00000005020.12	554	406.15	342.24	28.37	19.39	37.10
ENST00000497511.5	ENSG00000005020.12	585	437.14	145.12	11.18	7.64	14.61
ENST00000317881.8	ENSG00000005022.5	1274	1126.08	6322.39	189.01	129.18	93.99
ENST00000460013.1	ENSG00000005022.5	775	627.09	3.20	0.17	0.12	0.09
ENST00000463551.1	ENSG00000005022.5	433	285.19	64.45	7.61	5.20	3.78
ENST00000475354.1	ENSG00000005022.5	483	335.17	42.94	4.31	2.95	2.14
ENST00000394650.6	ENSG00000005059.15	2278	2130.08	1146.00	18.11	12.38	48.78
ENST00000452915.3	ENSG00000005059.15	581	433.14	0.00	0.00	0.00	0.00
ENST00000472310.5	ENSG00000005059.15	1193	1045.08	61.86	1.99	1.36	5.37
ENST00000494604.1	ENSG00000005059.15	1130	982.08	282.63	9.69	6.62	26.09
ENST00000515114.3	ENSG00000005059.15	453	305.18	66.51	7.34	5.01	19.76
ENST00000006015.3	ENSG00000005073.5	2295	2147.08	164.47	2.58	1.76	84.62
ENST00000517402.1	ENSG00000005073.5	2137	1989.08	27.69	0.47	0.32	15.38
ENST00000292614.9	ENSG00000005075.15	932	784.08	2643.48	113.50	77.57	87.13
ENST00000393794.4	ENSG00000005075.15	784	636.09	316.86	16.77	11.46	12.87
ENST00000225296.7	ENSG00000005100.12	5618	5470.08	612.29	3.77	2.58	4.31
ENST00000433302.7	ENSG00000005100.12	2225	2077.08	23.47	0.38	0.26	0.44
ENST00000572490.1	ENSG00000005100.12	2564	2416.08	0.00	0.00	0.00	0.00
ENST00000574023.1	ENSG00000005100.12	2040	1892.08	4312.41	76.73	52.44	87.84
ENST00000575153.5	ENSG00000005100.12	2416	2268.08	435.83	6.47	4.42	7.41
ENST00000318579.8	ENSG00000005102.12	2707	2559.08	17.41	0.23	0.16	2.04
ENST00000329168.3	ENSG00000005102.12	2129	1981.08	0.00	0.00	0.00	0.00
ENST00000393661.2	ENSG00000005102.12	1206	1058.08	145.10	4.62	3.16	41.10
ENST00000549132.1	ENSG00000005102.12	1152	1004.08	190.49	6.39	4.37	56.86
ENST00000408005.2	ENSG00000005108.15	1684	1536.08	0.00	0.00	0.00	0.00
ENST00000423059.8	ENSG00000005108.15	10663	10515.08	926.95	2.97	2.03	26.41
ENST00000480061.1	ENSG00000005108.15	567	419.14	62.15	4.99	3.41	44.43
ENST00000497575.1	ENSG00000005108.15	529	381.16	37.09	3.28	2.24	29.16
ENST00000617773.1	ENSG00000005108.15	10583	10435.08	0.00	0.00	0.00	0.00
ENST00000262327.9	ENSG00000005156.11	3055	2907.08	289.15	3.35	2.29	9.16
ENST00000378526.8	ENSG00000005156.11	8400	8252.08	665.89	2.72	1.86	7.43
ENST00000585370.1	ENSG00000005156.11	235	88.74	5.78	2.19	1.50	6.00
ENST00000585740.5	ENSG00000005156.11	887	739.08	16.61	0.76	0.52	2.07
ENST00000585941.5	ENSG00000005156.11	1699	1551.08	288.60	6.26	4.28	17.13
ENST00000586058.1	ENSG00000005156.11	581	433.14	27.14	2.11	1.44	5.77
ENST00000586119.1	ENSG00000005156.11	565	417.14	21.95	1.77	1.21	4.84
ENST00000586407.1	ENSG00000005156.11	815	667.09	0.00	0.00	0.00	0.00
ENST00000586435.1	ENSG00000005156.11	588	440.14	42.93	3.28	2.24	8.98
ENST00000588109.5	ENSG00000005156.11	592	444.14	23.00	1.74	1.19	4.77
ENST00000588713.1	ENSG00000005156.11	467	319.18	48.78	5.14	3.52	14.07
ENST00000590181.5	ENSG00000005156.11	1156	1008.08	101.25	3.38	2.31	9.25
ENST00000590630.5	ENSG00000005156.11	904	756.08	6.40	0.28	0.19	0.78
ENST00000592244.1	ENSG00000005156.11	440	292.19	11.50	1.32	0.91	3.62
ENST00000592690.1	ENSG00000005156.11	722	574.11	0.00	0.00	0.00	0.00
ENST00000593099.5	ENSG00000005156.11	4664	4516.08	301.68	2.25	1.54	6.15
ENST00000005386.7	ENSG00000005175.9	4370	4222.08	75.82	0.60	0.41	0.62
ENST00000380650.4	ENSG00000005175.9	2149	2001.08	1543.56	25.97	17.75	26.45
ENST00000432584.7	ENSG00000005175.9	2133	1985.08	1297.78	22.01	15.04	22.42
ENST00000547706.1	ENSG00000005175.9	420	272.20	34.61	4.28	2.93	4.36
ENST00000548211.1	ENSG00000005175.9	555	407.15	1.22	0.10	0.07	0.10
ENST00000548296.1	ENSG00000005175.9	567	419.14	56.14	4.51	3.08	4.59
ENST00000551293.1	ENSG00000005175.9	621	473.13	571.86	40.69	27.81	41.45
ENST00000289416.9	ENSG00000005187.11	2845	2697.08	0.00	0.00	0.00	0.00
ENST00000440284.6	ENSG00000005187.11	1517	1369.08	10.79	0.27	0.18	5.90
ENST00000501740.6	ENSG00000005187.11	839	691.08	0.00	0.00	0.00	0.00
ENST00000561499.1	ENSG00000005187.11	527	379.16	0.00	0.00	0.00	0.00
ENST00000561584.5	ENSG00000005187.11	561	413.15	0.00	0.00	0.00	0.00
ENST00000561795.5	ENSG00000005187.11	580	432.14	13.02	1.01	0.69	22.55
ENST00000562251.5	ENSG00000005187.11	1931	1783.08	14.36	0.27	0.19	6.03
ENST00000563914.1	ENSG00000005187.11	771	623.10	0.00	0.00	0.00	0.00
ENST00000564701.1	ENSG00000005187.11	756	608.10	0.00	0.00	0.00	0.00
ENST00000567006.1	ENSG00000005187.11	520	372.16	32.58	2.95	2.01	65.52
ENST00000567387.5	ENSG00000005187.11	843	695.08	0.00	0.00	0.00	0.00
ENST00000567711.1	ENSG00000005187.11	438	290.19	0.00	0.00	0.00	0.00
ENST00000568235.5	ENSG00000005187.11	558	410.15	0.00	0.00	0.00	0.00
ENST00000569141.1	ENSG00000005187.11	405	257.21	0.00	0.00	0.00	0.00
ENST00000614721.1	ENSG00000005187.11	3311	3163.08	0.00	0.00	0.00	0.00
ENST00000261377.10	ENSG00000005189.19	2722	2574.08	178.19	2.33	1.59	29.40
ENST00000348433.10	ENSG00000005189.19	2604	2456.08	0.00	0.00	0.00	0.00
ENST00000561474.1	ENSG00000005189.19	617	469.13	0.00	0.00	0.00	0.00
ENST00000563045.1	ENSG00000005189.19	516	368.16	12.90	1.18	0.81	14.88
ENST00000563068.1	ENSG00000005189.19	563	415.15	18.11	1.47	1.00	18.53
ENST00000563617.1	ENSG00000005189.19	813	665.09	0.00	0.00	0.00	0.00
ENST00000564200.1	ENSG00000005189.19	715	567.11	0.00	0.00	0.00	0.00
ENST00000564274.5	ENSG00000005189.19	2447	2299.08	8.33	0.12	0.08	1.54
ENST00000565340.5	ENSG00000005189.19	720	572.11	0.00	0.00	0.00	0.00
ENST00000566276.5	ENSG00000005189.19	924	776.08	0.00	0.00	0.00	0.00
ENST00000566518.5	ENSG00000005189.19	993	845.08	0.00	0.00	0.00	0.00
ENST00000566993.5	ENSG00000005189.19	2549	2401.08	0.00	0.00	0.00	0.00
ENST00000567297.5	ENSG00000005189.19	753	605.10	3.86	0.21	0.15	2.71
ENST00000568046.5	ENSG00000005189.19	586	438.14	1.43	0.11	0.07	1.38
ENST00000568334.1	ENSG00000005189.19	743	595.10	25.82	1.46	1.00	18.42
ENST00000568476.5	ENSG00000005189.19	574	426.14	0.00	0.00	0.00	0.00
ENST00000568501.5	ENSG00000005189.19	624	476.13	0.00	0.00	0.00	0.00
ENST00000568647.5	ENSG00000005189.19	566	418.14	0.00	0.00	0.00	0.00
ENST00000568894.5	ENSG00000005189.19	580	432.14	13.37	1.04	0.71	13.14
ENST00000394391.8	ENSG00000005194.14	2182	2034.08	0.00	0.00	0.00	0.00
ENST00000563341.1	ENSG00000005194.14	505	357.16	50.43	4.75	3.25	14.53
ENST00000563561.1	ENSG00000005194.14	597	449.14	9.34	0.70	0.48	2.14
ENST00000564885.1	ENSG00000005194.14	493	345.17	28.01	2.73	1.87	8.35
ENST00000565368.5	ENSG00000005194.14	851	703.08	0.00	0.00	0.00	0.00
ENST00000565786.5	ENSG00000005194.14	641	493.12	17.06	1.16	0.80	3.56
ENST00000565961.5	ENSG00000005194.14	1814	1666.08	0.00	0.00	0.00	0.00
ENST00000566284.1	ENSG00000005194.14	1165	1017.08	39.04	1.29	0.88	3.95
ENST00000567518.5	ENSG00000005194.14	2016	1868.08	76.87	1.39	0.95	4.23
ENST00000567751.5	ENSG00000005194.14	328	180.33	6.42	1.20	0.82	3.66
ENST00000568940.5	ENSG00000005194.14	1137	989.08	290.13	9.87	6.75	30.18
ENST00000569246.5	ENSG00000005194.14	910	762.08	60.33	2.66	1.82	8.14
ENST00000569370.5	ENSG00000005194.14	1559	1411.08	73.82	1.76	1.20	5.38
ENST00000569979.5	ENSG00000005194.14	896	748.08	0.00	0.00	0.00	0.00
ENST00000570000.5	ENSG00000005194.14	994	846.08	130.55	5.19	3.55	15.87
ENST00000585725.2	ENSG00000005206.16	583	435.14	2.00	0.15	0.11	0.36
ENST00000586111.3	ENSG00000005206.16	390	242.22	0.00	0.00	0.00	0.00
ENST00000586332.5	ENSG00000005206.16	496	348.17	0.00	0.00	0.00	0.00
ENST00000587851.1	ENSG00000005206.16	586	438.14	121.02	9.30	6.36	21.75
ENST00000589515.2	ENSG00000005206.16	1733	1585.08	464.52	9.87	6.74	23.07
ENST00000593243.5	ENSG00000005206.16	551	403.15	39.99	3.34	2.28	7.81
ENST00000610743.4	ENSG00000005206.16	2583	2435.08	6.39	0.09	0.06	0.21
ENST00000612623.1	ENSG00000005206.16	495	347.17	0.00	0.00	0.00	0.00
ENST00000613503.4	ENSG00000005206.16	3456	3308.08	75.79	0.77	0.53	1.80
ENST00000614784.1	ENSG00000005206.16	1411	1263.08	473.89	12.63	8.63	29.54
ENST00000614794.4	ENSG00000005206.16	1559	1411.08	7.79	0.19	0.13	0.43
ENST00000618220.4	ENSG00000005206.16	2459	2311.08	51.22	0.75	0.51	1.74
ENST00000621568.4	ENSG00000005206.16	1017	869.08	130.04	5.04	3.44	11.78
ENST00000622308.4	ENSG00000005206.16	749	601.10	11.45	0.64	0.44	1.50
ENST00000322813.9	ENSG00000005238.19	3028	2880.08	629.29	7.36	5.03	19.01
ENST00000378557.1	ENSG00000005238.19	3070	2922.08	66.99	0.77	0.53	1.99
ENST00000378561.5	ENSG00000005238.19	5771	5623.08	44.56	0.27	0.18	0.69
ENST00000378566.5	ENSG00000005238.19	2566	2418.08	28.28	0.39	0.27	1.02
ENST00000488109.6	ENSG00000005238.19	2999	2851.08	2172.78	25.65	17.53	66.30
ENST00000603301.5	ENSG00000005238.19	3256	3108.08	0.00	0.00	0.00	0.00
ENST00000605104.1	ENSG00000005238.19	561	413.15	13.35	1.09	0.74	2.81
ENST00000605244.5	ENSG00000005238.19	3016	2868.08	168.29	1.98	1.35	5.10
ENST00000605392.1	ENSG00000005238.19	585	437.14	15.45	1.19	0.81	3.08
ENST00000579263.1	ENSG00000005243.9	746	598.10	11.57	0.65	0.44	1.45
ENST00000580174.1	ENSG00000005243.9	157	22.10	0.00	0.00	0.00	0.00
ENST00000580409.5	ENSG00000005243.9	763	615.10	36.29	1.99	1.36	4.41
ENST00000581637.5	ENSG00000005243.9	590	442.14	4.00	0.30	0.21	0.68
ENST00000581756.5	ENSG00000005243.9	686	538.11	52.37	3.28	2.24	7.28
ENST00000583414.5	ENSG00000005243.9	520	372.16	66.82	6.04	4.13	13.43
ENST00000584955.5	ENSG00000005243.9	713	565.11	0.00	0.00	0.00	0.00
ENST00000585182.1	ENSG00000005243.9	394	246.22	25.24	3.45	2.36	7.67
ENST00000612370.4	ENSG00000005243.9	528	380.16	12.50	1.11	0.76	2.46
ENST00000621465.4	ENSG00000005243.9	895	747.08	625.21	28.17	19.26	62.62
ENST00000265717.4	ENSG00000005249.12	3745	3597.08	1325.09	12.40	8.48	86.77
ENST00000393613.6	ENSG00000005249.12	642	494.12	0.00	0.00	0.00	0.00
ENST00000488792.1	ENSG00000005249.12	609	461.13	25.91	1.89	1.29	13.23
ENST00000312196.8	ENSG00000005302.17	2345	2197.08	43.10	0.66	0.45	1.08
ENST00000337339.6	ENSG00000005302.17	3446	3298.08	82.71	0.84	0.58	1.37
ENST00000361672.6	ENSG00000005302.17	2256	2108.08	0.00	0.00	0.00	0.00
ENST00000380691.2	ENSG00000005302.17	589	441.14	0.00	0.00	0.00	0.00
ENST00000380692.6	ENSG00000005302.17	1071	923.08	95.69	3.49	2.39	5.68
ENST00000380693.7	ENSG00000005302.17	2377	2229.08	212.33	3.21	2.19	5.22
ENST00000398527.6	ENSG00000005302.17	2324	2176.08	21.73	0.34	0.23	0.55
ENST00000421368.2	ENSG00000005302.17	795	647.09	16.45	0.86	0.58	1.39
ENST00000467141.1	ENSG00000005302.17	599	451.14	15.70	1.17	0.80	1.91
ENST00000468149.5	ENSG00000005302.17	1646	1498.08	588.87	13.23	9.04	21.55
ENST00000473380.1	ENSG00000005302.17	433	285.19	38.35	4.53	3.09	7.37
ENST00000473806.5	ENSG00000005302.17	452	304.19	0.00	0.00	0.00	0.00
ENST00000476743.5	ENSG00000005302.17	560	412.15	0.00	0.00	0.00	0.00
ENST00000478462.5	ENSG00000005302.17	549	401.15	210.08	17.63	12.05	28.71
ENST00000482871.5	ENSG00000005302.17	834	686.08	17.32	0.85	0.58	1.38
ENST00000483645.5	ENSG00000005302.17	549	401.15	0.00	0.00	0.00	0.00
ENST00000494268.1	ENSG00000005302.17	1124	976.08	423.65	14.61	9.99	23.79
ENST00000262367.9	ENSG00000005339.14	10803	10655.08	7543.25	23.83	16.29	9.20
ENST00000382070.7	ENSG00000005339.14	7598	7450.08	12741.66	57.57	39.35	22.22
ENST00000570939.2	ENSG00000005339.14	3316	3168.08	177.27	1.88	1.29	0.73
ENST00000571763.5	ENSG00000005339.14	548	400.15	379.96	31.97	21.85	12.34
ENST00000571826.5	ENSG00000005339.14	627	479.13	0.00	0.00	0.00	0.00
ENST00000572134.1	ENSG00000005339.14	846	698.08	184.54	8.90	6.08	3.44
ENST00000572569.1	ENSG00000005339.14	553	405.15	45.04	3.74	2.56	1.44
ENST00000573517.6	ENSG00000005339.14	718	570.11	72.70	4.29	2.93	1.66
ENST00000573672.1	ENSG00000005339.14	922	774.08	455.78	19.82	13.55	7.65
ENST00000574740.1	ENSG00000005339.14	523	375.16	225.47	20.23	13.83	7.81
ENST00000575237.2	ENSG00000005339.14	403	255.21	144.43	19.05	13.02	7.35
ENST00000576720.1	ENSG00000005339.14	3578	3430.08	93.02	0.91	0.62	0.35
ENST00000634839.1	ENSG00000005339.14	339	191.30	379.87	66.85	45.69	25.80
ENST00000635753.1	ENSG00000005339.14	100	0.00	0.00	0.00	0.00	0.00
ENST00000635899.1	ENSG00000005339.14	100	0.00	0.00	0.00	0.00	0.00
ENST00000635919.1	ENSG00000005339.14	100	0.00	0.00	0.00	0.00	0.00
ENST00000636002.1	ENSG00000005339.14	84	0.00	0.00	0.00	0.00	0.00
ENST00000636895.1	ENSG00000005339.14	100	0.00	0.00	0.00	0.00	0.00
ENST00000637492.1	ENSG00000005339.14	100	0.00	0.00	0.00	0.00	0.00
ENST00000638158.1	ENSG00000005339.14	97	0.00	0.00	0.00	0.00	0.00
ENST00000268893.10	ENSG00000005379.15	7483	7335.08	20.68	0.09	0.06	1.05
ENST00000343736.8	ENSG00000005379.15	5947	5799.08	417.81	2.43	1.66	26.82
ENST00000577871.1	ENSG00000005379.15	746	598.10	0.00	0.00	0.00	0.00
ENST00000578486.1	ENSG00000005379.15	471	323.18	0.00	0.00	0.00	0.00
ENST00000578511.5	ENSG00000005379.15	1504	1356.08	13.37	0.33	0.23	3.67
ENST00000580669.5	ENSG00000005379.15	809	661.09	7.63	0.39	0.27	4.30
ENST00000581675.5	ENSG00000005379.15	1553	1405.08	67.08	1.61	1.10	17.77
ENST00000581692.2	ENSG00000005379.15	4161	4013.08	35.83	0.30	0.21	3.32
ENST00000582679.1	ENSG00000005379.15	887	739.08	5.79	0.26	0.18	2.92
ENST00000583624.1	ENSG00000005379.15	409	261.21	15.43	1.99	1.36	21.99
ENST00000585149.1	ENSG00000005379.15	381	233.23	11.39	1.64	1.12	18.17
ENST00000225275.3	ENSG00000005381.7	3215	3067.08	19.00	0.21	0.14	100.00
ENST00000577220.1	ENSG00000005381.7	260	112.97	0.00	0.00	0.00	0.00
ENST00000578493.1	ENSG00000005381.7	483	335.17	0.00	0.00	0.00	0.00
ENST00000580005.1	ENSG00000005381.7	398	250.22	0.00	0.00	0.00	0.00
ENST00000581022.1	ENSG00000005381.7	481	333.17	0.00	0.00	0.00	0.00
ENST00000222381.7	ENSG00000005421.8	2568	2420.08	0.00	0.00	0.00	0.00
ENST00000433729.1	ENSG00000005421.8	1058	910.08	4.00	0.15	0.10	30.80
ENST00000462594.1	ENSG00000005421.8	553	405.15	4.00	0.33	0.23	69.20
ENST00000470502.1	ENSG00000005421.8	578	430.14	0.00	0.00	0.00	0.00
ENST00000321027.7	ENSG00000005436.13	4440	4292.08	0.00	0.00	0.00	0.00
ENST00000409857.7	ENSG00000005436.13	2516	2368.08	58.25	0.83	0.57	0.94
ENST00000427862.1	ENSG00000005436.13	632	484.13	0.00	0.00	0.00	0.00
ENST00000442309.5	ENSG00000005436.13	642	494.12	7.91	0.54	0.37	0.61
ENST00000470197.5	ENSG00000005436.13	3648	3500.08	183.98	1.77	1.21	2.00
ENST00000470285.1	ENSG00000005436.13	423	275.20	2.83	0.35	0.24	0.39
ENST00000470503.1	ENSG00000005436.13	1066	918.08	232.05	8.51	5.82	9.62
ENST00000472230.5	ENSG00000005436.13	2265	2117.08	2090.25	33.24	22.72	37.59
ENST00000486016.1	ENSG00000005436.13	595	447.14	220.68	16.61	11.36	18.79
ENST00000492826.1	ENSG00000005436.13	443	295.19	233.15	26.59	18.17	30.07
ENST00000541687.5	ENSG00000005436.13	4318	4170.08	0.00	0.00	0.00	0.00
ENST00000348227.4	ENSG00000005448.16	1147	999.08	186.94	6.30	4.31	18.81
ENST00000409791.5	ENSG00000005448.16	854	706.08	48.43	2.31	1.58	6.90
ENST00000426787.5	ENSG00000005448.16	576	428.14	6.57	0.52	0.35	1.54
ENST00000461531.5	ENSG00000005448.16	901	753.08	8.31	0.37	0.25	1.11
ENST00000465134.5	ENSG00000005448.16	1862	1714.08	104.67	2.06	1.41	6.14
ENST00000468778.5	ENSG00000005448.16	2356	2208.08	106.92	1.63	1.11	4.87
ENST00000469321.5	ENSG00000005448.16	864	716.08	5.80	0.27	0.19	0.81
ENST00000469932.5	ENSG00000005448.16	552	404.15	11.95	1.00	0.68	2.97
ENST00000475328.5	ENSG00000005448.16	545	397.15	29.46	2.50	1.71	7.46
ENST00000480089.5	ENSG00000005448.16	1046	898.08	0.00	0.00	0.00	0.00
ENST00000482605.1	ENSG00000005448.16	626	478.13	232.32	16.36	11.18	48.85
ENST00000482880.5	ENSG00000005448.16	1026	878.08	4.62	0.18	0.12	0.53
ENST00000493982.5	ENSG00000005448.16	563	415.15	0.00	0.00	0.00	0.00
ENST00000331536.7	ENSG00000005469.11	3175	3027.08	1053.01	11.71	8.00	20.02
ENST00000412227.6	ENSG00000005469.11	1213	1065.08	112.53	3.56	2.43	6.08
ENST00000419147.6	ENSG00000005469.11	2959	2811.08	247.32	2.96	2.02	5.06
ENST00000442291.1	ENSG00000005469.11	1993	1845.08	390.12	7.12	4.86	12.17
ENST00000469785.1	ENSG00000005469.11	553	405.15	187.99	15.62	10.68	26.71
ENST00000479014.1	ENSG00000005469.11	523	375.16	23.17	2.08	1.42	3.56
ENST00000488850.1	ENSG00000005469.11	575	427.14	195.85	15.44	10.55	26.39
ENST00000265723.8	ENSG00000005471.15	4020	3872.08	134.37	1.17	0.80	2.02
ENST00000358400.7	ENSG00000005471.15	3826	3678.08	1370.16	12.54	8.57	21.66
ENST00000359206.7	ENSG00000005471.15	3923	3775.08	567.05	5.06	3.46	8.73
ENST00000417608.1	ENSG00000005471.15	2007	1859.08	0.00	0.00	0.00	0.00
ENST00000440025.1	ENSG00000005471.15	523	375.16	53.45	4.80	3.28	8.28
ENST00000453593.5	ENSG00000005471.15	3699	3551.08	186.69	1.77	1.21	3.06
ENST00000467079.1	ENSG00000005471.15	794	646.09	52.09	2.71	1.86	4.69
ENST00000467983.1	ENSG00000005471.15	414	266.21	156.26	19.76	13.51	34.13
ENST00000469770.1	ENSG00000005471.15	746	598.10	136.39	7.68	5.25	13.26
ENST00000473795.1	ENSG00000005471.15	1115	967.08	69.29	2.41	1.65	4.17
ENST00000257745.8	ENSG00000005483.20	6714	6566.08	9929.27	50.91	34.79	43.66
ENST00000311117.7	ENSG00000005483.20	6874	6726.08	1.30	0.01	0.00	0.01
ENST00000334884.9	ENSG00000005483.20	6840	6692.08	2376.14	11.95	8.17	10.25
ENST00000468607.1	ENSG00000005483.20	558	410.15	264.87	21.74	14.86	18.64
ENST00000473063.1	ENSG00000005483.20	375	227.24	3.67	0.54	0.37	0.47
ENST00000474203.5	ENSG00000005483.20	617	469.13	0.00	0.00	0.00	0.00
ENST00000476671.5	ENSG00000005483.20	2523	2375.08	558.22	7.91	5.41	6.79
ENST00000478079.1	ENSG00000005483.20	597	449.14	10.88	0.82	0.56	0.70
ENST00000478990.5	ENSG00000005483.20	1500	1352.08	6.76	0.17	0.12	0.14
ENST00000479838.2	ENSG00000005483.20	883	735.08	56.33	2.58	1.76	2.21
ENST00000480368.5	ENSG00000005483.20	679	531.11	0.00	0.00	0.00	0.00
ENST00000482560.6	ENSG00000005483.20	1759	1611.08	27.52	0.57	0.39	0.49
ENST00000485619.1	ENSG00000005483.20	397	249.22	103.45	13.97	9.55	11.98
ENST00000495267.5	ENSG00000005483.20	1133	985.08	54.19	1.85	1.27	1.59
ENST00000496191.1	ENSG00000005483.20	584	436.14	46.39	3.58	2.45	3.07
ENST00000622386.1	ENSG00000005483.20	1588	1440.08	0.00	0.00	0.00	0.00
ENST00000006777.10	ENSG00000005486.16	1802	1654.08	856.00	17.42	11.91	34.37
ENST00000318622.8	ENSG00000005486.16	1878	1730.08	808.50	15.73	10.75	31.04
ENST00000428119.1	ENSG00000005486.16	1274	1126.08	24.68	0.74	0.50	1.46
ENST00000454791.1	ENSG00000005486.16	1831	1683.08	0.00	0.00	0.00	0.00
ENST00000466232.5	ENSG00000005486.16	566	418.14	0.00	0.00	0.00	0.00
ENST00000467406.2	ENSG00000005486.16	636	488.13	204.34	14.09	9.63	27.81
ENST00000468304.1	ENSG00000005486.16	803	655.09	52.48	2.70	1.84	5.32
ENST00000468644.5	ENSG00000005486.16	555	407.15	0.00	0.00	0.00	0.00
ENST00000476218.1	ENSG00000005486.16	181	40.01	0.00	0.00	0.00	0.00
ENST00000293894.3	ENSG00000005513.9	3049	2901.08	24.44	0.28	0.19	44.22
ENST00000566034.1	ENSG00000005513.9	4153	4005.08	42.56	0.36	0.24	55.78
ENST00000306270.11	ENSG00000005700.14	6054	5906.08	0.00	0.00	0.00	0.00
ENST00000369751.2	ENSG00000005700.14	4437	4289.08	258.10	2.03	1.38	2.82
ENST00000445419.6	ENSG00000005700.14	3663	3515.08	136.67	1.31	0.89	1.82
ENST00000471036.1	ENSG00000005700.14	721	573.11	267.06	15.69	10.72	21.82
ENST00000503400.5	ENSG00000005700.14	5239	5091.08	791.17	5.23	3.58	7.28
ENST00000503631.5	ENSG00000005700.14	3560	3412.08	875.44	8.64	5.90	12.01
ENST00000505222.5	ENSG00000005700.14	5547	5399.08	783.50	4.89	3.34	6.80
ENST00000508381.1	ENSG00000005700.14	2520	2372.08	141.89	2.01	1.38	2.80
ENST00000510291.5	ENSG00000005700.14	4109	3961.08	3777.16	32.10	21.94	44.65
ENST00000610980.4	ENSG00000005700.14	5195	5047.08	0.00	0.00	0.00	0.00
ENST00000005082.13	ENSG00000005801.16	2021	1873.08	1044.90	18.78	12.84	54.07
ENST00000330692.11	ENSG00000005801.16	486	338.17	0.00	0.00	0.00	0.00
ENST00000343338.11	ENSG00000005801.16	3145	2997.08	0.00	0.00	0.00	0.00
ENST00000354599.10	ENSG00000005801.16	2970	2822.08	12.03	0.14	0.10	0.41
ENST00000399602.8	ENSG00000005801.16	2369	2221.08	354.28	5.37	3.67	15.46
ENST00000427810.6	ENSG00000005801.16	560	412.15	4.23	0.35	0.24	1.00
ENST00000429541.6	ENSG00000005801.16	2389	2241.08	320.03	4.81	3.29	13.84
ENST00000438262.6	ENSG00000005801.16	1018	870.08	0.00	0.00	0.00	0.00
ENST00000524857.5	ENSG00000005801.16	542	394.15	0.00	0.00	0.00	0.00
ENST00000525313.6	ENSG00000005801.16	720	572.11	21.87	1.29	0.88	3.70
ENST00000525502.5	ENSG00000005801.16	546	398.15	1.76	0.15	0.10	0.43
ENST00000526501.5	ENSG00000005801.16	610	462.13	0.00	0.00	0.00	0.00
ENST00000526540.5	ENSG00000005801.16	585	437.14	0.00	0.00	0.00	0.00
ENST00000526598.1	ENSG00000005801.16	583	435.14	0.00	0.00	0.00	0.00
ENST00000526601.5	ENSG00000005801.16	2008	1860.08	121.05	2.19	1.50	6.31
ENST00000527386.1	ENSG00000005801.16	581	433.14	0.00	0.00	0.00	0.00
ENST00000528218.5	ENSG00000005801.16	891	743.08	0.00	0.00	0.00	0.00
ENST00000528410.5	ENSG00000005801.16	1001	853.08	3.06	0.12	0.08	0.35
ENST00000528636.1	ENSG00000005801.16	542	394.15	0.00	0.00	0.00	0.00
ENST00000528796.5	ENSG00000005801.16	881	733.08	0.00	0.00	0.00	0.00
ENST00000529085.5	ENSG00000005801.16	582	434.14	1.65	0.13	0.09	0.37
ENST00000529228.5	ENSG00000005801.16	558	410.15	0.00	0.00	0.00	0.00
ENST00000529678.5	ENSG00000005801.16	579	431.14	0.00	0.00	0.00	0.00
ENST00000529789.5	ENSG00000005801.16	570	422.14	4.59	0.37	0.25	1.05
ENST00000530643.5	ENSG00000005801.16	575	427.14	0.00	0.00	0.00	0.00
ENST00000532539.1	ENSG00000005801.16	519	371.16	11.54	1.05	0.72	3.01
ENST00000533036.5	ENSG00000005801.16	764	616.10	0.00	0.00	0.00	0.00
ENST00000534569.5	ENSG00000005801.16	682	534.11	0.00	0.00	0.00	0.00
ENST00000618467.4	ENSG00000005801.16	440	292.19	0.00	0.00	0.00	0.00
ENST00000620374.4	ENSG00000005801.16	3342	3194.08	0.00	0.00	0.00	0.00
ENST00000357337.10	ENSG00000005810.17	14736	14588.08	0.00	0.00	0.00	0.00
ENST00000429715.1	ENSG00000005810.17	3660	3512.08	742.41	7.12	4.86	6.25
ENST00000462987.2	ENSG00000005810.17	463	315.18	5.71	0.61	0.42	0.54
ENST00000466564.2	ENSG00000005810.17	364	216.25	31.81	4.95	3.39	4.35
ENST00000474882.2	ENSG00000005810.17	393	245.22	0.00	0.00	0.00	0.00
ENST00000482517.5	ENSG00000005810.17	1581	1433.08	1167.14	27.42	18.74	24.07
ENST00000485061.2	ENSG00000005810.17	566	418.14	0.00	0.00	0.00	0.00
ENST00000486679.2	ENSG00000005810.17	545	397.15	39.30	3.33	2.28	2.92
ENST00000491491.1	ENSG00000005810.17	649	501.12	24.17	1.62	1.11	1.43
ENST00000498073.2	ENSG00000005810.17	1041	893.08	115.31	4.35	2.97	3.82
ENST00000544440.6	ENSG00000005810.17	14664	14516.08	27821.97	64.52	44.10	56.64
ENST00000612956.4	ENSG00000005810.17	1542	1394.08	0.00	0.00	0.00	0.00
ENST00000355619.9	ENSG00000005812.10	3503	3355.08	3760.99	37.74	25.79	92.45
ENST00000417323.1	ENSG00000005812.10	1093	945.08	0.00	0.00	0.00	0.00
ENST00000470210.1	ENSG00000005812.10	561	413.15	32.73	2.67	1.82	6.53
ENST00000472949.1	ENSG00000005812.10	329	181.33	0.00	0.00	0.00	0.00
ENST00000477982.2	ENSG00000005812.10	3172	3024.08	26.20	0.29	0.20	0.71
ENST00000485797.2	ENSG00000005812.10	527	379.16	1.40	0.12	0.09	0.31
ENST00000356798.10	ENSG00000005844.17	5213	5065.08	578.67	3.85	2.63	12.37
ENST00000358164.9	ENSG00000005844.17	4673	4525.08	105.62	0.79	0.54	2.53
ENST00000433423.2	ENSG00000005844.17	1416	1268.08	23.31	0.62	0.42	1.99
ENST00000562020.1	ENSG00000005844.17	561	413.15	4.11	0.33	0.23	1.08
ENST00000562652.1	ENSG00000005844.17	561	413.15	6.66	0.54	0.37	1.75
ENST00000562857.5	ENSG00000005844.17	821	673.09	14.46	0.72	0.49	2.33
ENST00000563615.5	ENSG00000005844.17	575	427.14	10.12	0.80	0.55	2.56
ENST00000564118.1	ENSG00000005844.17	699	551.11	27.86	1.70	1.16	5.47
ENST00000564632.1	ENSG00000005844.17	964	816.08	5.43	0.22	0.15	0.72
ENST00000564935.1	ENSG00000005844.17	585	437.14	71.06	5.47	3.74	17.60
ENST00000565348.5	ENSG00000005844.17	557	409.15	0.00	0.00	0.00	0.00
ENST00000565864.5	ENSG00000005844.17	536	388.15	8.08	0.70	0.48	2.25
ENST00000566149.1	ENSG00000005844.17	443	295.19	30.61	3.49	2.39	11.23
ENST00000566267.1	ENSG00000005844.17	537	389.15	115.42	9.98	6.82	32.11
ENST00000568012.5	ENSG00000005844.17	575	427.14	0.00	0.00	0.00	0.00
ENST00000568926.5	ENSG00000005844.17	559	411.15	0.00	0.00	0.00	0.00
ENST00000568987.1	ENSG00000005844.17	549	401.15	16.07	1.35	0.92	4.34
ENST00000569570.5	ENSG00000005844.17	496	348.17	0.00	0.00	0.00	0.00
ENST00000569725.1	ENSG00000005844.17	545	397.15	6.16	0.52	0.36	1.68
ENST00000007708.7	ENSG00000005882.11	2384	2236.08	56.83	0.86	0.58	1.79
ENST00000503076.1	ENSG00000005882.11	560	412.15	4.14	0.34	0.23	0.71
ENST00000503176.5	ENSG00000005882.11	3440	3292.08	35.40	0.36	0.25	0.76
ENST00000503614.5	ENSG00000005882.11	947	799.08	123.91	5.22	3.57	10.91
ENST00000505440.5	ENSG00000005882.11	615	467.13	0.00	0.00	0.00	0.00
ENST00000505897.5	ENSG00000005882.11	865	717.08	102.59	4.82	3.29	10.07
ENST00000506242.5	ENSG00000005882.11	517	369.16	19.05	1.74	1.19	3.63
ENST00000506647.1	ENSG00000005882.11	660	512.12	6.84	0.45	0.31	0.94
ENST00000508030.5	ENSG00000005882.11	578	430.14	0.00	0.00	0.00	0.00
ENST00000508960.1	ENSG00000005882.11	553	405.15	175.41	14.57	9.96	30.47
ENST00000510219.2	ENSG00000005882.11	576	428.14	0.00	0.00	0.00	0.00
ENST00000511026.1	ENSG00000005882.11	577	429.14	0.00	0.00	0.00	0.00
ENST00000512204.5	ENSG00000005882.11	806	658.09	209.27	10.71	7.32	22.38
ENST00000512238.1	ENSG00000005882.11	590	442.14	0.00	0.00	0.00	0.00
ENST00000515040.5	ENSG00000005882.11	567	419.14	109.31	8.78	6.00	18.35
ENST00000614357.4	ENSG00000005882.11	2493	2345.08	0.00	0.00	0.00	0.00
ENST00000007722.11	ENSG00000005884.17	3665	3517.08	0.00	0.00	0.00	0.00
ENST00000320031.12	ENSG00000005884.17	4888	4740.08	6698.11	47.57	32.51	36.98
ENST00000504417.1	ENSG00000005884.17	227	81.12	1.00	0.42	0.28	0.32
ENST00000505306.5	ENSG00000005884.17	5479	5331.08	597.55	3.77	2.58	2.93
ENST00000505552.1	ENSG00000005884.17	600	452.13	147.12	10.95	7.49	8.51
ENST00000505612.1	ENSG00000005884.17	576	428.14	35.13	2.76	1.89	2.15
ENST00000506401.6	ENSG00000005884.17	1817	1669.08	213.80	4.31	2.95	3.35
ENST00000506437.1	ENSG00000005884.17	3055	2907.08	219.09	2.54	1.73	1.97
ENST00000506827.1	ENSG00000005884.17	827	679.09	0.00	0.00	0.00	0.00
ENST00000507771.5	ENSG00000005884.17	399	251.22	43.71	5.86	4.00	4.55
ENST00000508100.1	ENSG00000005884.17	549	401.15	0.00	0.00	0.00	0.00
ENST00000510809.1	ENSG00000005884.17	518	370.16	48.10	4.37	2.99	3.40
ENST00000512553.5	ENSG00000005884.17	351	203.28	233.31	38.64	26.41	30.04
ENST00000514834.1	ENSG00000005884.17	860	712.08	87.96	4.16	2.84	3.23
ENST00000515147.1	ENSG00000005884.17	535	387.15	26.12	2.27	1.55	1.77
ENST00000570989.1	ENSG00000005884.17	2495	2347.08	71.00	1.02	0.70	0.79
ENST00000304543.9	ENSG00000005889.15	2996	2848.08	214.25	2.53	1.73	4.33
ENST00000338565.3	ENSG00000005889.15	2906	2758.08	949.57	11.59	7.92	19.82
ENST00000379177.5	ENSG00000005889.15	7558	7410.08	4708.51	21.39	14.62	36.59
ENST00000379188.7	ENSG00000005889.15	7513	7365.08	3266.03	14.93	10.20	25.54
ENST00000419690.5	ENSG00000005889.15	300	152.47	2.45	0.54	0.37	0.93
ENST00000428571.5	ENSG00000005889.15	600	452.13	47.60	3.54	2.42	6.06
ENST00000459724.1	ENSG00000005889.15	673	525.12	0.00	0.00	0.00	0.00
ENST00000474385.1	ENSG00000005889.15	651	503.12	13.17	0.88	0.60	1.51
ENST00000480195.1	ENSG00000005889.15	367	219.25	19.22	2.95	2.02	5.05
ENST00000497813.1	ENSG00000005889.15	475	327.18	1.00	0.10	0.07	0.18
ENST00000539115.5	ENSG00000005889.15	6801	6653.08	0.00	0.00	0.00	0.00
ENST00000200639.8	ENSG00000005893.15	1867	1719.08	5352.13	104.81	71.64	33.40
ENST00000371335.4	ENSG00000005893.15	4030	3882.08	15564.61	134.97	92.25	43.02
ENST00000434600.6	ENSG00000005893.15	2089	1941.08	219.38	3.80	2.60	1.21
ENST00000486593.5	ENSG00000005893.15	1069	921.08	1919.88	70.17	47.96	22.36
ENST00000262407.5	ENSG00000005961.17	3333	3185.08	4.80	0.05	0.03	6.22
ENST00000587295.5	ENSG00000005961.17	496	348.17	0.00	0.00	0.00	0.00
ENST00000588098.1	ENSG00000005961.17	281	133.64	0.00	0.00	0.00	0.00
ENST00000589645.5	ENSG00000005961.17	579	431.14	2.14	0.17	0.11	20.45
ENST00000591990.5	ENSG00000005961.17	565	417.14	0.00	0.00	0.00	0.00
ENST00000592075.5	ENSG00000005961.17	461	313.18	0.00	0.00	0.00	0.00
ENST00000592226.5	ENSG00000005961.17	1170	1022.08	1.14	0.04	0.03	4.60
ENST00000592253.5	ENSG00000005961.17	462	314.18	4.25	0.45	0.31	55.71
ENST00000592462.5	ENSG00000005961.17	3189	3041.08	5.05	0.06	0.04	6.84
ENST00000592944.1	ENSG00000005961.17	563	415.15	0.62	0.05	0.03	6.17
ENST00000257621.4	ENSG00000005981.12	582	434.14	0.55	0.04	0.03	55.10
ENST00000325885.5	ENSG00000005981.12	3825	3677.08	0.00	0.00	0.00	0.00
ENST00000428113.5	ENSG00000005981.12	1547	1399.08	1.45	0.03	0.02	44.90
ENST00000353258.7	ENSG00000006007.11	2958	2810.08	912.19	10.93	7.47	11.90
ENST00000563645.1	ENSG00000006007.11	769	621.10	889.09	48.19	32.94	52.47
ENST00000564172.1	ENSG00000006007.11	2238	2090.08	698.59	11.25	7.69	12.25
ENST00000569773.1	ENSG00000006007.11	739	591.10	340.54	19.39	13.26	21.12
ENST00000569899.5	ENSG00000006007.11	1618	1470.08	90.60	2.07	1.42	2.26
ENST00000358607.10	ENSG00000006015.17	839	691.08	7.15	0.35	0.24	1.28
ENST00000450195.6	ENSG00000006015.17	702	554.11	1.46	0.09	0.06	0.33
ENST00000595077.1	ENSG00000006015.17	2465	2317.08	14.83	0.22	0.15	0.79
ENST00000595490.1	ENSG00000006015.17	410	262.21	1.81	0.23	0.16	0.85
ENST00000597371.1	ENSG00000006015.17	1081	933.08	692.13	24.97	17.07	91.79
ENST00000598375.5	ENSG00000006015.17	1792	1644.08	46.19	0.95	0.65	3.48
ENST00000600997.5	ENSG00000006015.17	2275	2127.08	25.43	0.40	0.28	1.48
ENST00000601736.1	ENSG00000006015.17	491	343.17	0.00	0.00	0.00	0.00
ENST00000392386.7	ENSG00000006016.10	1792	1644.08	170.94	3.50	2.39	27.53
ENST00000593286.1	ENSG00000006016.10	514	366.16	0.00	0.00	0.00	0.00
ENST00000594325.1	ENSG00000006016.10	1020	872.08	1.39	0.05	0.04	0.42
ENST00000596360.1	ENSG00000006016.10	413	265.21	55.16	7.00	4.79	55.07
ENST00000597131.1	ENSG00000006016.10	520	372.16	23.86	2.16	1.48	16.98
ENST00000007414.7	ENSG00000006025.11	3640	3492.08	368.49	3.55	2.43	39.92
ENST00000392507.7	ENSG00000006025.11	3349	3201.08	0.00	0.00	0.00	0.00
ENST00000578461.1	ENSG00000006025.11	430	282.20	0.00	0.00	0.00	0.00
ENST00000579728.5	ENSG00000006025.11	4104	3956.08	46.39	0.39	0.27	4.44
ENST00000580140.5	ENSG00000006025.11	1594	1446.08	29.88	0.70	0.48	7.82
ENST00000580226.5	ENSG00000006025.11	854	706.08	11.80	0.56	0.38	6.32
ENST00000580808.1	ENSG00000006025.11	495	347.17	0.00	0.00	0.00	0.00
ENST00000583167.5	ENSG00000006025.11	4497	4349.08	144.91	1.12	0.77	12.61
ENST00000584698.1	ENSG00000006025.11	688	540.11	14.18	0.88	0.60	9.93
ENST00000585051.1	ENSG00000006025.11	614	466.13	23.36	1.69	1.15	18.96
ENST00000613735.4	ENSG00000006025.11	2836	2688.08	0.00	0.00	0.00	0.00
ENST00000261713.8	ENSG00000006042.11	826	678.09	0.00	0.00	0.00	0.00
ENST00000394642.7	ENSG00000006042.11	1683	1535.08	244.60	5.36	3.67	14.50
ENST00000395149.6	ENSG00000006042.11	808	660.09	3.29	0.17	0.11	0.45
ENST00000439138.5	ENSG00000006042.11	896	748.08	507.91	22.86	15.62	61.80
ENST00000578289.5	ENSG00000006042.11	806	658.09	0.00	0.00	0.00	0.00
ENST00000579849.5	ENSG00000006042.11	4434	4286.08	9.45	0.07	0.05	0.20
ENST00000582227.5	ENSG00000006042.11	424	276.20	22.22	2.71	1.85	7.32
ENST00000583120.1	ENSG00000006042.11	504	356.16	61.53	5.82	3.98	15.72
ENST00000583437.2	ENSG00000006042.11	776	628.09	0.00	0.00	0.00	0.00
ENST00000007699.9	ENSG00000006047.12	1590	1442.08	0.00	0.00	0.00	0.00
ENST00000570627.1	ENSG00000006047.12	653	505.12	0.00	0.00	0.00	0.00
ENST00000570720.1	ENSG00000006047.12	606	458.13	1.65	0.12	0.08	25.62
ENST00000571127.1	ENSG00000006047.12	791	643.09	0.00	0.00	0.00	0.00
ENST00000571464.1	ENSG00000006047.12	640	492.12	0.00	0.00	0.00	0.00
ENST00000571485.5	ENSG00000006047.12	4553	4405.08	16.77	0.13	0.09	27.12
ENST00000571834.5	ENSG00000006047.12	2195	2047.08	13.58	0.22	0.15	47.26
ENST00000007735.3	ENSG00000006059.3	1287	1139.08	0.00	0.00	0.00	0.00
ENST00000344686.6	ENSG00000006062.13	4460	4312.08	1270.27	9.92	6.78	38.66
ENST00000376926.8	ENSG00000006062.13	4583	4435.08	289.29	2.20	1.50	8.56
ENST00000586644.1	ENSG00000006062.13	570	422.14	60.69	4.84	3.31	18.87
ENST00000592267.1	ENSG00000006062.13	3152	3004.08	229.57	2.57	1.76	10.03
ENST00000617331.1	ENSG00000006062.13	1049	901.08	164.00	6.13	4.19	23.88
ENST00000302539.8	ENSG00000006071.12	4923	4775.08	0.00	0.00	0.00	0.00
ENST00000389817.7	ENSG00000006071.12	4921	4773.08	0.00	0.00	0.00	0.00
ENST00000524561.1	ENSG00000006071.12	708	560.11	1.00	0.06	0.04	10.60
ENST00000525022.1	ENSG00000006071.12	675	527.12	0.00	0.00	0.00	0.00
ENST00000526002.1	ENSG00000006071.12	598	450.14	0.00	0.00	0.00	0.00
ENST00000526037.5	ENSG00000006071.12	612	464.13	3.00	0.22	0.15	38.39
ENST00000526168.5	ENSG00000006071.12	537	389.15	0.00	0.00	0.00	0.00
ENST00000526921.5	ENSG00000006071.12	958	810.08	0.00	0.00	0.00	0.00
ENST00000527905.5	ENSG00000006071.12	4283	4135.08	0.00	0.00	0.00	0.00
ENST00000528202.5	ENSG00000006071.12	549	401.15	0.00	0.00	0.00	0.00
ENST00000528374.1	ENSG00000006071.12	611	463.13	0.00	0.00	0.00	0.00
ENST00000529967.5	ENSG00000006071.12	836	688.08	0.00	0.00	0.00	0.00
ENST00000530147.5	ENSG00000006071.12	547	399.15	3.00	0.25	0.17	44.64
ENST00000531137.1	ENSG00000006071.12	665	517.12	0.00	0.00	0.00	0.00
ENST00000531642.5	ENSG00000006071.12	883	735.08	0.00	0.00	0.00	0.00
ENST00000531891.1	ENSG00000006071.12	440	292.19	0.00	0.00	0.00	0.00
ENST00000531911.1	ENSG00000006071.12	727	579.10	0.00	0.00	0.00	0.00
ENST00000532220.1	ENSG00000006071.12	611	463.13	0.00	0.00	0.00	0.00
ENST00000532728.5	ENSG00000006071.12	2098	1950.08	0.00	0.00	0.00	0.00
ENST00000612903.1	ENSG00000006071.12	183	41.65	0.00	0.00	0.00	0.00
ENST00000635881.1	ENSG00000006071.12	2011	1863.08	2.00	0.04	0.02	6.38
ENST00000005284.3	ENSG00000006116.3	3088	2940.08	0.00	0.00	0.00	0.00
ENST00000005286.8	ENSG00000006118.14	3480	3332.08	67.81	0.69	0.47	6.36
ENST00000453848.6	ENSG00000006118.14	3346	3198.08	0.00	0.00	0.00	0.00
ENST00000534983.5	ENSG00000006118.14	2477	2329.08	31.59	0.46	0.31	4.24
ENST00000535480.1	ENSG00000006118.14	692	544.11	54.12	3.35	2.29	31.11
ENST00000536409.1	ENSG00000006118.14	454	306.18	0.00	0.00	0.00	0.00
ENST00000536928.1	ENSG00000006118.14	582	434.14	0.00	0.00	0.00	0.00
ENST00000537065.1	ENSG00000006118.14	324	176.35	0.00	0.00	0.00	0.00
ENST00000537110.1	ENSG00000006118.14	446	298.19	0.00	0.00	0.00	0.00
ENST00000538090.1	ENSG00000006118.14	591	443.14	0.00	0.00	0.00	0.00
ENST00000540112.1	ENSG00000006118.14	2013	1865.08	308.44	5.57	3.81	51.72
ENST00000540276.1	ENSG00000006118.14	514	366.16	4.35	0.40	0.27	3.71
ENST00000543732.1	ENSG00000006118.14	742	594.10	0.00	0.00	0.00	0.00
ENST00000544065.5	ENSG00000006118.14	990	842.08	3.47	0.14	0.09	1.29
ENST00000544098.1	ENSG00000006118.14	3981	3833.08	19.23	0.17	0.12	1.57
ENST00000587805.1	ENSG00000006125.16	690	542.11	5.10	0.32	0.22	0.27
ENST00000588093.1	ENSG00000006125.16	334	186.31	0.00	0.00	0.00	0.00
ENST00000588116.1	ENSG00000006125.16	779	631.09	0.00	0.00	0.00	0.00
ENST00000589774.5	ENSG00000006125.16	552	404.15	0.00	0.00	0.00	0.00
ENST00000590432.5	ENSG00000006125.16	554	406.15	0.00	0.00	0.00	0.00
ENST00000590538.5	ENSG00000006125.16	568	420.14	0.00	0.00	0.00	0.00
ENST00000591561.5	ENSG00000006125.16	756	608.10	101.37	5.61	3.84	4.71
ENST00000591610.5	ENSG00000006125.16	559	411.15	0.00	0.00	0.00	0.00
ENST00000592167.5	ENSG00000006125.16	461	313.18	0.00	0.00	0.00	0.00
ENST00000593014.3	ENSG00000006125.16	577	429.14	0.00	0.00	0.00	0.00
ENST00000610402.4	ENSG00000006125.16	3204	3056.08	1948.51	21.46	14.67	18.02
ENST00000612035.4	ENSG00000006125.16	2161	2013.08	0.00	0.00	0.00	0.00
ENST00000612116.4	ENSG00000006125.16	2266	2118.08	22.64	0.36	0.25	0.30
ENST00000614600.4	ENSG00000006125.16	2285	2137.08	41.49	0.65	0.45	0.55
ENST00000616681.4	ENSG00000006125.16	3267	3119.08	0.00	0.00	0.00	0.00
ENST00000616784.4	ENSG00000006125.16	2542	2394.08	0.00	0.00	0.00	0.00
ENST00000618940.4	ENSG00000006125.16	3415	3267.08	1924.81	19.83	13.56	16.65
ENST00000619183.1	ENSG00000006125.16	1595	1447.08	1660.62	38.63	26.40	32.43
ENST00000620039.4	ENSG00000006125.16	3428	3280.08	1369.79	14.06	9.61	11.80
ENST00000621668.4	ENSG00000006125.16	2055	1907.08	0.00	0.00	0.00	0.00
ENST00000621914.4	ENSG00000006125.16	5702	5554.08	3002.65	18.20	12.44	15.28
ENST00000628168.1	ENSG00000006125.16	192	49.24	0.00	0.00	0.00	0.00
ENST00000319273.9	ENSG00000006128.11	1239	1091.08	0.00	0.00	0.00	0.00
ENST00000346867.4	ENSG00000006128.11	1011	863.08	0.00	0.00	0.00	0.00
ENST00000350485.8	ENSG00000006128.11	975	827.08	0.00	0.00	0.00	0.00
ENST00000491437.1	ENSG00000006128.11	607	459.13	0.00	0.00	0.00	0.00
ENST00000495916.1	ENSG00000006128.11	522	374.16	0.00	0.00	0.00	0.00
ENST00000219069.5	ENSG00000006194.9	3830	3682.08	373.34	3.41	2.33	9.33
ENST00000538765.2	ENSG00000006194.9	1721	1573.08	581.84	12.45	8.51	34.02
ENST00000572748.1	ENSG00000006194.9	759	611.10	20.35	1.12	0.77	3.06
ENST00000573578.1	ENSG00000006194.9	1636	1488.08	127.40	2.88	1.97	7.87
ENST00000574253.1	ENSG00000006194.9	1139	991.08	153.36	5.21	3.56	14.23
ENST00000574674.1	ENSG00000006194.9	691	543.11	8.78	0.54	0.37	1.49
ENST00000575332.1	ENSG00000006194.9	2637	2489.08	565.25	7.64	5.23	20.89
ENST00000575823.1	ENSG00000006194.9	851	703.08	69.66	3.34	2.28	9.11
ENST00000006053.6	ENSG00000006210.6	3321	3173.08	516.75	5.48	3.75	65.58
ENST00000563383.1	ENSG00000006210.6	3313	3165.08	44.43	0.47	0.32	5.65
ENST00000564948.1	ENSG00000006210.6	563	415.15	27.73	2.25	1.54	26.90
ENST00000565912.1	ENSG00000006210.6	5796	5648.08	26.09	0.16	0.11	1.86
ENST00000006658.10	ENSG00000006282.20	2719	2571.08	0.00	0.00	0.00	0.00
ENST00000356488.8	ENSG00000006282.20	2634	2486.08	42.86	0.58	0.40	1.28
ENST00000502911.5	ENSG00000006282.20	879	731.08	15.44	0.71	0.49	1.57
ENST00000503063.5	ENSG00000006282.20	3232	3084.08	917.01	10.01	6.84	22.16
ENST00000503127.5	ENSG00000006282.20	2734	2586.08	1259.20	16.39	11.20	36.29
ENST00000504265.5	ENSG00000006282.20	877	729.08	0.00	0.00	0.00	0.00
ENST00000504271.1	ENSG00000006282.20	806	658.09	0.00	0.00	0.00	0.00
ENST00000504334.5	ENSG00000006282.20	3539	3391.08	0.00	0.00	0.00	0.00
ENST00000505085.5	ENSG00000006282.20	628	480.13	0.00	0.00	0.00	0.00
ENST00000505336.1	ENSG00000006282.20	534	386.15	21.72	1.89	1.29	4.19
ENST00000505456.6	ENSG00000006282.20	878	730.08	26.56	1.22	0.84	2.71
ENST00000505559.5	ENSG00000006282.20	1590	1442.08	57.55	1.34	0.92	2.97
ENST00000505656.5	ENSG00000006282.20	975	827.08	36.81	1.50	1.02	3.32
ENST00000508528.1	ENSG00000006282.20	512	364.16	0.00	0.00	0.00	0.00
ENST00000508598.5	ENSG00000006282.20	570	422.14	0.00	0.00	0.00	0.00
ENST00000510917.5	ENSG00000006282.20	453	305.18	0.00	0.00	0.00	0.00
ENST00000511347.5	ENSG00000006282.20	1035	887.08	0.00	0.00	0.00	0.00
ENST00000511605.1	ENSG00000006282.20	559	411.15	10.03	0.82	0.56	1.82
ENST00000511845.5	ENSG00000006282.20	554	406.15	29.07	2.41	1.65	5.33
ENST00000511937.5	ENSG00000006282.20	2669	2521.08	82.07	1.10	0.75	2.43
ENST00000512181.5	ENSG00000006282.20	1456	1308.08	60.37	1.55	1.06	3.44
ENST00000512416.5	ENSG00000006282.20	845	697.08	24.52	1.18	0.81	2.62
ENST00000513618.1	ENSG00000006282.20	629	481.13	11.37	0.80	0.54	1.76
ENST00000515526.5	ENSG00000006282.20	498	350.17	0.47	0.04	0.03	0.10
ENST00000515619.1	ENSG00000006282.20	818	670.09	50.50	2.54	1.73	5.62
ENST00000619622.4	ENSG00000006282.20	2769	2621.08	83.47	1.07	0.73	2.37
ENST00000634597.1	ENSG00000006282.20	2587	2439.08	0.00	0.00	0.00	0.00
ENST00000635113.1	ENSG00000006282.20	1706	1558.08	0.00	0.00	0.00	0.00
ENST00000352832.9	ENSG00000006283.17	7848	7700.08	0.00	0.00	0.00	0.00
ENST00000354983.8	ENSG00000006283.17	8138	7990.08	0.00	0.00	0.00	0.00
ENST00000358244.9	ENSG00000006283.17	7030	6882.08	8.05	0.04	0.03	3.41
ENST00000359106.9	ENSG00000006283.17	7648	7500.08	21.99	0.10	0.07	8.54
ENST00000360761.8	ENSG00000006283.17	7497	7349.08	0.00	0.00	0.00	0.00
ENST00000416767.8	ENSG00000006283.17	4899	4751.08	3.93	0.03	0.02	2.41
ENST00000429973.6	ENSG00000006283.17	7120	6972.08	0.00	0.00	0.00	0.00
ENST00000442258.6	ENSG00000006283.17	7226	7078.08	0.00	0.00	0.00	0.00
ENST00000502264.5	ENSG00000006283.17	6921	6773.08	0.00	0.00	0.00	0.00
ENST00000503436.5	ENSG00000006283.17	6752	6604.08	0.00	0.00	0.00	0.00
ENST00000503485.5	ENSG00000006283.17	6768	6620.08	0.00	0.00	0.00	0.00
ENST00000503607.5	ENSG00000006283.17	6698	6550.08	158.96	0.82	0.56	70.73
ENST00000504076.5	ENSG00000006283.17	6788	6640.08	0.00	0.00	0.00	0.00
ENST00000505165.5	ENSG00000006283.17	6633	6485.08	0.00	0.00	0.00	0.00
ENST00000506406.5	ENSG00000006283.17	6821	6673.08	0.00	0.00	0.00	0.00
ENST00000506520.1	ENSG00000006283.17	1478	1330.08	4.95	0.13	0.09	10.85
ENST00000507336.5	ENSG00000006283.17	7116	6968.08	0.00	0.00	0.00	0.00
ENST00000507510.6	ENSG00000006283.17	7014	6866.08	0.00	0.00	0.00	0.00
ENST00000507609.5	ENSG00000006283.17	6849	6701.08	0.00	0.00	0.00	0.00
ENST00000507896.5	ENSG00000006283.17	6600	6452.08	0.00	0.00	0.00	0.00
ENST00000510115.5	ENSG00000006283.17	6912	6764.08	0.00	0.00	0.00	0.00
ENST00000510366.5	ENSG00000006283.17	6714	6566.08	0.00	0.00	0.00	0.00
ENST00000511765.5	ENSG00000006283.17	6767	6619.08	0.00	0.00	0.00	0.00
ENST00000511768.5	ENSG00000006283.17	6731	6583.08	0.00	0.00	0.00	0.00
ENST00000512389.5	ENSG00000006283.17	6837	6689.08	0.00	0.00	0.00	0.00
ENST00000513689.6	ENSG00000006283.17	6879	6731.08	0.00	0.00	0.00	0.00
ENST00000513964.5	ENSG00000006283.17	6735	6587.08	0.00	0.00	0.00	0.00
ENST00000514079.5	ENSG00000006283.17	6891	6743.08	0.00	0.00	0.00	0.00
ENST00000514181.5	ENSG00000006283.17	6795	6647.08	0.00	0.00	0.00	0.00
ENST00000514717.5	ENSG00000006283.17	6699	6551.08	9.13	0.05	0.03	4.06
ENST00000515165.5	ENSG00000006283.17	6870	6722.08	0.00	0.00	0.00	0.00
ENST00000515411.5	ENSG00000006283.17	6960	6812.08	0.00	0.00	0.00	0.00
ENST00000515765.5	ENSG00000006283.17	6981	6833.08	0.00	0.00	0.00	0.00
ENST00000570567.1	ENSG00000006283.17	1255	1107.08	0.00	0.00	0.00	0.00
ENST00000326577.8	ENSG00000006327.13	1033	885.08	50.43	1.92	1.31	4.94
ENST00000341627.5	ENSG00000006327.13	881	733.08	366.54	16.83	11.50	43.37
ENST00000571351.1	ENSG00000006327.13	1678	1530.08	82.79	1.82	1.24	4.69
ENST00000573001.5	ENSG00000006327.13	648	500.12	56.48	3.80	2.60	9.80
ENST00000574699.1	ENSG00000006327.13	583	435.14	2.02	0.16	0.11	0.40
ENST00000575124.1	ENSG00000006327.13	1133	985.08	417.75	14.28	9.76	36.79
ENST00000575836.1	ENSG00000006327.13	161	24.82	0.00	0.00	0.00	0.00
ENST00000493273.2	ENSG00000006377.10	1612	1464.08	0.00	0.00	0.00	0.00
ENST00000518156.2	ENSG00000006377.10	2304	2156.08	13.00	0.20	0.14	100.00
ENST00000555308.1	ENSG00000006377.10	666	518.12	0.00	0.00	0.00	0.00
ENST00000381250.8	ENSG00000006432.15	4025	3877.08	301.20	2.62	1.79	66.91
ENST00000553414.5	ENSG00000006432.15	3544	3396.08	88.38	0.88	0.60	22.41
ENST00000554024.1	ENSG00000006432.15	548	400.15	1.16	0.10	0.07	2.49
ENST00000554146.1	ENSG00000006432.15	2982	2834.08	25.31	0.30	0.21	7.69
ENST00000554752.6	ENSG00000006432.15	11169	11021.08	0.00	0.00	0.00	0.00
ENST00000555993.6	ENSG00000006432.15	4449	4301.08	0.00	0.00	0.00	0.00
ENST00000611979.4	ENSG00000006432.15	10497	10349.08	5.95	0.02	0.01	0.50
ENST00000005257.6	ENSG00000006451.7	2880	2732.08	2498.55	30.79	21.04	97.02
ENST00000434466.1	ENSG00000006451.7	768	620.10	6.28	0.34	0.23	1.07
ENST00000436179.1	ENSG00000006451.7	882	734.08	13.17	0.60	0.41	1.90
ENST00000466491.1	ENSG00000006451.7	320	172.36	0.00	0.00	0.00	0.00
ENST00000468201.1	ENSG00000006451.7	705	557.11	0.00	0.00	0.00	0.00
ENST00000005260.8	ENSG00000006453.13	3622	3474.08	1158.79	11.23	7.67	47.00
ENST00000462558.5	ENSG00000006453.13	1250	1102.08	318.75	9.74	6.65	40.76
ENST00000473569.1	ENSG00000006453.13	639	491.12	8.18	0.56	0.38	2.35
ENST00000479789.1	ENSG00000006453.13	521	373.16	0.00	0.00	0.00	0.00
ENST00000480580.1	ENSG00000006453.13	689	541.11	37.98	2.36	1.62	9.89
ENST00000397560.6	ENSG00000006459.10	9272	9124.08	2567.13	9.47	6.47	24.80
ENST00000472616.1	ENSG00000006459.10	7943	7795.08	8.22	0.04	0.02	0.09
ENST00000478996.1	ENSG00000006459.10	624	476.13	405.65	28.68	19.60	75.10
ENST00000242066.9	ENSG00000006468.13	6348	6200.08	0.00	0.00	0.00	0.00
ENST00000399357.7	ENSG00000006468.13	6096	5948.08	0.00	0.00	0.00	0.00
ENST00000403527.5	ENSG00000006468.13	3363	3215.08	447.90	4.69	3.21	2.50
ENST00000403685.5	ENSG00000006468.13	1603	1455.08	841.49	19.47	13.31	10.40
ENST00000405192.6	ENSG00000006468.13	4402	4254.08	81.25	0.64	0.44	0.34
ENST00000405218.6	ENSG00000006468.13	3391	3243.08	1449.72	15.05	10.29	8.04
ENST00000405358.8	ENSG00000006468.13	4181	4033.08	3873.47	32.33	22.10	17.27
ENST00000420159.6	ENSG00000006468.13	6231	6083.08	0.00	0.00	0.00	0.00
ENST00000421381.5	ENSG00000006468.13	554	406.15	529.51	43.89	30.00	23.44
ENST00000430479.5	ENSG00000006468.13	6740	6592.08	66.89	0.34	0.23	0.18
ENST00000431887.5	ENSG00000006468.13	580	432.14	0.00	0.00	0.00	0.00
ENST00000433547.1	ENSG00000006468.13	546	398.15	69.60	5.88	4.02	3.14
ENST00000438956.5	ENSG00000006468.13	1141	993.08	9.57	0.32	0.22	0.17
ENST00000443137.5	ENSG00000006468.13	2050	1902.08	30.07	0.53	0.36	0.28
ENST00000443608.5	ENSG00000006468.13	784	636.09	0.00	0.00	0.00	0.00
ENST00000460438.5	ENSG00000006468.13	570	422.14	0.00	0.00	0.00	0.00
ENST00000472931.6	ENSG00000006468.13	1296	1148.08	348.14	10.21	6.98	5.45
ENST00000476355.5	ENSG00000006468.13	846	698.08	206.45	9.96	6.80	5.32
ENST00000476720.6	ENSG00000006468.13	848	700.08	314.12	15.10	10.32	8.07
ENST00000483075.1	ENSG00000006468.13	622	474.13	0.00	0.00	0.00	0.00
ENST00000485475.1	ENSG00000006468.13	550	402.15	17.90	1.50	1.02	0.80
ENST00000493831.1	ENSG00000006468.13	536	388.15	314.93	27.31	18.67	14.59
ENST00000497115.5	ENSG00000006468.13	584	436.14	0.00	0.00	0.00	0.00
ENST00000355413.8	ENSG00000006530.15	3849	3701.08	42.54	0.39	0.26	1.40
ENST00000465241.5	ENSG00000006530.15	988	840.08	95.88	3.84	2.63	13.87
ENST00000473247.5	ENSG00000006530.15	1550	1402.08	714.35	17.15	11.72	61.91
ENST00000473884.5	ENSG00000006530.15	568	420.14	0.00	0.00	0.00	0.00
ENST00000492693.5	ENSG00000006530.15	1046	898.08	1.01	0.04	0.03	0.14
ENST00000494053.1	ENSG00000006530.15	567	419.14	18.09	1.45	0.99	5.25
ENST00000494688.1	ENSG00000006530.15	951	803.08	0.00	0.00	0.00	0.00
ENST00000495028.5	ENSG00000006530.15	567	419.14	8.11	0.65	0.45	2.35
ENST00000496273.1	ENSG00000006530.15	491	343.17	0.00	0.00	0.00	0.00
ENST00000496784.1	ENSG00000006530.15	921	773.08	96.00	4.18	2.86	15.09
ENST00000629555.2	ENSG00000006530.15	2765	2617.08	0.00	0.00	0.00	0.00
ENST00000342456.10	ENSG00000006534.15	2786	2638.08	0.00	0.00	0.00	0.00
ENST00000527514.1	ENSG00000006534.15	603	455.13	0.00	0.00	0.00	0.00
ENST00000612297.4	ENSG00000006534.15	1231	1083.08	0.00	0.00	0.00	0.00
ENST00000614849.4	ENSG00000006534.15	2280	2132.08	0.00	0.00	0.00	0.00
ENST00000615368.4	ENSG00000006534.15	5884	5736.08	88.70	0.52	0.36	1.79
ENST00000615463.4	ENSG00000006534.15	1300	1152.08	0.00	0.00	0.00	0.00
ENST00000616697.1	ENSG00000006534.15	818	670.09	41.68	2.09	1.43	7.18
ENST00000617288.4	ENSG00000006534.15	2078	1930.08	636.17	11.10	7.58	38.06
ENST00000617449.4	ENSG00000006534.15	709	561.11	0.00	0.00	0.00	0.00
ENST00000619675.4	ENSG00000006534.15	1594	1446.08	663.31	15.44	10.55	52.97
ENST00000371274.8	ENSG00000006555.10	2149	2001.08	24.76	0.42	0.28	8.46
ENST00000371276.8	ENSG00000006555.10	3345	3197.08	22.56	0.24	0.16	4.82
ENST00000448308.2	ENSG00000006555.10	686	538.11	2.97	0.19	0.13	3.78
ENST00000474654.1	ENSG00000006555.10	628	480.13	48.09	3.37	2.30	68.47
ENST00000488771.1	ENSG00000006555.10	2350	2202.08	46.60	0.71	0.49	14.47
ENST00000248550.7	ENSG00000006576.16	4778	4630.08	82.88	0.60	0.41	0.86
ENST00000275575.11	ENSG00000006576.16	4541	4393.08	220.09	1.69	1.15	2.40
ENST00000307305.12	ENSG00000006576.16	4793	4645.08	2458.48	17.82	12.18	25.36
ENST00000415251.6	ENSG00000006576.16	1738	1590.08	0.00	0.00	0.00	0.00
ENST00000416283.6	ENSG00000006576.16	5198	5050.08	0.00	0.00	0.00	0.00
ENST00000422959.6	ENSG00000006576.16	3525	3377.08	120.22	1.20	0.82	1.71
ENST00000424760.5	ENSG00000006576.16	1977	1829.08	991.85	18.25	12.48	25.98
ENST00000450574.5	ENSG00000006576.16	2516	2368.08	7.64	0.11	0.07	0.15
ENST00000454592.5	ENSG00000006576.16	1563	1415.08	158.00	3.76	2.57	5.35
ENST00000468351.1	ENSG00000006576.16	305	157.44	42.68	9.13	6.24	12.99
ENST00000470215.1	ENSG00000006576.16	606	458.13	226.82	16.67	11.39	23.72
ENST00000479515.1	ENSG00000006576.16	2467	2319.08	72.34	1.05	0.72	1.49
ENST00000005180.8	ENSG00000006606.8	526	378.16	28.00	2.49	1.70	100.00
ENST00000394905.2	ENSG00000006606.8	703	555.11	0.00	0.00	0.00	0.00
ENST00000264042.7	ENSG00000006607.13	4051	3903.08	965.82	8.33	5.69	6.40
ENST00000373287.8	ENSG00000006607.13	2580	2432.08	1225.97	16.97	11.60	13.04
ENST00000412332.1	ENSG00000006607.13	550	402.15	0.00	0.00	0.00	0.00
ENST00000413432.2	ENSG00000006607.13	6065	5917.08	2112.72	12.02	8.22	9.24
ENST00000418082.1	ENSG00000006607.13	456	308.18	59.10	6.46	4.41	4.96
ENST00000422951.1	ENSG00000006607.13	578	430.14	3.69	0.29	0.20	0.22
ENST00000444371.1	ENSG00000006607.13	587	439.14	0.00	0.00	0.00	0.00
ENST00000445489.1	ENSG00000006607.13	538	390.15	55.37	4.78	3.27	3.67
ENST00000464142.5	ENSG00000006607.13	442	294.19	0.00	0.00	0.00	0.00
ENST00000467260.1	ENSG00000006607.13	471	323.18	0.00	0.00	0.00	0.00
ENST00000470617.1	ENSG00000006607.13	3273	3125.08	459.73	4.95	3.38	3.81
ENST00000471447.5	ENSG00000006607.13	580	432.14	125.36	9.77	6.67	7.50
ENST00000473082.5	ENSG00000006607.13	397	249.22	0.00	0.00	0.00	0.00
ENST00000473510.1	ENSG00000006607.13	272	124.76	12.52	3.38	2.31	2.60
ENST00000476799.1	ENSG00000006607.13	702	554.11	83.60	5.08	3.47	3.90
ENST00000478489.5	ENSG00000006607.13	617	469.13	0.00	0.00	0.00	0.00
ENST00000479427.5	ENSG00000006607.13	839	691.08	10.89	0.53	0.36	0.41
ENST00000485051.1	ENSG00000006607.13	575	427.14	423.64	33.39	22.82	25.66
ENST00000486736.5	ENSG00000006607.13	578	430.14	64.61	5.06	3.46	3.89
ENST00000491425.1	ENSG00000006607.13	484	336.17	0.00	0.00	0.00	0.00
ENST00000492868.1	ENSG00000006607.13	556	408.15	2.81	0.23	0.16	0.18
ENST00000496470.1	ENSG00000006607.13	582	434.14	127.65	9.90	6.77	7.61
ENST00000627550.2	ENSG00000006607.13	2122	1974.08	527.60	9.00	6.15	6.91
ENST00000005226.11	ENSG00000006611.15	2700	2552.08	7.00	0.09	0.06	100.00
ENST00000318024.8	ENSG00000006611.15	2237	2089.08	0.00	0.00	0.00	0.00
ENST00000526181.1	ENSG00000006611.15	1040	892.08	0.00	0.00	0.00	0.00
ENST00000526313.5	ENSG00000006611.15	2149	2001.08	0.00	0.00	0.00	0.00
ENST00000527020.5	ENSG00000006611.15	2159	2011.08	0.00	0.00	0.00	0.00
ENST00000527551.1	ENSG00000006611.15	371	223.24	0.00	0.00	0.00	0.00
ENST00000527720.5	ENSG00000006611.15	2278	2130.08	0.00	0.00	0.00	0.00
ENST00000529563.5	ENSG00000006611.15	942	794.08	0.00	0.00	0.00	0.00
ENST00000530700.1	ENSG00000006611.15	403	255.21	0.00	0.00	0.00	0.00
ENST00000534556.1	ENSG00000006611.15	244	97.40	0.00	0.00	0.00	0.00
ENST00000624811.1	ENSG00000006611.15	1194	1046.08	0.00	0.00	0.00	0.00
ENST00000005374.10	ENSG00000006625.17	1032	884.08	30.10	1.15	0.78	1.13
ENST00000275428.8	ENSG00000006625.17	1173	1025.08	1031.14	33.86	23.15	33.34
ENST00000409144.5	ENSG00000006625.17	836	688.08	35.87	1.75	1.20	1.73
ENST00000409390.5	ENSG00000006625.17	767	619.10	64.24	3.49	2.39	3.44
ENST00000409436.2	ENSG00000006625.17	954	806.08	111.92	4.67	3.19	4.60
ENST00000426081.5	ENSG00000006625.17	889	741.08	0.00	0.00	0.00	0.00
ENST00000440082.5	ENSG00000006625.17	1012	864.08	1190.77	46.39	31.71	45.67
ENST00000447901.1	ENSG00000006625.17	784	636.09	193.76	10.25	7.01	10.10
ENST00000265728.5	ENSG00000006634.7	3907	3759.08	74.73	0.67	0.46	1.33
ENST00000413643.5	ENSG00000006634.7	2694	2546.08	176.39	2.33	1.59	4.64
ENST00000430279.5	ENSG00000006634.7	1274	1126.08	0.00	0.00	0.00	0.00
ENST00000431138.5	ENSG00000006634.7	2342	2194.08	1566.99	24.04	16.43	47.87
ENST00000486925.1	ENSG00000006634.7	574	426.14	245.18	19.37	13.24	38.56
ENST00000495067.1	ENSG00000006634.7	797	649.09	59.30	3.08	2.10	6.12
ENST00000498144.5	ENSG00000006634.7	576	428.14	4.65	0.37	0.25	0.73
ENST00000498726.1	ENSG00000006634.7	552	404.15	4.48	0.37	0.26	0.74
ENST00000375190.8	ENSG00000006638.11	2608	2460.08	133.22	1.82	1.25	27.08
ENST00000411851.3	ENSG00000006638.11	1494	1346.08	0.00	0.00	0.00	0.00
ENST00000587717.1	ENSG00000006638.11	470	322.18	9.88	1.03	0.71	15.33
ENST00000589966.1	ENSG00000006638.11	1814	1666.08	191.90	3.88	2.65	57.59
ENST00000005558.8	ENSG00000006652.13	1834	1686.08	85.58	1.71	1.17	2.68
ENST00000403825.7	ENSG00000006652.13	2290	2142.08	1965.30	30.89	21.11	48.39
ENST00000417662.1	ENSG00000006652.13	429	281.20	0.00	0.00	0.00	0.00
ENST00000421296.1	ENSG00000006652.13	1034	886.08	46.18	1.75	1.20	2.75
ENST00000429071.5	ENSG00000006652.13	1938	1790.08	277.71	5.22	3.57	8.18
ENST00000432734.1	ENSG00000006652.13	574	426.14	0.00	0.00	0.00	0.00
ENST00000440625.5	ENSG00000006652.13	891	743.08	28.59	1.30	0.89	2.03
ENST00000443101.6	ENSG00000006652.13	440	292.19	0.00	0.00	0.00	0.00
ENST00000445335.1	ENSG00000006652.13	570	422.14	0.00	0.00	0.00	0.00
ENST00000462155.2	ENSG00000006652.13	437	289.19	0.00	0.00	0.00	0.00
ENST00000466459.5	ENSG00000006652.13	555	407.15	37.78	3.12	2.14	4.89
ENST00000470441.1	ENSG00000006652.13	664	516.12	298.69	19.48	13.32	30.52
ENST00000476927.5	ENSG00000006652.13	486	338.17	0.00	0.00	0.00	0.00
ENST00000486688.1	ENSG00000006652.13	567	419.14	0.00	0.00	0.00	0.00
ENST00000489994.5	ENSG00000006652.13	1721	1573.08	13.11	0.28	0.19	0.44
ENST00000535603.5	ENSG00000006652.13	3397	3249.08	7.06	0.07	0.05	0.11
ENST00000621379.4	ENSG00000006652.13	3232	3084.08	0.00	0.00	0.00	0.00
ENST00000360675.7	ENSG00000006659.12	773	625.09	0.00	0.00	0.00	0.00
ENST00000392052.7	ENSG00000006659.12	774	626.09	0.00	0.00	0.00	0.00
ENST00000601802.1	ENSG00000006659.12	469	321.18	0.00	0.00	0.00	0.00
ENST00000261643.7	ENSG00000006695.10	2873	2725.08	269.54	3.33	2.28	9.82
ENST00000429152.6	ENSG00000006695.10	875	727.08	591.73	27.40	18.73	80.81
ENST00000580561.1	ENSG00000006695.10	1384	1236.08	51.62	1.41	0.96	4.15
ENST00000581931.5	ENSG00000006695.10	1509	1361.08	71.61	1.77	1.21	5.22
ENST00000265755.7	ENSG00000006704.10	3430	3282.08	125.40	1.29	0.88	3.78
ENST00000424337.6	ENSG00000006704.10	3077	2929.08	293.74	3.38	2.31	9.92
ENST00000455841.6	ENSG00000006704.10	3315	3167.08	210.83	2.24	1.53	6.58
ENST00000470715.1	ENSG00000006704.10	824	676.09	0.00	0.00	0.00	0.00
ENST00000476977.5	ENSG00000006704.10	5868	5720.08	182.67	1.08	0.73	3.16
ENST00000486086.1	ENSG00000006704.10	440	292.19	183.18	21.10	14.42	62.00
ENST00000489094.1	ENSG00000006704.10	2274	2126.08	313.18	4.96	3.39	14.57
ENST00000221265.7	ENSG00000006712.14	2066	1918.08	1317.84	23.13	15.81	64.73
ENST00000416728.3	ENSG00000006712.14	1383	1235.08	2.26	0.06	0.04	0.17
ENST00000595379.1	ENSG00000006712.14	281	133.64	4.64	1.17	0.80	3.27
ENST00000595564.5	ENSG00000006712.14	1810	1662.08	9.61	0.19	0.13	0.54
ENST00000595797.5	ENSG00000006712.14	760	612.10	81.45	4.48	3.06	12.54
ENST00000597365.1	ENSG00000006712.14	606	458.13	37.91	2.79	1.90	7.80
ENST00000598127.1	ENSG00000006712.14	558	410.15	5.73	0.47	0.32	1.32
ENST00000598594.1	ENSG00000006712.14	280	132.65	13.56	3.44	2.35	9.63
ENST00000265745.13	ENSG00000006715.15	769	621.10	144.34	7.82	5.35	5.88
ENST00000310301.8	ENSG00000006715.15	5903	5755.08	108.09	0.63	0.43	0.48
ENST00000395969.6	ENSG00000006715.15	3181	3033.08	4765.05	52.89	36.15	39.78
ENST00000413141.5	ENSG00000006715.15	575	427.14	6.86	0.54	0.37	0.41
ENST00000414632.5	ENSG00000006715.15	548	400.15	122.04	10.27	7.02	7.72
ENST00000418457.6	ENSG00000006715.15	532	384.15	236.57	20.73	14.17	15.59
ENST00000439468.1	ENSG00000006715.15	354	206.27	15.43	2.52	1.72	1.89
ENST00000448833.5	ENSG00000006715.15	711	563.11	8.15	0.49	0.33	0.37
ENST00000457055.1	ENSG00000006715.15	465	317.18	0.00	0.00	0.00	0.00
ENST00000462429.1	ENSG00000006715.15	347	199.28	71.40	12.06	8.24	9.07
ENST00000466017.1	ENSG00000006715.15	591	443.14	203.87	15.49	10.59	11.65
ENST00000482217.1	ENSG00000006715.15	951	803.08	159.25	6.68	4.56	5.02
ENST00000485955.1	ENSG00000006715.15	571	423.14	3.00	0.24	0.16	0.18
ENST00000490924.1	ENSG00000006715.15	496	348.17	26.93	2.60	1.78	1.96
ENST00000262444.13	ENSG00000006740.16	3001	2853.08	0.00	0.00	0.00	0.00
ENST00000340825.7	ENSG00000006740.16	4211	4063.08	63.82	0.53	0.36	31.16
ENST00000379672.9	ENSG00000006740.16	4228	4080.08	0.00	0.00	0.00	0.00
ENST00000538915.2	ENSG00000006740.16	666	518.12	0.00	0.00	0.00	0.00
ENST00000544416.6	ENSG00000006740.16	2533	2385.08	0.00	0.00	0.00	0.00
ENST00000578087.1	ENSG00000006740.16	559	411.15	0.00	0.00	0.00	0.00
ENST00000578442.1	ENSG00000006740.16	1119	971.08	0.00	0.00	0.00	0.00
ENST00000580768.5	ENSG00000006740.16	4143	3995.08	63.80	0.54	0.37	31.69
ENST00000581437.1	ENSG00000006740.16	629	481.13	5.44	0.38	0.26	22.45
ENST00000583608.1	ENSG00000006740.16	730	582.10	2.80	0.16	0.11	9.53
ENST00000584974.1	ENSG00000006740.16	4428	4280.08	11.14	0.09	0.06	5.16
ENST00000616670.4	ENSG00000006740.16	884	736.08	0.00	0.00	0.00	0.00
ENST00000338034.8	ENSG00000006744.18	3148	3000.08	361.55	4.06	2.77	6.46
ENST00000395962.6	ENSG00000006744.18	2924	2776.08	0.00	0.00	0.00	0.00
ENST00000426905.7	ENSG00000006744.18	2671	2523.08	71.30	0.95	0.65	1.51
ENST00000446899.5	ENSG00000006744.18	858	710.08	110.05	5.22	3.57	8.30
ENST00000465825.5	ENSG00000006744.18	2793	2645.08	90.99	1.16	0.79	1.84
ENST00000476042.1	ENSG00000006744.18	428	280.20	0.00	0.00	0.00	0.00
ENST00000480891.5	ENSG00000006744.18	2737	2589.08	52.97	0.69	0.47	1.10
ENST00000484122.5	ENSG00000006744.18	3738	3590.08	42.26	0.40	0.27	0.63
ENST00000487229.6	ENSG00000006744.18	2452	2304.08	26.76	0.39	0.27	0.62
ENST00000491478.5	ENSG00000006744.18	758	610.10	29.29	1.62	1.10	2.57
ENST00000492559.5	ENSG00000006744.18	615	467.13	0.00	0.00	0.00	0.00
ENST00000578071.1	ENSG00000006744.18	579	431.14	0.00	0.00	0.00	0.00
ENST00000578104.1	ENSG00000006744.18	664	516.12	72.33	4.72	3.22	7.51
ENST00000578991.5	ENSG00000006744.18	550	402.15	72.26	6.05	4.13	9.62
ENST00000580504.5	ENSG00000006744.18	579	431.14	0.00	0.00	0.00	0.00
ENST00000581499.6	ENSG00000006744.18	581	433.14	314.60	24.45	16.71	38.91
ENST00000583371.5	ENSG00000006744.18	479	331.17	0.00	0.00	0.00	0.00
ENST00000584650.5	ENSG00000006744.18	2087	1939.08	586.97	10.19	6.96	16.22
ENST00000609101.5	ENSG00000006744.18	866	718.08	0.00	0.00	0.00	0.00
ENST00000609345.1	ENSG00000006744.18	849	701.08	61.66	2.96	2.02	4.71
ENST00000609757.5	ENSG00000006744.18	588	440.14	0.00	0.00	0.00	0.00
ENST00000297029.9	ENSG00000006747.14	9713	9565.08	0.00	0.00	0.00	0.00
ENST00000341757.9	ENSG00000006747.14	2569	2421.08	111.27	1.55	1.06	65.60
ENST00000417018.1	ENSG00000006747.14	549	401.15	0.00	0.00	0.00	0.00
ENST00000436854.1	ENSG00000006747.14	570	422.14	0.00	0.00	0.00	0.00
ENST00000473722.5	ENSG00000006747.14	656	508.12	0.00	0.00	0.00	0.00
ENST00000476649.1	ENSG00000006747.14	969	821.08	4.76	0.20	0.13	8.27
ENST00000486980.5	ENSG00000006747.14	558	410.15	0.00	0.00	0.00	0.00
ENST00000518849.1	ENSG00000006747.14	536	388.15	0.00	0.00	0.00	0.00
ENST00000519209.5	ENSG00000006747.14	2660	2512.08	45.97	0.62	0.42	26.12
ENST00000523729.5	ENSG00000006747.14	585	437.14	0.00	0.00	0.00	0.00
ENST00000217890.10	ENSG00000006756.15	2160	2012.08	30.93	0.52	0.35	1.53
ENST00000381154.5	ENSG00000006756.15	5159	5011.08	1229.02	8.26	5.64	24.49
ENST00000458014.1	ENSG00000006756.15	580	432.14	9.16	0.71	0.49	2.12
ENST00000481340.1	ENSG00000006756.15	352	204.27	13.91	2.29	1.57	6.80
ENST00000494870.5	ENSG00000006756.15	663	515.12	279.57	18.27	12.49	54.19
ENST00000495294.1	ENSG00000006756.15	2032	1884.08	130.83	2.34	1.60	6.93
ENST00000559324.1	ENSG00000006756.15	567	419.14	16.56	1.33	0.91	3.94
ENST00000381042.8	ENSG00000006757.11	3372	3224.08	29.72	0.31	0.21	2.46
ENST00000442940.1	ENSG00000006757.11	652	504.12	146.94	9.81	6.71	77.63
ENST00000444736.5	ENSG00000006757.11	2752	2604.08	189.93	2.46	1.68	19.43
ENST00000537427.5	ENSG00000006757.11	2559	2411.08	4.41	0.06	0.04	0.49
ENST00000252172.8	ENSG00000006788.12	5992	5844.08	0.00	0.00	0.00	0.00
ENST00000418404.7	ENSG00000006788.12	6296	6148.08	298.59	1.63	1.12	100.00
ENST00000621918.1	ENSG00000006788.12	5916	5768.08	0.00	0.00	0.00	0.00
ENST00000357103.4	ENSG00000006831.9	4018	3870.08	6990.44	60.81	41.56	53.32
ENST00000535774.1	ENSG00000006831.9	488	340.17	334.27	33.08	22.61	29.01
ENST00000537190.1	ENSG00000006831.9	569	421.14	227.12	18.15	12.41	15.92
ENST00000537545.1	ENSG00000006831.9	484	336.17	0.00	0.00	0.00	0.00
ENST00000540974.1	ENSG00000006831.9	480	332.17	0.00	0.00	0.00	0.00
ENST00000543456.1	ENSG00000006831.9	434	286.19	0.00	0.00	0.00	0.00
ENST00000544470.1	ENSG00000006831.9	793	645.09	38.16	1.99	1.36	1.75
ENST00000265334.8	ENSG00000006837.11	2130	1982.08	50.61	0.86	0.59	9.14
ENST00000518990.5	ENSG00000006837.11	466	318.18	0.00	0.00	0.00	0.00
ENST00000519312.5	ENSG00000006837.11	1198	1050.08	4.07	0.13	0.09	1.39
ENST00000520592.1	ENSG00000006837.11	652	504.12	22.91	1.53	1.05	16.27
ENST00000520693.5	ENSG00000006837.11	1417	1269.08	25.56	0.68	0.46	7.21
ENST00000521118.5	ENSG00000006837.11	2160	2012.08	5.86	0.10	0.07	1.04
ENST00000521755.1	ENSG00000006837.11	586	438.14	38.44	2.95	2.02	31.42
ENST00000522501.1	ENSG00000006837.11	432	284.20	10.10	1.20	0.82	12.72
ENST00000523054.5	ENSG00000006837.11	1775	1627.08	4.67	0.10	0.07	1.03
ENST00000523832.1	ENSG00000006837.11	1501	1353.08	74.68	1.86	1.27	19.77
ENST00000005756.4	ENSG00000007001.12	2224	2076.08	9.31	0.15	0.10	82.98
ENST00000460456.1	ENSG00000007001.12	1003	855.08	0.00	0.00	0.00	0.00
ENST00000489438.1	ENSG00000007001.12	901	753.08	0.69	0.03	0.02	17.02
ENST00000605860.5	ENSG00000007001.12	2435	2287.08	0.00	0.00	0.00	0.00
ENST00000005995.7	ENSG00000007038.10	1101	953.08	3.58	0.13	0.09	8.88
ENST00000450020.7	ENSG00000007038.10	1106	958.08	0.00	0.00	0.00	0.00
ENST00000570594.5	ENSG00000007038.10	809	661.09	0.00	0.00	0.00	0.00
ENST00000570629.5	ENSG00000007038.10	626	478.13	0.00	0.00	0.00	0.00
ENST00000571141.1	ENSG00000007038.10	484	336.17	0.00	0.00	0.00	0.00
ENST00000574265.1	ENSG00000007038.10	860	712.08	27.42	1.30	0.89	91.12
ENST00000574813.5	ENSG00000007038.10	873	725.08	0.00	0.00	0.00	0.00
ENST00000575199.1	ENSG00000007038.10	679	531.11	0.00	0.00	0.00	0.00
ENST00000575739.1	ENSG00000007038.10	378	230.24	0.00	0.00	0.00	0.00
ENST00000577043.1	ENSG00000007038.10	814	666.09	0.00	0.00	0.00	0.00
ENST00000262891.8	ENSG00000007047.14	3573	3425.08	1123.00	11.04	7.54	26.24
ENST00000300843.8	ENSG00000007047.14	5209	5061.08	15.02	0.10	0.07	0.24
ENST00000587566.5	ENSG00000007047.14	553	405.15	0.00	0.00	0.00	0.00
ENST00000588533.5	ENSG00000007047.14	625	477.13	93.36	6.59	4.50	15.66
ENST00000588621.5	ENSG00000007047.14	2024	1876.08	206.66	3.71	2.53	8.82
ENST00000590897.1	ENSG00000007047.14	717	569.11	49.30	2.92	1.99	6.93
ENST00000590909.1	ENSG00000007047.14	594	446.14	72.04	5.44	3.72	12.92
ENST00000592207.5	ENSG00000007047.14	789	641.09	58.79	3.09	2.11	7.34
ENST00000592762.5	ENSG00000007047.14	683	535.11	0.00	0.00	0.00	0.00
ENST00000620044.4	ENSG00000007047.14	2105	1957.08	0.00	0.00	0.00	0.00
ENST00000622871.1	ENSG00000007047.14	1147	999.08	272.84	9.19	6.28	21.86
ENST00000447510.6	ENSG00000007062.11	3977	3829.08	0.00	0.00	0.00	0.00
ENST00000502501.1	ENSG00000007062.11	568	420.14	0.00	0.00	0.00	0.00
ENST00000502943.1	ENSG00000007062.11	760	612.10	0.00	0.00	0.00	0.00
ENST00000503884.5	ENSG00000007062.11	622	474.13	0.00	0.00	0.00	0.00
ENST00000504842.5	ENSG00000007062.11	507	359.16	0.00	0.00	0.00	0.00
ENST00000505450.5	ENSG00000007062.11	4349	4201.08	0.00	0.00	0.00	0.00
ENST00000508167.5	ENSG00000007062.11	4014	3866.08	103.17	0.90	0.61	38.53
ENST00000508322.1	ENSG00000007062.11	551	403.15	0.00	0.00	0.00	0.00
ENST00000508940.1	ENSG00000007062.11	567	419.14	0.00	0.00	0.00	0.00
ENST00000510224.5	ENSG00000007062.11	4006	3858.08	0.00	0.00	0.00	0.00
ENST00000511153.5	ENSG00000007062.11	1595	1447.08	0.00	0.00	0.00	0.00
ENST00000511270.1	ENSG00000007062.11	291	143.54	3.38	0.79	0.54	33.99
ENST00000512304.2	ENSG00000007062.11	540	392.15	0.00	0.00	0.00	0.00
ENST00000513108.1	ENSG00000007062.11	565	417.14	0.00	0.00	0.00	0.00
ENST00000513448.5	ENSG00000007062.11	2042	1894.08	4.19	0.07	0.05	3.20
ENST00000513946.1	ENSG00000007062.11	581	433.14	0.00	0.00	0.00	0.00
ENST00000514693.5	ENSG00000007062.11	530	382.16	0.00	0.00	0.00	0.00
ENST00000514967.5	ENSG00000007062.11	568	420.14	0.00	0.00	0.00	0.00
ENST00000539194.5	ENSG00000007062.11	3884	3736.08	0.00	0.00	0.00	0.00
ENST00000540805.5	ENSG00000007062.11	3908	3760.08	63.26	0.57	0.39	24.29
ENST00000445755.6	ENSG00000007080.10	938	790.08	788.57	33.60	22.97	89.59
ENST00000596123.1	ENSG00000007080.10	580	432.14	22.32	1.74	1.19	4.64
ENST00000597436.5	ENSG00000007080.10	1055	907.08	21.28	0.79	0.54	2.11
ENST00000602080.1	ENSG00000007080.10	609	461.13	18.83	1.37	0.94	3.67
ENST00000187608.13	ENSG00000007129.17	1300	1152.08	0.00	0.00	0.00	0.00
ENST00000401445.3	ENSG00000007129.17	1008	860.08	9.56	0.37	0.26	31.12
ENST00000407170.6	ENSG00000007129.17	1691	1543.08	0.00	0.00	0.00	0.00
ENST00000457737.5	ENSG00000007129.17	1435	1287.08	15.83	0.41	0.28	34.42
ENST00000482870.6	ENSG00000007129.17	1534	1386.08	7.88	0.19	0.13	15.91
ENST00000618577.4	ENSG00000007129.17	451	303.19	0.00	0.00	0.00	0.00
ENST00000632983.1	ENSG00000007129.17	710	562.11	3.73	0.22	0.15	18.55
ENST00000397193.7	ENSG00000007168.12	1277	1129.08	5.53	0.16	0.11	0.08
ENST00000397195.9	ENSG00000007168.12	5497	5349.08	9426.30	59.32	40.55	30.06
ENST00000570400.1	ENSG00000007168.12	661	513.12	13.71	0.90	0.61	0.46
ENST00000571289.1	ENSG00000007168.12	589	441.14	166.91	12.74	8.71	6.45
ENST00000571495.1	ENSG00000007168.12	1503	1355.08	960.87	23.87	16.32	12.10
ENST00000572915.6	ENSG00000007168.12	1361	1213.08	0.00	0.00	0.00	0.00
ENST00000574213.1	ENSG00000007168.12	634	486.13	39.26	2.72	1.86	1.38
ENST00000574468.1	ENSG00000007168.12	1021	873.08	0.00	0.00	0.00	0.00
ENST00000574816.5	ENSG00000007168.12	662	514.12	44.28	2.90	1.98	1.47
ENST00000575477.5	ENSG00000007168.12	694	546.11	0.00	0.00	0.00	0.00
ENST00000576586.5	ENSG00000007168.12	557	409.15	0.00	0.00	0.00	0.00
ENST00000609078.1	ENSG00000007168.12	570	422.14	948.69	75.65	51.71	38.34
ENST00000610190.1	ENSG00000007168.12	650	502.12	284.45	19.07	13.03	9.66
ENST00000313735.10	ENSG00000007171.16	4176	4028.08	241.98	2.02	1.38	56.64
ENST00000621962.1	ENSG00000007171.16	3345	3197.08	147.02	1.55	1.06	43.36
ENST00000262442.8	ENSG00000007174.17	13750	13602.08	64.40	0.16	0.11	0.62
ENST00000396001.6	ENSG00000007174.17	3145	2997.08	851.38	9.56	6.54	37.22
ENST00000454412.6	ENSG00000007174.17	13452	13304.08	166.77	0.42	0.29	1.64
ENST00000578834.1	ENSG00000007174.17	542	394.15	46.96	4.01	2.74	15.61
ENST00000579406.1	ENSG00000007174.17	1906	1758.08	0.00	0.00	0.00	0.00
ENST00000579602.1	ENSG00000007174.17	429	281.20	0.00	0.00	0.00	0.00
ENST00000579703.1	ENSG00000007174.17	854	706.08	147.76	7.04	4.82	27.42
ENST00000579813.1	ENSG00000007174.17	313	165.39	0.00	0.00	0.00	0.00
ENST00000579828.5	ENSG00000007174.17	1986	1838.08	1.00	0.02	0.01	0.07
ENST00000580255.1	ENSG00000007174.17	546	398.15	49.58	4.19	2.87	16.32
ENST00000581682.1	ENSG00000007174.17	1460	1312.08	0.00	0.00	0.00	0.00
ENST00000583192.1	ENSG00000007174.17	712	564.11	2.00	0.12	0.08	0.46
ENST00000584663.1	ENSG00000007174.17	541	393.15	0.00	0.00	0.00	0.00
ENST00000585197.1	ENSG00000007174.17	610	462.13	0.00	0.00	0.00	0.00
ENST00000608377.5	ENSG00000007174.17	3147	2999.08	14.58	0.16	0.11	0.64
ENST00000389003.7	ENSG00000007202.14	6852	6704.08	1280.61	6.43	4.40	3.88
ENST00000528896.6	ENSG00000007202.14	7407	7259.08	528.57	2.45	1.68	1.48
ENST00000544884.5	ENSG00000007202.14	6856	6708.08	12203.74	61.24	41.86	37.00
ENST00000577261.1	ENSG00000007202.14	862	714.08	691.53	32.60	22.28	19.70
ENST00000577417.5	ENSG00000007202.14	1839	1691.08	376.82	7.50	5.13	4.53
ENST00000577580.1	ENSG00000007202.14	581	433.14	27.15	2.11	1.44	1.28
ENST00000579253.1	ENSG00000007202.14	446	298.19	134.20	15.15	10.35	9.15
ENST00000579924.6	ENSG00000007202.14	477	329.17	0.00	0.00	0.00	0.00
ENST00000580395.1	ENSG00000007202.14	577	429.14	80.61	6.32	4.32	3.82
ENST00000580882.5	ENSG00000007202.14	1582	1434.08	196.20	4.61	3.15	2.78
ENST00000581064.1	ENSG00000007202.14	555	407.15	80.65	6.67	4.56	4.03
ENST00000581267.1	ENSG00000007202.14	449	301.19	0.00	0.00	0.00	0.00
ENST00000582417.1	ENSG00000007202.14	574	426.14	83.37	6.59	4.50	3.98
ENST00000582901.1	ENSG00000007202.14	509	361.16	124.47	11.60	7.93	7.01
ENST00000583403.5	ENSG00000007202.14	1271	1123.08	0.00	0.00	0.00	0.00
ENST00000583860.1	ENSG00000007202.14	432	284.20	19.03	2.25	1.54	1.36
ENST00000314669.9	ENSG00000007216.14	2711	2563.08	0.00	0.00	0.00	0.00
ENST00000444914.7	ENSG00000007216.14	2855	2707.08	0.00	0.00	0.00	0.00
ENST00000459818.2	ENSG00000007216.14	2466	2318.08	0.00	0.00	0.00	0.00
ENST00000541739.6	ENSG00000007216.14	1230	1082.08	0.00	0.00	0.00	0.00
ENST00000545060.2	ENSG00000007216.14	1276	1128.08	0.00	0.00	0.00	0.00
ENST00000577903.5	ENSG00000007216.14	2217	2069.08	7.00	0.11	0.08	100.00
ENST00000579281.5	ENSG00000007216.14	2320	2172.08	0.00	0.00	0.00	0.00
ENST00000323816.8	ENSG00000007237.18	8033	7885.08	0.00	0.00	0.00	0.00
ENST00000396115.6	ENSG00000007237.18	929	781.08	0.00	0.00	0.00	0.00
ENST00000432992.6	ENSG00000007237.18	4970	4822.08	195.60	1.37	0.93	1.42
ENST00000437099.6	ENSG00000007237.18	8003	7855.08	1254.38	5.38	3.67	5.60
ENST00000542249.5	ENSG00000007237.18	1799	1651.08	0.00	0.00	0.00	0.00
ENST00000578456.1	ENSG00000007237.18	831	683.08	133.04	6.56	4.48	6.83
ENST00000578599.5	ENSG00000007237.18	556	408.15	106.51	8.79	6.00	9.15
ENST00000578655.1	ENSG00000007237.18	603	455.13	132.57	9.81	6.70	10.21
ENST00000579140.5	ENSG00000007237.18	474	326.18	0.00	0.00	0.00	0.00
ENST00000579158.5	ENSG00000007237.18	1528	1380.08	1976.86	48.22	32.96	50.22
ENST00000580043.1	ENSG00000007237.18	544	396.15	9.78	0.83	0.57	0.87
ENST00000580811.5	ENSG00000007237.18	567	419.14	0.00	0.00	0.00	0.00
ENST00000580865.5	ENSG00000007237.18	2417	2269.08	895.13	13.28	9.08	13.83
ENST00000581112.5	ENSG00000007237.18	554	406.15	0.00	0.00	0.00	0.00
ENST00000581871.5	ENSG00000007237.18	538	390.15	0.00	0.00	0.00	0.00
ENST00000583882.5	ENSG00000007237.18	553	405.15	0.00	0.00	0.00	0.00
ENST00000584146.6	ENSG00000007237.18	732	584.10	0.00	0.00	0.00	0.00
ENST00000584389.5	ENSG00000007237.18	554	406.15	0.00	0.00	0.00	0.00
ENST00000585266.5	ENSG00000007237.18	3535	3387.08	181.13	1.80	1.23	1.87
ENST00000006275.8	ENSG00000007255.10	805	657.09	23.04	1.18	0.81	6.20
ENST00000585934.1	ENSG00000007255.10	758	610.10	197.30	10.89	7.44	57.20
ENST00000587818.1	ENSG00000007255.10	433	285.19	46.04	5.43	3.71	28.56
ENST00000588062.5	ENSG00000007255.10	695	547.11	21.12	1.30	0.89	6.83
ENST00000592647.1	ENSG00000007255.10	514	366.16	2.51	0.23	0.16	1.21
ENST00000310132.10	ENSG00000007264.14	2133	1985.08	0.00	0.00	0.00	0.00
ENST00000395040.6	ENSG00000007264.14	1907	1759.08	0.00	0.00	0.00	0.00
ENST00000395045.6	ENSG00000007264.14	2073	1925.08	0.00	0.00	0.00	0.00
ENST00000585778.5	ENSG00000007264.14	1994	1846.08	0.00	0.00	0.00	0.00
ENST00000587180.1	ENSG00000007264.14	741	593.10	42.71	2.42	1.66	22.11
ENST00000588983.5	ENSG00000007264.14	711	563.11	0.00	0.00	0.00	0.00
ENST00000590028.5	ENSG00000007264.14	724	576.10	47.36	2.77	1.89	25.24
ENST00000590493.5	ENSG00000007264.14	801	653.09	20.22	1.04	0.71	9.51
ENST00000590821.1	ENSG00000007264.14	659	511.12	0.00	0.00	0.00	0.00
ENST00000590849.1	ENSG00000007264.14	571	423.14	0.00	0.00	0.00	0.00
ENST00000590980.1	ENSG00000007264.14	562	414.15	0.00	0.00	0.00	0.00
ENST00000591059.1	ENSG00000007264.14	594	446.14	0.00	0.00	0.00	0.00
ENST00000592300.1	ENSG00000007264.14	544	396.15	0.00	0.00	0.00	0.00
ENST00000592612.1	ENSG00000007264.14	575	427.14	0.00	0.00	0.00	0.00
ENST00000619596.4	ENSG00000007264.14	1740	1592.08	223.70	4.73	3.23	43.14
ENST00000006724.7	ENSG00000007306.14	2489	2341.08	0.00	0.00	0.00	0.00
ENST00000401731.5	ENSG00000007306.14	1236	1088.08	7.00	0.22	0.15	100.00
ENST00000599715.1	ENSG00000007306.14	542	394.15	0.00	0.00	0.00	0.00
ENST00000602225.1	ENSG00000007306.14	524	376.16	0.00	0.00	0.00	0.00
ENST00000006750.7	ENSG00000007312.12	1269	1121.08	0.00	0.00	0.00	0.00
ENST00000349817.2	ENSG00000007312.12	378	230.24	0.00	0.00	0.00	0.00
ENST00000392795.7	ENSG00000007312.12	1254	1106.08	23.31	0.71	0.48	41.78
ENST00000558969.1	ENSG00000007312.12	563	415.15	0.00	0.00	0.00	0.00
ENST00000559358.1	ENSG00000007312.12	1159	1011.08	29.69	0.99	0.68	58.22
ENST00000583260.1	ENSG00000007312.12	433	285.19	0.00	0.00	0.00	0.00
ENST00000435607.3	ENSG00000007314.11	7805	7657.08	23.09	0.10	0.07	17.35
ENST00000578147.5	ENSG00000007314.11	7805	7657.08	23.09	0.10	0.07	17.35
ENST00000581514.1	ENSG00000007314.11	567	419.14	1.83	0.15	0.10	25.07
ENST00000584310.1	ENSG00000007314.11	577	429.14	3.00	0.24	0.16	40.23
ENST00000343210.11	ENSG00000007341.18	1866	1718.08	323.62	6.34	4.33	24.42
ENST00000358039.8	ENSG00000007341.18	4528	4380.08	0.00	0.00	0.00	0.00
ENST00000360743.8	ENSG00000007341.18	4206	4058.08	0.00	0.00	0.00	0.00
ENST00000361846.7	ENSG00000007341.18	4348	4200.08	123.88	0.99	0.68	3.82
ENST00000369664.1	ENSG00000007341.18	862	714.08	17.84	0.84	0.57	3.24
ENST00000369666.5	ENSG00000007341.18	1815	1667.08	0.00	0.00	0.00	0.00
ENST00000369669.5	ENSG00000007341.18	1743	1595.08	122.22	2.58	1.76	9.93
ENST00000418497.5	ENSG00000007341.18	860	712.08	2.12	0.10	0.07	0.39
ENST00000459630.5	ENSG00000007341.18	765	617.10	1.23	0.07	0.05	0.26
ENST00000463235.5	ENSG00000007341.18	2574	2426.08	6.83	0.09	0.06	0.36
ENST00000466360.5	ENSG00000007341.18	329	181.33	0.00	0.00	0.00	0.00
ENST00000467335.5	ENSG00000007341.18	990	842.08	0.00	0.00	0.00	0.00
ENST00000470519.5	ENSG00000007341.18	834	686.08	0.00	0.00	0.00	0.00
ENST00000470683.1	ENSG00000007341.18	752	604.10	18.04	1.01	0.69	3.87
ENST00000473206.5	ENSG00000007341.18	821	673.09	5.41	0.27	0.18	1.04
ENST00000477332.5	ENSG00000007341.18	848	700.08	0.00	0.00	0.00	0.00
ENST00000477682.1	ENSG00000007341.18	300	152.47	14.61	3.23	2.20	12.42
ENST00000479436.5	ENSG00000007341.18	572	424.14	9.17	0.73	0.50	2.80
ENST00000480988.5	ENSG00000007341.18	1857	1709.08	3.14	0.06	0.04	0.24
ENST00000485753.5	ENSG00000007341.18	1023	875.08	174.61	6.72	4.59	25.87
ENST00000490067.5	ENSG00000007341.18	1780	1632.08	13.11	0.27	0.18	1.04
ENST00000490715.5	ENSG00000007341.18	4483	4335.08	0.00	0.00	0.00	0.00
ENST00000492274.1	ENSG00000007341.18	582	434.14	0.00	0.00	0.00	0.00
ENST00000495109.2	ENSG00000007341.18	591	443.14	0.00	0.00	0.00	0.00
ENST00000497235.5	ENSG00000007341.18	859	711.08	56.37	2.67	1.82	10.28
ENST00000497457.5	ENSG00000007341.18	1582	1434.08	0.00	0.00	0.00	0.00
ENST00000498197.1	ENSG00000007341.18	472	324.18	0.00	0.00	0.00	0.00
ENST00000498383.5	ENSG00000007341.18	685	537.11	0.00	0.00	0.00	0.00
ENST00000369912.2	ENSG00000007350.16	2566	2418.08	2.00	0.03	0.02	100.00
ENST00000369915.7	ENSG00000007350.16	2642	2494.08	0.00	0.00	0.00	0.00
ENST00000426203.5	ENSG00000007350.16	525	377.16	0.00	0.00	0.00	0.00
ENST00000426989.5	ENSG00000007350.16	622	474.13	0.00	0.00	0.00	0.00
ENST00000439635.5	ENSG00000007350.16	560	412.15	0.00	0.00	0.00	0.00
ENST00000463884.1	ENSG00000007350.16	441	293.19	0.00	0.00	0.00	0.00
ENST00000465168.1	ENSG00000007350.16	555	407.15	0.00	0.00	0.00	0.00
ENST00000482044.1	ENSG00000007350.16	565	417.14	0.00	0.00	0.00	0.00
ENST00000241001.12	ENSG00000007372.20	1631	1483.08	0.00	0.00	0.00	0.00
ENST00000379107.6	ENSG00000007372.20	2591	2443.08	0.00	0.00	0.00	0.00
ENST00000379109.6	ENSG00000007372.20	2157	2009.08	0.00	0.00	0.00	0.00
ENST00000379111.6	ENSG00000007372.20	1627	1479.08	247.73	5.64	3.85	23.65
ENST00000379115.8	ENSG00000007372.20	1763	1615.08	0.00	0.00	0.00	0.00
ENST00000379123.9	ENSG00000007372.20	2160	2012.08	31.49	0.53	0.36	2.21
ENST00000379129.6	ENSG00000007372.20	2616	2468.08	105.61	1.44	0.98	6.04
ENST00000379132.7	ENSG00000007372.20	2574	2426.08	155.47	2.16	1.47	9.05
ENST00000419022.5	ENSG00000007372.20	6922	6774.08	0.00	0.00	0.00	0.00
ENST00000423822.6	ENSG00000007372.20	567	419.14	0.00	0.00	0.00	0.00
ENST00000438681.5	ENSG00000007372.20	455	307.18	15.44	1.69	1.16	7.10
ENST00000455099.5	ENSG00000007372.20	497	349.17	0.00	0.00	0.00	0.00
ENST00000464174.5	ENSG00000007372.20	979	831.08	0.00	0.00	0.00	0.00
ENST00000470027.6	ENSG00000007372.20	2842	2694.08	0.00	0.00	0.00	0.00
ENST00000471303.5	ENSG00000007372.20	782	634.09	0.00	0.00	0.00	0.00
ENST00000474783.1	ENSG00000007372.20	702	554.11	22.51	1.37	0.93	5.74
ENST00000481563.5	ENSG00000007372.20	613	465.13	0.00	0.00	0.00	0.00
ENST00000494377.6	ENSG00000007372.20	2460	2312.08	47.78	0.70	0.48	2.92
ENST00000524853.5	ENSG00000007372.20	574	426.14	0.00	0.00	0.00	0.00
ENST00000525535.1	ENSG00000007372.20	677	529.12	0.00	0.00	0.00	0.00
ENST00000527769.5	ENSG00000007372.20	487	339.17	71.47	7.09	4.85	29.76
ENST00000530373.5	ENSG00000007372.20	572	424.14	0.00	0.00	0.00	0.00
ENST00000530714.5	ENSG00000007372.20	567	419.14	0.00	0.00	0.00	0.00
ENST00000531910.5	ENSG00000007372.20	643	495.12	0.00	0.00	0.00	0.00
ENST00000532175.5	ENSG00000007372.20	524	376.16	0.00	0.00	0.00	0.00
ENST00000532916.5	ENSG00000007372.20	627	479.13	13.19	0.93	0.63	3.89
ENST00000533156.1	ENSG00000007372.20	847	699.08	15.60	0.75	0.51	3.15
ENST00000533333.5	ENSG00000007372.20	6173	6025.08	80.75	0.45	0.31	1.89
ENST00000534353.5	ENSG00000007372.20	540	392.15	0.00	0.00	0.00	0.00
ENST00000534390.1	ENSG00000007372.20	578	430.14	10.20	0.80	0.55	3.35
ENST00000606377.5	ENSG00000007372.20	6860	6712.08	59.75	0.30	0.20	1.26
ENST00000007264.6	ENSG00000007376.7	2050	1902.08	0.00	0.00	0.00	0.00
ENST00000561734.5	ENSG00000007376.7	2159	2011.08	38.41	0.64	0.44	4.16
ENST00000562070.1	ENSG00000007376.7	954	806.08	52.68	2.20	1.50	14.23
ENST00000563560.1	ENSG00000007376.7	587	439.14	0.00	0.00	0.00	0.00
ENST00000565377.1	ENSG00000007376.7	940	792.08	76.07	3.23	2.21	20.92
ENST00000565503.5	ENSG00000007376.7	561	413.15	0.00	0.00	0.00	0.00
ENST00000565809.5	ENSG00000007376.7	1918	1770.08	22.35	0.42	0.29	2.75
ENST00000567114.5	ENSG00000007376.7	1835	1687.08	0.00	0.00	0.00	0.00
ENST00000567283.5	ENSG00000007376.7	835	687.08	50.84	2.49	1.70	16.12
ENST00000569601.5	ENSG00000007376.7	917	769.08	147.66	6.46	4.42	41.82
ENST00000262316.10	ENSG00000007384.15	2992	2844.08	1509.09	17.86	12.21	18.80
ENST00000417043.5	ENSG00000007384.15	816	668.09	7.30	0.37	0.25	0.39
ENST00000419764.1	ENSG00000007384.15	435	287.19	0.00	0.00	0.00	0.00
ENST00000428730.5	ENSG00000007384.15	2751	2603.08	804.17	10.40	7.11	10.94
ENST00000448893.1	ENSG00000007384.15	901	753.08	3.47	0.16	0.11	0.16
ENST00000450643.5	ENSG00000007384.15	615	467.13	18.23	1.31	0.90	1.38
ENST00000472390.1	ENSG00000007384.15	577	429.14	45.66	3.58	2.45	3.77
ENST00000482904.1	ENSG00000007384.15	556	408.15	345.35	28.48	19.47	29.97
ENST00000486045.1	ENSG00000007384.15	914	766.08	159.33	7.00	4.79	7.37
ENST00000487201.1	ENSG00000007384.15	1708	1560.08	425.32	9.18	6.27	9.66
ENST00000493647.1	ENSG00000007384.15	935	787.08	390.09	16.68	11.40	17.56
ENST00000293872.12	ENSG00000007392.16	1456	1308.08	0.00	0.00	0.00	0.00
ENST00000337351.8	ENSG00000007392.16	2097	1949.08	384.81	6.65	4.54	4.20
ENST00000397780.5	ENSG00000007392.16	1335	1187.08	394.36	11.18	7.64	7.07
ENST00000397783.5	ENSG00000007392.16	1504	1356.08	389.36	9.67	6.61	6.11
ENST00000418978.5	ENSG00000007392.16	989	841.08	0.00	0.00	0.00	0.00
ENST00000419516.5	ENSG00000007392.16	1211	1063.08	50.15	1.59	1.09	1.00
ENST00000426094.5	ENSG00000007392.16	2737	2589.08	457.00	5.94	4.06	3.76
ENST00000428363.1	ENSG00000007392.16	498	350.17	0.00	0.00	0.00	0.00
ENST00000429378.5	ENSG00000007392.16	721	573.11	93.73	5.51	3.76	3.48
ENST00000430864.5	ENSG00000007392.16	695	547.11	0.00	0.00	0.00	0.00
ENST00000442701.1	ENSG00000007392.16	423	275.20	25.08	3.07	2.10	1.94
ENST00000443357.5	ENSG00000007392.16	833	685.08	169.38	8.32	5.69	5.26
ENST00000464711.5	ENSG00000007392.16	2134	1986.08	25.84	0.44	0.30	0.28
ENST00000467552.1	ENSG00000007392.16	569	421.14	309.18	24.71	16.89	15.63
ENST00000468732.5	ENSG00000007392.16	573	425.14	515.07	40.78	27.88	25.78
ENST00000469109.1	ENSG00000007392.16	950	802.08	273.09	11.46	7.83	7.25
ENST00000490762.5	ENSG00000007392.16	2643	2495.08	1630.16	21.99	15.03	13.91
ENST00000494366.5	ENSG00000007392.16	668	520.12	0.00	0.00	0.00	0.00
ENST00000494545.1	ENSG00000007392.16	725	577.10	0.00	0.00	0.00	0.00
ENST00000495349.5	ENSG00000007392.16	1006	858.08	174.79	6.86	4.69	4.34
ENST00000629543.2	ENSG00000007392.16	1520	1372.08	0.00	0.00	0.00	0.00
ENST00000266039.7	ENSG00000007402.11	5476	5328.08	0.00	0.00	0.00	0.00
ENST00000360963.7	ENSG00000007402.11	5272	5124.08	0.00	0.00	0.00	0.00
ENST00000423994.6	ENSG00000007402.11	5329	5181.08	0.00	0.00	0.00	0.00
ENST00000424201.6	ENSG00000007402.11	5206	5058.08	0.00	0.00	0.00	0.00
ENST00000429770.5	ENSG00000007402.11	5304	5156.08	121.51	0.79	0.54	73.22
ENST00000479441.1	ENSG00000007402.11	3453	3305.08	0.00	0.00	0.00	0.00
ENST00000483620.1	ENSG00000007402.11	2526	2378.08	20.49	0.29	0.20	26.78
ENST00000487413.1	ENSG00000007402.11	1030	882.08	0.00	0.00	0.00	0.00
ENST00000324385.9	ENSG00000007516.13	4678	4530.08	0.00	0.00	0.00	0.00
ENST00000397488.6	ENSG00000007516.13	4583	4435.08	12.77	0.10	0.07	2.46
ENST00000421665.6	ENSG00000007516.13	3875	3727.08	0.00	0.00	0.00	0.00
ENST00000426824.7	ENSG00000007516.13	3930	3782.08	165.93	1.48	1.01	37.47
ENST00000561602.1	ENSG00000007516.13	622	474.13	0.00	0.00	0.00	0.00
ENST00000561793.1	ENSG00000007516.13	571	423.14	0.00	0.00	0.00	0.00
ENST00000562208.5	ENSG00000007516.13	3663	3515.08	0.00	0.00	0.00	0.00
ENST00000564213.1	ENSG00000007516.13	334	186.31	0.00	0.00	0.00	0.00
ENST00000565665.5	ENSG00000007516.13	564	416.15	0.00	0.00	0.00	0.00
ENST00000566162.1	ENSG00000007516.13	699	551.11	0.00	0.00	0.00	0.00
ENST00000566389.1	ENSG00000007516.13	841	693.08	4.69	0.23	0.16	5.78
ENST00000567203.1	ENSG00000007516.13	539	391.15	4.94	0.43	0.29	10.78
ENST00000567825.3	ENSG00000007516.13	1409	1261.08	6.81	0.18	0.12	4.61
ENST00000568198.1	ENSG00000007516.13	804	656.09	29.88	1.53	1.05	38.89
ENST00000568887.5	ENSG00000007516.13	3763	3615.08	0.00	0.00	0.00	0.00
ENST00000628027.2	ENSG00000007516.13	4732	4584.08	0.00	0.00	0.00	0.00
ENST00000007390.2	ENSG00000007520.3	1243	1095.08	691.12	21.25	14.52	72.68
ENST00000566296.1	ENSG00000007520.3	649	501.12	118.86	7.98	5.46	27.32
ENST00000026218.9	ENSG00000007541.16	2846	2698.08	191.84	2.39	1.64	4.80
ENST00000293874.2	ENSG00000007541.16	603	455.13	0.00	0.00	0.00	0.00
ENST00000321878.9	ENSG00000007541.16	3006	2858.08	0.00	0.00	0.00	0.00
ENST00000409527.6	ENSG00000007541.16	1915	1767.08	500.46	9.53	6.52	19.11
ENST00000420990.6	ENSG00000007541.16	932	784.08	125.00	5.37	3.67	10.76
ENST00000422307.6	ENSG00000007541.16	2052	1904.08	4.58	0.08	0.06	0.16
ENST00000439574.1	ENSG00000007541.16	586	438.14	0.00	0.00	0.00	0.00
ENST00000443147.5	ENSG00000007541.16	2054	1906.08	0.00	0.00	0.00	0.00
ENST00000470411.2	ENSG00000007541.16	2112	1964.08	33.99	0.58	0.40	1.17
ENST00000476438.1	ENSG00000007541.16	1775	1627.08	88.39	1.83	1.25	3.67
ENST00000480424.6	ENSG00000007541.16	2202	2054.08	75.73	1.24	0.85	2.49
ENST00000537901.1	ENSG00000007541.16	464	316.18	13.30	1.42	0.97	2.84
ENST00000540241.1	ENSG00000007541.16	608	460.13	0.00	0.00	0.00	0.00
ENST00000540548.1	ENSG00000007541.16	187	44.98	0.00	0.00	0.00	0.00
ENST00000544860.1	ENSG00000007541.16	577	429.14	7.08	0.56	0.38	1.11
ENST00000634341.1	ENSG00000007541.16	1046	898.08	432.17	16.20	11.07	32.47
ENST00000635205.1	ENSG00000007541.16	936	788.08	0.00	0.00	0.00	0.00
ENST00000635909.1	ENSG00000007541.16	2212	2064.08	295.29	4.82	3.29	9.65
ENST00000635935.1	ENSG00000007541.16	2000	1852.08	229.76	4.18	2.85	8.37
ENST00000636005.1	ENSG00000007541.16	1355	1207.08	13.62	0.38	0.26	0.76
ENST00000636657.1	ENSG00000007541.16	2841	2693.08	73.98	0.92	0.63	1.85
ENST00000637468.1	ENSG00000007541.16	650	502.12	0.00	0.00	0.00	0.00
ENST00000637701.1	ENSG00000007541.16	100	0.00	0.00	0.00	0.00	0.00
ENST00000638143.1	ENSG00000007541.16	563	415.15	4.82	0.39	0.27	0.78
ENST00000638152.1	ENSG00000007541.16	100	0.00	0.00	0.00	0.00	0.00
ENST00000293925.9	ENSG00000007545.15	7671	7523.08	1572.43	7.04	4.81	15.30
ENST00000397412.7	ENSG00000007545.15	7772	7624.08	150.97	0.67	0.46	1.45
ENST00000415022.1	ENSG00000007545.15	550	402.15	61.78	5.17	3.53	11.25
ENST00000466562.5	ENSG00000007545.15	534	386.15	14.75	1.29	0.88	2.80
ENST00000467286.1	ENSG00000007545.15	664	516.12	84.78	5.53	3.78	12.03
ENST00000468839.1	ENSG00000007545.15	451	303.19	64.89	7.20	4.92	15.67
ENST00000492778.5	ENSG00000007545.15	573	425.14	2.17	0.17	0.12	0.37
ENST00000498594.5	ENSG00000007545.15	559	411.15	231.02	18.92	12.93	41.14
ENST00000338863.11	ENSG00000007866.18	2983	2835.08	646.24	7.67	5.24	97.39
ENST00000402886.7	ENSG00000007866.18	2729	2581.08	15.76	0.21	0.14	2.61
ENST00000433586.1	ENSG00000007866.18	657	509.12	0.00	0.00	0.00	0.00
ENST00000333360.11	ENSG00000007908.15	3857	3709.08	57.13	0.52	0.35	13.51
ENST00000367774.1	ENSG00000007908.15	1518	1370.08	124.81	3.07	2.10	79.91
ENST00000367775.5	ENSG00000007908.15	3389	3241.08	0.00	0.00	0.00	0.00
ENST00000367776.5	ENSG00000007908.15	3576	3428.08	0.00	0.00	0.00	0.00
ENST00000367777.5	ENSG00000007908.15	3576	3428.08	0.00	0.00	0.00	0.00
ENST00000461085.1	ENSG00000007908.15	556	408.15	3.06	0.25	0.17	6.58
ENST00000609271.1	ENSG00000007908.15	560	412.15	0.00	0.00	0.00	0.00
ENST00000294401.11	ENSG00000007923.15	2210	2062.08	47.22	0.77	0.53	1.19
ENST00000377577.9	ENSG00000007923.15	3311	3163.08	2652.80	28.23	19.30	43.65
ENST00000426784.1	ENSG00000007923.15	975	827.08	31.86	1.30	0.89	2.00
ENST00000451196.5	ENSG00000007923.15	1357	1209.08	0.00	0.00	0.00	0.00
ENST00000460594.5	ENSG00000007923.15	581	433.14	0.00	0.00	0.00	0.00
ENST00000465508.5	ENSG00000007923.15	3014	2866.08	187.64	2.20	1.51	3.41
ENST00000465911.1	ENSG00000007923.15	745	597.10	0.00	0.00	0.00	0.00
ENST00000469318.5	ENSG00000007923.15	355	207.27	0.00	0.00	0.00	0.00
ENST00000472414.1	ENSG00000007923.15	725	577.10	0.00	0.00	0.00	0.00
ENST00000473993.5	ENSG00000007923.15	755	607.10	24.00	1.33	0.91	2.06
ENST00000485073.5	ENSG00000007923.15	613	465.13	426.28	30.85	21.09	47.69
ENST00000367755.8	ENSG00000007933.12	2087	1939.08	972.72	16.89	11.54	97.32
ENST00000472784.5	ENSG00000007933.12	582	434.14	2.16	0.17	0.11	0.97
ENST00000478457.1	ENSG00000007933.12	713	565.11	2.84	0.17	0.12	0.97
ENST00000479749.1	ENSG00000007933.12	723	575.10	0.00	0.00	0.00	0.00
ENST00000530212.5	ENSG00000007933.12	828	680.09	1.12	0.06	0.04	0.32
ENST00000534514.1	ENSG00000007933.12	1142	994.08	2.16	0.07	0.05	0.42
ENST00000349606.4	ENSG00000007944.14	2796	2648.08	893.75	11.36	7.77	59.88
ENST00000356840.7	ENSG00000007944.14	1666	1518.08	343.25	7.61	5.20	40.12
ENST00000217885.5	ENSG00000007952.17	1734	1586.08	0.00	0.00	0.00	0.00
ENST00000372960.8	ENSG00000007952.17	2418	2270.08	12.00	0.18	0.12	100.00
ENST00000372964.5	ENSG00000007952.17	661	513.12	0.00	0.00	0.00	0.00
ENST00000372966.7	ENSG00000007952.17	2529	2381.08	0.00	0.00	0.00	0.00
ENST00000427768.5	ENSG00000007952.17	695	547.11	0.00	0.00	0.00	0.00
ENST00000361729.2	ENSG00000007968.6	5191	5043.08	151.12	1.01	0.69	80.69
ENST00000487237.1	ENSG00000007968.6	550	402.15	2.88	0.24	0.17	19.31
ENST00000262193.6	ENSG00000008018.8	928	780.08	1774.75	76.59	52.35	98.59
ENST00000462957.1	ENSG00000008018.8	1939	1791.08	58.25	1.09	0.75	1.41
ENST00000295987.11	ENSG00000008056.12	3209	3061.08	43.00	0.47	0.32	100.00
ENST00000340666.4	ENSG00000008056.12	3165	3017.08	0.00	0.00	0.00	0.00
ENST00000341776.6	ENSG00000008083.13	5755	5607.08	2911.36	17.48	11.95	98.86
ENST00000397311.4	ENSG00000008083.13	5595	5447.08	32.64	0.20	0.14	1.14
ENST00000474854.1	ENSG00000008083.13	520	372.16	0.00	0.00	0.00	0.00
ENST00000379989.6	ENSG00000008086.11	3463	3315.08	0.00	0.00	0.00	0.00
ENST00000379996.7	ENSG00000008086.11	3449	3301.08	236.06	2.41	1.65	17.28
ENST00000463994.4	ENSG00000008086.11	2632	2484.08	627.29	8.50	5.81	61.02
ENST00000623364.3	ENSG00000008086.11	483	335.17	21.37	2.15	1.47	15.40
ENST00000623535.1	ENSG00000008086.11	12533	12385.08	142.71	0.39	0.27	2.78
ENST00000623610.1	ENSG00000008086.11	2130	1982.08	10.24	0.17	0.12	1.25
ENST00000624700.3	ENSG00000008086.11	564	416.15	0.00	0.00	0.00	0.00
ENST00000624953.1	ENSG00000008086.11	567	419.14	0.00	0.00	0.00	0.00
ENST00000635828.1	ENSG00000008086.11	3823	3675.08	0.00	0.00	0.00	0.00
ENST00000636046.1	ENSG00000008086.11	100	0.00	0.00	0.00	0.00	0.00
ENST00000637881.1	ENSG00000008086.11	1782	1634.08	15.34	0.32	0.22	2.27
ENST00000009105.5	ENSG00000008118.9	2612	2464.08	0.00	0.00	0.00	0.00
ENST00000361322.2	ENSG00000008118.9	2440	2292.08	15.53	0.23	0.16	64.44
ENST00000423146.5	ENSG00000008118.9	808	660.09	2.47	0.13	0.09	35.56
ENST00000494990.1	ENSG00000008118.9	573	425.14	0.00	0.00	0.00	0.00
ENST00000356200.7	ENSG00000008128.22	2653	2505.08	0.00	0.00	0.00	0.00
ENST00000356937.7	ENSG00000008128.22	2275	2127.08	40.72	0.64	0.44	0.93
ENST00000357760.6	ENSG00000008128.22	2446	2298.08	252.10	3.69	2.52	5.32
ENST00000358779.9	ENSG00000008128.22	2419	2271.08	0.83	0.01	0.01	0.02
ENST00000378633.5	ENSG00000008128.22	2458	2310.08	0.00	0.00	0.00	0.00
ENST00000378638.6	ENSG00000008128.22	2429	2281.08	0.00	0.00	0.00	0.00
ENST00000401096.2	ENSG00000008128.22	450	302.19	1.28	0.14	0.10	0.21
ENST00000404249.7	ENSG00000008128.22	2449	2301.08	340.78	4.99	3.41	7.18
ENST00000460465.5	ENSG00000008128.22	2333	2185.08	226.98	3.50	2.39	5.03
ENST00000463652.5	ENSG00000008128.22	1028	880.08	62.66	2.40	1.64	3.45
ENST00000464748.1	ENSG00000008128.22	381	233.23	0.00	0.00	0.00	0.00
ENST00000468397.1	ENSG00000008128.22	836	688.08	176.42	8.63	5.90	12.42
ENST00000468800.5	ENSG00000008128.22	897	749.08	0.00	0.00	0.00	0.00
ENST00000474916.1	ENSG00000008128.22	752	604.10	190.37	10.61	7.25	15.27
ENST00000478901.1	ENSG00000008128.22	931	783.08	204.14	8.78	6.00	12.63
ENST00000479362.1	ENSG00000008128.22	700	552.11	56.97	3.47	2.37	5.00
[truncated: 195,936 more rows]
