# Supplementary material for: ProTECT—Prediction of T-Cell Epitopes for Cancer Therapy
Source: Front Immunol. 2020 Nov 10;11:483296. doi: 10.3389/fimmu.2020.483296 (PMC7683782; doi:10.3389/fimmu.2020.483296)
Supplement: Supplementary file 3 [file DataSheet_3.zip › pvac_analysis/Mel-38-axillary/rsem.isoforms.results]

transcript_id	gene_id	length	effective_length	expected_count	TPM	FPKM	IsoPct
ENST00000373020.8	ENSG00000000003.14	2206	1991.62	1076.63	23.88	17.28	41.72
ENST00000494424.1	ENSG00000000003.14	820	605.64	0.00	0.00	0.00	0.00
ENST00000496771.5	ENSG00000000003.14	1025	810.62	3.63	0.20	0.14	0.35
ENST00000612152.4	ENSG00000000003.14	3796	3581.62	58.27	0.72	0.52	1.26
ENST00000614008.4	ENSG00000000003.14	900	685.62	503.47	32.44	23.48	56.68
ENST00000373031.4	ENSG00000000005.5	1339	1124.62	0.00	0.00	0.00	0.00
ENST00000485971.1	ENSG00000000005.5	542	328.19	0.00	0.00	0.00	0.00
ENST00000371582.8	ENSG00000000419.12	1161	946.62	24.54	1.15	0.83	3.64
ENST00000371584.8	ENSG00000000419.12	1073	858.62	5.35	0.28	0.20	0.88
ENST00000371588.9	ENSG00000000419.12	1075	860.62	494.45	25.38	18.37	80.74
ENST00000413082.1	ENSG00000000419.12	672	457.76	0.00	0.00	0.00	0.00
ENST00000466152.5	ENSG00000000419.12	1097	882.62	35.46	1.77	1.28	5.65
ENST00000494752.1	ENSG00000000419.12	789	574.66	37.20	2.86	2.07	9.10
ENST00000367770.5	ENSG00000000457.13	2916	2701.62	1048.85	17.15	12.41	74.53
ENST00000367771.10	ENSG00000000457.13	6364	6149.62	749.86	5.39	3.90	23.41
ENST00000367772.8	ENSG00000000457.13	3090	2875.62	0.00	0.00	0.00	0.00
ENST00000423670.1	ENSG00000000457.13	2077	1862.62	0.00	0.00	0.00	0.00
ENST00000470238.1	ENSG00000000457.13	1538	1323.62	14.23	0.47	0.34	2.06
ENST00000286031.10	ENSG00000000460.16	4355	4140.62	46.69	0.50	0.36	3.37
ENST00000359326.8	ENSG00000000460.16	4002	3787.62	628.38	7.33	5.30	49.59
ENST00000413811.3	ENSG00000000460.16	2661	2446.62	0.00	0.00	0.00	0.00
ENST00000459772.5	ENSG00000000460.16	3727	3512.62	352.34	4.43	3.21	29.99
ENST00000466580.6	ENSG00000000460.16	815	600.64	0.00	0.00	0.00	0.00
ENST00000472795.5	ENSG00000000460.16	925	710.62	8.08	0.50	0.36	3.40
ENST00000481744.5	ENSG00000000460.16	755	540.68	7.31	0.60	0.43	4.04
ENST00000496973.5	ENSG00000000460.16	782	567.66	18.25	1.42	1.03	9.61
ENST00000498289.5	ENSG00000000460.16	3849	3634.62	0.00	0.00	0.00	0.00
ENST00000374003.7	ENSG00000000938.12	2021	1806.62	33.96	0.83	0.60	40.10
ENST00000374004.5	ENSG00000000938.12	2350	2135.62	17.88	0.37	0.27	17.86
ENST00000374005.7	ENSG00000000938.12	2729	2514.62	0.00	0.00	0.00	0.00
ENST00000399173.5	ENSG00000000938.12	2483	2268.62	0.00	0.00	0.00	0.00
ENST00000457296.5	ENSG00000000938.12	1104	889.62	0.00	0.00	0.00	0.00
ENST00000468038.1	ENSG00000000938.12	781	566.66	0.00	0.00	0.00	0.00
ENST00000475472.5	ENSG00000000938.12	679	464.75	9.16	0.87	0.63	42.04
ENST00000359637.2	ENSG00000000971.15	1454	1239.62	0.00	0.00	0.00	0.00
ENST00000367429.8	ENSG00000000971.15	4127	3912.62	26815.79	302.81	219.13	75.36
ENST00000466229.5	ENSG00000000971.15	6985	6770.62	2422.36	15.81	11.44	3.93
ENST00000470918.1	ENSG00000000971.15	753	538.68	480.68	39.43	28.53	9.81
ENST00000496761.1	ENSG00000000971.15	550	336.14	108.97	14.32	10.36	3.56
ENST00000630130.2	ENSG00000000971.15	1658	1443.62	962.02	29.44	21.31	7.33
ENST00000002165.10	ENSG00000001036.13	2356	2141.62	621.36	12.82	9.28	86.42
ENST00000367585.1	ENSG00000001036.13	646	431.81	0.00	0.00	0.00	0.00
ENST00000451668.1	ENSG00000001036.13	737	522.69	23.84	2.02	1.46	13.58
ENST00000229416.10	ENSG00000001084.10	3813	3598.62	313.11	3.84	2.78	7.62
ENST00000504353.1	ENSG00000001084.10	597	382.93	167.53	19.33	13.99	38.30
ENST00000504525.1	ENSG00000001084.10	1011	796.62	5.08	0.28	0.20	0.56
ENST00000505197.1	ENSG00000001084.10	592	377.95	0.00	0.00	0.00	0.00
ENST00000505294.5	ENSG00000001084.10	847	632.63	13.43	0.94	0.68	1.86
ENST00000509541.5	ENSG00000001084.10	3774	3559.62	142.91	1.77	1.28	3.51
ENST00000510837.5	ENSG00000001084.10	776	561.66	101.38	7.97	5.77	15.80
ENST00000513939.5	ENSG00000001084.10	519	305.36	43.02	6.22	4.50	12.33
ENST00000514004.5	ENSG00000001084.10	2356	2141.62	97.01	2.00	1.45	3.97
ENST00000514373.2	ENSG00000001084.10	329	121.86	6.23	2.26	1.63	4.47
ENST00000514933.1	ENSG00000001084.10	542	328.19	32.24	4.34	3.14	8.60
ENST00000515580.1	ENSG00000001084.10	2132	1917.62	65.07	1.50	1.08	2.97
ENST00000616923.4	ENSG00000001084.10	3694	3479.62	0.00	0.00	0.00	0.00
ENST00000341376.10	ENSG00000001167.14	3811	3596.62	2096.74	25.76	18.64	62.24
ENST00000353205.5	ENSG00000001167.14	1660	1445.62	511.26	15.63	11.31	37.76
ENST00000003583.12	ENSG00000001460.17	2544	2329.62	197.39	3.74	2.71	10.82
ENST00000337248.8	ENSG00000001460.17	2715	2500.62	633.70	11.20	8.10	32.37
ENST00000374409.5	ENSG00000001460.17	2804	2589.62	0.00	0.00	0.00	0.00
ENST00000435187.1	ENSG00000001460.17	772	557.66	28.85	2.29	1.65	6.61
ENST00000438866.1	ENSG00000001460.17	811	596.65	0.00	0.00	0.00	0.00
ENST00000468303.5	ENSG00000001460.17	6016	5801.62	43.62	0.33	0.24	0.96
ENST00000475760.1	ENSG00000001460.17	455	242.19	6.48	1.18	0.86	3.42
ENST00000483261.1	ENSG00000001460.17	625	410.85	58.61	6.30	4.56	18.22
ENST00000483528.1	ENSG00000001460.17	758	543.67	5.24	0.43	0.31	1.23
ENST00000492753.1	ENSG00000001460.17	307	102.11	0.00	0.00	0.00	0.00
ENST00000497384.1	ENSG00000001460.17	1685	1470.62	26.54	0.80	0.58	2.30
ENST00000498488.5	ENSG00000001460.17	711	496.71	93.58	8.32	6.02	24.06
ENST00000003912.7	ENSG00000001461.16	5481	5266.62	1065.08	8.93	6.47	15.94
ENST00000339255.2	ENSG00000001461.16	1676	1461.62	507.64	15.35	11.10	27.37
ENST00000358028.8	ENSG00000001461.16	1757	1542.62	22.63	0.65	0.47	1.16
ENST00000374399.8	ENSG00000001461.16	1711	1496.62	333.19	9.84	7.12	17.55
ENST00000432012.1	ENSG00000001461.16	2714	2499.62	1087.36	19.22	13.91	34.28
ENST00000475663.2	ENSG00000001461.16	694	479.73	3.14	0.29	0.21	0.52
ENST00000488155.1	ENSG00000001461.16	931	716.62	28.95	1.78	1.29	3.18
ENST00000374804.9	ENSG00000001497.16	2261	2046.62	8.69	0.19	0.14	0.23
ENST00000374807.9	ENSG00000001497.16	2386	2171.62	441.50	8.98	6.50	11.08
ENST00000374811.7	ENSG00000001497.16	2439	2224.62	594.20	11.80	8.54	14.56
ENST00000469091.1	ENSG00000001497.16	447	234.34	35.00	6.60	4.78	8.14
ENST00000484069.1	ENSG00000001497.16	5205	4990.62	6042.61	53.50	38.71	65.99
ENST00000321037.4	ENSG00000001561.6	4651	4436.62	22.00	0.22	0.16	100.00
ENST00000002829.7	ENSG00000001617.11	3802	3587.62	10.00	0.12	0.09	12.31
ENST00000413852.5	ENSG00000001617.11	3212	2997.62	38.88	0.57	0.41	57.24
ENST00000414301.5	ENSG00000001617.11	936	721.62	0.00	0.00	0.00	0.00
ENST00000420831.1	ENSG00000001617.11	442	229.45	0.00	0.00	0.00	0.00
ENST00000426511.5	ENSG00000001617.11	757	542.67	0.00	0.00	0.00	0.00
ENST00000434342.5	ENSG00000001617.11	3541	3326.62	0.00	0.00	0.00	0.00
ENST00000450338.5	ENSG00000001617.11	1693	1478.62	0.00	0.00	0.00	0.00
ENST00000470737.1	ENSG00000001617.11	566	352.06	0.00	0.00	0.00	0.00
ENST00000493743.1	ENSG00000001617.11	520	306.35	2.11	0.30	0.22	30.45
ENST00000003084.10	ENSG00000001626.14	6132	5917.62	0.00	0.00	0.00	0.00
ENST00000426809.5	ENSG00000001626.14	4316	4101.62	0.00	0.00	0.00	0.00
ENST00000429014.1	ENSG00000001626.14	423	210.92	4.00	0.84	0.61	73.68
ENST00000446805.1	ENSG00000001626.14	575	361.02	0.00	0.00	0.00	0.00
ENST00000468795.1	ENSG00000001626.14	682	467.75	0.00	0.00	0.00	0.00
ENST00000472848.1	ENSG00000001626.14	148	2.64	0.00	0.00	0.00	0.00
ENST00000546407.1	ENSG00000001626.14	222	34.93	0.00	0.00	0.00	0.00
ENST00000600166.1	ENSG00000001626.14	559	345.09	0.00	0.00	0.00	0.00
ENST00000608965.5	ENSG00000001626.14	896	681.62	0.00	0.00	0.00	0.00
ENST00000610149.1	ENSG00000001626.14	519	305.36	0.00	0.00	0.00	0.00
ENST00000621535.1	ENSG00000001626.14	657	442.79	3.00	0.30	0.22	26.32
ENST00000265742.7	ENSG00000001629.9	6081	5866.62	2910.69	21.92	15.86	31.94
ENST00000413588.1	ENSG00000001629.9	642	427.81	40.59	4.19	3.03	6.11
ENST00000422095.1	ENSG00000001629.9	2036	1821.62	1631.55	39.57	28.64	57.66
ENST00000439883.1	ENSG00000001629.9	774	559.66	0.00	0.00	0.00	0.00
ENST00000442183.1	ENSG00000001629.9	547	333.16	0.00	0.00	0.00	0.00
ENST00000465883.1	ENSG00000001629.9	723	508.70	27.17	2.36	1.71	3.44
ENST00000486698.1	ENSG00000001629.9	438	225.54	3.00	0.59	0.43	0.86
ENST00000003100.12	ENSG00000001630.15	3210	2995.62	459.48	6.78	4.90	6.91
ENST00000422867.1	ENSG00000001630.15	747	532.68	0.00	0.00	0.00	0.00
ENST00000435873.1	ENSG00000001630.15	556	342.11	1.26	0.16	0.12	0.17
ENST00000450723.5	ENSG00000001630.15	1729	1514.62	2876.35	83.90	60.72	85.54
ENST00000482924.1	ENSG00000001630.15	555	341.11	55.95	7.25	5.24	7.39
ENST00000340022.6	ENSG00000001631.15	4553	4338.62	0.00	0.00	0.00	0.00
ENST00000394503.6	ENSG00000001631.15	2827	2612.62	429.18	7.26	5.25	4.06
ENST00000394505.6	ENSG00000001631.15	3143	2928.62	2004.76	30.24	21.89	16.92
ENST00000394507.5	ENSG00000001631.15	4762	4547.62	275.62	2.68	1.94	1.50
ENST00000412043.6	ENSG00000001631.15	3378	3163.62	148.87	2.08	1.50	1.16
ENST00000413688.5	ENSG00000001631.15	551	337.14	0.00	0.00	0.00	0.00
ENST00000422347.5	ENSG00000001631.15	483	269.75	0.00	0.00	0.00	0.00
ENST00000425073.1	ENSG00000001631.15	546	332.17	0.00	0.00	0.00	0.00
ENST00000425919.5	ENSG00000001631.15	572	358.03	0.00	0.00	0.00	0.00
ENST00000430102.5	ENSG00000001631.15	702	487.72	47.39	4.29	3.11	2.40
ENST00000433016.5	ENSG00000001631.15	855	640.63	159.77	11.02	7.97	6.17
ENST00000440209.5	ENSG00000001631.15	557	343.10	138.33	17.81	12.89	9.97
ENST00000444960.5	ENSG00000001631.15	783	568.66	0.00	0.00	0.00	0.00
ENST00000445516.1	ENSG00000001631.15	561	347.08	317.41	40.40	29.24	22.61
ENST00000452773.5	ENSG00000001631.15	665	450.77	12.44	1.22	0.88	0.68
ENST00000454017.5	ENSG00000001631.15	978	763.62	0.00	0.00	0.00	0.00
ENST00000458177.5	ENSG00000001631.15	1472	1257.62	0.00	0.00	0.00	0.00
ENST00000458493.5	ENSG00000001631.15	507	293.47	0.55	0.08	0.06	0.05
ENST00000466166.1	ENSG00000001631.15	545	331.17	0.00	0.00	0.00	0.00
ENST00000470309.5	ENSG00000001631.15	580	366.00	149.05	17.99	13.02	10.07
ENST00000475770.5	ENSG00000001631.15	2411	2196.62	1693.72	34.07	24.65	19.06
ENST00000486261.5	ENSG00000001631.15	4057	3842.62	644.33	7.41	5.36	4.15
ENST00000487168.1	ENSG00000001631.15	600	385.92	18.75	2.15	1.55	1.20
ENST00000489087.1	ENSG00000001631.15	512	298.42	0.00	0.00	0.00	0.00
ENST00000228345.9	ENSG00000002016.17	2826	2611.62	86.82	1.47	1.06	2.10
ENST00000358495.7	ENSG00000002016.17	2710	2495.62	22.65	0.40	0.29	0.57
ENST00000397230.6	ENSG00000002016.17	530	316.28	0.00	0.00	0.00	0.00
ENST00000430095.6	ENSG00000002016.17	2366	2151.62	7.86	0.16	0.12	0.23
ENST00000461568.5	ENSG00000002016.17	1531	1316.62	10.27	0.34	0.25	0.49
ENST00000463750.5	ENSG00000002016.17	1510	1295.62	103.81	3.54	2.56	5.06
ENST00000468231.5	ENSG00000002016.17	2499	2284.62	0.00	0.00	0.00	0.00
ENST00000481052.5	ENSG00000002016.17	2464	2249.62	118.02	2.32	1.68	3.31
ENST00000488642.6	ENSG00000002016.17	2413	2198.62	239.55	4.81	3.48	6.88
ENST00000535376.5	ENSG00000002016.17	808	593.65	75.38	5.61	4.06	8.02
ENST00000536177.5	ENSG00000002016.17	1139	924.62	42.97	2.05	1.49	2.94
ENST00000541619.1	ENSG00000002016.17	560	346.09	0.00	0.00	0.00	0.00
ENST00000542297.1	ENSG00000002016.17	399	187.69	197.19	46.42	33.59	66.37
ENST00000542584.5	ENSG00000002016.17	541	327.20	0.00	0.00	0.00	0.00
ENST00000542785.5	ENSG00000002016.17	633	418.83	0.00	0.00	0.00	0.00
ENST00000543912.5	ENSG00000002016.17	1243	1028.62	65.48	2.81	2.04	4.02
ENST00000544742.5	ENSG00000002016.17	463	250.04	0.00	0.00	0.00	0.00
ENST00000545564.5	ENSG00000002016.17	681	466.75	0.00	0.00	0.00	0.00
ENST00000545967.1	ENSG00000002016.17	577	363.01	0.00	0.00	0.00	0.00
ENST00000413734.1	ENSG00000002079.12	535	321.24	0.00	0.00	0.00	0.00
ENST00000425880.1	ENSG00000002079.12	460	247.10	0.00	0.00	0.00	0.00
ENST00000429079.1	ENSG00000002079.12	416	204.12	0.00	0.00	0.00	0.00
ENST00000439784.5	ENSG00000002079.12	6294	6079.62	6.35	0.05	0.03	30.08
ENST00000452010.1	ENSG00000002079.12	481	267.77	0.65	0.11	0.08	69.92
ENST00000453194.1	ENSG00000002079.12	1024	809.62	0.00	0.00	0.00	0.00
ENST00000453378.1	ENSG00000002079.12	355	145.88	0.00	0.00	0.00	0.00
ENST00000309032.7	ENSG00000002330.13	929	714.62	8.68	0.54	0.39	13.55
ENST00000394531.3	ENSG00000002330.13	631	416.84	0.00	0.00	0.00	0.00
ENST00000394532.7	ENSG00000002330.13	1157	942.62	0.00	0.00	0.00	0.00
ENST00000492141.1	ENSG00000002330.13	359	149.63	0.00	0.00	0.00	0.00
ENST00000493798.1	ENSG00000002330.13	325	118.22	4.00	1.49	1.08	37.73
ENST00000544271.1	ENSG00000002330.13	552	338.13	14.78	1.93	1.40	48.72
ENST00000544785.1	ENSG00000002330.13	525	311.31	0.00	0.00	0.00	0.00
ENST00000226299.8	ENSG00000002549.12	2213	1998.62	0.00	0.00	0.00	0.00
ENST00000503467.1	ENSG00000002549.12	1709	1494.62	22.99	0.68	0.49	0.80
ENST00000504614.5	ENSG00000002549.12	813	598.65	490.56	36.20	26.20	42.42
ENST00000507960.1	ENSG00000002549.12	435	222.61	0.00	0.00	0.00	0.00
ENST00000508014.5	ENSG00000002549.12	494	280.61	10.60	1.67	1.21	1.96
ENST00000508497.5	ENSG00000002549.12	651	436.80	14.16	1.43	1.04	1.68
ENST00000509583.1	ENSG00000002549.12	887	672.63	10.42	0.68	0.50	0.80
ENST00000512397.1	ENSG00000002549.12	689	474.74	15.74	1.47	1.06	1.72
ENST00000513105.1	ENSG00000002549.12	626	411.85	0.00	0.00	0.00	0.00
ENST00000606142.5	ENSG00000002549.12	1876	1661.62	1605.97	42.70	30.90	50.04
ENST00000618908.4	ENSG00000002549.12	2100	1885.62	21.56	0.51	0.37	0.59
ENST00000381177.6	ENSG00000002586.18	756	541.67	231.94	18.92	13.69	14.95
ENST00000381180.8	ENSG00000002586.18	530	316.28	4.00	0.56	0.40	0.44
ENST00000381184.6	ENSG00000002586.18	918	703.62	19.70	1.24	0.90	0.98
ENST00000381187.8	ENSG00000002586.18	892	677.62	402.97	26.27	19.01	20.76
ENST00000381192.8	ENSG00000002586.18	1245	1030.62	454.20	19.47	14.09	15.38
ENST00000449611.6	ENSG00000002586.18	604	389.91	5.25	0.59	0.43	0.47
ENST00000482293.6	ENSG00000002586.18	466	252.99	0.00	0.00	0.00	0.00
ENST00000482405.7	ENSG00000002586.18	842	627.64	603.50	42.48	30.74	33.56
ENST00000497752.6	ENSG00000002586.18	806	591.65	156.43	11.68	8.45	9.23
ENST00000611428.5	ENSG00000002586.18	1243	1028.62	0.00	0.00	0.00	0.00
ENST00000623253.4	ENSG00000002586.18	573	359.03	0.00	0.00	0.00	0.00
ENST00000624481.4	ENSG00000002586.18	1089	874.62	106.01	5.36	3.88	4.23
ENST00000002596.5	ENSG00000002587.9	8031	7816.62	302.40	1.71	1.24	94.75
ENST00000510712.1	ENSG00000002587.9	496	282.59	0.00	0.00	0.00	0.00
ENST00000514690.5	ENSG00000002587.9	491	277.65	0.60	0.09	0.07	5.25
ENST00000360937.8	ENSG00000002726.20	2649	2434.62	0.00	0.00	0.00	0.00
ENST00000416793.6	ENSG00000002726.20	2453	2238.62	1.49	0.03	0.02	24.42
ENST00000460213.1	ENSG00000002726.20	945	730.62	0.00	0.00	0.00	0.00
ENST00000467291.5	ENSG00000002726.20	2857	2642.62	0.00	0.00	0.00	0.00
ENST00000480582.1	ENSG00000002726.20	943	728.62	1.51	0.09	0.07	75.58
ENST00000483043.1	ENSG00000002726.20	1314	1099.62	0.00	0.00	0.00	0.00
ENST00000493429.5	ENSG00000002726.20	3135	2920.62	0.00	0.00	0.00	0.00
ENST00000222462.2	ENSG00000002745.12	3147	2932.62	12.32	0.19	0.13	47.73
ENST00000361301.6	ENSG00000002745.12	1230	1015.62	4.68	0.20	0.15	52.27
ENST00000395891.6	ENSG00000002746.14	9501	9286.62	59.57	0.28	0.21	8.47
ENST00000429529.1	ENSG00000002746.14	415	203.15	0.00	0.00	0.00	0.00
ENST00000453890.5	ENSG00000002746.14	5169	4954.62	131.15	1.17	0.85	34.97
ENST00000461842.1	ENSG00000002746.14	609	394.89	3.00	0.34	0.24	10.04
ENST00000464944.1	ENSG00000002746.14	574	360.02	0.00	0.00	0.00	0.00
ENST00000471043.1	ENSG00000002746.14	2888	2673.62	14.28	0.24	0.17	7.06
ENST00000471527.1	ENSG00000002746.14	497	283.58	0.00	0.00	0.00	0.00
ENST00000481031.5	ENSG00000002746.14	412	200.24	0.00	0.00	0.00	0.00
ENST00000490954.2	ENSG00000002746.14	531	317.27	0.00	0.00	0.00	0.00
ENST00000492310.5	ENSG00000002746.14	2186	1971.62	0.00	0.00	0.00	0.00
ENST00000493057.1	ENSG00000002746.14	750	535.68	16.00	1.32	0.95	39.46
ENST00000265854.11	ENSG00000002822.15	2718	2503.62	80.17	1.41	1.02	27.20
ENST00000399654.6	ENSG00000002822.15	2762	2547.62	90.35	1.57	1.13	30.13
ENST00000402746.5	ENSG00000002822.15	2355	2140.62	0.00	0.00	0.00	0.00
ENST00000406869.5	ENSG00000002822.15	2991	2776.62	0.00	0.00	0.00	0.00
ENST00000421113.5	ENSG00000002822.15	564	350.07	2.52	0.32	0.23	6.12
ENST00000429625.5	ENSG00000002822.15	750	535.68	8.39	0.69	0.50	13.30
ENST00000429779.1	ENSG00000002822.15	555	341.11	0.00	0.00	0.00	0.00
ENST00000437877.1	ENSG00000002822.15	864	649.63	6.38	0.43	0.31	8.34
ENST00000438959.5	ENSG00000002822.15	839	624.64	3.19	0.23	0.16	4.34
ENST00000444373.6	ENSG00000002822.15	535	321.24	0.00	0.00	0.00	0.00
ENST00000445959.5	ENSG00000002822.15	831	616.64	0.00	0.00	0.00	0.00
ENST00000450235.5	ENSG00000002822.15	850	635.63	0.00	0.00	0.00	0.00
ENST00000455998.5	ENSG00000002822.15	557	343.10	0.00	0.00	0.00	0.00
ENST00000459731.1	ENSG00000002822.15	371	160.94	2.00	0.55	0.40	10.56
ENST00000464742.5	ENSG00000002822.15	449	236.30	0.00	0.00	0.00	0.00
ENST00000468372.5	ENSG00000002822.15	533	319.25	0.00	0.00	0.00	0.00
ENST00000469871.1	ENSG00000002822.15	477	263.83	0.00	0.00	0.00	0.00
ENST00000477172.1	ENSG00000002822.15	454	241.20	0.00	0.00	0.00	0.00
ENST00000481633.1	ENSG00000002822.15	548	334.16	0.00	0.00	0.00	0.00
ENST00000483165.5	ENSG00000002822.15	603	388.91	0.00	0.00	0.00	0.00
ENST00000486340.5	ENSG00000002822.15	646	431.81	0.00	0.00	0.00	0.00
ENST00000491858.5	ENSG00000002822.15	494	280.61	0.00	0.00	0.00	0.00
ENST00000496548.1	ENSG00000002822.15	639	424.82	0.00	0.00	0.00	0.00
ENST00000318008.10	ENSG00000002834.17	4109	3894.62	1551.16	17.60	12.73	64.96
ENST00000419929.1	ENSG00000002834.17	762	547.67	0.00	0.00	0.00	0.00
ENST00000433206.6	ENSG00000002834.17	4023	3808.62	0.00	0.00	0.00	0.00
ENST00000435347.7	ENSG00000002834.17	3492	3277.62	619.29	8.35	6.04	30.82
ENST00000443937.7	ENSG00000002834.17	1482	1267.62	1.98	0.07	0.05	0.26
ENST00000579123.1	ENSG00000002834.17	1874	1659.62	17.05	0.45	0.33	1.68
ENST00000581485.1	ENSG00000002834.17	617	402.87	1.38	0.15	0.11	0.56
ENST00000584106.1	ENSG00000002834.17	1167	952.62	10.14	0.47	0.34	1.74
ENST00000585841.5	ENSG00000002834.17	1408	1193.62	0.00	0.00	0.00	0.00
ENST00000359238.6	ENSG00000002919.14	2315	2100.62	26.50	0.56	0.40	9.21
ENST00000393405.6	ENSG00000002919.14	2733	2518.62	5.95	0.10	0.08	1.73
ENST00000452859.6	ENSG00000002919.14	1601	1386.62	52.39	1.67	1.21	27.58
ENST00000577310.1	ENSG00000002919.14	358	148.69	3.18	0.94	0.68	15.59
ENST00000578861.5	ENSG00000002919.14	571	357.03	0.00	0.00	0.00	0.00
ENST00000580219.5	ENSG00000002919.14	1200	985.62	59.97	2.69	1.95	44.41
ENST00000580875.1	ENSG00000002919.14	704	489.72	1.00	0.09	0.07	1.49
ENST00000581298.5	ENSG00000002919.14	563	349.07	0.00	0.00	0.00	0.00
ENST00000581705.5	ENSG00000002919.14	1426	1211.62	0.00	0.00	0.00	0.00
ENST00000582104.5	ENSG00000002919.14	1282	1067.62	0.00	0.00	0.00	0.00
ENST00000582481.1	ENSG00000002919.14	627	412.85	0.00	0.00	0.00	0.00
ENST00000583320.5	ENSG00000002919.14	965	750.62	0.00	0.00	0.00	0.00
ENST00000584335.5	ENSG00000002919.14	922	707.62	0.00	0.00	0.00	0.00
ENST00000004103.7	ENSG00000002933.7	1261	1046.62	39.09	1.65	1.19	14.51
ENST00000461345.5	ENSG00000002933.7	635	420.83	54.46	5.72	4.14	50.28
ENST00000462826.1	ENSG00000002933.7	2065	1850.62	7.33	0.18	0.13	1.54
ENST00000468689.1	ENSG00000002933.7	469	255.95	0.00	0.00	0.00	0.00
ENST00000474166.1	ENSG00000002933.7	534	320.25	2.25	0.31	0.22	2.73
ENST00000475007.5	ENSG00000002933.7	862	647.63	7.95	0.54	0.39	4.77
ENST00000475536.5	ENSG00000002933.7	827	612.64	27.57	1.99	1.44	17.49
ENST00000475710.1	ENSG00000002933.7	925	710.62	0.00	0.00	0.00	0.00
ENST00000481305.1	ENSG00000002933.7	652	437.79	3.94	0.40	0.29	3.50
ENST00000484928.5	ENSG00000002933.7	1530	1315.62	9.68	0.33	0.24	2.86
ENST00000494349.5	ENSG00000002933.7	1504	1289.62	7.71	0.26	0.19	2.32
ENST00000000412.7	ENSG00000003056.7	2756	2541.62	967.96	16.83	12.18	28.46
ENST00000536844.5	ENSG00000003056.7	2305	2090.62	0.00	0.00	0.00	0.00
ENST00000537621.1	ENSG00000003056.7	581	366.99	139.65	16.81	12.17	28.43
ENST00000539143.5	ENSG00000003056.7	650	435.80	0.00	0.00	0.00	0.00
ENST00000540837.1	ENSG00000003056.7	648	433.80	33.09	3.37	2.44	5.70
ENST00000541507.5	ENSG00000003056.7	2198	1983.62	0.00	0.00	0.00	0.00
ENST00000543159.1	ENSG00000003056.7	720	505.70	50.64	4.42	3.20	7.48
ENST00000543258.1	ENSG00000003056.7	561	347.08	2.64	0.34	0.24	0.57
ENST00000543704.5	ENSG00000003056.7	616	401.87	142.72	15.69	11.35	26.53
ENST00000543834.1	ENSG00000003056.7	412	200.24	7.58	1.67	1.21	2.83
ENST00000543845.1	ENSG00000003056.7	596	381.94	0.00	0.00	0.00	0.00
ENST00000544193.1	ENSG00000003056.7	255	58.70	0.00	0.00	0.00	0.00
ENST00000544245.1	ENSG00000003056.7	660	445.78	0.00	0.00	0.00	0.00
ENST00000262820.7	ENSG00000003096.13	3972	3757.62	0.00	0.00	0.00	0.00
ENST00000371876.5	ENSG00000003096.13	5331	5116.62	0.00	0.00	0.00	0.00
ENST00000371878.5	ENSG00000003096.13	3234	3019.62	0.00	0.00	0.00	0.00
ENST00000371882.5	ENSG00000003096.13	3256	3041.62	0.00	0.00	0.00	0.00
ENST00000447671.6	ENSG00000003096.13	3972	3757.62	0.00	0.00	0.00	0.00
ENST00000453826.1	ENSG00000003096.13	306	101.23	0.00	0.00	0.00	0.00
ENST00000469946.5	ENSG00000003096.13	2353	2138.62	15.95	0.33	0.24	23.07
ENST00000539496.5	ENSG00000003096.13	3071	2856.62	71.05	1.10	0.80	76.93
ENST00000540167.5	ENSG00000003096.13	3396	3181.62	0.00	0.00	0.00	0.00
ENST00000541812.5	ENSG00000003096.13	3102	2887.62	0.00	0.00	0.00	0.00
ENST00000545703.5	ENSG00000003096.13	3322	3107.62	0.00	0.00	0.00	0.00
ENST00000001146.6	ENSG00000003137.8	4732	4517.62	11.24	0.11	0.08	4.92
ENST00000412253.1	ENSG00000003137.8	4025	3810.62	103.13	1.20	0.87	53.50
ENST00000461519.1	ENSG00000003137.8	567	353.05	6.00	0.75	0.54	33.60
ENST00000474509.1	ENSG00000003137.8	574	360.02	0.00	0.00	0.00	0.00
ENST00000546307.5	ENSG00000003137.8	4331	4116.62	16.63	0.18	0.13	7.98
ENST00000265577.11	ENSG00000003147.17	2309	2094.62	18.46	0.39	0.28	0.93
ENST00000317367.9	ENSG00000003147.17	946	731.62	0.00	0.00	0.00	0.00
ENST00000339809.10	ENSG00000003147.17	1415	1200.62	0.00	0.00	0.00	0.00
ENST00000396675.7	ENSG00000003147.17	2133	1918.62	9.33	0.21	0.16	0.51
ENST00000401396.5	ENSG00000003147.17	1742	1527.62	373.01	10.79	7.81	25.73
ENST00000402384.7	ENSG00000003147.17	2458	2243.62	0.00	0.00	0.00	0.00
ENST00000406470.6	ENSG00000003147.17	2440	2225.62	0.00	0.00	0.00	0.00
ENST00000407906.5	ENSG00000003147.17	1615	1400.62	77.44	2.44	1.77	5.83
ENST00000422063.6	ENSG00000003147.17	1539	1324.62	0.00	0.00	0.00	0.00
ENST00000430867.5	ENSG00000003147.17	551	337.14	32.62	4.27	3.09	10.19
ENST00000446305.1	ENSG00000003147.17	539	325.21	0.00	0.00	0.00	0.00
ENST00000447326.5	ENSG00000003147.17	604	389.91	65.23	7.39	5.35	17.63
ENST00000455539.5	ENSG00000003147.17	1956	1741.62	30.29	0.77	0.56	1.83
ENST00000457755.5	ENSG00000003147.17	530	316.28	29.82	4.17	3.01	9.94
ENST00000470696.1	ENSG00000003147.17	800	585.65	60.33	4.55	3.29	10.85
ENST00000476942.1	ENSG00000003147.17	411	199.27	0.00	0.00	0.00	0.00
ENST00000486677.1	ENSG00000003147.17	322	115.51	0.00	0.00	0.00	0.00
ENST00000490041.1	ENSG00000003147.17	477	263.83	41.46	6.94	5.02	16.56
ENST00000002501.10	ENSG00000003249.13	2079	1864.62	642.54	15.22	11.02	85.59
ENST00000304733.7	ENSG00000003249.13	2081	1866.62	3.12	0.07	0.05	0.42
ENST00000392973.7	ENSG00000003249.13	2689	2474.62	32.17	0.57	0.42	3.23
ENST00000568330.2	ENSG00000003249.13	567	353.05	0.00	0.00	0.00	0.00
ENST00000568662.1	ENSG00000003249.13	563	349.07	8.38	1.06	0.77	5.96
ENST00000568838.1	ENSG00000003249.13	993	778.62	0.00	0.00	0.00	0.00
ENST00000623401.1	ENSG00000003249.13	2889	2674.62	51.79	0.86	0.62	4.81
ENST00000264276.10	ENSG00000003393.14	6644	6429.62	1288.72	8.86	6.41	44.97
ENST00000409632.6	ENSG00000003393.14	571	357.03	0.00	0.00	0.00	0.00
ENST00000410052.1	ENSG00000003393.14	559	345.09	0.00	0.00	0.00	0.00
ENST00000439495.5	ENSG00000003393.14	3242	3027.62	86.68	1.26	0.92	6.42
ENST00000462747.1	ENSG00000003393.14	491	277.65	0.00	0.00	0.00	0.00
ENST00000467448.5	ENSG00000003393.14	2677	2462.62	70.79	1.27	0.92	6.45
ENST00000482789.5	ENSG00000003393.14	2981	2766.62	153.27	2.45	1.77	12.43
ENST00000482891.5	ENSG00000003393.14	4895	4680.62	77.12	0.73	0.53	3.70
ENST00000483703.1	ENSG00000003393.14	505	291.49	2.64	0.40	0.29	2.03
ENST00000489440.5	ENSG00000003393.14	727	512.70	51.92	4.47	3.24	22.72
ENST00000494017.5	ENSG00000003393.14	537	323.23	1.85	0.25	0.18	1.28
ENST00000496244.5	ENSG00000003393.14	768	553.67	0.00	0.00	0.00	0.00
ENST00000272879.9	ENSG00000003400.14	2073	1858.62	52.47	1.25	0.90	14.41
ENST00000286186.10	ENSG00000003400.14	5928	5713.62	0.00	0.00	0.00	0.00
ENST00000313728.11	ENSG00000003400.14	1521	1306.62	23.63	0.80	0.58	9.23
ENST00000346817.9	ENSG00000003400.14	3926	3711.62	0.00	0.00	0.00	0.00
ENST00000360132.7	ENSG00000003400.14	5814	5599.62	87.81	0.69	0.50	8.01
ENST00000374650.7	ENSG00000003400.14	1126	911.62	0.00	0.00	0.00	0.00
ENST00000438843.5	ENSG00000003400.14	888	673.63	0.00	0.00	0.00	0.00
ENST00000448480.1	ENSG00000003400.14	1603	1388.62	0.00	0.00	0.00	0.00
ENST00000460140.5	ENSG00000003400.14	1294	1079.62	0.00	0.00	0.00	0.00
ENST00000471191.1	ENSG00000003400.14	430	217.73	0.00	0.00	0.00	0.00
ENST00000484926.1	ENSG00000003400.14	703	488.72	62.48	5.65	4.09	65.27
ENST00000485408.1	ENSG00000003400.14	474	260.87	0.00	0.00	0.00	0.00
ENST00000492363.5	ENSG00000003400.14	1477	1262.62	7.62	0.27	0.19	3.08
ENST00000309955.7	ENSG00000003402.19	14672	14457.62	1601.85	4.90	3.54	5.46
ENST00000340870.6	ENSG00000003402.19	963	748.62	80.41	4.75	3.43	5.29
ENST00000341222.10	ENSG00000003402.19	1283	1068.62	30.67	1.27	0.92	1.41
ENST00000341582.10	ENSG00000003402.19	2056	1841.62	0.00	0.00	0.00	0.00
ENST00000342795.9	ENSG00000003402.19	1613	1398.62	5.96	0.19	0.14	0.21
ENST00000395148.6	ENSG00000003402.19	4415	4200.62	460.23	4.84	3.50	5.40
ENST00000417748.1	ENSG00000003402.19	684	469.74	0.00	0.00	0.00	0.00
ENST00000423241.6	ENSG00000003402.19	2128	1913.62	14.95	0.35	0.25	0.39
ENST00000425030.1	ENSG00000003402.19	596	381.94	0.00	0.00	0.00	0.00
ENST00000433445.1	ENSG00000003402.19	435	222.61	0.00	0.00	0.00	0.00
ENST00000439154.6	ENSG00000003402.19	1310	1095.62	0.00	0.00	0.00	0.00
ENST00000440180.5	ENSG00000003402.19	1198	983.62	28.66	1.29	0.93	1.44
ENST00000441224.5	ENSG00000003402.19	655	440.79	89.72	8.99	6.51	10.03
ENST00000443227.5	ENSG00000003402.19	1679	1464.62	12.93	0.39	0.28	0.44
ENST00000457277.5	ENSG00000003402.19	1868	1653.62	380.16	10.16	7.35	11.33
ENST00000460961.1	ENSG00000003402.19	548	334.16	81.80	10.82	7.83	12.06
ENST00000461422.1	ENSG00000003402.19	717	502.71	18.04	1.59	1.15	1.77
ENST00000461820.5	ENSG00000003402.19	830	615.64	272.94	19.59	14.17	21.85
ENST00000462763.5	ENSG00000003402.19	588	373.96	0.00	0.00	0.00	0.00
ENST00000470178.6	ENSG00000003402.19	516	302.39	16.93	2.47	1.79	2.76
ENST00000470664.1	ENSG00000003402.19	704	489.72	4.01	0.36	0.26	0.40
ENST00000474842.1	ENSG00000003402.19	1091	876.62	236.18	11.90	8.61	13.28
ENST00000479953.6	ENSG00000003402.19	1230	1015.62	117.06	5.09	3.69	5.68
ENST00000490965.1	ENSG00000003402.19	529	315.28	0.00	0.00	0.00	0.00
ENST00000494258.5	ENSG00000003402.19	693	478.73	7.73	0.71	0.52	0.80
ENST00000233156.7	ENSG00000003436.14	3913	3698.62	0.00	0.00	0.00	0.00
ENST00000339091.8	ENSG00000003436.14	1088	873.62	0.00	0.00	0.00	0.00
ENST00000392365.5	ENSG00000003436.14	3649	3434.62	80.94	1.04	0.75	31.71
ENST00000409676.5	ENSG00000003436.14	1119	904.62	0.00	0.00	0.00	0.00
ENST00000417013.5	ENSG00000003436.14	554	340.12	0.00	0.00	0.00	0.00
ENST00000420747.1	ENSG00000003436.14	685	470.74	0.00	0.00	0.00	0.00
ENST00000421427.5	ENSG00000003436.14	804	589.65	0.00	0.00	0.00	0.00
ENST00000426055.5	ENSG00000003436.14	1161	946.62	24.75	1.16	0.84	35.19
ENST00000435414.5	ENSG00000003436.14	687	472.74	4.71	0.44	0.32	13.40
ENST00000437725.5	ENSG00000003436.14	545	331.17	0.00	0.00	0.00	0.00
ENST00000453013.5	ENSG00000003436.14	733	518.69	5.73	0.49	0.35	14.87
ENST00000481132.5	ENSG00000003436.14	7690	7475.62	26.87	0.16	0.11	4.84
ENST00000481389.1	ENSG00000003436.14	599	384.93	0.00	0.00	0.00	0.00
ENST00000002125.8	ENSG00000003509.15	2176	1961.62	191.88	4.32	3.13	16.61
ENST00000336237.10	ENSG00000003509.15	1869	1654.62	29.37	0.78	0.57	3.01
ENST00000416653.5	ENSG00000003509.15	473	259.89	0.00	0.00	0.00	0.00
ENST00000419278.2	ENSG00000003509.15	680	465.75	0.00	0.00	0.00	0.00
ENST00000431821.5	ENSG00000003509.15	783	568.66	36.25	2.82	2.04	10.82
ENST00000432075.1	ENSG00000003509.15	663	448.78	0.00	0.00	0.00	0.00
ENST00000439218.5	ENSG00000003509.15	934	719.62	0.00	0.00	0.00	0.00
ENST00000441905.1	ENSG00000003509.15	661	446.78	49.89	4.93	3.57	18.96
ENST00000455230.5	ENSG00000003509.15	946	731.62	13.88	0.84	0.61	3.22
ENST00000469831.1	ENSG00000003509.15	845	630.63	53.48	3.75	2.71	14.40
ENST00000474154.5	ENSG00000003509.15	2974	2759.62	11.25	0.18	0.13	0.69
ENST00000474257.5	ENSG00000003509.15	1470	1255.62	238.80	8.40	6.08	32.29
ENST00000483999.5	ENSG00000003509.15	711	496.71	0.00	0.00	0.00	0.00
ENST00000347869.7	ENSG00000003756.16	3188	2973.62	2059.24	30.60	22.14	15.67
ENST00000395174.6	ENSG00000003756.16	938	723.62	444.40	27.13	19.64	13.89
ENST00000404526.6	ENSG00000003756.16	580	366.00	0.00	0.00	0.00	0.00
ENST00000417905.1	ENSG00000003756.16	427	214.81	5.52	1.13	0.82	0.58
ENST00000433556.6	ENSG00000003756.16	567	353.05	3.73	0.47	0.34	0.24
ENST00000437500.5	ENSG00000003756.16	582	367.99	0.00	0.00	0.00	0.00
ENST00000438369.5	ENSG00000003756.16	560	346.09	0.00	0.00	0.00	0.00
ENST00000441305.5	ENSG00000003756.16	569	355.04	0.00	0.00	0.00	0.00
ENST00000441812.6	ENSG00000003756.16	583	368.98	0.00	0.00	0.00	0.00
ENST00000461242.1	ENSG00000003756.16	275	74.72	0.00	0.00	0.00	0.00
ENST00000462025.1	ENSG00000003756.16	573	359.03	15.68	1.93	1.40	0.99
ENST00000464087.6	ENSG00000003756.16	5616	5401.62	143.35	1.17	0.85	0.60
ENST00000464988.1	ENSG00000003756.16	877	662.63	158.19	10.55	7.63	5.40
ENST00000469838.5	ENSG00000003756.16	2716	2501.62	595.93	10.52	7.62	5.39
ENST00000471995.5	ENSG00000003756.16	762	547.67	71.97	5.81	4.20	2.97
ENST00000474470.1	ENSG00000003756.16	434	221.63	15.68	3.12	2.26	1.60
ENST00000474818.5	ENSG00000003756.16	832	617.64	296.69	21.22	15.36	10.87
ENST00000475128.5	ENSG00000003756.16	1371	1156.62	51.03	1.95	1.41	1.00
ENST00000475590.5	ENSG00000003756.16	704	489.72	0.00	0.00	0.00	0.00
ENST00000479275.1	ENSG00000003756.16	1683	1468.62	22.10	0.66	0.48	0.34
ENST00000489437.1	ENSG00000003756.16	625	410.85	233.58	25.12	18.18	12.86
ENST00000492430.1	ENSG00000003756.16	580	366.00	16.90	2.04	1.48	1.04
ENST00000492472.1	ENSG00000003756.16	902	687.62	57.19	3.67	2.66	1.88
ENST00000493993.1	ENSG00000003756.16	476	262.84	15.86	2.67	1.93	1.36
ENST00000494360.5	ENSG00000003756.16	585	370.98	99.24	11.82	8.55	6.05
ENST00000496179.5	ENSG00000003756.16	1406	1191.62	908.57	33.69	24.38	17.25
ENST00000180173.9	ENSG00000003987.13	3850	3635.62	161.19	1.96	1.42	82.52
ENST00000517317.5	ENSG00000003987.13	739	524.69	0.00	0.00	0.00	0.00
ENST00000518272.5	ENSG00000003987.13	562	348.08	0.00	0.00	0.00	0.00
ENST00000519122.5	ENSG00000003987.13	570	356.04	0.00	0.00	0.00	0.00
ENST00000519590.5	ENSG00000003987.13	584	369.98	1.00	0.12	0.09	5.03
ENST00000519763.1	ENSG00000003987.13	569	355.04	0.00	0.00	0.00	0.00
ENST00000521177.1	ENSG00000003987.13	506	292.48	0.00	0.00	0.00	0.00
ENST00000521857.5	ENSG00000003987.13	2158	1943.62	13.00	0.30	0.21	12.45
ENST00000523571.1	ENSG00000003987.13	719	504.70	0.00	0.00	0.00	0.00
ENST00000004531.14	ENSG00000003989.16	7560	7345.62	962.00	5.79	4.19	100.00
ENST00000398090.3	ENSG00000003989.16	7557	7342.62	0.00	0.00	0.00	0.00
ENST00000470360.5	ENSG00000003989.16	7638	7423.62	0.00	0.00	0.00	0.00
ENST00000494857.5	ENSG00000003989.16	7622	7407.62	0.00	0.00	0.00	0.00
ENST00000522656.5	ENSG00000003989.16	2274	2059.62	0.00	0.00	0.00	0.00
ENST00000000233.9	ENSG00000004059.10	1103	888.62	14.85	0.74	0.53	12.98
ENST00000415666.1	ENSG00000004059.10	546	332.17	0.00	0.00	0.00	0.00
ENST00000459680.1	ENSG00000004059.10	466	252.99	13.04	2.28	1.65	40.05
ENST00000463733.5	ENSG00000004059.10	1509	1294.62	28.63	0.98	0.71	17.19
ENST00000467281.5	ENSG00000004059.10	567	353.05	0.00	0.00	0.00	0.00
ENST00000489673.1	ENSG00000004059.10	566	352.06	13.49	1.69	1.22	29.78
ENST00000379061.8	ENSG00000004139.13	1921	1706.62	0.00	0.00	0.00	0.00
ENST00000577870.2	ENSG00000004139.13	566	352.06	6.75	0.85	0.61	28.63
ENST00000578128.5	ENSG00000004139.13	897	682.62	8.14	0.53	0.38	17.80
ENST00000579593.1	ENSG00000004139.13	1113	898.62	2.43	0.12	0.09	4.04
ENST00000580711.1	ENSG00000004139.13	533	319.25	6.00	0.83	0.60	28.07
ENST00000582323.1	ENSG00000004139.13	563	349.07	0.00	0.00	0.00	0.00
ENST00000585453.5	ENSG00000004139.13	2919	2704.62	0.00	0.00	0.00	0.00
ENST00000585482.5	ENSG00000004139.13	10309	10094.62	145.15	0.64	0.46	21.47
ENST00000540200.5	ENSG00000004142.11	2121	1906.62	449.43	10.41	7.54	54.90
ENST00000618887.2	ENSG00000004142.11	1524	1309.62	253.57	8.55	6.19	45.10
ENST00000324093.8	ENSG00000004399.12	7094	6879.62	828.19	5.32	3.85	9.40
ENST00000501038.6	ENSG00000004399.12	1633	1418.62	24.74	0.77	0.56	1.36
ENST00000503166.1	ENSG00000004399.12	626	411.85	2.89	0.31	0.22	0.55
ENST00000504524.5	ENSG00000004399.12	1701	1486.62	72.08	2.14	1.55	3.79
ENST00000504689.1	ENSG00000004399.12	546	332.17	0.00	0.00	0.00	0.00
ENST00000504767.5	ENSG00000004399.12	654	439.79	52.55	5.28	3.82	9.33
ENST00000504979.1	ENSG00000004399.12	591	376.95	3.07	0.36	0.26	0.64
ENST00000505237.2	ENSG00000004399.12	507	293.47	0.00	0.00	0.00	0.00
ENST00000505505.1	ENSG00000004399.12	559	345.09	2.56	0.33	0.24	0.58
ENST00000505665.5	ENSG00000004399.12	477	263.83	0.00	0.00	0.00	0.00
ENST00000506979.1	ENSG00000004399.12	691	476.73	23.24	2.15	1.56	3.81
ENST00000508630.1	ENSG00000004399.12	563	349.07	8.91	1.13	0.82	1.99
ENST00000511018.1	ENSG00000004399.12	601	386.92	100.80	11.51	8.33	20.34
ENST00000512744.5	ENSG00000004399.12	2662	2447.62	175.58	3.17	2.29	5.60
ENST00000512807.1	ENSG00000004399.12	704	489.72	19.85	1.79	1.30	3.16
ENST00000514990.1	ENSG00000004399.12	1084	869.62	217.50	11.05	8.00	19.53
ENST00000515191.1	ENSG00000004399.12	602	387.92	99.04	11.28	8.16	19.93
ENST00000354858.10	ENSG00000004455.16	1021	806.62	840.74	46.05	33.32	17.41
ENST00000373449.6	ENSG00000004455.16	3586	3371.62	2127.65	27.88	20.18	10.54
ENST00000466029.1	ENSG00000004455.16	223	35.59	0.00	0.00	0.00	0.00
ENST00000467905.5	ENSG00000004455.16	880	665.63	1075.60	71.39	51.66	26.98
ENST00000469238.1	ENSG00000004455.16	423	210.92	285.44	59.79	43.27	22.60
ENST00000480134.5	ENSG00000004455.16	811	596.65	14.45	1.07	0.77	0.40
ENST00000482191.1	ENSG00000004455.16	599	384.93	140.68	16.15	11.69	6.10
ENST00000487289.1	ENSG00000004455.16	920	705.62	54.52	3.41	2.47	1.29
ENST00000491241.1	ENSG00000004455.16	596	381.94	8.38	0.97	0.70	0.37
ENST00000548033.5	ENSG00000004455.16	936	721.62	66.85	4.09	2.96	1.55
ENST00000548559.1	ENSG00000004455.16	530	316.28	0.00	0.00	0.00	0.00
ENST00000550338.5	ENSG00000004455.16	886	671.63	456.68	30.04	21.74	11.35
ENST00000551979.1	ENSG00000004455.16	581	366.99	28.66	3.45	2.50	1.30
ENST00000626911.1	ENSG00000004455.16	160	5.23	0.00	0.00	0.00	0.00
ENST00000629371.2	ENSG00000004455.16	3576	3361.62	20.84	0.27	0.20	0.10
ENST00000226279.7	ENSG00000004468.12	5668	5453.62	8.25	0.07	0.05	9.10
ENST00000502843.5	ENSG00000004468.12	1560	1345.62	0.00	0.00	0.00	0.00
ENST00000506191.1	ENSG00000004468.12	594	379.94	5.75	0.67	0.48	90.90
ENST00000510674.1	ENSG00000004468.12	455	242.19	0.00	0.00	0.00	0.00
ENST00000511430.1	ENSG00000004468.12	1672	1457.62	0.00	0.00	0.00	0.00
ENST00000001008.5	ENSG00000004478.7	3732	3517.62	2731.38	34.31	24.83	39.05
ENST00000538622.1	ENSG00000004478.7	572	358.03	2.67	0.33	0.24	0.37
ENST00000539181.1	ENSG00000004478.7	370	159.99	1.11	0.31	0.22	0.35
ENST00000540260.1	ENSG00000004478.7	777	562.66	10.00	0.79	0.57	0.89
ENST00000543037.1	ENSG00000004478.7	727	512.70	604.84	52.12	37.72	59.33
ENST00000543769.1	ENSG00000004478.7	425	212.86	0.00	0.00	0.00	0.00
ENST00000544366.1	ENSG00000004478.7	287	84.78	0.00	0.00	0.00	0.00
ENST00000630279.1	ENSG00000004478.7	156	4.24	0.00	0.00	0.00	0.00
ENST00000356634.7	ENSG00000004487.15	3033	2818.62	2964.19	46.46	33.62	63.57
ENST00000400181.8	ENSG00000004487.15	3059	2844.62	421.72	6.55	4.74	8.96
ENST00000465864.1	ENSG00000004487.15	568	354.05	56.01	6.99	5.06	9.56
ENST00000481879.1	ENSG00000004487.15	525	311.31	10.46	1.48	1.07	2.03
ENST00000494920.1	ENSG00000004487.15	905	690.62	51.50	3.29	2.38	4.51
ENST00000602503.1	ENSG00000004487.15	2810	2595.62	488.12	8.31	6.01	11.37
ENST00000266022.8	ENSG00000004534.14	3750	3535.62	106.74	1.33	0.97	1.07
ENST00000419610.5	ENSG00000004534.14	2128	1913.62	0.00	0.00	0.00	0.00
ENST00000421682.1	ENSG00000004534.14	684	469.74	5.91	0.56	0.40	0.44
ENST00000422955.5	ENSG00000004534.14	2324	2109.62	42.53	0.89	0.64	0.71
ENST00000425608.5	ENSG00000004534.14	1886	1671.62	1395.89	36.89	26.70	29.50
ENST00000433811.1	ENSG00000004534.14	582	367.99	0.00	0.00	0.00	0.00
ENST00000434592.5	ENSG00000004534.14	2342	2127.62	154.43	3.21	2.32	2.56
ENST00000438912.1	ENSG00000004534.14	473	259.89	143.62	24.42	17.67	19.53
ENST00000441115.5	ENSG00000004534.14	1876	1661.62	65.91	1.75	1.27	1.40
ENST00000442092.5	ENSG00000004534.14	2260	2045.62	35.61	0.77	0.56	0.61
ENST00000443081.5	ENSG00000004534.14	4010	3795.62	0.00	0.00	0.00	0.00
ENST00000446471.1	ENSG00000004534.14	695	480.73	89.61	8.24	5.96	6.59
ENST00000454079.5	ENSG00000004534.14	4324	4109.62	3028.04	32.55	23.56	26.03
ENST00000464013.5	ENSG00000004534.14	397	185.77	0.00	0.00	0.00	0.00
ENST00000466247.1	ENSG00000004534.14	500	286.54	9.15	1.41	1.02	1.13
ENST00000478026.1	ENSG00000004534.14	480	266.79	70.97	11.75	8.51	9.40
ENST00000483350.1	ENSG00000004534.14	988	773.62	16.35	0.93	0.68	0.75
ENST00000488807.2	ENSG00000004534.14	675	460.76	1.00	0.10	0.07	0.08
ENST00000491874.5	ENSG00000004534.14	480	266.79	0.00	0.00	0.00	0.00
ENST00000493652.1	ENSG00000004534.14	581	366.99	2.05	0.25	0.18	0.20
ENST00000158166.5	ENSG00000004660.14	2459	2244.62	11.79	0.23	0.17	25.91
ENST00000348335.6	ENSG00000004660.14	3563	3348.62	30.93	0.41	0.30	45.58
ENST00000381769.6	ENSG00000004660.14	3508	3293.62	0.00	0.00	0.00	0.00
ENST00000573483.1	ENSG00000004660.14	3898	3683.62	21.28	0.26	0.18	28.50
ENST00000314748.10	ENSG00000004700.15	1054	839.62	3.60	0.19	0.14	1.22
ENST00000396093.7	ENSG00000004700.15	932	717.62	37.47	2.31	1.67	14.79
ENST00000421138.6	ENSG00000004700.15	2572	2357.62	610.97	11.45	8.29	73.41
ENST00000444129.6	ENSG00000004700.15	3702	3487.62	130.22	1.65	1.19	10.58
ENST00000536240.5	ENSG00000004700.15	565	351.06	0.00	0.00	0.00	0.00
ENST00000536964.5	ENSG00000004700.15	578	364.00	0.00	0.00	0.00	0.00
ENST00000539672.1	ENSG00000004700.15	579	365.00	0.00	0.00	0.00	0.00
ENST00000542432.5	ENSG00000004700.15	600	385.92	0.00	0.00	0.00	0.00
ENST00000251739.9	ENSG00000004766.15	1193	978.62	1.35	0.06	0.04	0.19
ENST00000305866.9	ENSG00000004766.15	3613	3398.62	1056.77	13.74	9.94	42.57
ENST00000436177.5	ENSG00000004766.15	603	388.91	0.00	0.00	0.00	0.00
ENST00000438395.5	ENSG00000004766.15	538	324.22	0.00	0.00	0.00	0.00
ENST00000441602.5	ENSG00000004766.15	3474	3259.62	0.00	0.00	0.00	0.00
ENST00000443443.1	ENSG00000004766.15	554	340.12	71.97	9.35	6.77	28.97
ENST00000458530.1	ENSG00000004766.15	667	452.77	0.00	0.00	0.00	0.00
ENST00000458707.1	ENSG00000004766.15	1898	1683.62	8.64	0.23	0.16	0.70
ENST00000467326.5	ENSG00000004766.15	574	360.02	1.66	0.20	0.15	0.63
ENST00000471188.5	ENSG00000004766.15	3254	3039.62	6.79	0.10	0.07	0.31
ENST00000474412.1	ENSG00000004766.15	819	604.64	81.63	5.96	4.32	18.48
ENST00000476413.1	ENSG00000004766.15	381	170.44	1.21	0.31	0.23	0.97
ENST00000477572.1	ENSG00000004766.15	504	290.50	0.00	0.00	0.00	0.00
ENST00000477935.1	ENSG00000004766.15	760	545.67	5.06	0.41	0.30	1.27
ENST00000480943.5	ENSG00000004766.15	801	586.65	12.79	0.96	0.70	2.98
ENST00000484954.1	ENSG00000004766.15	594	379.94	0.00	0.00	0.00	0.00
ENST00000485140.1	ENSG00000004766.15	558	344.10	0.00	0.00	0.00	0.00
ENST00000485994.5	ENSG00000004766.15	573	359.03	0.00	0.00	0.00	0.00
ENST00000495039.1	ENSG00000004766.15	1115	900.62	2.05	0.10	0.07	0.31
ENST00000544910.5	ENSG00000004766.15	5736	5521.62	105.06	0.84	0.61	2.61
ENST00000004982.4	ENSG00000004776.11	1458	1243.62	552.05	19.61	14.19	92.98
ENST00000587965.1	ENSG00000004776.11	711	496.71	13.81	1.23	0.89	5.82
ENST00000592984.5	ENSG00000004776.11	1634	1419.62	8.14	0.25	0.18	1.20
ENST00000007510.8	ENSG00000004777.18	2545	2330.62	25.31	0.48	0.35	11.62
ENST00000221905.1	ENSG00000004777.18	741	526.69	0.00	0.00	0.00	0.00
ENST00000314737.9	ENSG00000004777.18	3858	3643.62	72.74	0.88	0.64	21.36
ENST00000378944.9	ENSG00000004777.18	4219	4004.62	60.40	0.67	0.48	16.14
ENST00000586918.1	ENSG00000004777.18	206	25.02	1.00	1.77	1.28	42.77
ENST00000587447.3	ENSG00000004777.18	2983	2768.62	0.00	0.00	0.00	0.00
ENST00000587984.1	ENSG00000004777.18	613	398.88	0.00	0.00	0.00	0.00
ENST00000588248.6	ENSG00000004777.18	2004	1789.62	0.00	0.00	0.00	0.00
ENST00000589133.5	ENSG00000004777.18	635	420.83	0.00	0.00	0.00	0.00
ENST00000590893.5	ENSG00000004777.18	528	314.29	0.00	0.00	0.00	0.00
ENST00000591438.1	ENSG00000004777.18	425	212.86	0.00	0.00	0.00	0.00
ENST00000593034.5	ENSG00000004777.18	682	467.75	3.55	0.34	0.24	8.12
ENST00000601474.5	ENSG00000004777.18	641	426.82	0.00	0.00	0.00	0.00
ENST00000007516.7	ENSG00000004779.9	717	502.71	39.67	3.49	2.52	45.26
ENST00000484769.1	ENSG00000004779.9	843	628.64	1.57	0.11	0.08	1.43
ENST00000562133.5	ENSG00000004779.9	503	289.51	0.00	0.00	0.00	0.00
ENST00000567761.1	ENSG00000004779.9	520	306.35	1.33	0.19	0.14	2.50
ENST00000570319.5	ENSG00000004779.9	885	670.63	59.42	3.91	2.83	50.81
ENST00000005178.5	ENSG00000004799.7	3576	3361.62	160.33	2.11	1.52	62.83
ENST00000468445.1	ENSG00000004799.7	572	358.03	0.00	0.00	0.00	0.00
ENST00000473301.1	ENSG00000004799.7	691	476.73	3.81	0.35	0.26	10.53
ENST00000473796.1	ENSG00000004799.7	2136	1921.62	38.86	0.89	0.65	26.64
ENST00000498190.1	ENSG00000004799.7	420	208.00	0.00	0.00	0.00	0.00
ENST00000330550.8	ENSG00000004809.13	2033	1818.62	0.00	0.00	0.00	0.00
ENST00000368919.7	ENSG00000004809.13	1987	1772.62	0.00	0.00	0.00	0.00
ENST00000424139.1	ENSG00000004809.13	737	522.69	0.00	0.00	0.00	0.00
ENST00000434949.5	ENSG00000004809.13	1021	806.62	0.00	0.00	0.00	0.00
ENST00000437378.5	ENSG00000004809.13	1213	998.62	0.00	0.00	0.00	0.00
ENST00000451557.5	ENSG00000004809.13	1968	1753.62	4.71	0.12	0.09	34.39
ENST00000460159.1	ENSG00000004809.13	466	252.99	1.29	0.23	0.16	65.61
ENST00000461487.1	ENSG00000004809.13	1709	1494.62	0.00	0.00	0.00	0.00
ENST00000231749.7	ENSG00000004838.13	2896	2681.62	0.00	0.00	0.00	0.00
ENST00000360165.7	ENSG00000004838.13	1757	1542.62	2.67	0.08	0.06	11.08
ENST00000431869.1	ENSG00000004838.13	562	348.08	0.00	0.00	0.00	0.00
ENST00000442887.1	ENSG00000004838.13	1072	857.62	0.88	0.05	0.03	6.57
ENST00000443080.5	ENSG00000004838.13	707	492.72	1.12	0.10	0.07	14.59
ENST00000468182.1	ENSG00000004838.13	423	210.92	0.00	0.00	0.00	0.00
ENST00000475688.1	ENSG00000004838.13	1773	1558.62	5.33	0.15	0.11	21.89
ENST00000478269.5	ENSG00000004838.13	633	418.83	3.00	0.32	0.23	45.87
ENST00000490675.5	ENSG00000004838.13	676	461.76	0.00	0.00	0.00	0.00
ENST00000258738.10	ENSG00000004846.16	2906	2691.62	0.00	0.00	0.00	0.00
ENST00000404938.6	ENSG00000004846.16	5811	5596.62	0.00	0.00	0.00	0.00
ENST00000406935.5	ENSG00000004846.16	1483	1268.62	0.00	0.00	0.00	0.00
ENST00000441315.1	ENSG00000004846.16	2204	1989.62	0.00	0.00	0.00	0.00
ENST00000443026.6	ENSG00000004846.16	2247	2032.62	0.00	0.00	0.00	0.00
ENST00000477094.5	ENSG00000004846.16	673	458.76	0.00	0.00	0.00	0.00
ENST00000379044.4	ENSG00000004848.7	2876	2661.62	1.00	0.02	0.01	100.00
ENST00000636609.1	ENSG00000004848.7	100	0.00	0.00	0.00	0.00	0.00
ENST00000636885.1	ENSG00000004848.7	87	0.00	0.00	0.00	0.00	0.00
ENST00000637394.1	ENSG00000004848.7	100	0.00	0.00	0.00	0.00	0.00
ENST00000637993.1	ENSG00000004848.7	144	2.02	0.00	0.00	0.00	0.00
ENST00000265631.9	ENSG00000004864.13	3136	2921.62	2112.31	31.94	23.12	54.13
ENST00000416240.6	ENSG00000004864.13	3192	2977.62	126.38	1.88	1.36	3.18
ENST00000472162.2	ENSG00000004864.13	568	354.05	3.74	0.47	0.34	0.79
ENST00000484495.5	ENSG00000004864.13	540	326.21	4.51	0.61	0.44	1.04
ENST00000487710.1	ENSG00000004864.13	201	22.19	0.00	0.00	0.00	0.00
ENST00000490072.5	ENSG00000004864.13	578	364.00	4.13	0.50	0.36	0.85
ENST00000492869.1	ENSG00000004864.13	433	220.66	9.95	1.99	1.44	3.38
ENST00000494085.1	ENSG00000004864.13	766	551.67	269.98	21.62	15.65	36.64
ENST00000265437.9	ENSG00000004866.19	2899	2684.62	1426.24	23.47	16.99	25.89
ENST00000323984.7	ENSG00000004866.19	2142	1927.62	0.00	0.00	0.00	0.00
ENST00000393443.5	ENSG00000004866.19	2360	2145.62	29.31	0.60	0.44	0.67
ENST00000393444.7	ENSG00000004866.19	2113	1898.62	0.00	0.00	0.00	0.00
ENST00000393446.6	ENSG00000004866.19	2114	1899.62	0.00	0.00	0.00	0.00
ENST00000393447.8	ENSG00000004866.19	2182	1967.62	0.00	0.00	0.00	0.00
ENST00000393449.5	ENSG00000004866.19	2127	1912.62	0.00	0.00	0.00	0.00
ENST00000393451.7	ENSG00000004866.19	2110	1895.62	0.00	0.00	0.00	0.00
ENST00000417919.5	ENSG00000004866.19	577	363.01	0.00	0.00	0.00	0.00
ENST00000420755.5	ENSG00000004866.19	549	335.15	0.00	0.00	0.00	0.00
ENST00000421345.5	ENSG00000004866.19	531	317.27	0.00	0.00	0.00	0.00
ENST00000422922.5	ENSG00000004866.19	1887	1672.62	0.00	0.00	0.00	0.00
ENST00000432298.5	ENSG00000004866.19	1956	1741.62	711.41	18.05	13.06	19.91
ENST00000434836.5	ENSG00000004866.19	579	365.00	0.00	0.00	0.00	0.00
ENST00000438863.5	ENSG00000004866.19	1005	790.62	0.00	0.00	0.00	0.00
ENST00000443979.5	ENSG00000004866.19	805	590.65	33.00	2.47	1.79	2.72
ENST00000446490.5	ENSG00000004866.19	1694	1479.62	0.00	0.00	0.00	0.00
ENST00000449366.5	ENSG00000004866.19	542	328.19	1.08	0.15	0.11	0.16
ENST00000462544.1	ENSG00000004866.19	550	336.14	0.00	0.00	0.00	0.00
ENST00000464020.1	ENSG00000004866.19	565	351.06	326.66	41.11	29.75	45.35
ENST00000465133.5	ENSG00000004866.19	2155	1940.62	17.91	0.41	0.30	0.45
ENST00000465641.5	ENSG00000004866.19	764	549.67	0.00	0.00	0.00	0.00
ENST00000467538.5	ENSG00000004866.19	565	351.06	0.00	0.00	0.00	0.00
ENST00000477742.5	ENSG00000004866.19	780	565.66	0.00	0.00	0.00	0.00
ENST00000485394.6	ENSG00000004866.19	485	271.72	0.00	0.00	0.00	0.00
ENST00000487459.5	ENSG00000004866.19	1681	1466.62	56.89	1.71	1.24	1.89
ENST00000489293.5	ENSG00000004866.19	904	689.62	39.60	2.54	1.84	2.80
ENST00000490039.1	ENSG00000004866.19	1689	1474.62	0.00	0.00	0.00	0.00
ENST00000543837.5	ENSG00000004866.19	1031	816.62	2.85	0.15	0.11	0.17
ENST00000619382.1	ENSG00000004866.19	73	0.00	0.00	0.00	0.00	0.00
ENST00000622083.1	ENSG00000004866.19	109	0.00	0.00	0.00	0.00	0.00
ENST00000066544.7	ENSG00000004897.11	5801	5586.62	242.60	1.92	1.39	4.47
ENST00000525495.6	ENSG00000004897.11	1459	1244.62	221.31	7.86	5.68	18.29
ENST00000526866.5	ENSG00000004897.11	1420	1205.62	60.18	2.21	1.60	5.14
ENST00000527547.5	ENSG00000004897.11	2579	2364.62	468.98	8.76	6.34	20.40
ENST00000528147.1	ENSG00000004897.11	463	250.04	0.00	0.00	0.00	0.00
ENST00000528748.5	ENSG00000004897.11	859	644.63	7.65	0.52	0.38	1.22
ENST00000531206.5	ENSG00000004897.11	3177	2962.62	144.42	2.15	1.56	5.02
ENST00000532575.1	ENSG00000004897.11	765	550.67	0.00	0.00	0.00	0.00
ENST00000532893.5	ENSG00000004897.11	515	301.40	8.32	1.22	0.88	2.84
ENST00000533415.5	ENSG00000004897.11	2570	2355.62	53.78	1.01	0.73	2.35
ENST00000570740.1	ENSG00000004897.11	594	379.94	9.23	1.07	0.78	2.50
ENST00000570818.5	ENSG00000004897.11	656	441.79	28.63	2.86	2.07	6.67
ENST00000571643.5	ENSG00000004897.11	716	501.71	1.59	0.14	0.10	0.33
ENST00000573502.1	ENSG00000004897.11	888	673.63	1.56	0.10	0.07	0.24
ENST00000573550.5	ENSG00000004897.11	583	368.98	18.95	2.27	1.64	5.28
ENST00000574304.5	ENSG00000004897.11	514	300.41	0.00	0.00	0.00	0.00
ENST00000575483.5	ENSG00000004897.11	781	566.66	23.81	1.86	1.34	4.32
ENST00000575830.2	ENSG00000004897.11	397	185.77	0.00	0.00	0.00	0.00
ENST00000576484.1	ENSG00000004897.11	548	334.16	68.01	8.99	6.51	20.94
ENST00000262418.10	ENSG00000004939.13	4965	4750.62	0.00	0.00	0.00	0.00
ENST00000399246.3	ENSG00000004939.13	3855	3640.62	0.00	0.00	0.00	0.00
ENST00000471005.5	ENSG00000004939.13	419	207.03	0.00	0.00	0.00	0.00
ENST00000497360.5	ENSG00000004939.13	1922	1707.62	0.00	0.00	0.00	0.00
ENST00000498270.1	ENSG00000004939.13	460	247.10	0.00	0.00	0.00	0.00
ENST00000631130.1	ENSG00000004939.13	1433	1218.62	0.00	0.00	0.00	0.00
ENST00000359558.6	ENSG00000004948.13	3696	3481.62	0.00	0.00	0.00	0.00
ENST00000360249.8	ENSG00000004948.13	1502	1287.62	0.00	0.00	0.00	0.00
ENST00000394441.5	ENSG00000004948.13	1774	1559.62	0.00	0.00	0.00	0.00
ENST00000415529.2	ENSG00000004948.13	1475	1260.62	0.00	0.00	0.00	0.00
ENST00000421592.5	ENSG00000004948.13	3626	3411.62	39.98	0.52	0.37	89.85
ENST00000423724.5	ENSG00000004948.13	1523	1308.62	0.00	0.00	0.00	0.00
ENST00000426151.5	ENSG00000004948.13	1741	1526.62	2.02	0.06	0.04	10.15
ENST00000321143.8	ENSG00000004961.14	2277	2062.62	1201.95	25.75	18.63	65.95
ENST00000380762.4	ENSG00000004961.14	1072	857.62	258.05	13.29	9.62	34.05
ENST00000380763.7	ENSG00000004961.14	1000	785.62	0.00	0.00	0.00	0.00
ENST00000005340.9	ENSG00000004975.11	3018	2803.62	163.00	2.57	1.86	16.06
ENST00000571745.1	ENSG00000004975.11	560	346.09	17.62	2.25	1.63	14.06
ENST00000572285.5	ENSG00000004975.11	1240	1025.62	65.27	2.81	2.03	17.58
ENST00000573354.1	ENSG00000004975.11	392	180.96	1.19	0.29	0.21	1.81
ENST00000574143.1	ENSG00000004975.11	992	777.62	9.51	0.54	0.39	3.38
ENST00000574591.1	ENSG00000004975.11	615	400.88	7.32	0.81	0.58	5.04
ENST00000574642.5	ENSG00000004975.11	664	449.77	0.00	0.00	0.00	0.00
ENST00000575086.1	ENSG00000004975.11	900	685.62	0.00	0.00	0.00	0.00
ENST00000575458.5	ENSG00000004975.11	2659	2444.62	103.80	1.88	1.36	11.73
ENST00000575756.5	ENSG00000004975.11	1136	921.62	0.00	0.00	0.00	0.00
ENST00000576285.1	ENSG00000004975.11	701	486.72	3.65	0.33	0.24	2.07
ENST00000576439.1	ENSG00000004975.11	579	365.00	1.08	0.13	0.09	0.82
ENST00000576840.5	ENSG00000004975.11	941	726.62	54.72	3.33	2.41	20.80
ENST00000576949.1	ENSG00000004975.11	995	780.62	13.69	0.77	0.56	4.84
ENST00000577154.1	ENSG00000004975.11	541	327.20	2.15	0.29	0.21	1.82
ENST00000161006.7	ENSG00000005001.9	1386	1171.62	0.00	0.00	0.00	0.00
ENST00000570950.1	ENSG00000005001.9	785	570.66	0.00	0.00	0.00	0.00
ENST00000571228.1	ENSG00000005001.9	1037	822.62	0.00	0.00	0.00	0.00
ENST00000572061.1	ENSG00000005001.9	553	339.13	0.00	0.00	0.00	0.00
ENST00000574768.5	ENSG00000005001.9	509	295.45	0.00	0.00	0.00	0.00
ENST00000575164.1	ENSG00000005001.9	1157	942.62	0.00	0.00	0.00	0.00
ENST00000576381.1	ENSG00000005001.9	850	635.63	0.00	0.00	0.00	0.00
ENST00000577177.1	ENSG00000005001.9	405	193.48	0.00	0.00	0.00	0.00
ENST00000262803.9	ENSG00000005007.12	5348	5133.62	335.11	2.88	2.09	55.21
ENST00000594243.1	ENSG00000005007.12	683	468.75	0.00	0.00	0.00	0.00
ENST00000594504.5	ENSG00000005007.12	559	345.09	0.00	0.00	0.00	0.00
ENST00000596842.5	ENSG00000005007.12	3825	3610.62	37.95	0.46	0.34	8.89
ENST00000598209.5	ENSG00000005007.12	551	337.14	0.00	0.00	0.00	0.00
ENST00000598471.1	ENSG00000005007.12	582	367.99	0.00	0.00	0.00	0.00
ENST00000599848.5	ENSG00000005007.12	5311	5096.62	177.88	1.54	1.12	29.52
ENST00000600012.5	ENSG00000005007.12	501	287.53	0.00	0.00	0.00	0.00
ENST00000600310.5	ENSG00000005007.12	750	535.68	2.20	0.18	0.13	3.48
ENST00000600689.1	ENSG00000005007.12	3084	2869.62	9.86	0.15	0.11	2.91
ENST00000600868.5	ENSG00000005007.12	580	366.00	0.00	0.00	0.00	0.00
ENST00000601689.1	ENSG00000005007.12	561	347.08	0.00	0.00	0.00	0.00
ENST00000601981.5	ENSG00000005007.12	556	342.11	0.00	0.00	0.00	0.00
ENST00000345317.6	ENSG00000005020.12	3998	3783.62	1412.32	16.49	11.93	83.99
ENST00000432747.1	ENSG00000005020.12	577	363.01	0.00	0.00	0.00	0.00
ENST00000468712.5	ENSG00000005020.12	955	740.62	19.05	1.14	0.82	5.79
ENST00000481204.5	ENSG00000005020.12	513	299.42	0.00	0.00	0.00	0.00
ENST00000487720.1	ENSG00000005020.12	536	322.23	1.29	0.18	0.13	0.90
ENST00000489977.5	ENSG00000005020.12	679	464.75	0.00	0.00	0.00	0.00
ENST00000490456.6	ENSG00000005020.12	558	344.10	0.00	0.00	0.00	0.00
ENST00000495802.5	ENSG00000005020.12	554	340.12	11.33	1.47	1.06	7.49
ENST00000497511.5	ENSG00000005020.12	585	370.98	3.01	0.36	0.26	1.82
ENST00000317881.8	ENSG00000005022.5	1274	1059.62	2876.05	119.92	86.78	79.77
ENST00000460013.1	ENSG00000005022.5	775	560.66	0.00	0.00	0.00	0.00
ENST00000463551.1	ENSG00000005022.5	433	220.66	97.64	19.55	14.15	13.01
ENST00000475354.1	ENSG00000005022.5	483	269.75	66.27	10.85	7.85	7.22
ENST00000394650.6	ENSG00000005059.15	2278	2063.62	43.31	0.93	0.67	53.76
ENST00000452915.3	ENSG00000005059.15	581	366.99	0.00	0.00	0.00	0.00
ENST00000472310.5	ENSG00000005059.15	1193	978.62	2.43	0.11	0.08	6.37
ENST00000494604.1	ENSG00000005059.15	1130	915.62	14.25	0.69	0.50	39.87
ENST00000515114.3	ENSG00000005059.15	453	240.22	0.00	0.00	0.00	0.00
ENST00000006015.3	ENSG00000005073.5	2295	2080.62	38.38	0.82	0.59	71.87
ENST00000517402.1	ENSG00000005073.5	2137	1922.62	13.88	0.32	0.23	28.13
ENST00000292614.9	ENSG00000005075.15	932	717.62	290.62	17.89	12.95	86.83
ENST00000393794.4	ENSG00000005075.15	784	569.66	34.99	2.71	1.96	13.17
ENST00000225296.7	ENSG00000005100.12	5618	5403.62	458.33	3.75	2.71	25.78
ENST00000433302.7	ENSG00000005100.12	2225	2010.62	5.75	0.13	0.09	0.87
ENST00000572490.1	ENSG00000005100.12	2564	2349.62	0.00	0.00	0.00	0.00
ENST00000574023.1	ENSG00000005100.12	2040	1825.62	327.57	7.93	5.74	54.53
ENST00000575153.5	ENSG00000005100.12	2416	2201.62	136.35	2.74	1.98	18.82
ENST00000318579.8	ENSG00000005102.12	2707	2492.62	9.81	0.17	0.13	76.64
ENST00000329168.3	ENSG00000005102.12	2129	1914.62	0.00	0.00	0.00	0.00
ENST00000393661.2	ENSG00000005102.12	1206	991.62	1.19	0.05	0.04	23.36
ENST00000549132.1	ENSG00000005102.12	1152	937.62	0.00	0.00	0.00	0.00
ENST00000408005.2	ENSG00000005108.15	1684	1469.62	17.42	0.52	0.38	16.68
ENST00000423059.8	ENSG00000005108.15	10663	10448.62	260.97	1.10	0.80	35.15
ENST00000480061.1	ENSG00000005108.15	567	353.05	0.00	0.00	0.00	0.00
ENST00000497575.1	ENSG00000005108.15	529	315.28	0.00	0.00	0.00	0.00
ENST00000617773.1	ENSG00000005108.15	10583	10368.62	354.80	1.51	1.09	48.16
ENST00000262327.9	ENSG00000005156.11	3055	2840.62	0.00	0.00	0.00	0.00
ENST00000378526.8	ENSG00000005156.11	8400	8185.62	735.43	3.97	2.87	21.33
ENST00000585370.1	ENSG00000005156.11	235	43.82	0.00	0.00	0.00	0.00
ENST00000585740.5	ENSG00000005156.11	887	672.63	0.00	0.00	0.00	0.00
ENST00000585941.5	ENSG00000005156.11	1699	1484.62	38.71	1.15	0.83	6.19
ENST00000586058.1	ENSG00000005156.11	581	366.99	7.04	0.85	0.61	4.56
ENST00000586119.1	ENSG00000005156.11	565	351.06	14.85	1.87	1.35	10.05
ENST00000586407.1	ENSG00000005156.11	815	600.64	1.02	0.07	0.05	0.40
ENST00000586435.1	ENSG00000005156.11	588	373.96	8.17	0.97	0.70	5.19
ENST00000588109.5	ENSG00000005156.11	592	377.95	2.54	0.30	0.22	1.60
ENST00000588713.1	ENSG00000005156.11	467	253.98	9.73	1.69	1.22	9.10
ENST00000590181.5	ENSG00000005156.11	1156	941.62	95.66	4.49	3.25	24.12
ENST00000590630.5	ENSG00000005156.11	904	689.62	4.64	0.30	0.22	1.60
ENST00000592244.1	ENSG00000005156.11	440	227.49	0.00	0.00	0.00	0.00
ENST00000592690.1	ENSG00000005156.11	722	507.70	16.18	1.41	1.02	7.57
ENST00000593099.5	ENSG00000005156.11	4664	4449.62	155.47	1.54	1.12	8.30
ENST00000005386.7	ENSG00000005175.9	4370	4155.62	390.73	4.15	3.01	20.42
ENST00000380650.4	ENSG00000005175.9	2149	1934.62	365.08	8.34	6.03	40.99
ENST00000432584.7	ENSG00000005175.9	2133	1918.62	229.86	5.29	3.83	26.02
ENST00000547706.1	ENSG00000005175.9	420	208.00	3.90	0.83	0.60	4.07
ENST00000548211.1	ENSG00000005175.9	555	341.11	0.00	0.00	0.00	0.00
ENST00000548296.1	ENSG00000005175.9	567	353.05	9.63	1.20	0.87	5.92
ENST00000551293.1	ENSG00000005175.9	621	406.86	4.80	0.52	0.38	2.56
ENST00000289416.9	ENSG00000005187.11	2845	2630.62	0.00	0.00	0.00	0.00
ENST00000440284.6	ENSG00000005187.11	1517	1302.62	3.44	0.12	0.08	5.04
ENST00000501740.6	ENSG00000005187.11	839	624.64	0.00	0.00	0.00	0.00
ENST00000561499.1	ENSG00000005187.11	527	313.30	0.00	0.00	0.00	0.00
ENST00000561584.5	ENSG00000005187.11	561	347.08	0.00	0.00	0.00	0.00
ENST00000561795.5	ENSG00000005187.11	580	366.00	0.00	0.00	0.00	0.00
ENST00000562251.5	ENSG00000005187.11	1931	1716.62	9.47	0.24	0.18	10.52
ENST00000563914.1	ENSG00000005187.11	771	556.67	4.71	0.37	0.27	16.15
ENST00000564701.1	ENSG00000005187.11	756	541.67	3.00	0.24	0.18	10.57
ENST00000567006.1	ENSG00000005187.11	520	306.35	7.34	1.06	0.77	45.71
ENST00000567387.5	ENSG00000005187.11	843	628.64	3.95	0.28	0.20	12.00
ENST00000567711.1	ENSG00000005187.11	438	225.54	0.00	0.00	0.00	0.00
ENST00000568235.5	ENSG00000005187.11	558	344.10	0.00	0.00	0.00	0.00
ENST00000569141.1	ENSG00000005187.11	405	193.48	0.00	0.00	0.00	0.00
ENST00000614721.1	ENSG00000005187.11	3311	3096.62	0.00	0.00	0.00	0.00
ENST00000261377.10	ENSG00000005189.19	2722	2507.62	0.00	0.00	0.00	0.00
ENST00000348433.10	ENSG00000005189.19	2604	2389.62	44.86	0.83	0.60	11.69
ENST00000561474.1	ENSG00000005189.19	617	402.87	0.00	0.00	0.00	0.00
ENST00000563045.1	ENSG00000005189.19	516	302.39	4.27	0.62	0.45	8.78
ENST00000563068.1	ENSG00000005189.19	563	349.07	0.00	0.00	0.00	0.00
ENST00000563617.1	ENSG00000005189.19	813	598.65	9.96	0.73	0.53	10.35
ENST00000564200.1	ENSG00000005189.19	715	500.71	0.56	0.05	0.04	0.69
ENST00000564274.5	ENSG00000005189.19	2447	2232.62	51.66	1.02	0.74	14.40
ENST00000565340.5	ENSG00000005189.19	720	505.70	17.11	1.50	1.08	21.07
ENST00000566276.5	ENSG00000005189.19	924	709.62	0.00	0.00	0.00	0.00
ENST00000566518.5	ENSG00000005189.19	993	778.62	0.00	0.00	0.00	0.00
ENST00000566993.5	ENSG00000005189.19	2549	2334.62	23.37	0.44	0.32	6.23
ENST00000567297.5	ENSG00000005189.19	753	538.68	16.24	1.33	0.96	18.76
ENST00000568046.5	ENSG00000005189.19	586	371.97	0.00	0.00	0.00	0.00
ENST00000568334.1	ENSG00000005189.19	743	528.68	4.19	0.35	0.25	4.93
ENST00000568476.5	ENSG00000005189.19	574	360.02	1.79	0.22	0.16	3.09
ENST00000568501.5	ENSG00000005189.19	624	409.85	0.00	0.00	0.00	0.00
ENST00000568647.5	ENSG00000005189.19	566	352.06	0.00	0.00	0.00	0.00
ENST00000568894.5	ENSG00000005189.19	580	366.00	0.00	0.00	0.00	0.00
ENST00000394391.8	ENSG00000005194.14	2182	1967.62	0.00	0.00	0.00	0.00
ENST00000563341.1	ENSG00000005194.14	505	291.49	6.11	0.93	0.67	5.48
ENST00000563561.1	ENSG00000005194.14	597	382.93	17.76	2.05	1.48	12.12
ENST00000564885.1	ENSG00000005194.14	493	279.62	8.67	1.37	0.99	8.10
ENST00000565368.5	ENSG00000005194.14	851	636.63	2.14	0.15	0.11	0.88
ENST00000565786.5	ENSG00000005194.14	641	426.82	0.00	0.00	0.00	0.00
ENST00000565961.5	ENSG00000005194.14	1814	1599.62	0.00	0.00	0.00	0.00
ENST00000566284.1	ENSG00000005194.14	1165	950.62	48.12	2.24	1.62	13.23
ENST00000567518.5	ENSG00000005194.14	2016	1801.62	228.60	5.61	4.06	33.16
ENST00000567751.5	ENSG00000005194.14	328	120.95	3.47	1.27	0.92	7.50
ENST00000568940.5	ENSG00000005194.14	1137	922.62	18.09	0.87	0.63	5.12
ENST00000569246.5	ENSG00000005194.14	910	695.62	18.02	1.14	0.83	6.77
ENST00000569370.5	ENSG00000005194.14	1559	1344.62	39.25	1.29	0.93	7.63
ENST00000569979.5	ENSG00000005194.14	896	681.62	0.00	0.00	0.00	0.00
ENST00000570000.5	ENSG00000005194.14	994	779.62	0.00	0.00	0.00	0.00
ENST00000585725.2	ENSG00000005206.16	583	368.98	0.00	0.00	0.00	0.00
ENST00000586111.3	ENSG00000005206.16	390	179.05	0.00	0.00	0.00	0.00
ENST00000586332.5	ENSG00000005206.16	496	282.59	0.00	0.00	0.00	0.00
ENST00000587851.1	ENSG00000005206.16	586	371.97	0.00	0.00	0.00	0.00
ENST00000589515.2	ENSG00000005206.16	1733	1518.62	371.16	10.80	7.81	60.05
ENST00000593243.5	ENSG00000005206.16	551	337.14	0.00	0.00	0.00	0.00
ENST00000610743.4	ENSG00000005206.16	2583	2368.62	2.14	0.04	0.03	0.22
ENST00000612623.1	ENSG00000005206.16	495	281.60	0.00	0.00	0.00	0.00
ENST00000613503.4	ENSG00000005206.16	3456	3241.62	65.02	0.89	0.64	4.93
ENST00000614784.1	ENSG00000005206.16	1411	1196.62	50.86	1.88	1.36	10.44
ENST00000614794.4	ENSG00000005206.16	1559	1344.62	0.00	0.00	0.00	0.00
ENST00000618220.4	ENSG00000005206.16	2459	2244.62	196.14	3.86	2.79	21.47
ENST00000621568.4	ENSG00000005206.16	1017	802.62	7.19	0.40	0.29	2.20
ENST00000622308.4	ENSG00000005206.16	749	534.68	1.49	0.12	0.09	0.69
ENST00000322813.9	ENSG00000005238.19	3028	2813.62	0.00	0.00	0.00	0.00
ENST00000378557.1	ENSG00000005238.19	3070	2855.62	0.00	0.00	0.00	0.00
ENST00000378561.5	ENSG00000005238.19	5771	5556.62	18.02	0.14	0.10	1.41
ENST00000378566.5	ENSG00000005238.19	2566	2351.62	238.92	4.49	3.25	44.26
ENST00000488109.6	ENSG00000005238.19	2999	2784.62	291.06	4.62	3.34	45.54
ENST00000603301.5	ENSG00000005238.19	3256	3041.62	0.00	0.00	0.00	0.00
ENST00000605104.1	ENSG00000005238.19	561	347.08	7.00	0.89	0.64	8.79
ENST00000605244.5	ENSG00000005238.19	3016	2801.62	0.00	0.00	0.00	0.00
ENST00000605392.1	ENSG00000005238.19	585	370.98	0.00	0.00	0.00	0.00
ENST00000579263.1	ENSG00000005243.9	746	531.68	30.54	2.54	1.84	22.24
ENST00000580174.1	ENSG00000005243.9	157	4.48	0.00	0.00	0.00	0.00
ENST00000580409.5	ENSG00000005243.9	763	548.67	6.17	0.50	0.36	4.36
ENST00000581637.5	ENSG00000005243.9	590	375.96	0.00	0.00	0.00	0.00
ENST00000581756.5	ENSG00000005243.9	686	471.74	7.99	0.75	0.54	6.56
ENST00000583414.5	ENSG00000005243.9	520	306.35	20.26	2.92	2.11	25.61
ENST00000584955.5	ENSG00000005243.9	713	498.71	3.69	0.33	0.24	2.86
ENST00000585182.1	ENSG00000005243.9	394	182.88	5.18	1.25	0.91	10.97
ENST00000612370.4	ENSG00000005243.9	528	314.29	0.00	0.00	0.00	0.00
ENST00000621465.4	ENSG00000005243.9	895	680.62	48.17	3.13	2.26	27.40
ENST00000265717.4	ENSG00000005249.12	3745	3530.62	1477.60	18.49	13.38	99.16
ENST00000393613.6	ENSG00000005249.12	642	427.81	0.00	0.00	0.00	0.00
ENST00000488792.1	ENSG00000005249.12	609	394.89	1.40	0.16	0.11	0.84
ENST00000312196.8	ENSG00000005302.17	2345	2130.62	19.98	0.41	0.30	0.67
ENST00000337339.6	ENSG00000005302.17	3446	3231.62	956.30	13.07	9.46	21.25
ENST00000361672.6	ENSG00000005302.17	2256	2041.62	0.00	0.00	0.00	0.00
ENST00000380691.2	ENSG00000005302.17	589	374.96	0.00	0.00	0.00	0.00
ENST00000380692.6	ENSG00000005302.17	1071	856.62	4.29	0.22	0.16	0.36
ENST00000380693.7	ENSG00000005302.17	2377	2162.62	401.58	8.20	5.94	13.33
ENST00000398527.6	ENSG00000005302.17	2324	2109.62	8.88	0.19	0.13	0.30
ENST00000421368.2	ENSG00000005302.17	795	580.65	0.00	0.00	0.00	0.00
ENST00000467141.1	ENSG00000005302.17	599	384.93	15.18	1.74	1.26	2.83
ENST00000468149.5	ENSG00000005302.17	1646	1431.62	256.63	7.92	5.73	12.87
ENST00000473380.1	ENSG00000005302.17	433	220.66	61.36	12.29	8.89	19.97
ENST00000473806.5	ENSG00000005302.17	452	239.24	0.00	0.00	0.00	0.00
ENST00000476743.5	ENSG00000005302.17	560	346.09	0.00	0.00	0.00	0.00
ENST00000478462.5	ENSG00000005302.17	549	335.15	72.27	9.53	6.89	15.48
ENST00000482871.5	ENSG00000005302.17	834	619.64	9.22	0.66	0.48	1.07
ENST00000483645.5	ENSG00000005302.17	549	335.15	0.00	0.00	0.00	0.00
ENST00000494268.1	ENSG00000005302.17	1124	909.62	150.31	7.30	5.28	11.86
ENST00000262367.9	ENSG00000005339.14	10803	10588.62	3460.19	14.44	10.45	5.94
ENST00000382070.7	ENSG00000005339.14	7598	7383.62	4792.34	28.68	20.75	11.81
ENST00000570939.2	ENSG00000005339.14	3316	3101.62	3560.16	50.71	36.70	20.88
ENST00000571763.5	ENSG00000005339.14	548	334.16	551.68	72.94	52.78	30.03
ENST00000571826.5	ENSG00000005339.14	627	412.85	4.29	0.46	0.33	0.19
ENST00000572134.1	ENSG00000005339.14	846	631.63	101.30	7.09	5.13	2.92
ENST00000572569.1	ENSG00000005339.14	553	339.13	86.40	11.26	8.15	4.63
ENST00000573517.6	ENSG00000005339.14	718	503.71	124.77	10.94	7.92	4.51
ENST00000573672.1	ENSG00000005339.14	922	707.62	224.81	14.04	10.16	5.78
ENST00000574740.1	ENSG00000005339.14	523	309.33	63.64	9.09	6.58	3.74
ENST00000575237.2	ENSG00000005339.14	403	191.55	73.89	17.04	12.33	7.02
ENST00000576720.1	ENSG00000005339.14	3578	3363.62	190.53	2.50	1.81	1.03
ENST00000634839.1	ENSG00000005339.14	339	131.02	10.99	3.71	2.68	1.53
ENST00000635753.1	ENSG00000005339.14	100	0.00	0.00	0.00	0.00	0.00
ENST00000635899.1	ENSG00000005339.14	100	0.00	0.00	0.00	0.00	0.00
ENST00000635919.1	ENSG00000005339.14	100	0.00	0.00	0.00	0.00	0.00
ENST00000636002.1	ENSG00000005339.14	84	0.00	0.00	0.00	0.00	0.00
ENST00000636895.1	ENSG00000005339.14	100	0.00	0.00	0.00	0.00	0.00
ENST00000637492.1	ENSG00000005339.14	100	0.00	0.00	0.00	0.00	0.00
ENST00000638158.1	ENSG00000005339.14	97	0.00	0.00	0.00	0.00	0.00
ENST00000268893.10	ENSG00000005379.15	7483	7268.62	42.63	0.26	0.19	2.47
ENST00000343736.8	ENSG00000005379.15	5947	5732.62	164.30	1.27	0.92	12.06
ENST00000577871.1	ENSG00000005379.15	746	531.68	1.09	0.09	0.07	0.86
ENST00000578486.1	ENSG00000005379.15	471	257.92	2.77	0.48	0.34	4.53
ENST00000578511.5	ENSG00000005379.15	1504	1289.62	16.58	0.57	0.41	5.41
ENST00000580669.5	ENSG00000005379.15	809	594.65	7.62	0.57	0.41	5.40
ENST00000581675.5	ENSG00000005379.15	1553	1338.62	45.43	1.50	1.09	14.28
ENST00000581692.2	ENSG00000005379.15	4161	3946.62	14.70	0.16	0.12	1.57
ENST00000582679.1	ENSG00000005379.15	887	672.63	0.00	0.00	0.00	0.00
ENST00000583624.1	ENSG00000005379.15	409	197.34	23.74	5.32	3.85	50.63
ENST00000585149.1	ENSG00000005379.15	381	170.44	1.14	0.29	0.21	2.81
ENST00000225275.3	ENSG00000005381.7	3215	3000.62	0.00	0.00	0.00	0.00
ENST00000577220.1	ENSG00000005381.7	260	62.61	0.00	0.00	0.00	0.00
ENST00000578493.1	ENSG00000005381.7	483	269.75	0.00	0.00	0.00	0.00
ENST00000580005.1	ENSG00000005381.7	398	186.73	0.00	0.00	0.00	0.00
ENST00000581022.1	ENSG00000005381.7	481	267.77	0.00	0.00	0.00	0.00
ENST00000222381.7	ENSG00000005421.8	2568	2353.62	1.00	0.02	0.01	100.00
ENST00000433729.1	ENSG00000005421.8	1058	843.62	0.00	0.00	0.00	0.00
ENST00000462594.1	ENSG00000005421.8	553	339.13	0.00	0.00	0.00	0.00
ENST00000470502.1	ENSG00000005421.8	578	364.00	0.00	0.00	0.00	0.00
ENST00000321027.7	ENSG00000005436.13	4440	4225.62	92.97	0.97	0.70	4.16
ENST00000409857.7	ENSG00000005436.13	2516	2301.62	38.99	0.75	0.54	3.20
ENST00000427862.1	ENSG00000005436.13	632	417.84	2.23	0.24	0.17	1.01
ENST00000442309.5	ENSG00000005436.13	642	427.81	0.25	0.03	0.02	0.11
ENST00000470197.5	ENSG00000005436.13	3648	3433.62	273.86	3.52	2.55	15.07
ENST00000470285.1	ENSG00000005436.13	423	210.92	0.00	0.00	0.00	0.00
ENST00000470503.1	ENSG00000005436.13	1066	851.62	25.03	1.30	0.94	5.55
ENST00000472230.5	ENSG00000005436.13	2265	2050.62	405.27	8.73	6.32	37.35
ENST00000486016.1	ENSG00000005436.13	595	380.94	16.98	1.97	1.43	8.42
ENST00000492826.1	ENSG00000005436.13	443	230.43	30.62	5.87	4.25	25.12
ENST00000541687.5	ENSG00000005436.13	4318	4103.62	0.00	0.00	0.00	0.00
ENST00000348227.4	ENSG00000005448.16	1147	932.62	0.00	0.00	0.00	0.00
ENST00000409791.5	ENSG00000005448.16	854	639.63	0.43	0.03	0.02	0.36
ENST00000426787.5	ENSG00000005448.16	576	362.01	0.00	0.00	0.00	0.00
ENST00000461531.5	ENSG00000005448.16	901	686.62	0.00	0.00	0.00	0.00
ENST00000465134.5	ENSG00000005448.16	1862	1647.62	9.92	0.27	0.19	3.21
ENST00000468778.5	ENSG00000005448.16	2356	2141.62	49.51	1.02	0.74	12.34
ENST00000469321.5	ENSG00000005448.16	864	649.63	0.00	0.00	0.00	0.00
ENST00000469932.5	ENSG00000005448.16	552	338.13	0.00	0.00	0.00	0.00
ENST00000475328.5	ENSG00000005448.16	545	331.17	17.85	2.38	1.72	28.77
ENST00000480089.5	ENSG00000005448.16	1046	831.62	3.74	0.20	0.14	2.40
ENST00000482605.1	ENSG00000005448.16	626	411.85	40.09	4.30	3.11	51.96
ENST00000482880.5	ENSG00000005448.16	1026	811.62	1.46	0.08	0.06	0.96
ENST00000493982.5	ENSG00000005448.16	563	349.07	0.00	0.00	0.00	0.00
ENST00000331536.7	ENSG00000005469.11	3175	2960.62	469.05	7.00	5.07	22.78
ENST00000412227.6	ENSG00000005469.11	1213	998.62	7.49	0.33	0.24	1.08
ENST00000419147.6	ENSG00000005469.11	2959	2744.62	114.64	1.85	1.34	6.01
ENST00000442291.1	ENSG00000005469.11	1993	1778.62	0.00	0.00	0.00	0.00
ENST00000469785.1	ENSG00000005469.11	553	339.13	11.12	1.45	1.05	4.71
ENST00000479014.1	ENSG00000005469.11	523	309.33	9.51	1.36	0.98	4.42
ENST00000488850.1	ENSG00000005469.11	575	361.02	153.19	18.75	13.57	61.00
ENST00000265723.8	ENSG00000005471.15	4020	3805.62	144.13	1.67	1.21	7.95
ENST00000358400.7	ENSG00000005471.15	3826	3611.62	0.00	0.00	0.00	0.00
ENST00000359206.7	ENSG00000005471.15	3923	3708.62	714.52	8.51	6.16	40.46
ENST00000417608.1	ENSG00000005471.15	2007	1792.62	1.00	0.02	0.02	0.12
ENST00000440025.1	ENSG00000005471.15	523	309.33	15.98	2.28	1.65	10.85
ENST00000453593.5	ENSG00000005471.15	3699	3484.62	200.62	2.54	1.84	12.09
ENST00000467079.1	ENSG00000005471.15	794	579.65	33.74	2.57	1.86	12.22
ENST00000467983.1	ENSG00000005471.15	414	202.18	8.42	1.84	1.33	8.75
ENST00000469770.1	ENSG00000005471.15	746	531.68	18.51	1.54	1.11	7.31
ENST00000473795.1	ENSG00000005471.15	1115	900.62	1.08	0.05	0.04	0.25
ENST00000257745.8	ENSG00000005483.20	6714	6499.62	9049.49	61.51	44.51	28.18
ENST00000311117.7	ENSG00000005483.20	6874	6659.62	461.15	3.06	2.21	1.40
ENST00000334884.9	ENSG00000005483.20	6840	6625.62	2911.14	19.41	14.05	8.89
ENST00000468607.1	ENSG00000005483.20	558	344.10	65.35	8.39	6.07	3.84
ENST00000473063.1	ENSG00000005483.20	375	164.73	10.05	2.70	1.95	1.23
ENST00000474203.5	ENSG00000005483.20	617	402.87	1.33	0.15	0.11	0.07
ENST00000476671.5	ENSG00000005483.20	2523	2308.62	736.51	14.10	10.20	6.46
ENST00000478079.1	ENSG00000005483.20	597	382.93	734.46	84.74	61.32	38.81
ENST00000478990.5	ENSG00000005483.20	1500	1285.62	14.19	0.49	0.35	0.22
ENST00000479838.2	ENSG00000005483.20	883	668.63	50.40	3.33	2.41	1.53
ENST00000480368.5	ENSG00000005483.20	679	464.75	0.00	0.00	0.00	0.00
ENST00000482560.6	ENSG00000005483.20	1759	1544.62	95.50	2.73	1.98	1.25
ENST00000485619.1	ENSG00000005483.20	397	185.77	7.02	1.67	1.21	0.76
ENST00000495267.5	ENSG00000005483.20	1133	918.62	296.35	14.25	10.31	6.53
ENST00000496191.1	ENSG00000005483.20	584	369.98	15.03	1.79	1.30	0.82
ENST00000622386.1	ENSG00000005483.20	1588	1373.62	0.00	0.00	0.00	0.00
ENST00000006777.10	ENSG00000005486.16	1802	1587.62	1989.43	55.36	40.06	52.81
ENST00000318622.8	ENSG00000005486.16	1878	1663.62	0.00	0.00	0.00	0.00
ENST00000428119.1	ENSG00000005486.16	1274	1059.62	0.00	0.00	0.00	0.00
ENST00000454791.1	ENSG00000005486.16	1831	1616.62	708.74	19.37	14.02	18.48
ENST00000466232.5	ENSG00000005486.16	566	352.06	0.00	0.00	0.00	0.00
ENST00000467406.2	ENSG00000005486.16	636	421.83	286.03	29.96	21.68	28.58
ENST00000468304.1	ENSG00000005486.16	803	588.65	1.80	0.13	0.10	0.13
ENST00000468644.5	ENSG00000005486.16	555	341.11	0.00	0.00	0.00	0.00
ENST00000476218.1	ENSG00000005486.16	181	12.42	0.00	0.00	0.00	0.00
ENST00000293894.3	ENSG00000005513.9	3049	2834.62	352.55	5.50	3.98	71.38
ENST00000566034.1	ENSG00000005513.9	4153	3938.62	196.45	2.20	1.59	28.62
ENST00000306270.11	ENSG00000005700.14	6054	5839.62	91.61	0.69	0.50	1.65
ENST00000369751.2	ENSG00000005700.14	4437	4222.62	20.95	0.22	0.16	0.52
ENST00000445419.6	ENSG00000005700.14	3663	3448.62	111.66	1.43	1.04	3.41
ENST00000471036.1	ENSG00000005700.14	721	506.70	0.00	0.00	0.00	0.00
ENST00000503400.5	ENSG00000005700.14	5239	5024.62	2172.38	19.10	13.82	45.55
ENST00000503631.5	ENSG00000005700.14	3560	3345.62	0.00	0.00	0.00	0.00
ENST00000505222.5	ENSG00000005700.14	5547	5332.62	260.91	2.16	1.56	5.16
ENST00000508381.1	ENSG00000005700.14	2520	2305.62	78.21	1.50	1.08	3.57
ENST00000510291.5	ENSG00000005700.14	4109	3894.62	1483.28	16.83	12.18	40.13
ENST00000610980.4	ENSG00000005700.14	5195	4980.62	0.00	0.00	0.00	0.00
ENST00000005082.13	ENSG00000005801.16	2021	1806.62	368.71	9.02	6.53	56.07
ENST00000330692.11	ENSG00000005801.16	486	272.71	0.00	0.00	0.00	0.00
ENST00000343338.11	ENSG00000005801.16	3145	2930.62	30.84	0.46	0.34	2.89
ENST00000354599.10	ENSG00000005801.16	2970	2755.62	152.85	2.45	1.77	15.24
ENST00000399602.8	ENSG00000005801.16	2369	2154.62	16.04	0.33	0.24	2.05
ENST00000427810.6	ENSG00000005801.16	560	346.09	1.11	0.14	0.10	0.88
ENST00000429541.6	ENSG00000005801.16	2389	2174.62	13.92	0.28	0.20	1.76
ENST00000438262.6	ENSG00000005801.16	1018	803.62	0.00	0.00	0.00	0.00
ENST00000524857.5	ENSG00000005801.16	542	328.19	0.00	0.00	0.00	0.00
ENST00000525313.6	ENSG00000005801.16	720	505.70	1.50	0.13	0.09	0.81
ENST00000525502.5	ENSG00000005801.16	546	332.17	1.12	0.15	0.11	0.93
ENST00000526501.5	ENSG00000005801.16	610	395.89	5.26	0.59	0.43	3.65
ENST00000526540.5	ENSG00000005801.16	585	370.98	0.00	0.00	0.00	0.00
ENST00000526598.1	ENSG00000005801.16	583	368.98	13.46	1.61	1.17	10.02
ENST00000526601.5	ENSG00000005801.16	2008	1793.62	0.00	0.00	0.00	0.00
ENST00000527386.1	ENSG00000005801.16	581	366.99	0.00	0.00	0.00	0.00
ENST00000528218.5	ENSG00000005801.16	891	676.62	0.00	0.00	0.00	0.00
ENST00000528410.5	ENSG00000005801.16	1001	786.62	0.00	0.00	0.00	0.00
ENST00000528636.1	ENSG00000005801.16	542	328.19	0.00	0.00	0.00	0.00
ENST00000528796.5	ENSG00000005801.16	881	666.63	0.00	0.00	0.00	0.00
ENST00000529085.5	ENSG00000005801.16	582	367.99	0.00	0.00	0.00	0.00
ENST00000529228.5	ENSG00000005801.16	558	344.10	5.62	0.72	0.52	4.49
ENST00000529678.5	ENSG00000005801.16	579	365.00	0.00	0.00	0.00	0.00
ENST00000529789.5	ENSG00000005801.16	570	356.04	1.57	0.19	0.14	1.21
ENST00000530643.5	ENSG00000005801.16	575	361.02	0.00	0.00	0.00	0.00
ENST00000532539.1	ENSG00000005801.16	519	305.36	0.00	0.00	0.00	0.00
ENST00000533036.5	ENSG00000005801.16	764	549.67	0.00	0.00	0.00	0.00
ENST00000534569.5	ENSG00000005801.16	682	467.75	0.00	0.00	0.00	0.00
ENST00000618467.4	ENSG00000005801.16	440	227.49	0.00	0.00	0.00	0.00
ENST00000620374.4	ENSG00000005801.16	3342	3127.62	0.00	0.00	0.00	0.00
ENST00000357337.10	ENSG00000005810.17	14736	14521.62	0.00	0.00	0.00	0.00
ENST00000429715.1	ENSG00000005810.17	3660	3445.62	1313.67	16.84	12.19	7.74
ENST00000462987.2	ENSG00000005810.17	463	250.04	20.64	3.65	2.64	1.68
ENST00000466564.2	ENSG00000005810.17	364	154.33	14.47	4.14	3.00	1.90
ENST00000474882.2	ENSG00000005810.17	393	181.92	0.00	0.00	0.00	0.00
ENST00000482517.5	ENSG00000005810.17	1581	1366.62	2643.31	85.46	61.84	39.26
ENST00000485061.2	ENSG00000005810.17	566	352.06	518.46	65.06	47.08	29.89
ENST00000486679.2	ENSG00000005810.17	545	331.17	1.01	0.14	0.10	0.06
ENST00000491491.1	ENSG00000005810.17	649	434.80	1.02	0.10	0.08	0.05
ENST00000498073.2	ENSG00000005810.17	1041	826.62	105.56	5.64	4.08	2.59
ENST00000544440.6	ENSG00000005810.17	14664	14449.62	11976.96	36.62	26.50	16.83
ENST00000612956.4	ENSG00000005810.17	1542	1327.62	0.00	0.00	0.00	0.00
ENST00000355619.9	ENSG00000005812.10	3503	3288.62	1723.93	23.16	16.76	75.26
ENST00000417323.1	ENSG00000005812.10	1093	878.62	0.00	0.00	0.00	0.00
ENST00000470210.1	ENSG00000005812.10	561	347.08	32.48	4.13	2.99	13.43
ENST00000472949.1	ENSG00000005812.10	329	121.86	0.00	0.00	0.00	0.00
ENST00000477982.2	ENSG00000005812.10	3172	2957.62	232.85	3.48	2.52	11.30
ENST00000485797.2	ENSG00000005812.10	527	313.30	0.00	0.00	0.00	0.00
ENST00000356798.10	ENSG00000005844.17	5213	4998.62	21.54	0.19	0.14	6.12
ENST00000358164.9	ENSG00000005844.17	4673	4458.62	43.26	0.43	0.31	13.79
ENST00000433423.2	ENSG00000005844.17	1416	1201.62	0.00	0.00	0.00	0.00
ENST00000562020.1	ENSG00000005844.17	561	347.08	0.00	0.00	0.00	0.00
ENST00000562652.1	ENSG00000005844.17	561	347.08	0.00	0.00	0.00	0.00
ENST00000562857.5	ENSG00000005844.17	821	606.64	0.00	0.00	0.00	0.00
ENST00000563615.5	ENSG00000005844.17	575	361.02	10.94	1.34	0.97	43.07
ENST00000564118.1	ENSG00000005844.17	699	484.73	0.00	0.00	0.00	0.00
ENST00000564632.1	ENSG00000005844.17	964	749.62	4.41	0.26	0.19	8.37
ENST00000564935.1	ENSG00000005844.17	585	370.98	1.73	0.21	0.15	6.62
ENST00000565348.5	ENSG00000005844.17	557	343.10	0.00	0.00	0.00	0.00
ENST00000565864.5	ENSG00000005844.17	536	322.23	0.00	0.00	0.00	0.00
ENST00000566149.1	ENSG00000005844.17	443	230.43	0.00	0.00	0.00	0.00
ENST00000566267.1	ENSG00000005844.17	537	323.23	1.96	0.27	0.19	8.61
ENST00000568012.5	ENSG00000005844.17	575	361.02	0.00	0.00	0.00	0.00
ENST00000568926.5	ENSG00000005844.17	559	345.09	0.00	0.00	0.00	0.00
ENST00000568987.1	ENSG00000005844.17	549	335.15	3.17	0.42	0.30	13.43
ENST00000569570.5	ENSG00000005844.17	496	282.59	0.00	0.00	0.00	0.00
ENST00000569725.1	ENSG00000005844.17	545	331.17	0.00	0.00	0.00	0.00
ENST00000007708.7	ENSG00000005882.11	2384	2169.62	25.59	0.52	0.38	5.93
ENST00000503076.1	ENSG00000005882.11	560	346.09	0.00	0.00	0.00	0.00
ENST00000503176.5	ENSG00000005882.11	3440	3225.62	32.12	0.44	0.32	5.01
ENST00000503614.5	ENSG00000005882.11	947	732.62	42.58	2.57	1.86	29.23
ENST00000505440.5	ENSG00000005882.11	615	400.88	0.00	0.00	0.00	0.00
ENST00000505897.5	ENSG00000005882.11	865	650.63	20.11	1.37	0.99	15.55
ENST00000506242.5	ENSG00000005882.11	517	303.38	11.28	1.64	1.19	18.71
ENST00000506647.1	ENSG00000005882.11	660	445.78	1.46	0.14	0.10	1.65
ENST00000508030.5	ENSG00000005882.11	578	364.00	0.00	0.00	0.00	0.00
ENST00000508960.1	ENSG00000005882.11	553	339.13	2.73	0.36	0.26	4.04
ENST00000510219.2	ENSG00000005882.11	576	362.01	0.00	0.00	0.00	0.00
ENST00000511026.1	ENSG00000005882.11	577	363.01	0.00	0.00	0.00	0.00
ENST00000512204.5	ENSG00000005882.11	806	591.65	12.81	0.96	0.69	10.89
ENST00000512238.1	ENSG00000005882.11	590	375.96	0.00	0.00	0.00	0.00
ENST00000515040.5	ENSG00000005882.11	567	353.05	6.31	0.79	0.57	8.99
ENST00000614357.4	ENSG00000005882.11	2493	2278.62	0.00	0.00	0.00	0.00
ENST00000007722.11	ENSG00000005884.17	3665	3450.62	102.62	1.31	0.95	6.45
ENST00000320031.12	ENSG00000005884.17	4888	4673.62	313.28	2.96	2.14	14.54
ENST00000504417.1	ENSG00000005884.17	227	38.27	0.00	0.00	0.00	0.00
ENST00000505306.5	ENSG00000005884.17	5479	5264.62	43.00	0.36	0.26	1.77
ENST00000505552.1	ENSG00000005884.17	600	385.92	8.91	1.02	0.74	5.01
ENST00000505612.1	ENSG00000005884.17	576	362.01	0.20	0.02	0.02	0.12
ENST00000506401.6	ENSG00000005884.17	1817	1602.62	9.70	0.27	0.19	1.31
ENST00000506437.1	ENSG00000005884.17	3055	2840.62	9.35	0.15	0.11	0.71
ENST00000506827.1	ENSG00000005884.17	827	612.64	0.00	0.00	0.00	0.00
ENST00000507771.5	ENSG00000005884.17	399	187.69	13.17	3.10	2.24	15.22
ENST00000508100.1	ENSG00000005884.17	549	335.15	3.73	0.49	0.36	2.41
ENST00000510809.1	ENSG00000005884.17	518	304.37	22.85	3.32	2.40	16.28
ENST00000512553.5	ENSG00000005884.17	351	142.14	11.13	3.46	2.50	17.00
ENST00000514834.1	ENSG00000005884.17	860	645.63	11.59	0.79	0.57	3.89
ENST00000515147.1	ENSG00000005884.17	535	321.24	21.49	2.96	2.14	14.51
ENST00000570989.1	ENSG00000005884.17	2495	2280.62	8.00	0.15	0.11	0.76
ENST00000304543.9	ENSG00000005889.15	2996	2781.62	1236.95	19.65	14.22	53.15
ENST00000338565.3	ENSG00000005889.15	2906	2691.62	0.00	0.00	0.00	0.00
ENST00000379177.5	ENSG00000005889.15	7558	7343.62	429.04	2.58	1.87	6.98
ENST00000379188.7	ENSG00000005889.15	7513	7298.62	2102.87	12.73	9.21	34.44
ENST00000419690.5	ENSG00000005889.15	300	95.97	0.00	0.00	0.00	0.00
ENST00000428571.5	ENSG00000005889.15	600	385.92	0.00	0.00	0.00	0.00
ENST00000459724.1	ENSG00000005889.15	673	458.76	0.00	0.00	0.00	0.00
ENST00000474385.1	ENSG00000005889.15	651	436.80	0.00	0.00	0.00	0.00
ENST00000480195.1	ENSG00000005889.15	367	157.16	7.14	2.01	1.45	5.43
ENST00000497813.1	ENSG00000005889.15	475	261.86	0.00	0.00	0.00	0.00
ENST00000539115.5	ENSG00000005889.15	6801	6586.62	0.00	0.00	0.00	0.00
ENST00000200639.8	ENSG00000005893.15	1867	1652.62	5556.17	148.54	107.49	46.10
ENST00000371335.4	ENSG00000005893.15	4030	3815.62	9228.49	106.86	77.33	33.17
ENST00000434600.6	ENSG00000005893.15	2089	1874.62	331.73	7.82	5.66	2.43
ENST00000486593.5	ENSG00000005893.15	1069	854.62	1140.61	58.97	42.67	18.30
ENST00000262407.5	ENSG00000005961.17	3333	3118.62	9.95	0.14	0.10	4.94
ENST00000587295.5	ENSG00000005961.17	496	282.59	0.00	0.00	0.00	0.00
ENST00000588098.1	ENSG00000005961.17	281	79.71	0.56	0.31	0.22	10.89
ENST00000589645.5	ENSG00000005961.17	579	365.00	0.00	0.00	0.00	0.00
ENST00000591990.5	ENSG00000005961.17	565	351.06	0.00	0.00	0.00	0.00
ENST00000592075.5	ENSG00000005961.17	461	248.08	1.19	0.21	0.15	7.42
ENST00000592226.5	ENSG00000005961.17	1170	955.62	41.75	1.93	1.40	67.62
ENST00000592253.5	ENSG00000005961.17	462	249.06	0.00	0.00	0.00	0.00
ENST00000592462.5	ENSG00000005961.17	3189	2974.62	17.55	0.26	0.19	9.13
ENST00000592944.1	ENSG00000005961.17	563	349.07	0.00	0.00	0.00	0.00
ENST00000257621.4	ENSG00000005981.12	582	367.99	0.00	0.00	0.00	0.00
ENST00000325885.5	ENSG00000005981.12	3825	3610.62	1.20	0.01	0.01	19.78
ENST00000428113.5	ENSG00000005981.12	1547	1332.62	1.80	0.06	0.04	80.22
ENST00000353258.7	ENSG00000006007.11	2958	2743.62	588.76	9.48	6.86	16.41
ENST00000563645.1	ENSG00000006007.11	769	554.67	517.22	41.20	29.81	71.29
ENST00000564172.1	ENSG00000006007.11	2238	2023.62	291.38	6.36	4.60	11.01
ENST00000569773.1	ENSG00000006007.11	739	524.69	3.09	0.26	0.19	0.45
ENST00000569899.5	ENSG00000006007.11	1618	1403.62	15.55	0.49	0.35	0.85
ENST00000358607.10	ENSG00000006015.17	839	624.64	1.74	0.12	0.09	1.07
ENST00000450195.6	ENSG00000006015.17	702	487.72	0.00	0.00	0.00	0.00
ENST00000595077.1	ENSG00000006015.17	2465	2250.62	154.69	3.04	2.20	26.42
ENST00000595490.1	ENSG00000006015.17	410	198.31	0.00	0.00	0.00	0.00
ENST00000597371.1	ENSG00000006015.17	1081	866.62	130.95	6.68	4.83	58.08
ENST00000598375.5	ENSG00000006015.17	1792	1577.62	0.00	0.00	0.00	0.00
ENST00000600997.5	ENSG00000006015.17	2275	2060.62	68.42	1.47	1.06	12.76
ENST00000601736.1	ENSG00000006015.17	491	277.65	1.20	0.19	0.14	1.66
ENST00000392386.7	ENSG00000006016.10	1792	1577.62	7.00	0.20	0.14	36.38
ENST00000593286.1	ENSG00000006016.10	514	300.41	0.00	0.00	0.00	0.00
ENST00000594325.1	ENSG00000006016.10	1020	805.62	6.25	0.34	0.25	63.62
ENST00000596360.1	ENSG00000006016.10	413	201.21	0.00	0.00	0.00	0.00
ENST00000597131.1	ENSG00000006016.10	520	306.35	0.00	0.00	0.00	0.00
ENST00000007414.7	ENSG00000006025.11	3640	3425.62	26.49	0.34	0.25	8.77
ENST00000392507.7	ENSG00000006025.11	3349	3134.62	14.13	0.20	0.14	5.11
ENST00000578461.1	ENSG00000006025.11	430	217.73	0.00	0.00	0.00	0.00
ENST00000579728.5	ENSG00000006025.11	4104	3889.62	0.00	0.00	0.00	0.00
ENST00000580140.5	ENSG00000006025.11	1594	1379.62	0.00	0.00	0.00	0.00
ENST00000580226.5	ENSG00000006025.11	854	639.63	12.40	0.86	0.62	21.98
ENST00000580808.1	ENSG00000006025.11	495	281.60	0.00	0.00	0.00	0.00
ENST00000583167.5	ENSG00000006025.11	4497	4282.62	83.42	0.86	0.62	22.09
ENST00000584698.1	ENSG00000006025.11	688	473.74	17.57	1.64	1.19	42.05
ENST00000585051.1	ENSG00000006025.11	614	399.88	0.00	0.00	0.00	0.00
ENST00000613735.4	ENSG00000006025.11	2836	2621.62	0.00	0.00	0.00	0.00
ENST00000261713.8	ENSG00000006042.11	826	611.64	0.00	0.00	0.00	0.00
ENST00000394642.7	ENSG00000006042.11	1683	1468.62	148.32	4.46	3.23	31.15
ENST00000395149.6	ENSG00000006042.11	808	593.65	5.61	0.42	0.30	2.92
ENST00000439138.5	ENSG00000006042.11	896	681.62	65.40	4.24	3.07	29.60
ENST00000578289.5	ENSG00000006042.11	806	591.65	0.00	0.00	0.00	0.00
ENST00000579849.5	ENSG00000006042.11	4434	4219.62	168.74	1.77	1.28	12.34
ENST00000582227.5	ENSG00000006042.11	424	211.89	8.11	1.69	1.22	11.80
ENST00000583120.1	ENSG00000006042.11	504	290.50	10.05	1.53	1.11	10.67
ENST00000583437.2	ENSG00000006042.11	776	561.66	2.78	0.22	0.16	1.53
ENST00000007699.9	ENSG00000006047.12	1590	1375.62	0.00	0.00	0.00	0.00
ENST00000570627.1	ENSG00000006047.12	653	438.79	0.00	0.00	0.00	0.00
ENST00000570720.1	ENSG00000006047.12	606	391.90	8.90	1.00	0.73	77.18
ENST00000571127.1	ENSG00000006047.12	791	576.65	2.00	0.15	0.11	11.76
ENST00000571464.1	ENSG00000006047.12	640	425.82	0.00	0.00	0.00	0.00
ENST00000571485.5	ENSG00000006047.12	4553	4338.62	14.11	0.14	0.10	11.06
ENST00000571834.5	ENSG00000006047.12	2195	1980.62	0.00	0.00	0.00	0.00
ENST00000007735.3	ENSG00000006059.3	1287	1072.62	0.00	0.00	0.00	0.00
ENST00000344686.6	ENSG00000006062.13	4460	4245.62	131.22	1.37	0.99	48.35
ENST00000376926.8	ENSG00000006062.13	4583	4368.62	69.84	0.71	0.51	25.01
ENST00000586644.1	ENSG00000006062.13	570	356.04	2.37	0.29	0.21	10.43
ENST00000592267.1	ENSG00000006062.13	3152	2937.62	30.43	0.46	0.33	16.21
ENST00000617331.1	ENSG00000006062.13	1049	834.62	0.00	0.00	0.00	0.00
ENST00000302539.8	ENSG00000006071.12	4923	4708.62	0.00	0.00	0.00	0.00
ENST00000389817.7	ENSG00000006071.12	4921	4706.62	2.91	0.03	0.02	2.75
ENST00000524561.1	ENSG00000006071.12	708	493.72	3.30	0.29	0.21	29.70
ENST00000525022.1	ENSG00000006071.12	675	460.76	0.00	0.00	0.00	0.00
ENST00000526002.1	ENSG00000006071.12	598	383.93	0.00	0.00	0.00	0.00
ENST00000526037.5	ENSG00000006071.12	612	397.89	0.00	0.00	0.00	0.00
ENST00000526168.5	ENSG00000006071.12	537	323.23	0.00	0.00	0.00	0.00
ENST00000526921.5	ENSG00000006071.12	958	743.62	0.00	0.00	0.00	0.00
ENST00000527905.5	ENSG00000006071.12	4283	4068.62	3.00	0.03	0.02	3.28
ENST00000528202.5	ENSG00000006071.12	549	335.15	2.00	0.26	0.19	26.55
ENST00000528374.1	ENSG00000006071.12	611	396.89	0.00	0.00	0.00	0.00
ENST00000529967.5	ENSG00000006071.12	836	621.64	2.50	0.18	0.13	17.92
ENST00000530147.5	ENSG00000006071.12	547	333.16	0.00	0.00	0.00	0.00
ENST00000531137.1	ENSG00000006071.12	665	450.77	0.00	0.00	0.00	0.00
ENST00000531642.5	ENSG00000006071.12	883	668.63	0.00	0.00	0.00	0.00
ENST00000531891.1	ENSG00000006071.12	440	227.49	0.00	0.00	0.00	0.00
ENST00000531911.1	ENSG00000006071.12	727	512.70	2.28	0.20	0.14	19.80
ENST00000532220.1	ENSG00000006071.12	611	396.89	0.00	0.00	0.00	0.00
ENST00000532728.5	ENSG00000006071.12	2098	1883.62	0.00	0.00	0.00	0.00
ENST00000612903.1	ENSG00000006071.12	183	13.28	0.00	0.00	0.00	0.00
ENST00000635881.1	ENSG00000006071.12	2011	1796.62	0.00	0.00	0.00	0.00
ENST00000005284.3	ENSG00000006116.3	3088	2873.62	0.00	0.00	0.00	0.00
ENST00000005286.8	ENSG00000006118.14	3480	3265.62	23.17	0.31	0.23	4.25
ENST00000453848.6	ENSG00000006118.14	3346	3131.62	0.00	0.00	0.00	0.00
ENST00000534983.5	ENSG00000006118.14	2477	2262.62	31.45	0.61	0.44	8.33
ENST00000535480.1	ENSG00000006118.14	692	477.73	17.28	1.60	1.16	21.69
ENST00000536409.1	ENSG00000006118.14	454	241.20	0.00	0.00	0.00	0.00
ENST00000536928.1	ENSG00000006118.14	582	367.99	0.00	0.00	0.00	0.00
ENST00000537065.1	ENSG00000006118.14	324	117.32	0.00	0.00	0.00	0.00
ENST00000537110.1	ENSG00000006118.14	446	233.36	11.00	2.08	1.51	28.27
ENST00000538090.1	ENSG00000006118.14	591	376.95	0.00	0.00	0.00	0.00
ENST00000540112.1	ENSG00000006118.14	2013	1798.62	29.28	0.72	0.52	9.76
ENST00000540276.1	ENSG00000006118.14	514	300.41	0.00	0.00	0.00	0.00
ENST00000543732.1	ENSG00000006118.14	742	527.68	15.00	1.26	0.91	17.05
ENST00000544065.5	ENSG00000006118.14	990	775.62	0.00	0.00	0.00	0.00
ENST00000544098.1	ENSG00000006118.14	3981	3766.62	66.83	0.78	0.57	10.64
ENST00000587805.1	ENSG00000006125.16	690	475.74	5.52	0.51	0.37	0.78
ENST00000588093.1	ENSG00000006125.16	334	126.43	2.00	0.70	0.51	1.06
ENST00000588116.1	ENSG00000006125.16	779	564.66	0.00	0.00	0.00	0.00
ENST00000589774.5	ENSG00000006125.16	552	338.13	0.00	0.00	0.00	0.00
ENST00000590432.5	ENSG00000006125.16	554	340.12	1.02	0.13	0.10	0.20
ENST00000590538.5	ENSG00000006125.16	568	354.05	0.00	0.00	0.00	0.00
ENST00000591561.5	ENSG00000006125.16	756	541.67	0.00	0.00	0.00	0.00
ENST00000591610.5	ENSG00000006125.16	559	345.09	0.00	0.00	0.00	0.00
ENST00000592167.5	ENSG00000006125.16	461	248.08	0.00	0.00	0.00	0.00
ENST00000593014.3	ENSG00000006125.16	577	363.01	0.00	0.00	0.00	0.00
ENST00000610402.4	ENSG00000006125.16	3204	2989.62	0.00	0.00	0.00	0.00
ENST00000612035.4	ENSG00000006125.16	2161	1946.62	0.00	0.00	0.00	0.00
ENST00000612116.4	ENSG00000006125.16	2266	2051.62	5.74	0.12	0.09	0.19
ENST00000614600.4	ENSG00000006125.16	2285	2070.62	0.00	0.00	0.00	0.00
ENST00000616681.4	ENSG00000006125.16	3267	3052.62	0.00	0.00	0.00	0.00
ENST00000616784.4	ENSG00000006125.16	2542	2327.62	0.00	0.00	0.00	0.00
ENST00000618940.4	ENSG00000006125.16	3415	3200.62	985.60	13.61	9.85	20.56
ENST00000619183.1	ENSG00000006125.16	1595	1380.62	0.00	0.00	0.00	0.00
ENST00000620039.4	ENSG00000006125.16	3428	3213.62	0.00	0.00	0.00	0.00
ENST00000621668.4	ENSG00000006125.16	2055	1840.62	0.00	0.00	0.00	0.00
ENST00000621914.4	ENSG00000006125.16	5702	5487.62	6345.11	51.09	36.97	77.22
ENST00000628168.1	ENSG00000006125.16	192	17.47	0.00	0.00	0.00	0.00
ENST00000319273.9	ENSG00000006128.11	1239	1024.62	0.00	0.00	0.00	0.00
ENST00000346867.4	ENSG00000006128.11	1011	796.62	0.00	0.00	0.00	0.00
ENST00000350485.8	ENSG00000006128.11	975	760.62	0.00	0.00	0.00	0.00
ENST00000491437.1	ENSG00000006128.11	607	392.90	0.00	0.00	0.00	0.00
ENST00000495916.1	ENSG00000006128.11	522	308.34	0.00	0.00	0.00	0.00
ENST00000219069.5	ENSG00000006194.9	3830	3615.62	253.97	3.10	2.25	8.44
ENST00000538765.2	ENSG00000006194.9	1721	1506.62	415.93	12.20	8.83	33.18
ENST00000572748.1	ENSG00000006194.9	759	544.67	0.00	0.00	0.00	0.00
ENST00000573578.1	ENSG00000006194.9	1636	1421.62	86.28	2.68	1.94	7.30
ENST00000574253.1	ENSG00000006194.9	1139	924.62	16.93	0.81	0.59	2.20
ENST00000574674.1	ENSG00000006194.9	691	476.73	4.20	0.39	0.28	1.06
ENST00000575332.1	ENSG00000006194.9	2637	2422.62	815.50	14.87	10.76	40.46
ENST00000575823.1	ENSG00000006194.9	851	636.63	38.97	2.70	1.96	7.36
ENST00000006053.6	ENSG00000006210.6	3321	3106.62	0.00	0.00	0.00	0.00
ENST00000563383.1	ENSG00000006210.6	3313	3098.62	147.00	2.10	1.52	96.71
ENST00000564948.1	ENSG00000006210.6	563	349.07	0.00	0.00	0.00	0.00
ENST00000565912.1	ENSG00000006210.6	5796	5581.62	9.00	0.07	0.05	3.29
ENST00000006658.10	ENSG00000006282.20	2719	2504.62	68.16	1.20	0.87	2.18
ENST00000356488.8	ENSG00000006282.20	2634	2419.62	0.00	0.00	0.00	0.00
ENST00000502911.5	ENSG00000006282.20	879	664.63	0.00	0.00	0.00	0.00
ENST00000503063.5	ENSG00000006282.20	3232	3017.62	676.41	9.90	7.17	17.97
ENST00000503127.5	ENSG00000006282.20	2734	2519.62	214.02	3.75	2.72	6.81
ENST00000504265.5	ENSG00000006282.20	877	662.63	0.00	0.00	0.00	0.00
ENST00000504271.1	ENSG00000006282.20	806	591.65	1.95	0.15	0.11	0.26
ENST00000504334.5	ENSG00000006282.20	3539	3324.62	15.54	0.21	0.15	0.37
ENST00000505085.5	ENSG00000006282.20	628	413.84	0.00	0.00	0.00	0.00
ENST00000505336.1	ENSG00000006282.20	534	320.25	2.10	0.29	0.21	0.53
ENST00000505456.6	ENSG00000006282.20	878	663.63	2.33	0.15	0.11	0.28
ENST00000505559.5	ENSG00000006282.20	1590	1375.62	5.86	0.19	0.14	0.34
ENST00000505656.5	ENSG00000006282.20	975	760.62	3.20	0.19	0.13	0.34
ENST00000508528.1	ENSG00000006282.20	512	298.42	0.00	0.00	0.00	0.00
ENST00000508598.5	ENSG00000006282.20	570	356.04	3.12	0.39	0.28	0.70
ENST00000510917.5	ENSG00000006282.20	453	240.22	0.00	0.00	0.00	0.00
ENST00000511347.5	ENSG00000006282.20	1035	820.62	1.15	0.06	0.04	0.11
ENST00000511605.1	ENSG00000006282.20	559	345.09	1.00	0.13	0.09	0.23
ENST00000511845.5	ENSG00000006282.20	554	340.12	0.00	0.00	0.00	0.00
ENST00000511937.5	ENSG00000006282.20	2669	2454.62	3.35	0.06	0.04	0.11
ENST00000512181.5	ENSG00000006282.20	1456	1241.62	21.18	0.75	0.55	1.37
ENST00000512416.5	ENSG00000006282.20	845	630.63	3.38	0.24	0.17	0.43
ENST00000513618.1	ENSG00000006282.20	629	414.84	11.91	1.27	0.92	2.30
ENST00000515526.5	ENSG00000006282.20	498	284.57	0.00	0.00	0.00	0.00
ENST00000515619.1	ENSG00000006282.20	818	603.64	17.61	1.29	0.93	2.34
ENST00000619622.4	ENSG00000006282.20	2769	2554.62	69.59	1.20	0.87	2.18
ENST00000634597.1	ENSG00000006282.20	2587	2372.62	1810.15	33.71	24.39	61.15
ENST00000635113.1	ENSG00000006282.20	1706	1491.62	0.00	0.00	0.00	0.00
ENST00000352832.9	ENSG00000006283.17	7848	7633.62	0.00	0.00	0.00	0.00
ENST00000354983.8	ENSG00000006283.17	8138	7923.62	0.00	0.00	0.00	0.00
ENST00000358244.9	ENSG00000006283.17	7030	6815.62	0.00	0.00	0.00	0.00
ENST00000359106.9	ENSG00000006283.17	7648	7433.62	0.00	0.00	0.00	0.00
ENST00000360761.8	ENSG00000006283.17	7497	7282.62	0.00	0.00	0.00	0.00
ENST00000416767.8	ENSG00000006283.17	4899	4684.62	3.88	0.04	0.03	28.95
ENST00000429973.6	ENSG00000006283.17	7120	6905.62	0.00	0.00	0.00	0.00
ENST00000442258.6	ENSG00000006283.17	7226	7011.62	0.00	0.00	0.00	0.00
ENST00000502264.5	ENSG00000006283.17	6921	6706.62	0.00	0.00	0.00	0.00
ENST00000503436.5	ENSG00000006283.17	6752	6537.62	0.00	0.00	0.00	0.00
ENST00000503485.5	ENSG00000006283.17	6768	6553.62	0.00	0.00	0.00	0.00
ENST00000503607.5	ENSG00000006283.17	6698	6483.62	0.00	0.00	0.00	0.00
ENST00000504076.5	ENSG00000006283.17	6788	6573.62	0.00	0.00	0.00	0.00
ENST00000505165.5	ENSG00000006283.17	6633	6418.62	0.00	0.00	0.00	0.00
ENST00000506406.5	ENSG00000006283.17	6821	6606.62	0.00	0.00	0.00	0.00
ENST00000506520.1	ENSG00000006283.17	1478	1263.62	0.00	0.00	0.00	0.00
ENST00000507336.5	ENSG00000006283.17	7116	6901.62	0.00	0.00	0.00	0.00
ENST00000507510.6	ENSG00000006283.17	7014	6799.62	0.00	0.00	0.00	0.00
ENST00000507609.5	ENSG00000006283.17	6849	6634.62	0.00	0.00	0.00	0.00
ENST00000507896.5	ENSG00000006283.17	6600	6385.62	0.00	0.00	0.00	0.00
ENST00000510115.5	ENSG00000006283.17	6912	6697.62	0.00	0.00	0.00	0.00
ENST00000510366.5	ENSG00000006283.17	6714	6499.62	0.00	0.00	0.00	0.00
ENST00000511765.5	ENSG00000006283.17	6767	6552.62	0.00	0.00	0.00	0.00
ENST00000511768.5	ENSG00000006283.17	6731	6516.62	0.00	0.00	0.00	0.00
ENST00000512389.5	ENSG00000006283.17	6837	6622.62	0.00	0.00	0.00	0.00
ENST00000513689.6	ENSG00000006283.17	6879	6664.62	0.00	0.00	0.00	0.00
ENST00000513964.5	ENSG00000006283.17	6735	6520.62	0.00	0.00	0.00	0.00
ENST00000514079.5	ENSG00000006283.17	6891	6676.62	0.00	0.00	0.00	0.00
ENST00000514181.5	ENSG00000006283.17	6795	6580.62	0.00	0.00	0.00	0.00
ENST00000514717.5	ENSG00000006283.17	6699	6484.62	0.00	0.00	0.00	0.00
ENST00000515165.5	ENSG00000006283.17	6870	6655.62	0.00	0.00	0.00	0.00
ENST00000515411.5	ENSG00000006283.17	6960	6745.62	0.00	0.00	0.00	0.00
ENST00000515765.5	ENSG00000006283.17	6981	6766.62	0.00	0.00	0.00	0.00
ENST00000570567.1	ENSG00000006283.17	1255	1040.62	2.12	0.09	0.07	71.05
ENST00000326577.8	ENSG00000006327.13	1033	818.62	10.48	0.57	0.41	24.08
ENST00000341627.5	ENSG00000006327.13	881	666.63	4.25	0.28	0.20	12.00
ENST00000571351.1	ENSG00000006327.13	1678	1463.62	0.00	0.00	0.00	0.00
ENST00000573001.5	ENSG00000006327.13	648	433.80	10.08	1.03	0.74	43.73
ENST00000574699.1	ENSG00000006327.13	583	368.98	2.46	0.29	0.21	12.56
ENST00000575124.1	ENSG00000006327.13	1133	918.62	3.73	0.18	0.13	7.63
ENST00000575836.1	ENSG00000006327.13	161	5.49	0.00	0.00	0.00	0.00
ENST00000493273.2	ENSG00000006377.10	1612	1397.62	0.00	0.00	0.00	0.00
ENST00000518156.2	ENSG00000006377.10	2304	2089.62	0.00	0.00	0.00	0.00
ENST00000555308.1	ENSG00000006377.10	666	451.77	0.00	0.00	0.00	0.00
ENST00000381250.8	ENSG00000006432.15	4025	3810.62	0.00	0.00	0.00	0.00
ENST00000553414.5	ENSG00000006432.15	3544	3329.62	0.00	0.00	0.00	0.00
ENST00000554024.1	ENSG00000006432.15	548	334.16	0.00	0.00	0.00	0.00
ENST00000554146.1	ENSG00000006432.15	2982	2767.62	0.00	0.00	0.00	0.00
ENST00000554752.6	ENSG00000006432.15	11169	10954.62	0.00	0.00	0.00	0.00
ENST00000555993.6	ENSG00000006432.15	4449	4234.62	0.00	0.00	0.00	0.00
ENST00000611979.4	ENSG00000006432.15	10497	10282.62	0.00	0.00	0.00	0.00
ENST00000005257.6	ENSG00000006451.7	2880	2665.62	684.97	11.35	8.22	75.22
ENST00000434466.1	ENSG00000006451.7	768	553.67	41.27	3.29	2.38	21.82
ENST00000436179.1	ENSG00000006451.7	882	667.63	6.77	0.45	0.32	2.97
ENST00000466491.1	ENSG00000006451.7	320	113.71	0.00	0.00	0.00	0.00
ENST00000468201.1	ENSG00000006451.7	705	490.72	0.00	0.00	0.00	0.00
ENST00000005260.8	ENSG00000006453.13	3622	3407.62	81.96	1.06	0.77	36.97
ENST00000462558.5	ENSG00000006453.13	1250	1035.62	0.00	0.00	0.00	0.00
ENST00000473569.1	ENSG00000006453.13	639	424.82	0.00	0.00	0.00	0.00
ENST00000479789.1	ENSG00000006453.13	521	307.35	0.00	0.00	0.00	0.00
ENST00000480580.1	ENSG00000006453.13	689	474.74	19.47	1.81	1.31	63.03
ENST00000397560.6	ENSG00000006459.10	9272	9057.62	1410.55	6.88	4.98	53.26
ENST00000472616.1	ENSG00000006459.10	7943	7728.62	34.26	0.20	0.14	1.52
ENST00000478996.1	ENSG00000006459.10	624	409.85	54.20	5.84	4.23	45.22
ENST00000242066.9	ENSG00000006468.13	6348	6133.62	63.03	0.45	0.33	0.35
ENST00000399357.7	ENSG00000006468.13	6096	5881.62	0.00	0.00	0.00	0.00
ENST00000403527.5	ENSG00000006468.13	3363	3148.62	1681.49	23.59	17.07	18.13
ENST00000403685.5	ENSG00000006468.13	1603	1388.62	0.00	0.00	0.00	0.00
ENST00000405192.6	ENSG00000006468.13	4402	4187.62	2246.15	23.70	17.15	18.21
ENST00000405218.6	ENSG00000006468.13	3391	3176.62	9.21	0.13	0.09	0.10
ENST00000405358.8	ENSG00000006468.13	4181	3966.62	224.48	2.50	1.81	1.92
ENST00000420159.6	ENSG00000006468.13	6231	6016.62	0.00	0.00	0.00	0.00
ENST00000421381.5	ENSG00000006468.13	554	340.12	446.00	57.94	41.92	44.52
ENST00000430479.5	ENSG00000006468.13	6740	6525.62	1361.40	9.22	6.67	7.08
ENST00000431887.5	ENSG00000006468.13	580	366.00	0.00	0.00	0.00	0.00
ENST00000433547.1	ENSG00000006468.13	546	332.17	17.73	2.36	1.71	1.81
ENST00000438956.5	ENSG00000006468.13	1141	926.62	0.00	0.00	0.00	0.00
ENST00000443137.5	ENSG00000006468.13	2050	1835.62	0.00	0.00	0.00	0.00
ENST00000443608.5	ENSG00000006468.13	784	569.66	0.00	0.00	0.00	0.00
ENST00000460438.5	ENSG00000006468.13	570	356.04	0.00	0.00	0.00	0.00
ENST00000472931.6	ENSG00000006468.13	1296	1081.62	17.21	0.70	0.51	0.54
ENST00000476355.5	ENSG00000006468.13	846	631.63	56.22	3.93	2.85	3.02
ENST00000476720.6	ENSG00000006468.13	848	633.63	0.00	0.00	0.00	0.00
ENST00000483075.1	ENSG00000006468.13	622	407.86	24.96	2.70	1.96	2.08
ENST00000485475.1	ENSG00000006468.13	550	336.14	0.00	0.00	0.00	0.00
ENST00000493831.1	ENSG00000006468.13	536	322.23	21.11	2.89	2.09	2.22
ENST00000497115.5	ENSG00000006468.13	584	369.98	0.00	0.00	0.00	0.00
ENST00000355413.8	ENSG00000006530.15	3849	3634.62	838.52	10.19	7.38	14.09
ENST00000465241.5	ENSG00000006530.15	988	773.62	90.76	5.18	3.75	7.17
ENST00000473247.5	ENSG00000006530.15	1550	1335.62	1212.18	40.10	29.02	55.45
ENST00000473884.5	ENSG00000006530.15	568	354.05	59.16	7.38	5.34	10.21
ENST00000492693.5	ENSG00000006530.15	1046	831.62	10.06	0.53	0.39	0.74
ENST00000494053.1	ENSG00000006530.15	567	353.05	4.99	0.62	0.45	0.86
ENST00000494688.1	ENSG00000006530.15	951	736.62	69.27	4.15	3.01	5.74
ENST00000495028.5	ENSG00000006530.15	567	353.05	1.29	0.16	0.12	0.22
ENST00000496273.1	ENSG00000006530.15	491	277.65	0.00	0.00	0.00	0.00
ENST00000496784.1	ENSG00000006530.15	921	706.62	63.78	3.99	2.89	5.51
ENST00000629555.2	ENSG00000006530.15	2765	2550.62	0.00	0.00	0.00	0.00
ENST00000342456.10	ENSG00000006534.15	2786	2571.62	147.17	2.53	1.83	49.93
ENST00000527514.1	ENSG00000006534.15	603	388.91	11.73	1.33	0.96	26.31
ENST00000612297.4	ENSG00000006534.15	1231	1016.62	0.00	0.00	0.00	0.00
ENST00000614849.4	ENSG00000006534.15	2280	2065.62	0.00	0.00	0.00	0.00
ENST00000615368.4	ENSG00000006534.15	5884	5669.62	52.66	0.41	0.30	8.10
ENST00000615463.4	ENSG00000006534.15	1300	1085.62	0.00	0.00	0.00	0.00
ENST00000616697.1	ENSG00000006534.15	818	603.64	0.00	0.00	0.00	0.00
ENST00000617288.4	ENSG00000006534.15	2078	1863.62	33.44	0.79	0.57	15.65
ENST00000617449.4	ENSG00000006534.15	709	494.71	0.00	0.00	0.00	0.00
ENST00000619675.4	ENSG00000006534.15	1594	1379.62	0.00	0.00	0.00	0.00
ENST00000371274.8	ENSG00000006555.10	2149	1934.62	0.00	0.00	0.00	0.00
ENST00000371276.8	ENSG00000006555.10	3345	3130.62	0.00	0.00	0.00	0.00
ENST00000448308.2	ENSG00000006555.10	686	471.74	0.00	0.00	0.00	0.00
ENST00000474654.1	ENSG00000006555.10	628	413.84	0.00	0.00	0.00	0.00
ENST00000488771.1	ENSG00000006555.10	2350	2135.62	0.00	0.00	0.00	0.00
ENST00000248550.7	ENSG00000006576.16	4778	4563.62	0.00	0.00	0.00	0.00
ENST00000275575.11	ENSG00000006576.16	4541	4326.62	110.47	1.13	0.82	14.84
ENST00000307305.12	ENSG00000006576.16	4793	4578.62	336.33	3.25	2.35	42.70
ENST00000415251.6	ENSG00000006576.16	1738	1523.62	0.00	0.00	0.00	0.00
ENST00000416283.6	ENSG00000006576.16	5198	4983.62	11.58	0.10	0.07	1.35
ENST00000422959.6	ENSG00000006576.16	3525	3310.62	0.00	0.00	0.00	0.00
ENST00000424760.5	ENSG00000006576.16	1977	1762.62	46.50	1.17	0.84	15.33
ENST00000450574.5	ENSG00000006576.16	2516	2301.62	4.29	0.08	0.06	1.08
ENST00000454592.5	ENSG00000006576.16	1563	1348.62	19.12	0.63	0.45	8.24
ENST00000468351.1	ENSG00000006576.16	305	100.35	1.79	0.79	0.57	10.40
ENST00000470215.1	ENSG00000006576.16	606	391.90	1.81	0.20	0.15	2.68
ENST00000479515.1	ENSG00000006576.16	2467	2252.62	13.11	0.26	0.19	3.38
ENST00000005180.8	ENSG00000006606.8	526	312.31	2.00	0.28	0.20	100.00
ENST00000394905.2	ENSG00000006606.8	703	488.72	0.00	0.00	0.00	0.00
ENST00000264042.7	ENSG00000006607.13	4051	3836.62	577.95	6.66	4.82	5.27
ENST00000373287.8	ENSG00000006607.13	2580	2365.62	945.43	17.66	12.78	13.98
ENST00000412332.1	ENSG00000006607.13	550	336.14	1.02	0.13	0.10	0.11
ENST00000413432.2	ENSG00000006607.13	6065	5850.62	3631.29	27.42	19.84	21.70
ENST00000418082.1	ENSG00000006607.13	456	243.17	0.00	0.00	0.00	0.00
ENST00000422951.1	ENSG00000006607.13	578	364.00	45.55	5.53	4.00	4.38
ENST00000444371.1	ENSG00000006607.13	587	372.97	51.15	6.06	4.38	4.80
ENST00000445489.1	ENSG00000006607.13	538	324.22	0.00	0.00	0.00	0.00
ENST00000464142.5	ENSG00000006607.13	442	229.45	0.00	0.00	0.00	0.00
ENST00000467260.1	ENSG00000006607.13	471	257.92	0.00	0.00	0.00	0.00
ENST00000470617.1	ENSG00000006607.13	3273	3058.62	839.40	12.13	8.77	9.60
ENST00000471447.5	ENSG00000006607.13	580	366.00	10.29	1.24	0.90	0.98
ENST00000473082.5	ENSG00000006607.13	397	185.77	1.43	0.34	0.25	0.27
ENST00000473510.1	ENSG00000006607.13	272	72.26	12.91	7.90	5.71	6.25
ENST00000476799.1	ENSG00000006607.13	702	487.72	26.93	2.44	1.77	1.93
ENST00000478489.5	ENSG00000006607.13	617	402.87	1.07	0.12	0.09	0.09
ENST00000479427.5	ENSG00000006607.13	839	624.64	25.76	1.82	1.32	1.44
ENST00000485051.1	ENSG00000006607.13	575	361.02	194.47	23.80	17.22	18.84
ENST00000486736.5	ENSG00000006607.13	578	364.00	30.23	3.67	2.66	2.90
ENST00000491425.1	ENSG00000006607.13	484	270.73	1.39	0.23	0.16	0.18
ENST00000492868.1	ENSG00000006607.13	556	342.11	0.00	0.00	0.00	0.00
ENST00000496470.1	ENSG00000006607.13	582	367.99	51.61	6.20	4.48	4.90
ENST00000627550.2	ENSG00000006607.13	2122	1907.62	130.21	3.02	2.18	2.39
ENST00000005226.11	ENSG00000006611.15	2700	2485.62	0.00	0.00	0.00	0.00
ENST00000318024.8	ENSG00000006611.15	2237	2022.62	0.00	0.00	0.00	0.00
ENST00000526181.1	ENSG00000006611.15	1040	825.62	0.00	0.00	0.00	0.00
ENST00000526313.5	ENSG00000006611.15	2149	1934.62	0.00	0.00	0.00	0.00
ENST00000527020.5	ENSG00000006611.15	2159	1944.62	0.00	0.00	0.00	0.00
ENST00000527551.1	ENSG00000006611.15	371	160.94	0.00	0.00	0.00	0.00
ENST00000527720.5	ENSG00000006611.15	2278	2063.62	0.00	0.00	0.00	0.00
ENST00000529563.5	ENSG00000006611.15	942	727.62	1.00	0.06	0.04	100.00
ENST00000530700.1	ENSG00000006611.15	403	191.55	0.00	0.00	0.00	0.00
ENST00000534556.1	ENSG00000006611.15	244	50.36	0.00	0.00	0.00	0.00
ENST00000624811.1	ENSG00000006611.15	1194	979.62	0.00	0.00	0.00	0.00
ENST00000005374.10	ENSG00000006625.17	1032	817.62	2.64	0.14	0.10	0.14
ENST00000275428.8	ENSG00000006625.17	1173	958.62	1114.69	51.38	37.18	51.97
ENST00000409144.5	ENSG00000006625.17	836	621.64	9.47	0.67	0.49	0.68
ENST00000409390.5	ENSG00000006625.17	767	552.67	0.00	0.00	0.00	0.00
ENST00000409436.2	ENSG00000006625.17	954	739.62	222.60	13.30	9.62	13.45
ENST00000426081.5	ENSG00000006625.17	889	674.63	0.00	0.00	0.00	0.00
ENST00000440082.5	ENSG00000006625.17	1012	797.62	582.56	32.27	23.35	32.64
ENST00000447901.1	ENSG00000006625.17	784	569.66	14.14	1.10	0.79	1.11
ENST00000265728.5	ENSG00000006634.7	3907	3692.62	7.49	0.09	0.06	0.25
ENST00000413643.5	ENSG00000006634.7	2694	2479.62	24.67	0.44	0.32	1.23
ENST00000430279.5	ENSG00000006634.7	1274	1059.62	197.93	8.25	5.97	23.15
ENST00000431138.5	ENSG00000006634.7	2342	2127.62	558.49	11.60	8.39	32.53
ENST00000486925.1	ENSG00000006634.7	574	360.02	19.78	2.43	1.76	6.81
ENST00000495067.1	ENSG00000006634.7	797	582.65	8.56	0.65	0.47	1.82
ENST00000498144.5	ENSG00000006634.7	576	362.01	94.17	11.49	8.32	32.24
ENST00000498726.1	ENSG00000006634.7	552	338.13	5.37	0.70	0.51	1.97
ENST00000375190.8	ENSG00000006638.11	2608	2393.62	23.00	0.42	0.31	100.00
ENST00000411851.3	ENSG00000006638.11	1494	1279.62	0.00	0.00	0.00	0.00
ENST00000587717.1	ENSG00000006638.11	470	256.93	0.00	0.00	0.00	0.00
ENST00000589966.1	ENSG00000006638.11	1814	1599.62	0.00	0.00	0.00	0.00
ENST00000005558.8	ENSG00000006652.13	1834	1619.62	550.72	15.02	10.87	22.60
ENST00000403825.7	ENSG00000006652.13	2290	2075.62	586.53	12.48	9.03	18.78
ENST00000417662.1	ENSG00000006652.13	429	216.76	0.00	0.00	0.00	0.00
ENST00000421296.1	ENSG00000006652.13	1034	819.62	190.17	10.25	7.42	15.42
ENST00000429071.5	ENSG00000006652.13	1938	1723.62	25.01	0.64	0.46	0.96
ENST00000432734.1	ENSG00000006652.13	574	360.02	0.00	0.00	0.00	0.00
ENST00000440625.5	ENSG00000006652.13	891	676.62	24.46	1.60	1.16	2.40
ENST00000443101.6	ENSG00000006652.13	440	227.49	0.00	0.00	0.00	0.00
ENST00000445335.1	ENSG00000006652.13	570	356.04	0.00	0.00	0.00	0.00
ENST00000462155.2	ENSG00000006652.13	437	224.56	0.00	0.00	0.00	0.00
ENST00000466459.5	ENSG00000006652.13	555	341.11	0.00	0.00	0.00	0.00
ENST00000470441.1	ENSG00000006652.13	664	449.77	247.17	24.28	17.57	36.53
ENST00000476927.5	ENSG00000006652.13	486	272.71	0.00	0.00	0.00	0.00
ENST00000486688.1	ENSG00000006652.13	567	353.05	0.00	0.00	0.00	0.00
ENST00000489994.5	ENSG00000006652.13	1721	1506.62	49.17	1.44	1.04	2.17
ENST00000535603.5	ENSG00000006652.13	3397	3182.62	53.78	0.75	0.54	1.12
ENST00000621379.4	ENSG00000006652.13	3232	3017.62	0.00	0.00	0.00	0.00
ENST00000360675.7	ENSG00000006659.12	773	558.66	0.00	0.00	0.00	0.00
ENST00000392052.7	ENSG00000006659.12	774	559.66	0.00	0.00	0.00	0.00
ENST00000601802.1	ENSG00000006659.12	469	255.95	0.00	0.00	0.00	0.00
ENST00000261643.7	ENSG00000006695.10	2873	2658.62	87.53	1.45	1.05	52.11
ENST00000429152.6	ENSG00000006695.10	875	660.63	0.00	0.00	0.00	0.00
ENST00000580561.1	ENSG00000006695.10	1384	1169.62	0.00	0.00	0.00	0.00
ENST00000581931.5	ENSG00000006695.10	1509	1294.62	39.16	1.34	0.97	47.89
ENST00000265755.7	ENSG00000006704.10	3430	3215.62	49.80	0.68	0.50	12.95
ENST00000424337.6	ENSG00000006704.10	3077	2862.62	237.10	3.66	2.65	69.23
ENST00000455841.6	ENSG00000006704.10	3315	3100.62	11.66	0.17	0.12	3.14
ENST00000470715.1	ENSG00000006704.10	824	609.64	0.00	0.00	0.00	0.00
ENST00000476977.5	ENSG00000006704.10	5868	5653.62	36.93	0.29	0.21	5.46
ENST00000486086.1	ENSG00000006704.10	440	227.49	2.51	0.49	0.35	9.22
ENST00000489094.1	ENSG00000006704.10	2274	2059.62	0.00	0.00	0.00	0.00
ENST00000221265.7	ENSG00000006712.14	2066	1851.62	620.22	14.80	10.71	79.95
ENST00000416728.3	ENSG00000006712.14	1383	1168.62	0.00	0.00	0.00	0.00
ENST00000595379.1	ENSG00000006712.14	281	79.71	2.11	1.17	0.84	6.30
ENST00000595564.5	ENSG00000006712.14	1810	1595.62	0.00	0.00	0.00	0.00
ENST00000595797.5	ENSG00000006712.14	760	545.67	12.14	0.98	0.71	5.31
ENST00000597365.1	ENSG00000006712.14	606	391.90	3.45	0.39	0.28	2.10
ENST00000598127.1	ENSG00000006712.14	558	344.10	0.00	0.00	0.00	0.00
ENST00000598594.1	ENSG00000006712.14	280	78.88	2.09	1.17	0.85	6.33
ENST00000265745.13	ENSG00000006715.15	769	554.67	0.00	0.00	0.00	0.00
ENST00000310301.8	ENSG00000006715.15	5903	5688.62	997.93	7.75	5.61	10.87
ENST00000395969.6	ENSG00000006715.15	3181	2966.62	1009.22	15.03	10.88	21.07
ENST00000413141.5	ENSG00000006715.15	575	361.02	0.00	0.00	0.00	0.00
ENST00000414632.5	ENSG00000006715.15	548	334.16	0.00	0.00	0.00	0.00
ENST00000418457.6	ENSG00000006715.15	532	318.26	0.00	0.00	0.00	0.00
ENST00000439468.1	ENSG00000006715.15	354	144.94	6.84	2.09	1.51	2.92
ENST00000448833.5	ENSG00000006715.15	711	496.71	18.21	1.62	1.17	2.27
ENST00000457055.1	ENSG00000006715.15	465	252.01	0.00	0.00	0.00	0.00
ENST00000462429.1	ENSG00000006715.15	347	138.42	4.01	1.28	0.93	1.79
ENST00000466017.1	ENSG00000006715.15	591	376.95	293.46	34.40	24.89	48.22
ENST00000482217.1	ENSG00000006715.15	951	736.62	77.36	4.64	3.36	6.50
ENST00000485955.1	ENSG00000006715.15	571	357.03	0.00	0.00	0.00	0.00
ENST00000490924.1	ENSG00000006715.15	496	282.59	28.98	4.53	3.28	6.35
ENST00000262444.13	ENSG00000006740.16	3001	2786.62	0.00	0.00	0.00	0.00
ENST00000340825.7	ENSG00000006740.16	4211	3996.62	0.00	0.00	0.00	0.00
ENST00000379672.9	ENSG00000006740.16	4228	4013.62	0.00	0.00	0.00	0.00
ENST00000538915.2	ENSG00000006740.16	666	451.77	1.00	0.10	0.07	38.66
ENST00000544416.6	ENSG00000006740.16	2533	2318.62	0.00	0.00	0.00	0.00
ENST00000578087.1	ENSG00000006740.16	559	345.09	0.00	0.00	0.00	0.00
ENST00000578442.1	ENSG00000006740.16	1119	904.62	0.00	0.00	0.00	0.00
ENST00000580768.5	ENSG00000006740.16	4143	3928.62	11.00	0.12	0.09	48.90
ENST00000581437.1	ENSG00000006740.16	629	414.84	0.00	0.00	0.00	0.00
ENST00000583608.1	ENSG00000006740.16	730	515.69	0.00	0.00	0.00	0.00
ENST00000584974.1	ENSG00000006740.16	4428	4213.62	3.00	0.03	0.02	12.44
ENST00000616670.4	ENSG00000006740.16	884	669.63	0.00	0.00	0.00	0.00
ENST00000338034.8	ENSG00000006744.18	3148	2933.62	39.14	0.59	0.43	2.15
ENST00000395962.6	ENSG00000006744.18	2924	2709.62	3.53	0.06	0.04	0.21
ENST00000426905.7	ENSG00000006744.18	2671	2456.62	77.07	1.39	1.00	5.06
ENST00000446899.5	ENSG00000006744.18	858	643.63	38.03	2.61	1.89	9.52
ENST00000465825.5	ENSG00000006744.18	2793	2578.62	30.64	0.52	0.38	1.91
ENST00000476042.1	ENSG00000006744.18	428	215.78	0.00	0.00	0.00	0.00
ENST00000480891.5	ENSG00000006744.18	2737	2522.62	19.99	0.35	0.25	1.28
ENST00000484122.5	ENSG00000006744.18	3738	3523.62	49.71	0.62	0.45	2.27
ENST00000487229.6	ENSG00000006744.18	2452	2237.62	44.69	0.88	0.64	3.22
ENST00000491478.5	ENSG00000006744.18	758	543.67	19.09	1.55	1.12	5.66
ENST00000492559.5	ENSG00000006744.18	615	400.88	0.00	0.00	0.00	0.00
ENST00000578071.1	ENSG00000006744.18	579	365.00	0.00	0.00	0.00	0.00
ENST00000578104.1	ENSG00000006744.18	664	449.77	32.95	3.24	2.34	11.81
ENST00000578991.5	ENSG00000006744.18	550	336.14	13.03	1.71	1.24	6.25
ENST00000580504.5	ENSG00000006744.18	579	365.00	1.44	0.17	0.13	0.63
ENST00000581499.6	ENSG00000006744.18	581	366.99	0.00	0.00	0.00	0.00
ENST00000583371.5	ENSG00000006744.18	479	265.80	0.00	0.00	0.00	0.00
ENST00000584650.5	ENSG00000006744.18	2087	1872.62	38.58	0.91	0.66	3.32
ENST00000609101.5	ENSG00000006744.18	866	651.63	42.78	2.90	2.10	10.58
ENST00000609345.1	ENSG00000006744.18	849	634.63	142.31	9.91	7.17	36.13
ENST00000609757.5	ENSG00000006744.18	588	373.96	0.00	0.00	0.00	0.00
ENST00000297029.9	ENSG00000006747.14	9713	9498.62	2.68	0.01	0.01	3.40
ENST00000341757.9	ENSG00000006747.14	2569	2354.62	0.00	0.00	0.00	0.00
ENST00000417018.1	ENSG00000006747.14	549	335.15	0.00	0.00	0.00	0.00
ENST00000436854.1	ENSG00000006747.14	570	356.04	0.00	0.00	0.00	0.00
ENST00000473722.5	ENSG00000006747.14	656	441.79	2.38	0.24	0.17	64.84
ENST00000476649.1	ENSG00000006747.14	969	754.62	0.00	0.00	0.00	0.00
ENST00000486980.5	ENSG00000006747.14	558	344.10	0.00	0.00	0.00	0.00
ENST00000518849.1	ENSG00000006747.14	536	322.23	0.53	0.07	0.05	19.89
ENST00000519209.5	ENSG00000006747.14	2660	2445.62	2.41	0.04	0.03	11.86
ENST00000523729.5	ENSG00000006747.14	585	370.98	0.00	0.00	0.00	0.00
ENST00000217890.10	ENSG00000006756.15	2160	1945.62	67.47	1.53	1.11	13.59
ENST00000381154.5	ENSG00000006756.15	5159	4944.62	1006.45	8.99	6.51	79.75
ENST00000458014.1	ENSG00000006756.15	580	366.00	0.00	0.00	0.00	0.00
ENST00000481340.1	ENSG00000006756.15	352	143.08	0.00	0.00	0.00	0.00
ENST00000494870.5	ENSG00000006756.15	663	448.78	6.33	0.62	0.45	5.53
ENST00000495294.1	ENSG00000006756.15	2032	1817.62	5.28	0.13	0.09	1.14
ENST00000559324.1	ENSG00000006756.15	567	353.05	0.00	0.00	0.00	0.00
ENST00000381042.8	ENSG00000006757.11	3372	3157.62	101.88	1.43	1.03	14.43
ENST00000442940.1	ENSG00000006757.11	652	437.79	47.38	4.78	3.46	48.42
ENST00000444736.5	ENSG00000006757.11	2752	2537.62	210.74	3.67	2.66	37.15
ENST00000537427.5	ENSG00000006757.11	2559	2344.62	0.00	0.00	0.00	0.00
ENST00000252172.8	ENSG00000006788.12	5992	5777.62	0.00	0.00	0.00	0.00
ENST00000418404.7	ENSG00000006788.12	6296	6081.62	0.00	0.00	0.00	0.00
ENST00000621918.1	ENSG00000006788.12	5916	5701.62	2.00	0.02	0.01	100.00
ENST00000357103.4	ENSG00000006831.9	4018	3803.62	941.92	10.94	7.92	83.89
ENST00000535774.1	ENSG00000006831.9	488	274.68	1.49	0.24	0.17	1.84
ENST00000537190.1	ENSG00000006831.9	569	355.04	6.00	0.75	0.54	5.72
ENST00000537545.1	ENSG00000006831.9	484	270.73	0.00	0.00	0.00	0.00
ENST00000540974.1	ENSG00000006831.9	480	266.79	0.00	0.00	0.00	0.00
ENST00000543456.1	ENSG00000006831.9	434	221.63	0.00	0.00	0.00	0.00
ENST00000544470.1	ENSG00000006831.9	793	578.65	14.59	1.11	0.81	8.54
ENST00000265334.8	ENSG00000006837.11	2130	1915.62	10.95	0.25	0.18	10.62
ENST00000518990.5	ENSG00000006837.11	466	252.99	0.00	0.00	0.00	0.00
ENST00000519312.5	ENSG00000006837.11	1198	983.62	12.87	0.58	0.42	24.30
ENST00000520592.1	ENSG00000006837.11	652	437.79	12.42	1.25	0.91	52.68
ENST00000520693.5	ENSG00000006837.11	1417	1202.62	8.03	0.30	0.21	12.40
ENST00000521118.5	ENSG00000006837.11	2160	1945.62	0.00	0.00	0.00	0.00
ENST00000521755.1	ENSG00000006837.11	586	371.97	0.00	0.00	0.00	0.00
ENST00000522501.1	ENSG00000006837.11	432	219.68	0.00	0.00	0.00	0.00
ENST00000523054.5	ENSG00000006837.11	1775	1560.62	0.00	0.00	0.00	0.00
ENST00000523832.1	ENSG00000006837.11	1501	1286.62	0.00	0.00	0.00	0.00
ENST00000005756.4	ENSG00000007001.12	2224	2009.62	0.00	0.00	0.00	0.00
ENST00000460456.1	ENSG00000007001.12	1003	788.62	8.60	0.48	0.35	84.62
ENST00000489438.1	ENSG00000007001.12	901	686.62	0.00	0.00	0.00	0.00
ENST00000605860.5	ENSG00000007001.12	2435	2220.62	4.40	0.09	0.06	15.38
ENST00000005995.7	ENSG00000007038.10	1101	886.62	0.00	0.00	0.00	0.00
ENST00000450020.7	ENSG00000007038.10	1106	891.62	0.00	0.00	0.00	0.00
ENST00000570594.5	ENSG00000007038.10	809	594.65	0.00	0.00	0.00	0.00
ENST00000570629.5	ENSG00000007038.10	626	411.85	0.00	0.00	0.00	0.00
ENST00000571141.1	ENSG00000007038.10	484	270.73	0.00	0.00	0.00	0.00
ENST00000574265.1	ENSG00000007038.10	860	645.63	0.00	0.00	0.00	0.00
ENST00000574813.5	ENSG00000007038.10	873	658.63	0.00	0.00	0.00	0.00
ENST00000575199.1	ENSG00000007038.10	679	464.75	0.00	0.00	0.00	0.00
ENST00000575739.1	ENSG00000007038.10	378	167.59	0.00	0.00	0.00	0.00
ENST00000577043.1	ENSG00000007038.10	814	599.64	0.00	0.00	0.00	0.00
ENST00000262891.8	ENSG00000007047.14	3573	3358.62	640.57	8.43	6.10	43.23
ENST00000300843.8	ENSG00000007047.14	5209	4994.62	23.71	0.21	0.15	1.08
ENST00000587566.5	ENSG00000007047.14	553	339.13	0.00	0.00	0.00	0.00
ENST00000588533.5	ENSG00000007047.14	625	410.85	29.48	3.17	2.29	16.26
ENST00000588621.5	ENSG00000007047.14	2024	1809.62	136.07	3.32	2.40	17.04
ENST00000590897.1	ENSG00000007047.14	717	502.71	7.55	0.66	0.48	3.40
ENST00000590909.1	ENSG00000007047.14	594	379.94	16.62	1.93	1.40	9.92
ENST00000592207.5	ENSG00000007047.14	789	574.66	23.00	1.77	1.28	9.07
ENST00000592762.5	ENSG00000007047.14	683	468.75	0.00	0.00	0.00	0.00
ENST00000620044.4	ENSG00000007047.14	2105	1890.62	0.00	0.00	0.00	0.00
ENST00000622871.1	ENSG00000007047.14	1147	932.62	0.00	0.00	0.00	0.00
ENST00000447510.6	ENSG00000007062.11	3977	3762.62	0.00	0.00	0.00	0.00
ENST00000502501.1	ENSG00000007062.11	568	354.05	0.00	0.00	0.00	0.00
ENST00000502943.1	ENSG00000007062.11	760	545.67	3.31	0.27	0.19	41.45
ENST00000503884.5	ENSG00000007062.11	622	407.86	0.00	0.00	0.00	0.00
ENST00000504842.5	ENSG00000007062.11	507	293.47	0.00	0.00	0.00	0.00
ENST00000505450.5	ENSG00000007062.11	4349	4134.62	0.00	0.00	0.00	0.00
ENST00000508167.5	ENSG00000007062.11	4014	3799.62	18.54	0.22	0.16	33.33
ENST00000508322.1	ENSG00000007062.11	551	337.14	0.14	0.02	0.01	2.86
ENST00000508940.1	ENSG00000007062.11	567	353.05	0.00	0.00	0.00	0.00
ENST00000510224.5	ENSG00000007062.11	4006	3791.62	0.00	0.00	0.00	0.00
ENST00000511153.5	ENSG00000007062.11	1595	1380.62	3.01	0.10	0.07	14.89
ENST00000511270.1	ENSG00000007062.11	291	88.19	0.00	0.00	0.00	0.00
ENST00000512304.2	ENSG00000007062.11	540	326.21	0.00	0.00	0.00	0.00
ENST00000513108.1	ENSG00000007062.11	565	351.06	0.00	0.00	0.00	0.00
ENST00000513448.5	ENSG00000007062.11	2042	1827.62	2.00	0.05	0.03	7.48
ENST00000513946.1	ENSG00000007062.11	581	366.99	0.00	0.00	0.00	0.00
ENST00000514693.5	ENSG00000007062.11	530	316.28	0.00	0.00	0.00	0.00
ENST00000514967.5	ENSG00000007062.11	568	354.05	0.00	0.00	0.00	0.00
ENST00000539194.5	ENSG00000007062.11	3884	3669.62	0.00	0.00	0.00	0.00
ENST00000540805.5	ENSG00000007062.11	3908	3693.62	0.00	0.00	0.00	0.00
ENST00000445755.6	ENSG00000007080.10	938	723.62	42.10	2.57	1.86	79.97
ENST00000596123.1	ENSG00000007080.10	580	366.00	1.71	0.21	0.15	6.43
ENST00000597436.5	ENSG00000007080.10	1055	840.62	6.19	0.33	0.24	10.12
ENST00000602080.1	ENSG00000007080.10	609	394.89	1.00	0.11	0.08	3.48
ENST00000187608.13	ENSG00000007129.17	1300	1085.62	0.00	0.00	0.00	0.00
ENST00000401445.3	ENSG00000007129.17	1008	793.62	2.00	0.11	0.08	100.00
ENST00000407170.6	ENSG00000007129.17	1691	1476.62	0.00	0.00	0.00	0.00
ENST00000457737.5	ENSG00000007129.17	1435	1220.62	0.00	0.00	0.00	0.00
ENST00000482870.6	ENSG00000007129.17	1534	1319.62	0.00	0.00	0.00	0.00
ENST00000618577.4	ENSG00000007129.17	451	238.26	0.00	0.00	0.00	0.00
ENST00000632983.1	ENSG00000007129.17	710	495.71	0.00	0.00	0.00	0.00
ENST00000397193.7	ENSG00000007168.12	1277	1062.62	820.94	34.13	24.70	30.27
ENST00000397195.9	ENSG00000007168.12	5497	5282.62	2929.79	24.50	17.73	21.73
ENST00000570400.1	ENSG00000007168.12	661	446.78	2.31	0.23	0.17	0.20
ENST00000571289.1	ENSG00000007168.12	589	374.96	12.66	1.49	1.08	1.32
ENST00000571495.1	ENSG00000007168.12	1503	1288.62	186.67	6.40	4.63	5.68
ENST00000572915.6	ENSG00000007168.12	1361	1146.62	0.00	0.00	0.00	0.00
ENST00000574213.1	ENSG00000007168.12	634	419.83	0.00	0.00	0.00	0.00
ENST00000574468.1	ENSG00000007168.12	1021	806.62	0.00	0.00	0.00	0.00
ENST00000574816.5	ENSG00000007168.12	662	447.78	39.10	3.86	2.79	3.42
ENST00000575477.5	ENSG00000007168.12	694	479.73	2.07	0.19	0.14	0.17
ENST00000576586.5	ENSG00000007168.12	557	343.10	0.00	0.00	0.00	0.00
ENST00000609078.1	ENSG00000007168.12	570	356.04	220.18	27.32	19.77	24.23
ENST00000610190.1	ENSG00000007168.12	650	435.80	144.28	14.63	10.58	12.97
ENST00000313735.10	ENSG00000007171.16	4176	3961.62	0.00	0.00	0.00	0.00
ENST00000621962.1	ENSG00000007171.16	3345	3130.62	10.00	0.14	0.10	100.00
ENST00000262442.8	ENSG00000007174.17	13750	13535.62	168.14	0.55	0.40	3.19
ENST00000396001.6	ENSG00000007174.17	3145	2930.62	633.28	9.55	6.91	55.46
ENST00000454412.6	ENSG00000007174.17	13452	13237.62	0.00	0.00	0.00	0.00
ENST00000578834.1	ENSG00000007174.17	542	328.19	0.00	0.00	0.00	0.00
ENST00000579406.1	ENSG00000007174.17	1906	1691.62	0.00	0.00	0.00	0.00
ENST00000579602.1	ENSG00000007174.17	429	216.76	0.00	0.00	0.00	0.00
ENST00000579703.1	ENSG00000007174.17	854	639.63	20.85	1.44	1.04	8.36
ENST00000579813.1	ENSG00000007174.17	313	107.44	0.00	0.00	0.00	0.00
ENST00000579828.5	ENSG00000007174.17	1986	1771.62	42.14	1.05	0.76	6.10
ENST00000580255.1	ENSG00000007174.17	546	332.17	24.27	3.23	2.34	18.75
ENST00000581682.1	ENSG00000007174.17	1460	1245.62	13.78	0.49	0.35	2.84
ENST00000583192.1	ENSG00000007174.17	712	497.71	2.00	0.18	0.13	1.03
ENST00000584663.1	ENSG00000007174.17	541	327.20	0.00	0.00	0.00	0.00
ENST00000585197.1	ENSG00000007174.17	610	395.89	3.63	0.40	0.29	2.35
ENST00000608377.5	ENSG00000007174.17	3147	2932.62	21.84	0.33	0.24	1.91
ENST00000389003.7	ENSG00000007202.14	6852	6637.62	266.02	1.77	1.28	2.92
ENST00000528896.6	ENSG00000007202.14	7407	7192.62	415.34	2.55	1.85	4.20
ENST00000544884.5	ENSG00000007202.14	6856	6641.62	2203.89	14.66	10.61	24.15
ENST00000577261.1	ENSG00000007202.14	862	647.63	16.76	1.14	0.83	1.88
ENST00000577417.5	ENSG00000007202.14	1839	1624.62	200.79	5.46	3.95	9.00
ENST00000577580.1	ENSG00000007202.14	581	366.99	6.35	0.76	0.55	1.26
ENST00000579253.1	ENSG00000007202.14	446	233.36	9.01	1.71	1.23	2.81
ENST00000579924.6	ENSG00000007202.14	477	263.83	0.00	0.00	0.00	0.00
ENST00000580395.1	ENSG00000007202.14	577	363.01	31.69	3.86	2.79	6.35
ENST00000580882.5	ENSG00000007202.14	1582	1367.62	40.09	1.30	0.94	2.13
ENST00000581064.1	ENSG00000007202.14	555	341.11	27.56	3.57	2.58	5.88
ENST00000581267.1	ENSG00000007202.14	449	236.30	0.00	0.00	0.00	0.00
ENST00000582417.1	ENSG00000007202.14	574	360.02	173.77	21.32	15.43	35.13
ENST00000582901.1	ENSG00000007202.14	509	295.45	7.85	1.17	0.85	1.94
ENST00000583403.5	ENSG00000007202.14	1271	1056.62	0.00	0.00	0.00	0.00
ENST00000583860.1	ENSG00000007202.14	432	219.68	7.05	1.42	1.03	2.34
ENST00000314669.9	ENSG00000007216.14	2711	2496.62	0.00	0.00	0.00	0.00
ENST00000444914.7	ENSG00000007216.14	2855	2640.62	0.00	0.00	0.00	0.00
ENST00000459818.2	ENSG00000007216.14	2466	2251.62	0.00	0.00	0.00	0.00
ENST00000541739.6	ENSG00000007216.14	1230	1015.62	0.00	0.00	0.00	0.00
ENST00000545060.2	ENSG00000007216.14	1276	1061.62	0.00	0.00	0.00	0.00
ENST00000577903.5	ENSG00000007216.14	2217	2002.62	0.00	0.00	0.00	0.00
ENST00000579281.5	ENSG00000007216.14	2320	2105.62	0.00	0.00	0.00	0.00
ENST00000323816.8	ENSG00000007237.18	8033	7818.62	0.00	0.00	0.00	0.00
ENST00000396115.6	ENSG00000007237.18	929	714.62	0.00	0.00	0.00	0.00
ENST00000432992.6	ENSG00000007237.18	4970	4755.62	0.00	0.00	0.00	0.00
ENST00000437099.6	ENSG00000007237.18	8003	7788.62	5899.03	33.46	24.22	76.55
ENST00000542249.5	ENSG00000007237.18	1799	1584.62	0.00	0.00	0.00	0.00
ENST00000578456.1	ENSG00000007237.18	831	616.64	5.54	0.40	0.29	0.91
ENST00000578599.5	ENSG00000007237.18	556	342.11	0.00	0.00	0.00	0.00
ENST00000578655.1	ENSG00000007237.18	603	388.91	15.46	1.76	1.27	4.02
ENST00000579140.5	ENSG00000007237.18	474	260.87	0.00	0.00	0.00	0.00
ENST00000579158.5	ENSG00000007237.18	1528	1313.62	9.68	0.33	0.24	0.75
ENST00000580043.1	ENSG00000007237.18	544	330.18	3.01	0.40	0.29	0.92
ENST00000580811.5	ENSG00000007237.18	567	353.05	0.00	0.00	0.00	0.00
ENST00000580865.5	ENSG00000007237.18	2417	2202.62	19.88	0.40	0.29	0.91
ENST00000581112.5	ENSG00000007237.18	554	340.12	0.00	0.00	0.00	0.00
ENST00000581871.5	ENSG00000007237.18	538	324.22	0.00	0.00	0.00	0.00
ENST00000583882.5	ENSG00000007237.18	553	339.13	5.05	0.66	0.48	1.51
ENST00000584146.6	ENSG00000007237.18	732	517.69	0.00	0.00	0.00	0.00
ENST00000584389.5	ENSG00000007237.18	554	340.12	0.00	0.00	0.00	0.00
ENST00000585266.5	ENSG00000007237.18	3535	3320.62	474.35	6.31	4.57	14.44
ENST00000006275.8	ENSG00000007255.10	805	590.65	6.81	0.51	0.37	18.10
ENST00000585934.1	ENSG00000007255.10	758	543.67	19.01	1.54	1.12	54.87
ENST00000587818.1	ENSG00000007255.10	433	220.66	1.78	0.36	0.26	12.69
ENST00000588062.5	ENSG00000007255.10	695	480.73	4.39	0.40	0.29	14.34
ENST00000592647.1	ENSG00000007255.10	514	300.41	0.00	0.00	0.00	0.00
ENST00000310132.10	ENSG00000007264.14	2133	1918.62	0.00	0.00	0.00	0.00
ENST00000395040.6	ENSG00000007264.14	1907	1692.62	0.00	0.00	0.00	0.00
ENST00000395045.6	ENSG00000007264.14	2073	1858.62	0.00	0.00	0.00	0.00
ENST00000585778.5	ENSG00000007264.14	1994	1779.62	0.00	0.00	0.00	0.00
ENST00000587180.1	ENSG00000007264.14	741	526.69	0.00	0.00	0.00	0.00
ENST00000588983.5	ENSG00000007264.14	711	496.71	0.00	0.00	0.00	0.00
ENST00000590028.5	ENSG00000007264.14	724	509.70	1.00	0.09	0.06	100.00
ENST00000590493.5	ENSG00000007264.14	801	586.65	0.00	0.00	0.00	0.00
ENST00000590821.1	ENSG00000007264.14	659	444.78	0.00	0.00	0.00	0.00
ENST00000590849.1	ENSG00000007264.14	571	357.03	0.00	0.00	0.00	0.00
ENST00000590980.1	ENSG00000007264.14	562	348.08	0.00	0.00	0.00	0.00
ENST00000591059.1	ENSG00000007264.14	594	379.94	0.00	0.00	0.00	0.00
ENST00000592300.1	ENSG00000007264.14	544	330.18	0.00	0.00	0.00	0.00
ENST00000592612.1	ENSG00000007264.14	575	361.02	0.00	0.00	0.00	0.00
ENST00000619596.4	ENSG00000007264.14	1740	1525.62	0.00	0.00	0.00	0.00
ENST00000006724.7	ENSG00000007306.14	2489	2274.62	0.00	0.00	0.00	0.00
ENST00000401731.5	ENSG00000007306.14	1236	1021.62	0.00	0.00	0.00	0.00
ENST00000599715.1	ENSG00000007306.14	542	328.19	0.00	0.00	0.00	0.00
ENST00000602225.1	ENSG00000007306.14	524	310.32	0.00	0.00	0.00	0.00
ENST00000006750.7	ENSG00000007312.12	1269	1054.62	0.00	0.00	0.00	0.00
ENST00000349817.2	ENSG00000007312.12	378	167.59	0.00	0.00	0.00	0.00
ENST00000392795.7	ENSG00000007312.12	1254	1039.62	0.00	0.00	0.00	0.00
ENST00000558969.1	ENSG00000007312.12	563	349.07	0.00	0.00	0.00	0.00
ENST00000559358.1	ENSG00000007312.12	1159	944.62	2.00	0.09	0.07	100.00
ENST00000583260.1	ENSG00000007312.12	433	220.66	0.00	0.00	0.00	0.00
ENST00000435607.3	ENSG00000007314.11	7805	7590.62	81.56	0.47	0.34	52.42
ENST00000578147.5	ENSG00000007314.11	7805	7590.62	0.00	0.00	0.00	0.00
ENST00000581514.1	ENSG00000007314.11	567	353.05	3.44	0.43	0.31	47.58
ENST00000584310.1	ENSG00000007314.11	577	363.01	0.00	0.00	0.00	0.00
ENST00000343210.11	ENSG00000007341.18	1866	1651.62	291.32	7.79	5.64	27.85
ENST00000358039.8	ENSG00000007341.18	4528	4313.62	0.00	0.00	0.00	0.00
ENST00000360743.8	ENSG00000007341.18	4206	3991.62	60.41	0.67	0.48	2.39
ENST00000361846.7	ENSG00000007341.18	4348	4133.62	7.08	0.08	0.05	0.27
ENST00000369664.1	ENSG00000007341.18	862	647.63	0.00	0.00	0.00	0.00
ENST00000369666.5	ENSG00000007341.18	1815	1600.62	0.00	0.00	0.00	0.00
ENST00000369669.5	ENSG00000007341.18	1743	1528.62	53.92	1.56	1.13	5.57
ENST00000418497.5	ENSG00000007341.18	860	645.63	7.54	0.52	0.37	1.84
ENST00000459630.5	ENSG00000007341.18	765	550.67	0.00	0.00	0.00	0.00
ENST00000463235.5	ENSG00000007341.18	2574	2359.62	18.50	0.35	0.25	1.24
ENST00000466360.5	ENSG00000007341.18	329	121.86	1.20	0.43	0.31	1.55
ENST00000467335.5	ENSG00000007341.18	990	775.62	10.72	0.61	0.44	2.18
ENST00000470519.5	ENSG00000007341.18	834	619.64	0.00	0.00	0.00	0.00
ENST00000470683.1	ENSG00000007341.18	752	537.68	19.89	1.63	1.18	5.84
ENST00000473206.5	ENSG00000007341.18	821	606.64	16.64	1.21	0.88	4.33
ENST00000477332.5	ENSG00000007341.18	848	633.63	0.00	0.00	0.00	0.00
ENST00000477682.1	ENSG00000007341.18	300	95.97	0.00	0.00	0.00	0.00
ENST00000479436.5	ENSG00000007341.18	572	358.03	41.68	5.14	3.72	18.38
ENST00000480988.5	ENSG00000007341.18	1857	1642.62	13.07	0.35	0.25	1.26
ENST00000485753.5	ENSG00000007341.18	1023	808.62	77.32	4.22	3.06	15.10
ENST00000490067.5	ENSG00000007341.18	1780	1565.62	32.41	0.91	0.66	3.27
ENST00000490715.5	ENSG00000007341.18	4483	4268.62	0.00	0.00	0.00	0.00
ENST00000492274.1	ENSG00000007341.18	582	367.99	0.00	0.00	0.00	0.00
ENST00000495109.2	ENSG00000007341.18	591	376.95	16.59	1.94	1.41	6.95
ENST00000497235.5	ENSG00000007341.18	859	644.63	3.61	0.25	0.18	0.88
ENST00000497457.5	ENSG00000007341.18	1582	1367.62	9.64	0.31	0.23	1.11
ENST00000498197.1	ENSG00000007341.18	472	258.90	0.00	0.00	0.00	0.00
ENST00000498383.5	ENSG00000007341.18	685	470.74	0.00	0.00	0.00	0.00
ENST00000369912.2	ENSG00000007350.16	2566	2351.62	201.33	3.78	2.74	86.29
ENST00000369915.7	ENSG00000007350.16	2642	2427.62	0.00	0.00	0.00	0.00
ENST00000426203.5	ENSG00000007350.16	525	311.31	0.00	0.00	0.00	0.00
ENST00000426989.5	ENSG00000007350.16	622	407.86	0.00	0.00	0.00	0.00
ENST00000439635.5	ENSG00000007350.16	560	346.09	0.00	0.00	0.00	0.00
ENST00000463884.1	ENSG00000007350.16	441	228.47	0.00	0.00	0.00	0.00
ENST00000465168.1	ENSG00000007350.16	555	341.11	3.64	0.47	0.34	10.76
ENST00000482044.1	ENSG00000007350.16	565	351.06	1.03	0.13	0.09	2.95
ENST00000241001.12	ENSG00000007372.20	1631	1416.62	0.00	0.00	0.00	0.00
ENST00000379107.6	ENSG00000007372.20	2591	2376.62	0.00	0.00	0.00	0.00
ENST00000379109.6	ENSG00000007372.20	2157	1942.62	0.00	0.00	0.00	0.00
ENST00000379111.6	ENSG00000007372.20	1627	1412.62	0.00	0.00	0.00	0.00
ENST00000379115.8	ENSG00000007372.20	1763	1548.62	0.00	0.00	0.00	0.00
ENST00000379123.9	ENSG00000007372.20	2160	1945.62	0.00	0.00	0.00	0.00
ENST00000379129.6	ENSG00000007372.20	2616	2401.62	0.00	0.00	0.00	0.00
ENST00000379132.7	ENSG00000007372.20	2574	2359.62	0.00	0.00	0.00	0.00
ENST00000419022.5	ENSG00000007372.20	6922	6707.62	0.00	0.00	0.00	0.00
ENST00000423822.6	ENSG00000007372.20	567	353.05	0.00	0.00	0.00	0.00
ENST00000438681.5	ENSG00000007372.20	455	242.19	0.00	0.00	0.00	0.00
ENST00000455099.5	ENSG00000007372.20	497	283.58	0.00	0.00	0.00	0.00
ENST00000464174.5	ENSG00000007372.20	979	764.62	0.00	0.00	0.00	0.00
ENST00000470027.6	ENSG00000007372.20	2842	2627.62	0.00	0.00	0.00	0.00
ENST00000471303.5	ENSG00000007372.20	782	567.66	0.00	0.00	0.00	0.00
ENST00000474783.1	ENSG00000007372.20	702	487.72	0.00	0.00	0.00	0.00
ENST00000481563.5	ENSG00000007372.20	613	398.88	0.00	0.00	0.00	0.00
ENST00000494377.6	ENSG00000007372.20	2460	2245.62	0.00	0.00	0.00	0.00
ENST00000524853.5	ENSG00000007372.20	574	360.02	0.00	0.00	0.00	0.00
ENST00000525535.1	ENSG00000007372.20	677	462.75	0.00	0.00	0.00	0.00
ENST00000527769.5	ENSG00000007372.20	487	273.69	0.00	0.00	0.00	0.00
ENST00000530373.5	ENSG00000007372.20	572	358.03	0.00	0.00	0.00	0.00
ENST00000530714.5	ENSG00000007372.20	567	353.05	0.00	0.00	0.00	0.00
ENST00000531910.5	ENSG00000007372.20	643	428.81	0.00	0.00	0.00	0.00
ENST00000532175.5	ENSG00000007372.20	524	310.32	0.00	0.00	0.00	0.00
ENST00000532916.5	ENSG00000007372.20	627	412.85	0.00	0.00	0.00	0.00
ENST00000533156.1	ENSG00000007372.20	847	632.63	0.00	0.00	0.00	0.00
ENST00000533333.5	ENSG00000007372.20	6173	5958.62	0.00	0.00	0.00	0.00
ENST00000534353.5	ENSG00000007372.20	540	326.21	0.00	0.00	0.00	0.00
ENST00000534390.1	ENSG00000007372.20	578	364.00	0.00	0.00	0.00	0.00
ENST00000606377.5	ENSG00000007372.20	6860	6645.62	69.00	0.46	0.33	100.00
ENST00000007264.6	ENSG00000007376.7	2050	1835.62	8.15	0.20	0.14	13.22
ENST00000561734.5	ENSG00000007376.7	2159	1944.62	0.00	0.00	0.00	0.00
ENST00000562070.1	ENSG00000007376.7	954	739.62	8.32	0.50	0.36	33.52
ENST00000563560.1	ENSG00000007376.7	587	372.97	1.05	0.12	0.09	8.39
ENST00000565377.1	ENSG00000007376.7	940	725.62	0.00	0.00	0.00	0.00
ENST00000565503.5	ENSG00000007376.7	561	347.08	0.00	0.00	0.00	0.00
ENST00000565809.5	ENSG00000007376.7	1918	1703.62	0.00	0.00	0.00	0.00
ENST00000567114.5	ENSG00000007376.7	1835	1620.62	15.70	0.43	0.31	28.85
ENST00000567283.5	ENSG00000007376.7	835	620.64	0.00	0.00	0.00	0.00
ENST00000569601.5	ENSG00000007376.7	917	702.62	3.78	0.24	0.17	16.01
ENST00000262316.10	ENSG00000007384.15	2992	2777.62	46.32	0.74	0.53	1.93
ENST00000417043.5	ENSG00000007384.15	816	601.64	0.00	0.00	0.00	0.00
ENST00000419764.1	ENSG00000007384.15	435	222.61	0.00	0.00	0.00	0.00
ENST00000428730.5	ENSG00000007384.15	2751	2536.62	389.23	6.78	4.91	17.77
ENST00000448893.1	ENSG00000007384.15	901	686.62	327.64	21.08	15.26	55.27
ENST00000450643.5	ENSG00000007384.15	615	400.88	0.00	0.00	0.00	0.00
ENST00000472390.1	ENSG00000007384.15	577	363.01	8.06	0.98	0.71	2.57
ENST00000482904.1	ENSG00000007384.15	556	342.11	3.73	0.48	0.35	1.26
ENST00000486045.1	ENSG00000007384.15	914	699.62	58.11	3.67	2.66	9.62
ENST00000487201.1	ENSG00000007384.15	1708	1493.62	69.46	2.05	1.49	5.39
ENST00000493647.1	ENSG00000007384.15	935	720.62	38.44	2.36	1.71	6.18
ENST00000293872.12	ENSG00000007392.16	1456	1241.62	0.00	0.00	0.00	0.00
ENST00000337351.8	ENSG00000007392.16	2097	1882.62	289.31	6.79	4.91	3.40
ENST00000397780.5	ENSG00000007392.16	1335	1120.62	199.12	7.85	5.68	3.93
ENST00000397783.5	ENSG00000007392.16	1504	1289.62	324.91	11.13	8.06	5.57
ENST00000418978.5	ENSG00000007392.16	989	774.62	26.26	1.50	1.08	0.75
ENST00000419516.5	ENSG00000007392.16	1211	996.62	9.61	0.43	0.31	0.21
ENST00000426094.5	ENSG00000007392.16	2737	2522.62	1178.87	20.65	14.94	10.32
ENST00000428363.1	ENSG00000007392.16	498	284.57	0.00	0.00	0.00	0.00
ENST00000429378.5	ENSG00000007392.16	721	506.70	33.67	2.94	2.12	1.47
ENST00000430864.5	ENSG00000007392.16	695	480.73	0.00	0.00	0.00	0.00
ENST00000442701.1	ENSG00000007392.16	423	210.92	0.00	0.00	0.00	0.00
ENST00000443357.5	ENSG00000007392.16	833	618.64	275.94	19.71	14.26	9.86
ENST00000464711.5	ENSG00000007392.16	2134	1919.62	49.88	1.15	0.83	0.57
ENST00000467552.1	ENSG00000007392.16	569	355.04	9.35	1.16	0.84	0.58
ENST00000468732.5	ENSG00000007392.16	573	359.03	186.04	22.89	16.57	11.45
ENST00000469109.1	ENSG00000007392.16	950	735.62	1138.91	68.40	49.50	34.21
ENST00000490762.5	ENSG00000007392.16	2643	2428.62	1283.66	23.35	16.90	11.68
ENST00000494366.5	ENSG00000007392.16	668	453.77	0.00	0.00	0.00	0.00
ENST00000494545.1	ENSG00000007392.16	725	510.70	0.00	0.00	0.00	0.00
ENST00000495349.5	ENSG00000007392.16	1006	791.62	215.47	12.03	8.70	6.01
ENST00000629543.2	ENSG00000007392.16	1520	1305.62	0.00	0.00	0.00	0.00
ENST00000266039.7	ENSG00000007402.11	5476	5261.62	0.00	0.00	0.00	0.00
ENST00000360963.7	ENSG00000007402.11	5272	5057.62	18.40	0.16	0.12	21.56
ENST00000423994.6	ENSG00000007402.11	5329	5114.62	0.00	0.00	0.00	0.00
ENST00000424201.6	ENSG00000007402.11	5206	4991.62	0.00	0.00	0.00	0.00
ENST00000429770.5	ENSG00000007402.11	5304	5089.62	0.00	0.00	0.00	0.00
ENST00000479441.1	ENSG00000007402.11	3453	3238.62	0.00	0.00	0.00	0.00
ENST00000483620.1	ENSG00000007402.11	2526	2311.62	30.60	0.58	0.42	78.44
ENST00000487413.1	ENSG00000007402.11	1030	815.62	0.00	0.00	0.00	0.00
ENST00000324385.9	ENSG00000007516.13	4678	4463.62	0.00	0.00	0.00	0.00
ENST00000397488.6	ENSG00000007516.13	4583	4368.62	482.48	4.88	3.53	31.22
ENST00000421665.6	ENSG00000007516.13	3875	3660.62	6.65	0.08	0.06	0.51
ENST00000426824.7	ENSG00000007516.13	3930	3715.62	436.27	5.19	3.75	33.19
ENST00000561602.1	ENSG00000007516.13	622	407.86	1.02	0.11	0.08	0.71
ENST00000561793.1	ENSG00000007516.13	571	357.03	0.00	0.00	0.00	0.00
ENST00000562208.5	ENSG00000007516.13	3663	3448.62	0.00	0.00	0.00	0.00
ENST00000564213.1	ENSG00000007516.13	334	126.43	0.00	0.00	0.00	0.00
ENST00000565665.5	ENSG00000007516.13	564	350.07	2.34	0.30	0.21	1.89
ENST00000566162.1	ENSG00000007516.13	699	484.73	0.00	0.00	0.00	0.00
ENST00000566389.1	ENSG00000007516.13	841	626.64	17.73	1.25	0.90	8.00
ENST00000567203.1	ENSG00000007516.13	539	325.21	11.58	1.57	1.14	10.06
ENST00000567825.3	ENSG00000007516.13	1409	1194.62	18.03	0.67	0.48	4.27
ENST00000568198.1	ENSG00000007516.13	804	589.65	15.89	1.19	0.86	7.62
ENST00000568887.5	ENSG00000007516.13	3763	3548.62	31.69	0.39	0.29	2.52
ENST00000628027.2	ENSG00000007516.13	4732	4517.62	0.00	0.00	0.00	0.00
ENST00000007390.2	ENSG00000007520.3	1243	1028.62	224.43	9.64	6.98	69.89
ENST00000566296.1	ENSG00000007520.3	649	434.80	40.88	4.15	3.01	30.11
ENST00000026218.9	ENSG00000007541.16	2846	2631.62	14.23	0.24	0.17	0.62
ENST00000293874.2	ENSG00000007541.16	603	388.91	0.00	0.00	0.00	0.00
ENST00000321878.9	ENSG00000007541.16	3006	2791.62	0.00	0.00	0.00	0.00
ENST00000409527.6	ENSG00000007541.16	1915	1700.62	608.94	15.82	11.45	40.90
ENST00000420990.6	ENSG00000007541.16	932	717.62	0.00	0.00	0.00	0.00
ENST00000422307.6	ENSG00000007541.16	2052	1837.62	15.21	0.37	0.26	0.95
ENST00000439574.1	ENSG00000007541.16	586	371.97	0.00	0.00	0.00	0.00
ENST00000443147.5	ENSG00000007541.16	2054	1839.62	12.12	0.29	0.21	0.75
ENST00000470411.2	ENSG00000007541.16	2112	1897.62	82.69	1.93	1.39	4.98
ENST00000476438.1	ENSG00000007541.16	1775	1560.62	11.66	0.33	0.24	0.85
ENST00000480424.6	ENSG00000007541.16	2202	1987.62	11.47	0.25	0.18	0.66
ENST00000537901.1	ENSG00000007541.16	464	251.03	28.68	5.05	3.65	13.05
ENST00000540241.1	ENSG00000007541.16	608	393.90	0.00	0.00	0.00	0.00
ENST00000540548.1	ENSG00000007541.16	187	15.07	0.00	0.00	0.00	0.00
ENST00000544860.1	ENSG00000007541.16	577	363.01	26.24	3.19	2.31	8.26
ENST00000634341.1	ENSG00000007541.16	1046	831.62	0.00	0.00	0.00	0.00
ENST00000635205.1	ENSG00000007541.16	936	721.62	0.00	0.00	0.00	0.00
ENST00000635909.1	ENSG00000007541.16	2212	1997.62	61.94	1.37	0.99	3.54
ENST00000635935.1	ENSG00000007541.16	2000	1785.62	45.67	1.13	0.82	2.92
ENST00000636005.1	ENSG00000007541.16	1355	1140.62	218.04	8.45	6.11	21.83
ENST00000636657.1	ENSG00000007541.16	2841	2626.62	0.00	0.00	0.00	0.00
ENST00000637468.1	ENSG00000007541.16	650	435.80	0.00	0.00	0.00	0.00
ENST00000637701.1	ENSG00000007541.16	100	0.00	0.00	0.00	0.00	0.00
ENST00000638143.1	ENSG00000007541.16	563	349.07	2.12	0.27	0.19	0.69
ENST00000638152.1	ENSG00000007541.16	100	0.00	0.00	0.00	0.00	0.00
ENST00000293925.9	ENSG00000007545.15	7671	7456.62	780.97	4.63	3.35	31.05
ENST00000397412.7	ENSG00000007545.15	7772	7557.62	0.00	0.00	0.00	0.00
ENST00000415022.1	ENSG00000007545.15	550	336.14	4.82	0.63	0.46	4.25
ENST00000466562.5	ENSG00000007545.15	534	320.25	11.99	1.65	1.20	11.10
ENST00000467286.1	ENSG00000007545.15	664	449.77	14.95	1.47	1.06	9.85
ENST00000468839.1	ENSG00000007545.15	451	238.26	9.68	1.79	1.30	12.04
ENST00000492778.5	ENSG00000007545.15	573	359.03	0.00	0.00	0.00	0.00
ENST00000498594.5	ENSG00000007545.15	559	345.09	36.90	4.72	3.42	31.70
ENST00000338863.11	ENSG00000007866.18	2983	2768.62	109.05	1.74	1.26	33.81
ENST00000402886.7	ENSG00000007866.18	2729	2514.62	193.95	3.41	2.47	66.19
ENST00000433586.1	ENSG00000007866.18	657	442.79	0.00	0.00	0.00	0.00
ENST00000333360.11	ENSG00000007908.15	3857	3642.62	46.00	0.56	0.40	100.00
ENST00000367774.1	ENSG00000007908.15	1518	1303.62	0.00	0.00	0.00	0.00
ENST00000367775.5	ENSG00000007908.15	3389	3174.62	0.00	0.00	0.00	0.00
ENST00000367776.5	ENSG00000007908.15	3576	3361.62	0.00	0.00	0.00	0.00
ENST00000367777.5	ENSG00000007908.15	3576	3361.62	0.00	0.00	0.00	0.00
ENST00000461085.1	ENSG00000007908.15	556	342.11	0.00	0.00	0.00	0.00
ENST00000609271.1	ENSG00000007908.15	560	346.09	0.00	0.00	0.00	0.00
ENST00000294401.11	ENSG00000007923.15	2210	1995.62	648.17	14.35	10.38	33.43
ENST00000377577.9	ENSG00000007923.15	3311	3096.62	1068.39	15.24	11.03	35.52
ENST00000426784.1	ENSG00000007923.15	975	760.62	1.81	0.11	0.08	0.25
ENST00000451196.5	ENSG00000007923.15	1357	1142.62	0.00	0.00	0.00	0.00
ENST00000460594.5	ENSG00000007923.15	581	366.99	0.00	0.00	0.00	0.00
ENST00000465508.5	ENSG00000007923.15	3014	2799.62	189.19	2.99	2.16	6.96
ENST00000465911.1	ENSG00000007923.15	745	530.68	1.10	0.09	0.07	0.21
ENST00000469318.5	ENSG00000007923.15	355	145.88	0.00	0.00	0.00	0.00
ENST00000472414.1	ENSG00000007923.15	725	510.70	39.58	3.42	2.48	7.98
ENST00000473993.5	ENSG00000007923.15	755	540.68	0.00	0.00	0.00	0.00
ENST00000485073.5	ENSG00000007923.15	613	398.88	60.67	6.72	4.86	15.66
ENST00000367755.8	ENSG00000007933.12	2087	1872.62	14.00	0.33	0.24	69.64
ENST00000472784.5	ENSG00000007933.12	582	367.99	0.00	0.00	0.00	0.00
ENST00000478457.1	ENSG00000007933.12	713	498.71	0.00	0.00	0.00	0.00
ENST00000479749.1	ENSG00000007933.12	723	508.70	0.00	0.00	0.00	0.00
ENST00000530212.5	ENSG00000007933.12	828	613.64	2.00	0.14	0.10	30.36
ENST00000534514.1	ENSG00000007933.12	1142	927.62	0.00	0.00	0.00	0.00
ENST00000349606.4	ENSG00000007944.14	2796	2581.62	648.88	11.10	8.04	52.96
ENST00000356840.7	ENSG00000007944.14	1666	1451.62	324.12	9.87	7.14	47.04
ENST00000217885.5	ENSG00000007952.17	1734	1519.62	0.00	0.00	0.00	0.00
ENST00000372960.8	ENSG00000007952.17	2418	2203.62	3.00	0.06	0.04	100.00
ENST00000372964.5	ENSG00000007952.17	661	446.78	0.00	0.00	0.00	0.00
ENST00000372966.7	ENSG00000007952.17	2529	2314.62	0.00	0.00	0.00	0.00
ENST00000427768.5	ENSG00000007952.17	695	480.73	0.00	0.00	0.00	0.00
ENST00000361729.2	ENSG00000007968.6	5191	4976.62	38.36	0.34	0.25	41.56
ENST00000487237.1	ENSG00000007968.6	550	336.14	3.64	0.48	0.35	58.44
ENST00000262193.6	ENSG00000008018.8	928	713.62	41.43	2.56	1.86	71.67
ENST00000462957.1	ENSG00000008018.8	1939	1724.62	39.57	1.01	0.73	28.33
ENST00000295987.11	ENSG00000008056.12	3209	2994.62	23.24	0.34	0.25	38.39
ENST00000340666.4	ENSG00000008056.12	3165	2950.62	36.76	0.55	0.40	61.61
ENST00000341776.6	ENSG00000008083.13	5755	5540.62	1505.22	12.00	8.69	99.40
ENST00000397311.4	ENSG00000008083.13	5595	5380.62	8.78	0.07	0.05	0.60
ENST00000474854.1	ENSG00000008083.13	520	306.35	0.00	0.00	0.00	0.00
ENST00000379989.6	ENSG00000008086.11	3463	3248.62	0.00	0.00	0.00	0.00
ENST00000379996.7	ENSG00000008086.11	3449	3234.62	0.00	0.00	0.00	0.00
ENST00000463994.4	ENSG00000008086.11	2632	2417.62	318.24	5.82	4.21	67.83
ENST00000623364.3	ENSG00000008086.11	483	269.75	0.00	0.00	0.00	0.00
ENST00000623535.1	ENSG00000008086.11	12533	12318.62	692.01	2.48	1.80	28.95
ENST00000623610.1	ENSG00000008086.11	2130	1915.62	10.03	0.23	0.17	2.70
ENST00000624700.3	ENSG00000008086.11	564	350.07	0.00	0.00	0.00	0.00
ENST00000624953.1	ENSG00000008086.11	567	353.05	0.00	0.00	0.00	0.00
ENST00000635828.1	ENSG00000008086.11	3823	3608.62	3.72	0.05	0.03	0.53
ENST00000636046.1	ENSG00000008086.11	100	0.00	0.00	0.00	0.00	0.00
ENST00000637881.1	ENSG00000008086.11	1782	1567.62	0.00	0.00	0.00	0.00
ENST00000009105.5	ENSG00000008118.9	2612	2397.62	0.00	0.00	0.00	0.00
ENST00000361322.2	ENSG00000008118.9	2440	2225.62	4.00	0.08	0.06	100.00
ENST00000423146.5	ENSG00000008118.9	808	593.65	0.00	0.00	0.00	0.00
ENST00000494990.1	ENSG00000008118.9	573	359.03	0.00	0.00	0.00	0.00
ENST00000356200.7	ENSG00000008128.22	2653	2438.62	174.18	3.16	2.28	2.12
ENST00000356937.7	ENSG00000008128.22	2275	2060.62	114.67	2.46	1.78	1.65
ENST00000357760.6	ENSG00000008128.22	2446	2231.62	91.04	1.80	1.30	1.21
ENST00000358779.9	ENSG00000008128.22	2419	2204.62	525.67	10.53	7.62	7.08
ENST00000378633.5	ENSG00000008128.22	2458	2243.62	0.00	0.00	0.00	0.00
ENST00000378638.6	ENSG00000008128.22	2429	2214.62	7.40	0.15	0.11	0.10
ENST00000401096.2	ENSG00000008128.22	450	237.28	10.07	1.87	1.36	1.26
ENST00000404249.7	ENSG00000008128.22	2449	2234.62	327.74	6.48	4.69	4.35
ENST00000460465.5	ENSG00000008128.22	2333	2118.62	254.33	5.30	3.84	3.56
ENST00000463652.5	ENSG00000008128.22	1028	813.62	88.70	4.82	3.49	3.24
ENST00000464748.1	ENSG00000008128.22	381	170.44	60.08	15.57	11.27	10.47
ENST00000468397.1	ENSG00000008128.22	836	621.64	122.76	8.73	6.31	5.86
ENST00000468800.5	ENSG00000008128.22	897	682.62	176.38	11.42	8.26	7.67
ENST00000474916.1	ENSG00000008128.22	752	537.68	154.12	12.66	9.16	8.51
ENST00000478901.1	ENSG00000008128.22	931	716.62	106.62	6.57	4.76	4.42
ENST00000479362.1	ENSG00000008128.22	700	485.72	99.06	9.01	6.52	6.06
[truncated: 195,936 more rows]
