# Supplementary material for: ProTECT—Prediction of T-Cell Epitopes for Cancer Therapy
Source: Front Immunol. 2020 Nov 10;11:483296. doi: 10.3389/fimmu.2020.483296 (PMC7683782; doi:10.3389/fimmu.2020.483296)
Supplement: Supplementary file 4 [file DataSheet_4.zip]

Archive with 4,885 entries (3,724 files):
- integrate_analysis/
- integrate_analysis/TCGA-HC-7818/
- integrate_analysis/TCGA-HC-7818/mutations/
- integrate_analysis/TCGA-HC-7818/mutations/transgened/
- integrate_analysis/TCGA-HC-7818/mutations/transgened/fusions.bedpe
- __MACOSX/
- __MACOSX/integrate_analysis/
- __MACOSX/integrate_analysis/TCGA-HC-7818/
- __MACOSX/integrate_analysis/TCGA-HC-7818/mutations/
- __MACOSX/integrate_analysis/TCGA-HC-7818/mutations/transgened/
- __MACOSX/integrate_analysis/TCGA-HC-7818/mutations/transgened/._fusions.bedpe
- __MACOSX/integrate_analysis/TCGA-HC-7818/mutations/._transgened
- __MACOSX/integrate_analysis/TCGA-HC-7818/._mutations
- integrate_analysis/TCGA-HC-7818/rankboost/
- integrate_analysis/TCGA-HC-7818/rankboost/mhci_rankboost_detailed_results.txt
- __MACOSX/integrate_analysis/TCGA-HC-7818/rankboost/
- __MACOSX/integrate_analysis/TCGA-HC-7818/rankboost/._mhci_rankboost_detailed_results.txt
- integrate_analysis/TCGA-HC-7818/rankboost/mhcii_rankboost_concise_results.tsv
- __MACOSX/integrate_analysis/TCGA-HC-7818/rankboost/._mhcii_rankboost_concise_results.tsv
- integrate_analysis/TCGA-HC-7818/rankboost/mhcii_rankboost_detailed_results.txt
- __MACOSX/integrate_analysis/TCGA-HC-7818/rankboost/._mhcii_rankboost_detailed_results.txt
- integrate_analysis/TCGA-HC-7818/rankboost/mhci_rankboost_concise_results.tsv
- __MACOSX/integrate_analysis/TCGA-HC-7818/rankboost/._mhci_rankboost_concise_results.tsv
- __MACOSX/integrate_analysis/TCGA-HC-7818/._rankboost
- integrate_analysis/TCGA-HC-7818/binding_predictions/
- integrate_analysis/TCGA-HC-7818/binding_predictions/mhci_merged_files.list
- __MACOSX/integrate_analysis/TCGA-HC-7818/binding_predictions/
- __MACOSX/integrate_analysis/TCGA-HC-7818/binding_predictions/._mhci_merged_files.list
- integrate_analysis/TCGA-HC-7818/binding_predictions/mhcii_merged_files.list
- __MACOSX/integrate_analysis/TCGA-HC-7818/binding_predictions/._mhcii_merged_files.list
- __MACOSX/integrate_analysis/TCGA-HC-7818/._binding_predictions
- integrate_analysis/TCGA-HC-7818/peptides/
- integrate_analysis/TCGA-HC-7818/peptides/transgened_tumor_10_mer_peptides.faa
- __MACOSX/integrate_analysis/TCGA-HC-7818/peptides/
- __MACOSX/integrate_analysis/TCGA-HC-7818/peptides/._transgened_tumor_10_mer_peptides.faa
- integrate_analysis/TCGA-HC-7818/peptides/transgened_tumor_10_mer_peptides.faa.map
- __MACOSX/integrate_analysis/TCGA-HC-7818/peptides/._transgened_tumor_10_mer_peptides.faa.map
- integrate_analysis/TCGA-HC-7818/peptides/transgened_tumor_15_mer_peptides.faa.map
- __MACOSX/integrate_analysis/TCGA-HC-7818/peptides/._transgened_tumor_15_mer_peptides.faa.map
- integrate_analysis/TCGA-HC-7818/peptides/transgened_tumor_9_mer_peptides.faa
- __MACOSX/integrate_analysis/TCGA-HC-7818/peptides/._transgened_tumor_9_mer_peptides.faa
- integrate_analysis/TCGA-HC-7818/peptides/transgened_tumor_15_mer_peptides.faa
- __MACOSX/integrate_analysis/TCGA-HC-7818/peptides/._transgened_tumor_15_mer_peptides.faa
- integrate_analysis/TCGA-HC-7818/peptides/transgened_tumor_9_mer_peptides.faa.map
- __MACOSX/integrate_analysis/TCGA-HC-7818/peptides/._transgened_tumor_9_mer_peptides.faa.map
- integrate_analysis/TCGA-HC-7818/peptides/transgened_normal_10_mer_peptides.faa
- __MACOSX/integrate_analysis/TCGA-HC-7818/peptides/._transgened_normal_10_mer_peptides.faa
- integrate_analysis/TCGA-HC-7818/peptides/transgened_normal_15_mer_peptides.faa
- __MACOSX/integrate_analysis/TCGA-HC-7818/peptides/._transgened_normal_15_mer_peptides.faa
- integrate_analysis/TCGA-HC-7818/peptides/transgened_normal_9_mer_peptides.faa
- __MACOSX/integrate_analysis/TCGA-HC-7818/peptides/._transgened_normal_9_mer_peptides.faa
- __MACOSX/integrate_analysis/TCGA-HC-7818/._peptides
- integrate_analysis/TCGA-HC-7818/reports/
- integrate_analysis/TCGA-HC-7818/reports/immunotherapy_resistance_report.txt
- __MACOSX/integrate_analysis/TCGA-HC-7818/reports/
- __MACOSX/integrate_analysis/TCGA-HC-7818/reports/._immunotherapy_resistance_report.txt
- integrate_analysis/TCGA-HC-7818/reports/mhc_pathway_report.txt
- __MACOSX/integrate_analysis/TCGA-HC-7818/reports/._mhc_pathway_report.txt
- integrate_analysis/TCGA-HC-7818/reports/car_t_target_report.txt
- __MACOSX/integrate_analysis/TCGA-HC-7818/reports/._car_t_target_report.txt
- __MACOSX/integrate_analysis/TCGA-HC-7818/._reports
- __MACOSX/integrate_analysis/._TCGA-HC-7818
- integrate_analysis/TCGA-CH-5764/
- integrate_analysis/TCGA-CH-5764/mutations/
- integrate_analysis/TCGA-CH-5764/mutations/transgened/
- integrate_analysis/TCGA-CH-5764/mutations/transgened/fusions.bedpe
- __MACOSX/integrate_analysis/TCGA-CH-5764/
- __MACOSX/integrate_analysis/TCGA-CH-5764/mutations/
- __MACOSX/integrate_analysis/TCGA-CH-5764/mutations/transgened/
- __MACOSX/integrate_analysis/TCGA-CH-5764/mutations/transgened/._fusions.bedpe
- __MACOSX/integrate_analysis/TCGA-CH-5764/mutations/._transgened
- __MACOSX/integrate_analysis/TCGA-CH-5764/._mutations
- integrate_analysis/TCGA-CH-5764/rankboost/
- integrate_analysis/TCGA-CH-5764/rankboost/mhci_rankboost_detailed_results.txt
- __MACOSX/integrate_analysis/TCGA-CH-5764/rankboost/
- __MACOSX/integrate_analysis/TCGA-CH-5764/rankboost/._mhci_rankboost_detailed_results.txt
- integrate_analysis/TCGA-CH-5764/rankboost/mhcii_rankboost_concise_results.tsv
- __MACOSX/integrate_analysis/TCGA-CH-5764/rankboost/._mhcii_rankboost_concise_results.tsv
- integrate_analysis/TCGA-CH-5764/rankboost/mhcii_rankboost_detailed_results.txt
- __MACOSX/integrate_analysis/TCGA-CH-5764/rankboost/._mhcii_rankboost_detailed_results.txt
- integrate_analysis/TCGA-CH-5764/rankboost/mhci_rankboost_concise_results.tsv
- __MACOSX/integrate_analysis/TCGA-CH-5764/rankboost/._mhci_rankboost_concise_results.tsv
- __MACOSX/integrate_analysis/TCGA-CH-5764/._rankboost
- integrate_analysis/TCGA-CH-5764/binding_predictions/
- integrate_analysis/TCGA-CH-5764/binding_predictions/mhci_merged_files.list
- __MACOSX/integrate_analysis/TCGA-CH-5764/binding_predictions/
- __MACOSX/integrate_analysis/TCGA-CH-5764/binding_predictions/._mhci_merged_files.list
- integrate_analysis/TCGA-CH-5764/binding_predictions/mhcii_merged_files.list
- __MACOSX/integrate_analysis/TCGA-CH-5764/binding_predictions/._mhcii_merged_files.list
- __MACOSX/integrate_analysis/TCGA-CH-5764/._binding_predictions
- integrate_analysis/TCGA-CH-5764/peptides/
- integrate_analysis/TCGA-CH-5764/peptides/transgened_tumor_10_mer_peptides.faa
- __MACOSX/integrate_analysis/TCGA-CH-5764/peptides/
- __MACOSX/integrate_analysis/TCGA-CH-5764/peptides/._transgened_tumor_10_mer_peptides.faa
- integrate_analysis/TCGA-CH-5764/peptides/transgened_tumor_10_mer_peptides.faa.map
- __MACOSX/integrate_analysis/TCGA-CH-5764/peptides/._transgened_tumor_10_mer_peptides.faa.map
- integrate_analysis/TCGA-CH-5764/peptides/transgened_tumor_15_mer_peptides.faa.map
- __MACOSX/integrate_analysis/TCGA-CH-5764/peptides/._transgened_tumor_15_mer_peptides.faa.map
- integrate_analysis/TCGA-CH-5764/peptides/transgened_tumor_9_mer_peptides.faa
- __MACOSX/integrate_analysis/TCGA-CH-5764/peptides/._transgened_tumor_9_mer_peptides.faa
- integrate_analysis/TCGA-CH-5764/peptides/transgened_tumor_15_mer_peptides.faa
- __MACOSX/integrate_analysis/TCGA-CH-5764/peptides/._transgened_tumor_15_mer_peptides.faa
- integrate_analysis/TCGA-CH-5764/peptides/transgened_tumor_9_mer_peptides.faa.map
- __MACOSX/integrate_analysis/TCGA-CH-5764/peptides/._transgened_tumor_9_mer_peptides.faa.map
- integrate_analysis/TCGA-CH-5764/peptides/transgened_normal_10_mer_peptides.faa
- __MACOSX/integrate_analysis/TCGA-CH-5764/peptides/._transgened_normal_10_mer_peptides.faa
- integrate_analysis/TCGA-CH-5764/peptides/transgened_normal_15_mer_peptides.faa
- __MACOSX/integrate_analysis/TCGA-CH-5764/peptides/._transgened_normal_15_mer_peptides.faa
- integrate_analysis/TCGA-CH-5764/peptides/transgened_normal_9_mer_peptides.faa
- __MACOSX/integrate_analysis/TCGA-CH-5764/peptides/._transgened_normal_9_mer_peptides.faa
- __MACOSX/integrate_analysis/TCGA-CH-5764/._peptides
- integrate_analysis/TCGA-CH-5764/reports/
- integrate_analysis/TCGA-CH-5764/reports/immunotherapy_resistance_report.txt
- __MACOSX/integrate_analysis/TCGA-CH-5764/reports/
- __MACOSX/integrate_analysis/TCGA-CH-5764/reports/._immunotherapy_resistance_report.txt
- integrate_analysis/TCGA-CH-5764/reports/mhc_pathway_report.txt
- __MACOSX/integrate_analysis/TCGA-CH-5764/reports/._mhc_pathway_report.txt
- integrate_analysis/TCGA-CH-5764/reports/car_t_target_report.txt
- __MACOSX/integrate_analysis/TCGA-CH-5764/reports/._car_t_target_report.txt
- __MACOSX/integrate_analysis/TCGA-CH-5764/._reports
- __MACOSX/integrate_analysis/._TCGA-CH-5764
- integrate_analysis/TCGA-EJ-5514/
- integrate_analysis/TCGA-EJ-5514/mutations/
- integrate_analysis/TCGA-EJ-5514/mutations/transgened/
- integrate_analysis/TCGA-EJ-5514/mutations/transgened/fusions.bedpe
- __MACOSX/integrate_analysis/TCGA-EJ-5514/
- __MACOSX/integrate_analysis/TCGA-EJ-5514/mutations/
- __MACOSX/integrate_analysis/TCGA-EJ-5514/mutations/transgened/
- __MACOSX/integrate_analysis/TCGA-EJ-5514/mutations/transgened/._fusions.bedpe
- __MACOSX/integrate_analysis/TCGA-EJ-5514/mutations/._transgened
- __MACOSX/integrate_analysis/TCGA-EJ-5514/._mutations
- integrate_analysis/TCGA-EJ-5514/rankboost/
- integrate_analysis/TCGA-EJ-5514/rankboost/mhci_rankboost_detailed_results.txt
- __MACOSX/integrate_analysis/TCGA-EJ-5514/rankboost/
- __MACOSX/integrate_analysis/TCGA-EJ-5514/rankboost/._mhci_rankboost_detailed_results.txt
- integrate_analysis/TCGA-EJ-5514/rankboost/mhcii_rankboost_concise_results.tsv
- __MACOSX/integrate_analysis/TCGA-EJ-5514/rankboost/._mhcii_rankboost_concise_results.tsv
- integrate_analysis/TCGA-EJ-5514/rankboost/mhcii_rankboost_detailed_results.txt
- __MACOSX/integrate_analysis/TCGA-EJ-5514/rankboost/._mhcii_rankboost_detailed_results.txt
- integrate_analysis/TCGA-EJ-5514/rankboost/mhci_rankboost_concise_results.tsv
- __MACOSX/integrate_analysis/TCGA-EJ-5514/rankboost/._mhci_rankboost_concise_results.tsv
- __MACOSX/integrate_analysis/TCGA-EJ-5514/._rankboost
- integrate_analysis/TCGA-EJ-5514/binding_predictions/
- integrate_analysis/TCGA-EJ-5514/binding_predictions/mhci_merged_files.list
- __MACOSX/integrate_analysis/TCGA-EJ-5514/binding_predictions/
- __MACOSX/integrate_analysis/TCGA-EJ-5514/binding_predictions/._mhci_merged_files.list
- integrate_analysis/TCGA-EJ-5514/binding_predictions/mhcii_merged_files.list
- __MACOSX/integrate_analysis/TCGA-EJ-5514/binding_predictions/._mhcii_merged_files.list
- __MACOSX/integrate_analysis/TCGA-EJ-5514/._binding_predictions
- integrate_analysis/TCGA-EJ-5514/peptides/
- integrate_analysis/TCGA-EJ-5514/peptides/transgened_tumor_10_mer_peptides.faa
- __MACOSX/integrate_analysis/TCGA-EJ-5514/peptides/
- __MACOSX/integrate_analysis/TCGA-EJ-5514/peptides/._transgened_tumor_10_mer_peptides.faa
- integrate_analysis/TCGA-EJ-5514/peptides/transgened_tumor_10_mer_peptides.faa.map
- __MACOSX/integrate_analysis/TCGA-EJ-5514/peptides/._transgened_tumor_10_mer_peptides.faa.map
- integrate_analysis/TCGA-EJ-5514/peptides/transgened_tumor_15_mer_peptides.faa.map
- __MACOSX/integrate_analysis/TCGA-EJ-5514/peptides/._transgened_tumor_15_mer_peptides.faa.map
- integrate_analysis/TCGA-EJ-5514/peptides/transgened_tumor_9_mer_peptides.faa
- __MACOSX/integrate_analysis/TCGA-EJ-5514/peptides/._transgened_tumor_9_mer_peptides.faa
- integrate_analysis/TCGA-EJ-5514/peptides/transgened_tumor_15_mer_peptides.faa
- __MACOSX/integrate_analysis/TCGA-EJ-5514/peptides/._transgened_tumor_15_mer_peptides.faa
- integrate_analysis/TCGA-EJ-5514/peptides/transgened_tumor_9_mer_peptides.faa.map
- __MACOSX/integrate_analysis/TCGA-EJ-5514/peptides/._transgened_tumor_9_mer_peptides.faa.map
- integrate_analysis/TCGA-EJ-5514/peptides/transgened_normal_10_mer_peptides.faa
- __MACOSX/integrate_analysis/TCGA-EJ-5514/peptides/._transgened_normal_10_mer_peptides.faa
- integrate_analysis/TCGA-EJ-5514/peptides/transgened_normal_15_mer_peptides.faa
- __MACOSX/integrate_analysis/TCGA-EJ-5514/peptides/._transgened_normal_15_mer_peptides.faa
- integrate_analysis/TCGA-EJ-5514/peptides/transgened_normal_9_mer_peptides.faa
- __MACOSX/integrate_analysis/TCGA-EJ-5514/peptides/._transgened_normal_9_mer_peptides.faa
- __MACOSX/integrate_analysis/TCGA-EJ-5514/._peptides
- integrate_analysis/TCGA-EJ-5514/reports/
- integrate_analysis/TCGA-EJ-5514/reports/immunotherapy_resistance_report.txt
- __MACOSX/integrate_analysis/TCGA-EJ-5514/reports/
- __MACOSX/integrate_analysis/TCGA-EJ-5514/reports/._immunotherapy_resistance_report.txt
- integrate_analysis/TCGA-EJ-5514/reports/mhc_pathway_report.txt
- __MACOSX/integrate_analysis/TCGA-EJ-5514/reports/._mhc_pathway_report.txt
- integrate_analysis/TCGA-EJ-5514/reports/car_t_target_report.txt
- __MACOSX/integrate_analysis/TCGA-EJ-5514/reports/._car_t_target_report.txt
- __MACOSX/integrate_analysis/TCGA-EJ-5514/._reports
- __MACOSX/integrate_analysis/._TCGA-EJ-5514
- integrate_analysis/TCGA-HC-8266/
- integrate_analysis/TCGA-HC-8266/mutations/
- integrate_analysis/TCGA-HC-8266/mutations/transgened/
- integrate_analysis/TCGA-HC-8266/mutations/transgened/fusions.bedpe
- __MACOSX/integrate_analysis/TCGA-HC-8266/
- __MACOSX/integrate_analysis/TCGA-HC-8266/mutations/
- __MACOSX/integrate_analysis/TCGA-HC-8266/mutations/transgened/
- __MACOSX/integrate_analysis/TCGA-HC-8266/mutations/transgened/._fusions.bedpe
- __MACOSX/integrate_analysis/TCGA-HC-8266/mutations/._transgened
- __MACOSX/integrate_analysis/TCGA-HC-8266/._mutations
- integrate_analysis/TCGA-HC-8266/rankboost/
- integrate_analysis/TCGA-HC-8266/rankboost/mhci_rankboost_detailed_results.txt
- __MACOSX/integrate_analysis/TCGA-HC-8266/rankboost/
- __MACOSX/integrate_analysis/TCGA-HC-8266/rankboost/._mhci_rankboost_detailed_results.txt
- integrate_analysis/TCGA-HC-8266/rankboost/mhcii_rankboost_concise_results.tsv
- __MACOSX/integrate_analysis/TCGA-HC-8266/rankboost/._mhcii_rankboost_concise_results.tsv
- integrate_analysis/TCGA-HC-8266/rankboost/mhcii_rankboost_detailed_results.txt
- __MACOSX/integrate_analysis/TCGA-HC-8266/rankboost/._mhcii_rankboost_detailed_results.txt
- integrate_analysis/TCGA-HC-8266/rankboost/mhci_rankboost_concise_results.tsv
- __MACOSX/integrate_analysis/TCGA-HC-8266/rankboost/._mhci_rankboost_concise_results.tsv
- __MACOSX/integrate_analysis/TCGA-HC-8266/._rankboost
- integrate_analysis/TCGA-HC-8266/binding_predictions/
- integrate_analysis/TCGA-HC-8266/binding_predictions/mhci_merged_files.list
- __MACOSX/integrate_analysis/TCGA-HC-8266/binding_predictions/
- __MACOSX/integrate_analysis/TCGA-HC-8266/binding_predictions/._mhci_merged_files.list
- integrate_analysis/TCGA-HC-8266/binding_predictions/mhcii_merged_files.list
- __MACOSX/integrate_analysis/TCGA-HC-8266/binding_predictions/._mhcii_merged_files.list
- __MACOSX/integrate_analysis/TCGA-HC-8266/._binding_predictions
- integrate_analysis/TCGA-HC-8266/peptides/
- integrate_analysis/TCGA-HC-8266/peptides/transgened_tumor_10_mer_peptides.faa
- __MACOSX/integrate_analysis/TCGA-HC-8266/peptides/
- __MACOSX/integrate_analysis/TCGA-HC-8266/peptides/._transgened_tumor_10_mer_peptides.faa
- integrate_analysis/TCGA-HC-8266/peptides/transgened_tumor_10_mer_peptides.faa.map
- __MACOSX/integrate_analysis/TCGA-HC-8266/peptides/._transgened_tumor_10_mer_peptides.faa.map
- integrate_analysis/TCGA-HC-8266/peptides/transgened_tumor_15_mer_peptides.faa.map
- __MACOSX/integrate_analysis/TCGA-HC-8266/peptides/._transgened_tumor_15_mer_peptides.faa.map
- integrate_analysis/TCGA-HC-8266/peptides/transgened_tumor_9_mer_peptides.faa
- __MACOSX/integrate_analysis/TCGA-HC-8266/peptides/._transgened_tumor_9_mer_peptides.faa
- integrate_analysis/TCGA-HC-8266/peptides/transgened_tumor_15_mer_peptides.faa
- __MACOSX/integrate_analysis/TCGA-HC-8266/peptides/._transgened_tumor_15_mer_peptides.faa
- integrate_analysis/TCGA-HC-8266/peptides/transgened_tumor_9_mer_peptides.faa.map
- __MACOSX/integrate_analysis/TCGA-HC-8266/peptides/._transgened_tumor_9_mer_peptides.faa.map
- integrate_analysis/TCGA-HC-8266/peptides/transgened_normal_10_mer_peptides.faa
- __MACOSX/integrate_analysis/TCGA-HC-8266/peptides/._transgened_normal_10_mer_peptides.faa
- integrate_analysis/TCGA-HC-8266/peptides/transgened_normal_15_mer_peptides.faa
- __MACOSX/integrate_analysis/TCGA-HC-8266/peptides/._transgened_normal_15_mer_peptides.faa
- integrate_analysis/TCGA-HC-8266/peptides/transgened_normal_9_mer_peptides.faa
- __MACOSX/integrate_analysis/TCGA-HC-8266/peptides/._transgened_normal_9_mer_peptides.faa
- __MACOSX/integrate_analysis/TCGA-HC-8266/._peptides
- integrate_analysis/TCGA-HC-8266/reports/
- integrate_analysis/TCGA-HC-8266/reports/immunotherapy_resistance_report.txt
- __MACOSX/integrate_analysis/TCGA-HC-8266/reports/
- __MACOSX/integrate_analysis/TCGA-HC-8266/reports/._immunotherapy_resistance_report.txt
- integrate_analysis/TCGA-HC-8266/reports/mhc_pathway_report.txt
- __MACOSX/integrate_analysis/TCGA-HC-8266/reports/._mhc_pathway_report.txt
- integrate_analysis/TCGA-HC-8266/reports/car_t_target_report.txt
- __MACOSX/integrate_analysis/TCGA-HC-8266/reports/._car_t_target_report.txt
- __MACOSX/integrate_analysis/TCGA-HC-8266/._reports
- __MACOSX/integrate_analysis/._TCGA-HC-8266
- integrate_analysis/TCGA-EJ-5522/
- integrate_analysis/TCGA-EJ-5522/mutations/
- integrate_analysis/TCGA-EJ-5522/mutations/transgened/
- integrate_analysis/TCGA-EJ-5522/mutations/transgened/fusions.bedpe
- __MACOSX/integrate_analysis/TCGA-EJ-5522/
- __MACOSX/integrate_analysis/TCGA-EJ-5522/mutations/
- __MACOSX/integrate_analysis/TCGA-EJ-5522/mutations/transgened/
- __MACOSX/integrate_analysis/TCGA-EJ-5522/mutations/transgened/._fusions.bedpe
- __MACOSX/integrate_analysis/TCGA-EJ-5522/mutations/._transgened
- __MACOSX/integrate_analysis/TCGA-EJ-5522/._mutations
- integrate_analysis/TCGA-EJ-5522/rankboost/
- integrate_analysis/TCGA-EJ-5522/rankboost/mhci_rankboost_detailed_results.txt
- __MACOSX/integrate_analysis/TCGA-EJ-5522/rankboost/
- __MACOSX/integrate_analysis/TCGA-EJ-5522/rankboost/._mhci_rankboost_detailed_results.txt
- integrate_analysis/TCGA-EJ-5522/rankboost/mhcii_rankboost_concise_results.tsv
- __MACOSX/integrate_analysis/TCGA-EJ-5522/rankboost/._mhcii_rankboost_concise_results.tsv
- integrate_analysis/TCGA-EJ-5522/rankboost/mhcii_rankboost_detailed_results.txt
- __MACOSX/integrate_analysis/TCGA-EJ-5522/rankboost/._mhcii_rankboost_detailed_results.txt
- integrate_analysis/TCGA-EJ-5522/rankboost/mhci_rankboost_concise_results.tsv
- __MACOSX/integrate_analysis/TCGA-EJ-5522/rankboost/._mhci_rankboost_concise_results.tsv
- __MACOSX/integrate_analysis/TCGA-EJ-5522/._rankboost
- integrate_analysis/TCGA-EJ-5522/binding_predictions/
- integrate_analysis/TCGA-EJ-5522/binding_predictions/mhci_merged_files.list
- __MACOSX/integrate_analysis/TCGA-EJ-5522/binding_predictions/
- __MACOSX/integrate_analysis/TCGA-EJ-5522/binding_predictions/._mhci_merged_files.list
- integrate_analysis/TCGA-EJ-5522/binding_predictions/mhcii_merged_files.list
- __MACOSX/integrate_analysis/TCGA-EJ-5522/binding_predictions/._mhcii_merged_files.list
- __MACOSX/integrate_analysis/TCGA-EJ-5522/._binding_predictions
- integrate_analysis/TCGA-EJ-5522/peptides/
- integrate_analysis/TCGA-EJ-5522/peptides/transgened_tumor_10_mer_peptides.faa
- __MACOSX/integrate_analysis/TCGA-EJ-5522/peptides/
- __MACOSX/integrate_analysis/TCGA-EJ-5522/peptides/._transgened_tumor_10_mer_peptides.faa
- integrate_analysis/TCGA-EJ-5522/peptides/transgened_tumor_10_mer_peptides.faa.map
- __MACOSX/integrate_analysis/TCGA-EJ-5522/peptides/._transgened_tumor_10_mer_peptides.faa.map
- integrate_analysis/TCGA-EJ-5522/peptides/transgened_tumor_15_mer_peptides.faa.map
- __MACOSX/integrate_analysis/TCGA-EJ-5522/peptides/._transgened_tumor_15_mer_peptides.faa.map
- integrate_analysis/TCGA-EJ-5522/peptides/transgened_tumor_9_mer_peptides.faa
- __MACOSX/integrate_analysis/TCGA-EJ-5522/peptides/._transgened_tumor_9_mer_peptides.faa
- integrate_analysis/TCGA-EJ-5522/peptides/transgened_tumor_15_mer_peptides.faa
- __MACOSX/integrate_analysis/TCGA-EJ-5522/peptides/._transgened_tumor_15_mer_peptides.faa
- integrate_analysis/TCGA-EJ-5522/peptides/transgened_tumor_9_mer_peptides.faa.map
- __MACOSX/integrate_analysis/TCGA-EJ-5522/peptides/._transgened_tumor_9_mer_peptides.faa.map
- integrate_analysis/TCGA-EJ-5522/peptides/transgened_normal_10_mer_peptides.faa
- __MACOSX/integrate_analysis/TCGA-EJ-5522/peptides/._transgened_normal_10_mer_peptides.faa
- integrate_analysis/TCGA-EJ-5522/peptides/transgened_normal_15_mer_peptides.faa
- __MACOSX/integrate_analysis/TCGA-EJ-5522/peptides/._transgened_normal_15_mer_peptides.faa
- integrate_analysis/TCGA-EJ-5522/peptides/transgened_normal_9_mer_peptides.faa
- __MACOSX/integrate_analysis/TCGA-EJ-5522/peptides/._transgened_normal_9_mer_peptides.faa
- __MACOSX/integrate_analysis/TCGA-EJ-5522/._peptides
- integrate_analysis/TCGA-EJ-5522/reports/
- integrate_analysis/TCGA-EJ-5522/reports/immunotherapy_resistance_report.txt
- __MACOSX/integrate_analysis/TCGA-EJ-5522/reports/
- __MACOSX/integrate_analysis/TCGA-EJ-5522/reports/._immunotherapy_resistance_report.txt
- integrate_analysis/TCGA-EJ-5522/reports/mhc_pathway_report.txt
- __MACOSX/integrate_analysis/TCGA-EJ-5522/reports/._mhc_pathway_report.txt
- integrate_analysis/TCGA-EJ-5522/reports/car_t_target_report.txt
- __MACOSX/integrate_analysis/TCGA-EJ-5522/reports/._car_t_target_report.txt
- __MACOSX/integrate_analysis/TCGA-EJ-5522/._reports
- __MACOSX/integrate_analysis/._TCGA-EJ-5522
- integrate_analysis/TCGA-HC-8257/
- integrate_analysis/TCGA-HC-8257/mutations/
[truncated: 4,585 more entries]
