# Supplementary material for: ProTECT—Prediction of T-Cell Epitopes for Cancer Therapy
Source: Front Immunol. 2020 Nov 10;11:483296. doi: 10.3389/fimmu.2020.483296 (PMC7683782; doi:10.3389/fimmu.2020.483296)
Supplement: Supplementary file 4 [file DataSheet_4.zip › integrate_analysis/TCGA-HC-7818/rankboost/mhcii_rankboost_concise_results.tsv]

HUGO_gene	mutations	epitope_name(s)	IAR_sequence	binding_score	num_pept	num_MHC	T/N	TPM	naive_rank	boosted_rank	binding_MHCs
