# Supplementary material for: ProTECT—Prediction of T-Cell Epitopes for Cancer Therapy
Source: Front Immunol. 2020 Nov 10;11:483296. doi: 10.3389/fimmu.2020.483296 (PMC7683782; doi:10.3389/fimmu.2020.483296)
Supplement: Supplementary file 4 [file DataSheet_4.zip › integrate_analysis/TCGA-HC-7818/binding_predictions/mhci_merged_files.list]

HLA-A*68:02	ETSILEEYS	NA	neoepitope_6	ETSILEEYS	0	3.6	NA	ENSG00000124486.12-ENSG00000089022.13	USP9X-MAPKAPK5	ENST00000378308.6-ENST00000553053.5_41123724-111865250_FUSION_.,ENST00000378308.6-ENST00000550735.6_41123724-111865250_FUSION_.,ENST00000324545.8-ENST00000550735.6_41123724-111865250_FUSION_.,ENST00000324545.8-ENST00000553053.5_41123724-111865250_FUSION_.,ENST00000378308.6-ENST00000549875.1_41123724-111865250_FUSION_.,ENST00000378308.6-ENST00000551404.6_41123724-111865250_FUSION_.,ENST00000324545.8-ENST00000549875.1_41123724-111865250_FUSION_.,ENST00000324545.8-ENST00000551404.6_41123724-111865250_FUSION_.
