# Supplementary material for: ProTECT—Prediction of T-Cell Epitopes for Cancer Therapy
Source: Front Immunol. 2020 Nov 10;11:483296. doi: 10.3389/fimmu.2020.483296 (PMC7683782; doi:10.3389/fimmu.2020.483296)
Supplement: Supplementary file 4 [file DataSheet_4.zip › integrate_analysis/TCGA-HC-7818/peptides/transgened_tumor_10_mer_peptides.faa]

>neoepitope_1
TREQERAYIGVMEKLQLGP
>neoepitope_2
YSRTRKSLYRCHGETPAGP
>neoepitope_3
HGRGIAIYSIYNRLDTNC
>neoepitope_4
NILNKQQHCLLSKKGCMYF
>neoepitope_5
SRPEIQRLDTCGN
>neoepitope_6
SQPPLQQNQETSILEEYS
>neoepitope_7
PQDTSTSPIRKQ
>neoepitope_8
TAQKRKFPSRKQ
>neoepitope_9
PMDLCTLEKGNNNNFQSK
>neoepitope_10
SMDFLDKSTDVCEMPKETG
>neoepitope_11
MWSGLPSRGVMEKLQLGP
>neoepitope_12
SLVHADDEKRLQQPWIMRL
>neoepitope_13
NNISDKHGFAQITMKVIQ
