# Supplementary material for: ProTECT—Prediction of T-Cell Epitopes for Cancer Therapy
Source: Front Immunol. 2020 Nov 10;11:483296. doi: 10.3389/fimmu.2020.483296 (PMC7683782; doi:10.3389/fimmu.2020.483296)
Supplement: Supplementary file 4 [file DataSheet_4.zip › integrate_analysis/TCGA-HC-7818/peptides/transgened_tumor_9_mer_peptides.faa]

>neoepitope_1
REQERAYIGVMEKLQLG
>neoepitope_2
SRTRKSLYRCHGETPAG
>neoepitope_3
ILNKQQHCLLSKKGCMYF
>neoepitope_4
GRGIAIYSIYNRLDTN
>neoepitope_5
RPEIQRLDTCGN
>neoepitope_6
QPPLQQNQETSILEEY
>neoepitope_7
QPPLQQNQETSILEEYS
>neoepitope_8
QDTSTSPIRKQ
>neoepitope_9
MDFLDKSTDVCEMPKET
>neoepitope_10
MDLCTLEKGNNNNFQS
>neoepitope_11
AQKRKFPSRKQ
>neoepitope_12
MDFLDKSTDVCEMPKETG
>neoepitope_13
MWSGLPSRGVMEKLQLG
>neoepitope_14
LVHADDEKRLQQPWIMRL
>neoepitope_15
NISDKHGFAQITMKVIQ
>neoepitope_16
NISDKHGFAQITMKVI
