# Supplementary material for: ProTECT—Prediction of T-Cell Epitopes for Cancer Therapy
Source: Front Immunol. 2020 Nov 10;11:483296. doi: 10.3389/fimmu.2020.483296 (PMC7683782; doi:10.3389/fimmu.2020.483296)
Supplement: Supplementary file 4 [file DataSheet_4.zip › integrate_analysis/TCGA-HC-7818/peptides/transgened_tumor_15_mer_peptides.faa]

>neoepitope_1
IPPGLTREQERAYIGVMEKLQLGPEILQR
>neoepitope_2
YSPWTYSRTRKSLYRCHGETPAGPRDSAA
>neoepitope_3
SKQMPHGRGIAIYSIYNRLDTNCCGFRP
>neoepitope_4
IFLGVNILNKQQHCLLSKKGCMYF
>neoepitope_5
SRDVDSRPEIQRLDTCGN
>neoepitope_6
APDGQSQPPLQQNQETSILEEYS
>neoepitope_7
APDGQSQPPLQQNQETSILEEYSINWTQ
>neoepitope_8
SNGHSPQDTSTSPIRKQ
>neoepitope_9
SASEESMDFLDKSTDVCEMPKETG
>neoepitope_10
GSAERTAQKRKFPSRKQ
>neoepitope_11
EYIFHPMDLCTLEKGNNNNFQSKANCLN
>neoepitope_12
SASEESMDFLDKSTDVCEMPKETGPCLAY
>neoepitope_13
MWSGLPSRGVMEKLQLGPEILQR
>neoepitope_14
LSRAASLVHADDEKRLQQPWIMRL
>neoepitope_15
KLKLTNNISDKHGFAQITMKVIQ
>neoepitope_16
KLKLTNNISDKHGFAQITMKVIQGLYSG
