# Supplementary material for: ProTECT—Prediction of T-Cell Epitopes for Cancer Therapy
Source: Front Immunol. 2020 Nov 10;11:483296. doi: 10.3389/fimmu.2020.483296 (PMC7683782; doi:10.3389/fimmu.2020.483296)
Supplement: Supplementary file 4 [file DataSheet_4.zip › integrate_analysis/TCGA-CH-5764/binding_predictions/mhci_merged_files.list]

HLA-B*40:01	FESQYGASVS	NA	neoepitope_1	FESQYGASVS	0	4.4	NA	ENSG00000117528.11-ENSG00000188641.12	ABCD3-DPYD	ENST00000370214.8-ENST00000370192.7_94491247-97515941_FUSION_.
HLA-B*40:01	FESQYGASV	NA	neoepitope_1	FESQYGASV	0	0.7	NA	ENSG00000117528.11-ENSG00000188641.12	ABCD3-DPYD	ENST00000370214.8-ENST00000370192.7_94491247-97515941_FUSION_.
