# Supplementary material for: ProTECT—Prediction of T-Cell Epitopes for Cancer Therapy
Source: Front Immunol. 2020 Nov 10;11:483296. doi: 10.3389/fimmu.2020.483296 (PMC7683782; doi:10.3389/fimmu.2020.483296)
Supplement: Supplementary file 4 [file DataSheet_4.zip › integrate_analysis/TCGA-CH-5764/peptides/transgened_tumor_10_mer_peptides.faa.map]

{"neoepitope_1": "ENSG00000117528.11-ENSG00000188641.12\tABCD3-DPYD\tENST00000370214.8-ENST00000370192.7_94491247-97515941_FUSION_."}
