# Supplementary material for: ProTECT—Prediction of T-Cell Epitopes for Cancer Therapy
Source: Front Immunol. 2020 Nov 10;11:483296. doi: 10.3389/fimmu.2020.483296 (PMC7683782; doi:10.3389/fimmu.2020.483296)
Supplement: Supplementary file 4 [file DataSheet_4.zip › integrate_analysis/TCGA-EJ-5514/peptides/transgened_tumor_10_mer_peptides.faa]

>neoepitope_1
VSTRLTVLRGMGLGPQLDA
>neoepitope_2
RKCPLDLCPGPGRLGAFTH
>neoepitope_3
ENVHWTSVQALADLVHSH
>neoepitope_4
RKCPLDLCPVWS
>neoepitope_5
ENVHWTSVQCGVENIRRA
>neoepitope_6
AIVAKQVLLGLRGCGSHL
>neoepitope_7
RLAAIVAKQL
>neoepitope_8
SKQIQWPALMEEMYKKAH
>neoepitope_9
KRMDSRPRAGGPSQHSWLC
>neoepitope_10
MDSRPRAGGPSQHSWLC
>neoepitope_11
LLFMIGELVEEEQEDEEEI
>neoepitope_12
LLFMIGELVGGTRR
>neoepitope_13
GSLAFGAVAEYILEPPPCI
>neoepitope_14
WLFGIWCCGRVYLGTSTLH
>neoepitope_15
KKHGTKNKRA
>neoepitope_16
GSAQGQFSAEMAKSLLKTA
