# Supplementary material for: ProTECT—Prediction of T-Cell Epitopes for Cancer Therapy
Source: Front Immunol. 2020 Nov 10;11:483296. doi: 10.3389/fimmu.2020.483296 (PMC7683782; doi:10.3389/fimmu.2020.483296)
Supplement: Supplementary file 4 [file DataSheet_4.zip › integrate_analysis/TCGA-EJ-5514/peptides/transgened_tumor_9_mer_peptides.faa]

>neoepitope_1
STRLTVLRGMGLGPQLD
>neoepitope_2
STRLTVLRGMGLGPQLDA
>neoepitope_3
NVHWTSVQALADLVHSH
>neoepitope_4
KCPLDLCPGPGRLGAFTH
>neoepitope_5
KCPLDLCPVWS
>neoepitope_6
NVHWTSVQCGVENIRRA
>neoepitope_7
NVHWTSVQCGVENIRR
>neoepitope_8
NVHWTSVQALADLVHS
>neoepitope_9
KCPLDLCPGPGRLGAFT
>neoepitope_10
IVAKQVLLGLRGCGSHL
>neoepitope_11
LAAIVAKQL
>neoepitope_12
KQIQWPALMEEMYKKA
>neoepitope_13
RMDSRPRAGGPSQHSWL
>neoepitope_14
MDSRPRAGGPSQHSWL
>neoepitope_15
LFMIGELVEEEQEDEEE
>neoepitope_16
LFMIGELVEEEQEDEEEI
>neoepitope_17
LFMIGELVGGTRR
>neoepitope_18
SLAFGAVAEYILEPPPC
>neoepitope_19
LFGIWCCGRVYLGTSTL
>neoepitope_20
KHGTKNKRA
>neoepitope_21
SAQGQFSAEMAKSLLKTA
>neoepitope_22
SAQGQFSAEMAKSLLKT
