# Supplementary material for: ProTECT—Prediction of T-Cell Epitopes for Cancer Therapy
Source: Front Immunol. 2020 Nov 10;11:483296. doi: 10.3389/fimmu.2020.483296 (PMC7683782; doi:10.3389/fimmu.2020.483296)
Supplement: Supplementary file 4 [file DataSheet_4.zip › integrate_analysis/TCGA-EJ-5514/peptides/transgened_tumor_15_mer_peptides.faa]

>neoepitope_1
VGEISVSTRLTVLRGMGLGPQLDARWLVF
>neoepitope_2
VGEISVSTRLTVLRGMGLGPQLDA
>neoepitope_3
PGERRENVHWTSVQALADLVHSH
>neoepitope_4
PWREERKCPLDLCPGPGRLGAFTHPVKRA
>neoepitope_5
PWREERKCPLDLCPGPGRLGAFTH
>neoepitope_6
PGERRENVHWTSVQCGVENIRRAESLNG
>neoepitope_7
PGERRENVHWTSVQCGVENIRRA
>neoepitope_8
PWREERKCPLDLCPVWS
>neoepitope_9
PGERRENVHWTSVQALADLVHSHIQSNE
>neoepitope_10
LGRLAAIVAKQVLLGLRGCGSHL
>neoepitope_11
GHLLGRLAAIVAKQL
>neoepitope_12
TQGSKSKQIQWPALMEEMYKKAHAAIRE
>neoepitope_13
PVRQKKRMDSRPRAGGPSQHSWLC
>neoepitope_14
MDSRPRAGGPSQHSWLC
>neoepitope_15
AAVLYLLFMIGELVEEEQEDEEEI
>neoepitope_16
AAVLYLLFMIGELVGGTRR
>neoepitope_17
AAVLYLLFMIGELVEEEQEDEEEIDVVSV
>neoepitope_18
ALQMSGSLAFGAVAEYILEPPPCISAPEN
>neoepitope_19
SSTDEWLFGIWCCGRVYLGTSTLHIST
>neoepitope_20
ELTAAKKHGTKNKRA
>neoepitope_21
PWPLLGSAQGQFSAEMAKSLLKTASLSGR
>neoepitope_22
PWPLLGSAQGQFSAEMAKSLLKTA
