# Supplementary material for: ProTECT—Prediction of T-Cell Epitopes for Cancer Therapy
Source: Front Immunol. 2020 Nov 10;11:483296. doi: 10.3389/fimmu.2020.483296 (PMC7683782; doi:10.3389/fimmu.2020.483296)
Supplement: Supplementary file 4 [file DataSheet_4.zip › integrate_analysis/TCGA-HC-8266/mutations/transgened/fusions.bedpe]

chr6	.	10791675	chr4	105683317	.	ENSG00000111837-ENSG00000138785	.	-	-	.	.	MAK	INTS12
chr6	.	10795998	chr4	105683317	.	ENSG00000111837-ENSG00000138785	.	-	-	.	.	MAK	INTS12
chr4	.	76117664	chr3	194204966	.	ENSG00000138750-ENSG00000225742	.	-	-	.	.	NUP54	RP11-513G11.4
chr12	.	121574547	chr16	67270738	.	ENSG00000089094-ENSG00000135740	.	-	+	.	.	KDM2B	SLC9A5
chr5	.	131165095	chr5	52932536	.	ENSG00000169567-ENSG00000249899	.	-	-	.	.	HINT1	CTD-2175A23.1
chr4	.	101195916	chr4	105683317	.	ENSG00000138814-ENSG00000138785	.	-	-	.	.	PPP3CA	INTS12
chr18	.	70076493	chr6	7298039	.	ENSG00000176225-ENSG00000238221	.	-	+	.	.	RTTN	RP11-69L16.4
chr18	.	70087874	chr6	7298747	.	ENSG00000176225-ENSG00000238221	.	-	+	.	.	RTTN	RP11-69L16.4
