# Supplementary material for: ProTECT—Prediction of T-Cell Epitopes for Cancer Therapy
Source: Front Immunol. 2020 Nov 10;11:483296. doi: 10.3389/fimmu.2020.483296 (PMC7683782; doi:10.3389/fimmu.2020.483296)
Supplement: Supplementary file 4 [file DataSheet_4.zip › integrate_analysis/TCGA-HC-8266/rankboost/mhci_rankboost_concise_results.tsv]

HUGO_gene	mutations	epitope_name(s)	IAR_sequence	binding_score	num_pept	num_MHC	overlap	T/N	TPM	naive_rank	boosted_rank	binding_MHCs
MAK-INTS12	FUSION	neoepitope_1	KNMPTTSTVI	0.6	1	1	0	0	3.279999999999999	1	1	HLA-C*15:02
