# Supplementary material for: ProTECT—Prediction of T-Cell Epitopes for Cancer Therapy
Source: Front Immunol. 2020 Nov 10;11:483296. doi: 10.3389/fimmu.2020.483296 (PMC7683782; doi:10.3389/fimmu.2020.483296)
Supplement: Supplementary file 4 [file DataSheet_4.zip › integrate_analysis/TCGA-HC-8266/peptides/transgened_tumor_15_mer_peptides.faa]

>neoepitope_1
PQTLFPSIVKNMPTTSTVISGNSSSASV
>neoepitope_2
MGVFKEKRKKDSPFRHPQLFQEILLVPAF
>neoepitope_3
PDPDFTVRDVKLLVGSLEVCPSPRIIPPS
>neoepitope_4
PDPDFTVRDVKLLVGSLEVCPSPR
>neoepitope_5
RYYIDADLLREIKQVRKTYLKPE
>neoepitope_6
KVLHRCRSVTRNQAGAEDLLKT
>neoepitope_7
RKEIPAKIIFEDDRIEKTDQLPQ
>neoepitope_8
RQEKNLLDIDAPVTDIHSYFRKFF
