# Supplementary material for: ProTECT—Prediction of T-Cell Epitopes for Cancer Therapy
Source: Front Immunol. 2020 Nov 10;11:483296. doi: 10.3389/fimmu.2020.483296 (PMC7683782; doi:10.3389/fimmu.2020.483296)
Supplement: Supplementary file 4 [file DataSheet_4.zip › integrate_analysis/TCGA-EJ-5522/peptides/transgened_tumor_10_mer_peptides.faa]

>neoepitope_1
TTVSAHSAKG
>neoepitope_2
RQRLDRICEGDGQNLFTKD
>neoepitope_3
SGCEERGAAGYSRIFGDPR
>neoepitope_4
QKTVYFAEEAR
>neoepitope_5
MPNWGGGKKCQVMTPATTS
>neoepitope_6
SFHKSCFLCTKA
>neoepitope_7
SRIFWRTVREMLPPPP
>neoepitope_8
AASSGGPCERCCPHPLRP
>neoepitope_9
MGPKKKHLDY
