# Supplementary material for: ProTECT—Prediction of T-Cell Epitopes for Cancer Therapy
Source: Front Immunol. 2020 Nov 10;11:483296. doi: 10.3389/fimmu.2020.483296 (PMC7683782; doi:10.3389/fimmu.2020.483296)
Supplement: Supplementary file 4 [file DataSheet_4.zip › integrate_analysis/TCGA-EJ-5522/peptides/transgened_tumor_9_mer_peptides.faa]

>neoepitope_1
TVSAHSAKG
>neoepitope_2
QRLDRICEGDGQNLFTKD
>neoepitope_3
QRLDRICEGDGQNLFTK
>neoepitope_4
GCEERGAAGYSRIFGDPR
>neoepitope_5
FHKSCFLCTKA
>neoepitope_6
KTVYFAEEAR
>neoepitope_7
PNWGGGKKCQVMTPATT
>neoepitope_8
ASSGGPCERCCPHPLR
>neoepitope_9
ASSGGPCERCCPHPLRP
>neoepitope_10
RIFWRTVREMLPPPP
>neoepitope_11
GPKKKHLDY
