# Supplementary material for: ProTECT—Prediction of T-Cell Epitopes for Cancer Therapy
Source: Front Immunol. 2020 Nov 10;11:483296. doi: 10.3389/fimmu.2020.483296 (PMC7683782; doi:10.3389/fimmu.2020.483296)
Supplement: Supplementary file 4 [file DataSheet_4.zip › integrate_analysis/TCGA-EJ-5522/peptides/transgened_tumor_15_mer_peptides.faa]

>neoepitope_1
TPYVTTTVSAHSAKG
>neoepitope_2
KHKVKRQRLDRICEGDGQNLFTKDVTVIE
>neoepitope_3
KHKVKRQRLDRICEGDGQNLFTKD
>neoepitope_4
PPGGESGCEERGAAGYSRIFGDPR
>neoepitope_5
QCEGNSFHKSCFLCTKA
>neoepitope_6
KCGVCQKTVYFAEEAR
>neoepitope_7
MPNWGGGKKCQVMTPATTSCCSAC
>neoepitope_8
TSGPPAASSGGPCERCCPHPLRP
>neoepitope_9
TSGPPAASSGGPCERCCPHPLRPEGSGA
>neoepitope_10
HFRAPSRIFWRTVREMLPPPP
>neoepitope_11
TTHEIMGPKKKHLDY
