# Supplementary material for: ProTECT—Prediction of T-Cell Epitopes for Cancer Therapy
Source: Front Immunol. 2020 Nov 10;11:483296. doi: 10.3389/fimmu.2020.483296 (PMC7683782; doi:10.3389/fimmu.2020.483296)
Supplement: Supplementary file 4 [file DataSheet_4.zip › integrate_analysis/TCGA-EJ-5522/reports/car_t_target_report.txt]

Available clinical trials for prostate cancer with GTEX and TCGA median values
	Gene      GTEX      TCGA N    Observed  DOI for gene papers                     Clinical Trials

	PSMA      79.99     124.25    619.92    10.1158/0008-5472.CAN-05-0436           NCT03089203 
	PSCA      188.07    346.59    279.03    10.1186/1471-2407-14-30                 NCT02744287 

Based on the genes overexpressed in this cancer type, here's a list of clinical trials for other types of cancer
	Gene      GTEX      TCGA N    Observed  DOI for gene papers                     Clinical Trials  Cancer              
