# Supplementary material for: ProTECT—Prediction of T-Cell Epitopes for Cancer Therapy
Source: Front Immunol. 2020 Nov 10;11:483296. doi: 10.3389/fimmu.2020.483296 (PMC7683782; doi:10.3389/fimmu.2020.483296)
Supplement: Supplementary file 4 [file DataSheet_4.zip › integrate_analysis/TCGA-HC-8257/peptides/transgened_tumor_10_mer_peptides.faa]

>neoepitope_1
VLNAHLFVWPK
>neoepitope_2
SSECSLIRMAKVAISGGFQ
>neoepitope_3
SGCEERGAAGYSRIFGDPR
>neoepitope_4
DNSKMALNSVIPGSLETR
>neoepitope_5
MALNSVIPGSLETR
>neoepitope_6
PYSQHLEGKDGQ
>neoepitope_7
PTPNIWRGKMVSRTEGNI
>neoepitope_8
SLLPTSGGERWSVGQKVTL
>neoepitope_9
QGIIVVNTEEYSPMERFKE
>neoepitope_10
RFTFGFHRLV
