# Supplementary material for: ProTECT—Prediction of T-Cell Epitopes for Cancer Therapy
Source: Front Immunol. 2020 Nov 10;11:483296. doi: 10.3389/fimmu.2020.483296 (PMC7683782; doi:10.3389/fimmu.2020.483296)
Supplement: Supplementary file 4 [file DataSheet_4.zip › integrate_analysis/TCGA-HC-8257/peptides/transgened_tumor_9_mer_peptides.faa]

>neoepitope_1
SECSLIRMAKVAISGGFQ
>neoepitope_2
SECSLIRMAKVAISGGF
>neoepitope_3
LNAHLFVWPK
>neoepitope_4
GCEERGAAGYSRIFGDPR
>neoepitope_5
MALNSVIPGSLETR
>neoepitope_6
NSKMALNSVIPGSLETR
>neoepitope_7
TPNIWRGKMVSRTEGN
>neoepitope_8
YSQHLEGKDGQ
>neoepitope_9
LLPTSGGERWSVGQKVTL
>neoepitope_10
TPNIWRGKMVSRTEGNI
>neoepitope_11
LLPTSGGERWSVGQKVT
>neoepitope_12
GIIVVNTEEYSPMERFKE
>neoepitope_13
GIIVVNTEEYSPMERFK
>neoepitope_14
FTFGFHRLV
