# Supplementary material for: ProTECT—Prediction of T-Cell Epitopes for Cancer Therapy
Source: Front Immunol. 2020 Nov 10;11:483296. doi: 10.3389/fimmu.2020.483296 (PMC7683782; doi:10.3389/fimmu.2020.483296)
Supplement: Supplementary file 4 [file DataSheet_4.zip › integrate_analysis/TCGA-HC-8257/peptides/transgened_tumor_15_mer_peptides.faa]

>neoepitope_1
PPASSSSECSLIRMAKVAISGGFQKLENL
>neoepitope_2
PPASSSSECSLIRMAKVAISGGFQ
>neoepitope_3
LLLAQVLNAHLFVWPK
>neoepitope_4
LLDAVDNSKMALNSVIPGSLETR
>neoepitope_5
PPGGESGCEERGAAGYSRIFGDPR
>neoepitope_6
LWGESSLLPTSGGERWSVGQKVTL
>neoepitope_7
LWGESSLLPTSGGERWSVGQKVTLMTRSL
>neoepitope_8
CGVSHPYSQHLEGKDGQ
>neoepitope_9
SQKGVQGIIVVNTEEYSPMERFKEFQIKS
>neoepitope_10
SQKGVQGIIVVNTEEYSPMERFKE
>neoepitope_11
KSPTKRFTFGFHRLV
