# Supplementary material for: ProTECT—Prediction of T-Cell Epitopes for Cancer Therapy
Source: Front Immunol. 2020 Nov 10;11:483296. doi: 10.3389/fimmu.2020.483296 (PMC7683782; doi:10.3389/fimmu.2020.483296)
Supplement: Supplementary file 4 [file DataSheet_4.zip › integrate_analysis/TCGA-CH-5739/peptides/transgened_tumor_10_mer_peptides.faa]

>neoepitope_1
FAHSQEELENSLAYSSCGN
>neoepitope_2
FSAAALIPTEENEFILYAV
>neoepitope_3
SLYASGRTTGQVMTPATTS
>neoepitope_4
ERGYSFVTTAKA
>neoepitope_5
VPDPAAHIKMQELEQRLL
>neoepitope_6
TPTTMRLLDGPEDKAKGLA
>neoepitope_7
SGCEERGAAGSLISCE
>neoepitope_8
MDRGEQGVMEKLQLGP
>neoepitope_9
ALSSKPAEVGPNLGPESAG
