# Supplementary material for: ProTECT—Prediction of T-Cell Epitopes for Cancer Therapy
Source: Front Immunol. 2020 Nov 10;11:483296. doi: 10.3389/fimmu.2020.483296 (PMC7683782; doi:10.3389/fimmu.2020.483296)
Supplement: Supplementary file 4 [file DataSheet_4.zip › integrate_analysis/TCGA-CH-5739/peptides/transgened_tumor_15_mer_peptides.faa]

>neoepitope_1
GTNCTFAHSQEELENSLAYSSCGNLYLPG
>neoepitope_2
LLLLLFSAAALIPTEENEFILYAV
>neoepitope_3
LLLLLFSAAALIPTEENEFILYAVRKSIY
>neoepitope_4
IQAVLSLYASGRTTGQVMTPATTSCCSAC
>neoepitope_5
MKILTERGYSFVTTAKA
>neoepitope_6
MIQTVPDPAAHIKMQELEQRLLEAEQR
>neoepitope_7
MIQTVPDPAAHIKMQELEQRLL
>neoepitope_8
LFAEVTPTTMRLLDGPEDKAKGLAVLIDA
>neoepitope_9
LFAEVTPTTMRLLDGPEDKAKGLA
>neoepitope_10
PPGGESGCEERGAAGSLISCE
>neoepitope_11
MDRGEQGVMEKLQLGPEILQR
>neoepitope_12
YLTFSALSSKPAEVGPNLGPESAG
