# Supplementary material for: ProTECT—Prediction of T-Cell Epitopes for Cancer Therapy
Source: Front Immunol. 2020 Nov 10;11:483296. doi: 10.3389/fimmu.2020.483296 (PMC7683782; doi:10.3389/fimmu.2020.483296)
Supplement: Supplementary file 4 [file DataSheet_4.zip › integrate_analysis/TCGA-EJ-5524/peptides/transgened_tumor_10_mer_peptides.faa]

>neoepitope_1
IKRVVKELQHMDGSFSVK
>neoepitope_2
TGDISSNIQHMDGSFSVK
>neoepitope_3
STTAYISIHK
>neoepitope_4
HHSLYKHPQVRKLSLRPN
>neoepitope_5
FLPVLLSYIESTVMPTATR
>neoepitope_6
TFDLGGHVQGSRHWTSFK
>neoepitope_7
TFDLGGHVQGLSCGFGNDR
>neoepitope_8
TFDLGGHVQGDLQVWC
>neoepitope_9
YNSVDKTTTEMTSDVPSLG
>neoepitope_10
QDRKRGRAPQPGREEQDQD
>neoepitope_11
SGCEERGAAGSLISCE
>neoepitope_12
RVAHLGCHSEIEMVIMERS
>neoepitope_13
AWPTWAAIQRSRW
>neoepitope_14
LQNCTTRVEAFVF
>neoepitope_15
YRTVQLVWKLLCFR
>neoepitope_16
QVLERQPKQKSFQTGTNA
>neoepitope_17
AFNHYLSAMDGVSLCHPGW
>neoepitope_18
PRLLIAFQNRHDKVEQPHI
