# Supplementary material for: ProTECT—Prediction of T-Cell Epitopes for Cancer Therapy
Source: Front Immunol. 2020 Nov 10;11:483296. doi: 10.3389/fimmu.2020.483296 (PMC7683782; doi:10.3389/fimmu.2020.483296)
Supplement: Supplementary file 4 [file DataSheet_4.zip › integrate_analysis/TCGA-EJ-5524/peptides/transgened_tumor_9_mer_peptides.faa]

>neoepitope_1
KRVVKELQHMDGSFSVK
>neoepitope_2
KRVVKELQHMDGSFSV
>neoepitope_3
GDISSNIQHMDGSFSV
>neoepitope_4
GDISSNIQHMDGSFSVK
>neoepitope_5
HSLYKHPQVRKLSLRPN
>neoepitope_6
TTAYISIHK
>neoepitope_7
LPVLLSYIESTVMPTAT
>neoepitope_8
LPVLLSYIESTVMPTATR
>neoepitope_9
FDLGGHVQGDLQVWC
>neoepitope_10
FDLGGHVQGSRHWTSFK
>neoepitope_11
FDLGGHVQGLSCGFGNDR
>neoepitope_12
NSVDKTTTEMTSDVPSL
>neoepitope_13
NSVDKTTTEMTSDVPSLG
>neoepitope_14
DRKRGRAPQPGREEQDQD
>neoepitope_15
GCEERGAAGSLISCE
>neoepitope_16
VAHLGCHSEIEMVIMER
>neoepitope_17
WPTWAAIQRSRW
>neoepitope_18
VAHLGCHSEIEMVIMERS
>neoepitope_19
RTVQLVWKLLCFR
>neoepitope_20
QNCTTRVEAFVF
>neoepitope_21
VLERQPKQKSFQTGTNA
>neoepitope_22
VLERQPKQKSFQTGTN
>neoepitope_23
FNHYLSAMDGVSLCHPGW
>neoepitope_24
RLLIAFQNRHDKVEQPHI
