# Supplementary material for: ProTECT—Prediction of T-Cell Epitopes for Cancer Therapy
Source: Front Immunol. 2020 Nov 10;11:483296. doi: 10.3389/fimmu.2020.483296 (PMC7683782; doi:10.3389/fimmu.2020.483296)
Supplement: Supplementary file 4 [file DataSheet_4.zip › integrate_analysis/TCGA-EJ-5524/peptides/transgened_tumor_15_mer_peptides.faa]

>neoepitope_1
LHVALTGDISSNIQHMDGSFSVKPLKQK
>neoepitope_2
LGTFLIKRVVKELQHMDGSFSVK
>neoepitope_3
LGTFLIKRVVKELQHMDGSFSVKPLKQK
>neoepitope_4
LHVALTGDISSNIQHMDGSFSVK
>neoepitope_5
YRLHQHHSLYKHPQVRKLSLRPN
>neoepitope_6
ATGCTSTTAYISIHK
>neoepitope_7
THGLIFLPVLLSYIESTVMPTATR
>neoepitope_8
GMTFTTFDLGGHVQGLSCGFGNDR
>neoepitope_9
MTFTTFDLGGHVQGLSCGFGNDR
>neoepitope_10
GMTFTTFDLGGHVQGSRHWTSFK
>neoepitope_11
MTFTTFDLGGHVQGDLQVWC
>neoepitope_12
GMTFTTFDLGGHVQGDLQVWC
>neoepitope_13
MTFTTFDLGGHVQGSRHWTSFK
>neoepitope_14
SVVEDYNSVDKTTTEMTSDVPSLG
>neoepitope_15
SVVEDYNSVDKTTTEMTSDVPSLGPAIAS
>neoepitope_16
LHGELQDRKRGRAPQPGREEQDQD
>neoepitope_17
PPGGESGCEERGAAGSLISCE
>neoepitope_18
ERTSDAWPTWAAIQRSRW
>neoepitope_19
GEDKRRVAHLGCHSEIEMVIMERSKLSEL
>neoepitope_20
GEDKRRVAHLGCHSEIEMVIMERS
>neoepitope_21
SHTQGYRTVQLVWKLLCFR
>neoepitope_22
IPYSRLQNCTTRVEAFVF
>neoepitope_23
TWLKAQVLERQPKQKSFQTGTNARLDER
>neoepitope_24
TWLKAQVLERQPKQKSFQTGTNA
>neoepitope_25
SPPCQAFNHYLSAMDGVSLCHPGW
>neoepitope_26
ENILDPRLLIAFQNRHDKVEQPHI
