# Supplementary material for: ProTECT—Prediction of T-Cell Epitopes for Cancer Therapy
Source: Front Immunol. 2020 Nov 10;11:483296. doi: 10.3389/fimmu.2020.483296 (PMC7683782; doi:10.3389/fimmu.2020.483296)
Supplement: Supplementary file 4 [file DataSheet_4.zip › integrate_analysis/TCGA-CH-5754/binding_predictions/mhci_merged_files.list]

HLA-A*24:02	LTAYTYLTI	NA	neoepitope_5	LTAYTYLTI	0	1.2	NA	ENSG00000088256.8-ENSG00000152683.14	GNA11-SLC30A6	ENST00000078429.8-ENST00000282587.9_3094787-32175319_FUSION_.,ENST00000078429.8-ENST00000357055.7_3094787-32175319_FUSION_.,ENST00000078429.8-ENST00000406369.2_3094787-32175319_FUSION_.,ENST00000078429.8-ENST00000440718.5_3094787-32175319_FUSION_.,ENST00000078429.8-ENST00000457724.2_3094787-32175319_FUSION_.,ENST00000078429.8-ENST00000435660.5_3094787-32175319_FUSION_.,ENST00000078429.8-ENST00000379343.6_3094787-32175319_FUSION_.,ENST00000078429.8-ENST00000454324.5_3094787-32175319_FUSION_.,ENST00000078429.8-ENST00000449777.5_3094787-32175319_FUSION_.
