# Supplementary material for: ProTECT—Prediction of T-Cell Epitopes for Cancer Therapy
Source: Front Immunol. 2020 Nov 10;11:483296. doi: 10.3389/fimmu.2020.483296 (PMC7683782; doi:10.3389/fimmu.2020.483296)
Supplement: Supplementary file 4 [file DataSheet_4.zip › integrate_analysis/TCGA-EJ-5515/peptides/transgened_tumor_10_mer_peptides.faa]

>neoepitope_1
LPAQPPEHAQACEMVMDI
>neoepitope_2
APGSAPRACSSL
>neoepitope_3
DELRNEDVQTERAYQKQP
>neoepitope_4
VIRVIAHTQLGMEQHYEL
>neoepitope_5
VMARDELILRRSVGDRGCE
>neoepitope_6
WTGGKSTCSSHYCRKRSR
>neoepitope_7
LDRGQKHLLDYCRKRSRRA
>neoepitope_8
AGQGAKAPARLLQEKVPES
>neoepitope_9
WTGGKSTCSITAGKGPGE
>neoepitope_10
AGQGAKAPARAITAGKGPG
>neoepitope_11
LDRGQKHLLEPLLQEKVPE
>neoepitope_12
SLTKGGRDRGDSGGPLVC
>neoepitope_13
PDGSQSVVEGPDITLSKL
