# Supplementary material for: ProTECT—Prediction of T-Cell Epitopes for Cancer Therapy
Source: Front Immunol. 2020 Nov 10;11:483296. doi: 10.3389/fimmu.2020.483296 (PMC7683782; doi:10.3389/fimmu.2020.483296)
Supplement: Supplementary file 4 [file DataSheet_4.zip › integrate_analysis/TCGA-EJ-5515/peptides/transgened_tumor_9_mer_peptides.faa]

>neoepitope_1
PAQPPEHAQACEMVMDI
>neoepitope_2
PGSAPRACSSL
>neoepitope_3
PAQPPEHAQACEMVMD
>neoepitope_4
ELRNEDVQTERAYQKQ
>neoepitope_5
ELRNEDVQTERAYQKQP
>neoepitope_6
IRVIAHTQLGMEQHYEL
>neoepitope_7
IRVIAHTQLGMEQHYE
>neoepitope_8
MARDELILRRSVGDRGCE
>neoepitope_9
TGGKSTCSSHYCRKRSR
>neoepitope_10
DRGQKHLLEPLLQEKVPE
>neoepitope_11
GQGAKAPARAITAGKGPG
>neoepitope_12
DRGQKHLLDYCRKRSRRA
>neoepitope_13
GQGAKAPARLLQEKVPES
>neoepitope_14
TGGKSTCSITAGKGPGE
>neoepitope_15
LTKGGRDRGDSGGPLV
>neoepitope_16
LTKGGRDRGDSGGPLVC
>neoepitope_17
DGSQSVVEGPDITLSKL
>neoepitope_18
DGSQSVVEGPDITLSK
