# Supplementary material for: ProTECT—Prediction of T-Cell Epitopes for Cancer Therapy
Source: Front Immunol. 2020 Nov 10;11:483296. doi: 10.3389/fimmu.2020.483296 (PMC7683782; doi:10.3389/fimmu.2020.483296)
Supplement: Supplementary file 4 [file DataSheet_4.zip › integrate_analysis/TCGA-EJ-5515/peptides/transgened_tumor_15_mer_peptides.faa]

>neoepitope_1
AQLRQLPAQPPEHAQACEMVMDILRERD
>neoepitope_2
AQLRQLPAQPPEHAQACEMVMDI
>neoepitope_3
CTAETAPGSAPRACSSL
>neoepitope_4
IAVLIDELRNEDVQTERAYQKQPTIFQN
>neoepitope_5
IAVLIDELRNEDVQTERAYQKQP
>neoepitope_6
KKYCQVIRVIAHTQLGMEQHYEL
>neoepitope_7
KKYCQVIRVIAHTQLGMEQHYELGEYIR
>neoepitope_8
ETDFKVMARDELILRRSVGDRGCE
>neoepitope_9
CCVLDAGQGAKAPARLLQEKVPES
>neoepitope_10
CCVLDAGQGAKAPARAITAGKGPG
>neoepitope_11
AVCWTLDRGQKHLLEPLLQEKVPE
>neoepitope_12
AVCWTLDRGQKHLLDYCRKRSRRA
>neoepitope_13
LCAGRWTGGKSTCSSHYCRKRSR
>neoepitope_14
LCAGRWTGGKSTCSITAGKGPGE
>neoepitope_15
PVANVSLTKGGRDRGDSGGPLVC
>neoepitope_16
PVANVSLTKGGRDRGDSGGPLVCNGVLQ
>neoepitope_17
PVANVSLTKGGRDRGDSGGPLVCNGV
>neoepitope_18
SFRINPDGSQSVVEGPDITLSKL
>neoepitope_19
SFRINPDGSQSVVEGPDITLSKLYKLIE
