# Supplementary material for: ProTECT—Prediction of T-Cell Epitopes for Cancer Therapy
Source: Front Immunol. 2020 Nov 10;11:483296. doi: 10.3389/fimmu.2020.483296 (PMC7683782; doi:10.3389/fimmu.2020.483296)
Supplement: Supplementary file 4 [file DataSheet_4.zip › integrate_analysis/TCGA-HC-7821/rankboost/mhci_rankboost_concise_results.tsv]

HUGO_gene	mutations	epitope_name(s)	IAR_sequence	binding_score	num_pept	num_MHC	overlap	T/N	TPM	naive_rank	boosted_rank	binding_MHCs
C5-BRINP1	FUSION	neoepitope_4	FEVKEYGQFSSGL	0.3	3	1	1	0	2.28	1	1	HLA-B*40:01
WHSC1L1-RP11-247I13.11	FUSION	neoepitope_1	SEKQKSRRSL	1.45	1	1	0	0	8.7	2	2	HLA-B*40:01
RABGAP1-NIPSNAP3B	FUSION	neoepitope_2	KQFMFFGGM	2.5	1	1	0	0	35.52	3	3	HLA-B*40:01
FAF1-RP11-144L1.4	FUSION	neoepitope_6	LEQNNWDLVM	3.15	1	1	0	0	8.07	4	4	HLA-B*40:01
