# Supplementary material for: ProTECT—Prediction of T-Cell Epitopes for Cancer Therapy
Source: Front Immunol. 2020 Nov 10;11:483296. doi: 10.3389/fimmu.2020.483296 (PMC7683782; doi:10.3389/fimmu.2020.483296)
Supplement: Supplementary file 4 [file DataSheet_4.zip › integrate_analysis/TCGA-HC-7821/binding_predictions/mhci_merged_files.list]

HLA-B*40:01	KEYGQFSSGL	NA	neoepitope_4	KEYGQFSSGL	0	0.3	NA	ENSG00000106804.7-ENSG00000078725.12	C5-BRINP1	ENST00000223642.2-ENST00000265922.7_121032113-119168224_FUSION_.
HLA-B*40:01	SEKQKSRRSL	NA	neoepitope_1	SEKQKSRRSL	0	1.45	NA	ENSG00000147548.16-ENSG00000240591	WHSC1L1-RP11-247I13.11	ENST00000433384.6-ENSG00000240591_38331431-31463730_FUSION_.,ENST00000527502.5-ENSG00000240591_38331431-31463730_FUSION_.,ENST00000317025.12-ENSG00000240591_38331431-31463730_FUSION_.,ENST00000316985.7-ENSG00000240591_38331431-31463730_FUSION_.
HLA-B*40:01	LEQNNWDLVM	NA	neoepitope_6	LEQNNWDLVM	0	3.15	NA	ENSG00000185104.19-ENSG00000236656	FAF1-RP11-144L1.4	ENST00000371778.5-ENSG00000236656_50857929-158494554_FUSION_.,ENST00000396153.6-ENSG00000236656_50857929-158494554_FUSION_.
HLA-B*40:01	FEVKEYGQFS	NA	neoepitope_4	FEVKEYGQFS	0	4.5	NA	ENSG00000106804.7-ENSG00000078725.12	C5-BRINP1	ENST00000223642.2-ENST00000265922.7_121032113-119168224_FUSION_.
HLA-B*40:01	FEVKEYGQF	NA	neoepitope_4	FEVKEYGQF	0	1.65	NA	ENSG00000106804.7-ENSG00000078725.12	C5-BRINP1	ENST00000223642.2-ENST00000265922.7_121032113-119168224_FUSION_.
HLA-B*40:01	KQFMFFGGM	NA	neoepitope_2	KQFMFFGGM	0	2.5	NA	ENSG00000011454.16-ENSG00000165028.11	RABGAP1-NIPSNAP3B	ENST00000373647.8-ENST00000374762.3_122998766-104772822_FUSION_.,ENST00000373647.8-ENST00000460936.5_122998766-104772822_FUSION_.,ENST00000456584.5-ENST00000460936.5_122998766-104772822_FUSION_.,ENST00000456584.5-ENST00000374762.3_122998766-104772822_FUSION_.
