# Supplementary material for: ProTECT—Prediction of T-Cell Epitopes for Cancer Therapy
Source: Front Immunol. 2020 Nov 10;11:483296. doi: 10.3389/fimmu.2020.483296 (PMC7683782; doi:10.3389/fimmu.2020.483296)
Supplement: Supplementary file 6 [file Table_2.xlsx]

## Sheet: Sheet1
Sample and Source	Mel 21				Mel 38			Mel 218
	Lymph Node	Skin (2012)	Skin (2013) + RNA1	Skin (2013) + RNA2	Abdominal Wall	Axilla Lymph Node	Breast	Lymph Node
Total Mutations Called	1532	2140	1681	1679	1213	1121	1259	2176
non synonymous mutations	332	400	393	391	219	216	224	449
Total IARs	105	137	114	116	73	80	86	155
Vaccine Candidates with ProTECT ranks	NDC1:F169L (Reported as TMEM48 F169L)				SEC24A:P469L			EXOC8:Q656P
	4	5	10	3	8	9	2	152
	TKT:R438W				AKAP13:Q285K			PABPC1:R520Q :
	6	6	4	4	14	80	17	140
	CDKN2A:E153K				OR8B3:T190I			MRPS5:P59L
	21	REJECT (TPM=0.27)	18	17	11	13	14	26
	KDM1B:G394E				ARFGEF1:R782C			MRPS17:P167L
	113	134	105	105	25	27	26	48
	GPX8:L27P				UTRN:Q1058K			LARP7:N515D
	26	25	21	24	28	31	32	164
	ARFGEF1:F1673L				HSD17B7:H108Y			SMOX:K499N
	NOT FOUND¹	NOT FOUND¹	NOT FOUND¹	63	MISCALL²	MISCALL²	MISCALL²	NOT FOUND
	PHKA2:S264F				PRKCDBP:S153F			SRP9:I64M
	3	4	13	2	REJECT(TPM=0)	REJECT(TPM=0)	REJECT(TPM=0)	NOT FOUND
