# Supplementary material for: ProTECT—Prediction of T-Cell Epitopes for Cancer Therapy
Source: Front Immunol. 2020 Nov 10;11:483296. doi: 10.3389/fimmu.2020.483296 (PMC7683782; doi:10.3389/fimmu.2020.483296)
Supplement: Supplementary file 8 [file Table_4.xlsx]

## Sheet: supp_table_4
Table A
Sample	Fusion	INTEGRATE-Neo epitope	Reason
TCGA-VP-A87K	ENSG00000254154-ENSG00000138798	LYYGRKKIL	RNA-Gene (missed by ProTECT)
TCGA-HC-7080	ENSG00000231887-ENSG00000257105	DSIYPYEP	5' breakpoint in 5' UTR (No IAR prediction possible)
	ENSG00000231887-ENSG00000003056	YEDVPFLQL	5' breakpoint in 5' UTR (No IAR prediction possible)
	ENSG00000231887-ENSG00000003056	DSIYPYEDV	5' breakpoint in 5' UTR (No IAR prediction possible)
Table B
Sample	Fusion	INTEGRATE-Neo epitope	Reason		ProTECT IAR
TCGA-EJ-8474	ENSG00000273294-ENSG00000164182	ELLIKGQTIR	5' breakpoint in 5' UTR (No IAR prediction possible)
	ENSG00000242110-ENSG00000164182	ELLIKGQTIR	5' breakpoint in Exon 1 (Generates IAR)		ELLIKGQTIR
	ENSG00000273294-ENSG00000164182	LIKAWIRRTR	5' breakpoint in 5' UTR (No IAR prediction possible)
	ENSG00000242110-ENSG00000164182	LIKAWIRRTR	5' breakpoint in Exon 1 (Generates IAR)		ELLIKAWIRRTR
Table C
Sample	Fusion	INTEGRATE-Neo Epitope	INTEGRATE-Neo Binding Affinity (in nM)	ProTECT IAR	percent score for the best binder in the IAR
TCGA-CH-5751	ENSG00000110367-ENSG00000255672	IQVKTTLAL	487.29	GWEKPSPIQVKTTLALSP	21.25
TCGA-CH-5771	ENSG00000117859-ENSG00000164300	GLLSYYTFX	198.97	NAGLLSYYTF	27
TCGA-EJ-5509	ENSG00000116133-ENSG00000134744	FVRCTPTDV	208.97	DGSFVRCTPTDVPPVGVE	14.7
TCGA-EJ-5519	ENSG00000039123-ENSG00000143653	DVFEGRPTL	146.56	ICKMTDVFEGRPTLSSEVG	21.85
TCGA-EJ-5522	ENSG00000159176-ENSG00000142515	HKSCFLCTK	405.78	SFHKSCFLCTKA	6.05
TCGA-EJ-5522	ENSG00000142541-ENSG00000204580	REMLPPPPX	345.05	SRIFWRTVREMLPPPP	5.95
TCGA-EJ-7314	ENSG00000153113-ENSG00000114805	GSDETLAFA	136.63	PGEKKGSDETLAFAGRLS	5.5
TCGA-EJ-7314	ENSG00000104419-ENSG00000157554	VQLNSIDDA	92.86	GLLQEFDVQLNSIDDAQL	5.9
TCGA-EJ-7781	ENSG00000109332-ENSG00000154975	MALKRINKV	93.12	MALKRINKVSDSSNPFL	7.6
TCGA-EJ-8474	ENSG00000116350-ENSG00000187257	CSWQDLKVKR	451.82	SRCSWQDLKVKRTYSHGT	6.2
TCGA-G9-6378	ENSG00000022840-ENSG00000105202	ESKPKSGQL	402.54	PAGESKPKSGQLH	19
TCGA-HC-7818	ENSG00000135111-ENSG00000167325	HGFAQITMKV	143.97	NNISDKHGFAQITMKVIQ	8.1
TCGA-HC-8216	ENSG00000187098-ENSG00000144746	SRFLSPFNMIL	324.67	ELKSQPLKSRFLSPFNMIL	11.4
TCGA-KK-A6E1	ENSG00000176485-ENSG00000255717	APPSTTNQX	330.02	GYVVHLAPPSTTNQ	10.1
TCGA-KK-A7B1	ENSG00000152642-ENSG00000182973	KVHSAVEEM	155.82	TVELCGALKVHSAVEEMD	12.55
TCGA-VN-A88L	ENSG00000170759-ENSG00000054392	KIVKGGLAL	309.28	NDCAKKIVKGGLALAQVLF	26.95
